# Supplementary material for: Identification of immunological and prognostic value of SHROOM2 in pan-cancer and experimental verification of its role in promoting malignant phenotypes in breast cancer
Source: PeerJ. 2025 Sep 25;13:e20051. doi: 10.7717/peerj.20051 (PMC12476865; doi:10.7717/peerj.20051)
Supplement: Supplemental Information 3 [file peerj-13-20051-s003.txt]

Samples	cancer_type	Group	SHROOM2
GTEX-111CU-0126-SM-5GZWZ	ACC	Normal	1.37908282922226
GTEX-111YS-0126-SM-5987T	ACC	Normal	0.651696755823445
GTEX-1122O-0326-SM-5H124	ACC	Normal	0.872622540743869
GTEX-11DXX-0126-SM-5EGH7	ACC	Normal	0.832689948689324
GTEX-11DXY-1626-SM-5H12L	ACC	Normal	1.77441592489734
GTEX-11DXZ-0226-SM-5EGGZ	ACC	Normal	0.749308906679242
GTEX-11EMC-0526-SM-5EGJN	ACC	Normal	1.03634662141947
GTEX-11EQ9-0126-SM-5986I	ACC	Normal	0.864751604339355
GTEX-11GSP-0326-SM-5A5KW	ACC	Normal	1.09153116136583
GTEX-11I78-1826-SM-5A5M4	ACC	Normal	1.43350425710672
GTEX-11NSD-0226-SM-5A5LR	ACC	Normal	1.07106857980087
GTEX-11P7K-0126-SM-5986E	ACC	Normal	1.75747281883042
GTEX-11TT1-0126-SM-5LUAA	ACC	Normal	1.35106369762101
GTEX-11XUK-0126-SM-5CVLK	ACC	Normal	1.37908282922226
GTEX-1211K-0126-SM-59HJE	ACC	Normal	0.99351464268465
GTEX-12696-0626-SM-5EGGD	ACC	Normal	1.48080436772901
GTEX-12WSD-2126-SM-5LZWK	ACC	Normal	0.934316833422948
GTEX-12WSG-0726-SM-5EGIG	ACC	Normal	1.19598365689261
GTEX-12WSJ-0126-SM-5GCOM	ACC	Normal	1.03634662141947
GTEX-12WSK-0326-SM-5GCOJ	ACC	Normal	0.903788785127249
GTEX-12WSL-0326-SM-5CVMK	ACC	Normal	0.986216479591385
GTEX-12WSN-0926-SM-5GCN1	ACC	Normal	0.856798270444416
GTEX-13111-0326-SM-5DUXF	ACC	Normal	0.99351464268465
GTEX-131XF-0126-SM-5DUVF	ACC	Normal	1.52656975917611
GTEX-131XG-1326-SM-5DUX4	ACC	Normal	1.14469964679421
GTEX-132AR-1726-SM-5EGHQ	ACC	Normal	0.934316833422948
GTEX-132QS-0126-SM-5IFH9	ACC	Normal	0.808185597524922
GTEX-1399R-0326-SM-5KM1X	ACC	Normal	1.05729435515509
GTEX-1399S-0426-SM-5IFG5	ACC	Normal	1.16414092359429
GTEX-1399U-0226-SM-5P9J2	ACC	Normal	1.26366052032914
GTEX-139YR-0126-SM-5IJEY	ACC	Normal	1.44942568559482
GTEX-13D11-0426-SM-5LZYA	ACC	Normal	1.16414092359429
GTEX-13FH7-0226-SM-5IFGG	ACC	Normal	1.24547914201098
GTEX-13FTW-0126-SM-5IJED	ACC	Normal	1.57577718326656
GTEX-13N11-0826-SM-5IJFP	ACC	Normal	1.42815705782521
GTEX-13O1R-2326-SM-5IJF9	ACC	Normal	0.848809679166439
GTEX-13O21-0126-SM-5IJE8	ACC	Normal	1.06421857532761
GTEX-13O3O-1626-SM-5KM1O	ACC	Normal	1.03634662141947
GTEX-13O61-0126-SM-5KM4P	ACC	Normal	0.89608492919651
GTEX-13OVI-1226-SM-5J2ME	ACC	Normal	1.17057617735835
GTEX-13OW7-2726-SM-5L3HN	ACC	Normal	1.37348823886587
GTEX-13PL7-1026-SM-5MR5C	ACC	Normal	0.605035472325582
GTEX-13PVR-0226-SM-5RQJI	ACC	Normal	0.824563008245181
GTEX-13W3W-1326-SM-5LU4T	ACC	Normal	0.964205371445399
GTEX-145LT-0126-SM-5S2QJ	ACC	Normal	0.766388766594061
GTEX-145MN-0226-SM-5QGPY	ACC	Normal	1.24547914201098
GTEX-146FR-1526-SM-5SIB8	ACC	Normal	1.01507797765291
GTEX-14753-1726-SM-5NQ9X	ACC	Normal	0.651696755823445
GTEX-147F4-2526-SM-5NQBB	ACC	Normal	1.13160393663738
GTEX-148VJ-1626-SM-5QGPH	ACC	Normal	0.517035787641703
GTEX-14A5I-2126-SM-5NQA8	ACC	Normal	0.766388766594061
GTEX-14BMU-0126-SM-5S2Q9	ACC	Normal	1.07794825321167
GTEX-14DAQ-1826-SM-5S2VV	ACC	Normal	1.18968302745853
GTEX-14H4A-0226-SM-5SI6Q	ACC	Normal	1.07106857980087
GTEX-NFK9-1726-SM-3TW8P	ACC	Normal	0.723328508587149
GTEX-O5YT-1326-SM-3MJGR	ACC	Normal	1.22711964306799
GTEX-O5YV-1126-SM-3LK73	ACC	Normal	1.05034902537617
GTEX-OHPK-1326-SM-3MJGN	ACC	Normal	0.926759000662269
GTEX-OHPL-1326-SM-3MJGG	ACC	Normal	0.848809679166439
GTEX-OIZH-1326-SM-3NB1H	ACC	Normal	0.824563008245181
GTEX-OOBK-3125-SM-3LK5R	ACC	Normal	0.848809679166439
GTEX-OXRK-0126-SM-3NB1E	ACC	Normal	0.971585450373761
GTEX-P4QS-1326-SM-3NMCD	ACC	Normal	0.919150618104726
GTEX-PLZ5-0326-SM-3P614	ACC	Normal	0.864751604339355
GTEX-PLZ6-0226-SM-3P61I	ACC	Normal	1.33972306379555
GTEX-PWCY-0226-SM-48TD8	ACC	Normal	1.40109968703189
GTEX-Q2AH-0126-SM-48U2B	ACC	Normal	0.872622540743869
GTEX-Q2AI-0226-SM-48U1D	ACC	Normal	1.07794825321167
GTEX-Q734-0126-SM-48U1E	ACC	Normal	0.888290625973571
GTEX-QCQG-0126-SM-48U27	ACC	Normal	0.64248035723055
GTEX-QDVN-0426-SM-48TZ6	ACC	Normal	1.37348823886587
GTEX-QEG5-1826-SM-4R1JP	ACC	Normal	2.03247344313197
GTEX-QLQ7-0126-SM-4R1JW	ACC	Normal	1.01507797765291
GTEX-QLQW-0226-SM-447BJ	ACC	Normal	1.11171627926024
GTEX-QMRM-0126-SM-4R1K9	ACC	Normal	1.26962112381024
GTEX-QXCU-1326-SM-48FE2	ACC	Normal	0.546943980916706
GTEX-R53T-0226-SM-48FEH	ACC	Normal	1.16414092359429
GTEX-R55C-0226-SM-48FEO	ACC	Normal	1.02216773511701
GTEX-R55G-0126-SM-48FDS	ACC	Normal	0.99351464268465
GTEX-REY6-1726-SM-48FDL	ACC	Normal	1.08475187321915
GTEX-RUSQ-0226-SM-47JWT	ACC	Normal	1.40109968703189
GTEX-RWSA-1726-SM-47JX7	ACC	Normal	0.595505285059927
GTEX-S32W-0126-SM-4AD61	ACC	Normal	1.13160393663738
GTEX-S341-0126-SM-4AD64	ACC	Normal	1.09153116136583
GTEX-S4Q7-0226-SM-4AD5O	ACC	Normal	1.07794825321167
GTEX-SUCS-0526-SM-4DM56	ACC	Normal	1.16414092359429
GTEX-T6MO-0126-SM-4DM6X	ACC	Normal	1.06421857532761
GTEX-TKQ2-0226-SM-4DM6V	ACC	Normal	1.11171627926024
GTEX-U3ZM-0226-SM-4DXTA	ACC	Normal	1.31093866404862
GTEX-U3ZN-0826-SM-4DXSZ	ACC	Normal	1.15122962370921
GTEX-U4B1-0126-SM-4DXSN	ACC	Normal	1.12498491562881
GTEX-V1D1-0226-SM-4JBHG	ACC	Normal	1.23941702599893
GTEX-V955-0126-SM-4JBH5	ACC	Normal	1.50640555355909
GTEX-VJYA-0526-SM-4KL1R	ACC	Normal	0.757893979551343
GTEX-VUSG-1526-SM-4KKZH	ACC	Normal	1.07794825321167
GTEX-WFG8-0126-SM-4LVMH	ACC	Normal	1.07794825321167
GTEX-WFG8-0126-SM-5CHTB	ACC	Normal	0.00144195847435361
GTEX-WHPG-1526-SM-4M1ZK	ACC	Normal	1.02216773511701
GTEX-WQUQ-0126-SM-4OOSS	ACC	Normal	1.05034902537617
GTEX-WY7C-0326-SM-4OND5	ACC	Normal	0.816408582690753
GTEX-WYVS-0226-SM-4ONDK	ACC	Normal	1.23325863583569
GTEX-X4EO-1726-SM-4QARN	ACC	Normal	0.934316833422948
GTEX-X4LF-0126-SM-4QAS7	ACC	Normal	1.00070016982105
GTEX-XMK1-0226-SM-4B65D	ACC	Normal	0.799896859853264
GTEX-XQ3S-1726-SM-4BOOD	ACC	Normal	1.24547914201098
GTEX-XUZC-0226-SM-4BOO7	ACC	Normal	1.09153116136583
GTEX-XV7Q-0226-SM-4BRVL	ACC	Normal	0.705752174206026
GTEX-XYKS-0926-SM-4BRVG	ACC	Normal	1.38462930119694
GTEX-Y114-0526-SM-4TT8V	ACC	Normal	1.26366052032914
GTEX-Y3IK-0226-SM-51MRJ	ACC	Normal	0.949370789612817
GTEX-Y5V5-1326-SM-4V6G9	ACC	Normal	0.949370789612817
GTEX-Y5V6-1926-SM-5IFIL	ACC	Normal	0.864751604339355
GTEX-Y9LG-0126-SM-5Q59W	ACC	Normal	0.926759000662269
GTEX-YB5E-0226-SM-5IFHI	ACC	Normal	1.37908282922226
GTEX-YF7O-0126-SM-5IFIR	ACC	Normal	0.864751604339355
GTEX-YFCO-0126-SM-4W1YT	ACC	Normal	1.36233988760714
GTEX-ZA64-0226-SM-5HL9C	ACC	Normal	0.872622540743869
GTEX-ZDTT-0126-SM-4WKHA	ACC	Normal	0.99351464268465
GTEX-ZF2S-0126-SM-4WKFO	ACC	Normal	1.26366052032914
GTEX-ZLFU-0826-SM-4WWBP	ACC	Normal	0.808185597524922
GTEX-ZLV1-0226-SM-4WWC1	ACC	Normal	1.05729435515509
GTEX-ZLWG-0126-SM-4WWC5	ACC	Normal	0.971585450373761
GTEX-ZVP2-0126-SM-5NQ7D	ACC	Normal	1.18968302745853
GTEX-ZVT2-0826-SM-5GIEO	ACC	Normal	1.15767354019685
GTEX-ZYFG-0926-SM-5BC5U	ACC	Normal	1.05729435515509
GTEX-ZYVF-1626-SM-5N9EH	ACC	Normal	0.949370789612817
GTEX-ZYWO-0126-SM-5GZWQ	ACC	Normal	0.633190080763655
GTEX-ZZPU-1226-SM-5N9CK	ACC	Normal	1.00792162954968
TCGA-OR-A5J1-01	ACC	Tumor	10.3810822317768
TCGA-OR-A5J2-01	ACC	Tumor	9.2224172084402
TCGA-OR-A5J3-01	ACC	Tumor	9.35220908047588
TCGA-OR-A5J5-01	ACC	Tumor	8.9928345763664
TCGA-OR-A5J6-01	ACC	Tumor	6.90211304687788
TCGA-OR-A5J7-01	ACC	Tumor	7.46817072088047
TCGA-OR-A5J8-01	ACC	Tumor	6.72371504738275
TCGA-OR-A5J9-01	ACC	Tumor	7.63726476811629
TCGA-OR-A5JA-01	ACC	Tumor	8.32450740276406
TCGA-OR-A5JB-01	ACC	Tumor	6.40710079880717
TCGA-OR-A5JC-01	ACC	Tumor	8.90301684791804
TCGA-OR-A5JD-01	ACC	Tumor	8.14510530535148
TCGA-OR-A5JE-01	ACC	Tumor	5.20952633724985
TCGA-OR-A5JF-01	ACC	Tumor	10.3910747590397
TCGA-OR-A5JG-01	ACC	Tumor	6.47629542726537
TCGA-OR-A5JI-01	ACC	Tumor	9.11260854656635
TCGA-OR-A5JJ-01	ACC	Tumor	9.00281501560705
TCGA-OR-A5JK-01	ACC	Tumor	8.79325559796693
TCGA-OR-A5JL-01	ACC	Tumor	8.36438433469177
TCGA-OR-A5JM-01	ACC	Tumor	8.36438433469177
TCGA-OR-A5JO-01	ACC	Tumor	7.22964462842323
TCGA-OR-A5JP-01	ACC	Tumor	7.84628280200749
TCGA-OR-A5JQ-01	ACC	Tumor	9.09264492716039
TCGA-OR-A5JR-01	ACC	Tumor	8.76332392625665
TCGA-OR-A5JS-01	ACC	Tumor	7.87615377917518
TCGA-OR-A5JT-01	ACC	Tumor	9.30228692181775
TCGA-OR-A5JV-01	ACC	Tumor	8.97287410618942
TCGA-OR-A5JW-01	ACC	Tumor	9.50199108526089
TCGA-OR-A5JX-01	ACC	Tumor	10.0413697055167
TCGA-OR-A5JY-01	ACC	Tumor	7.89606923623249
TCGA-OR-A5JZ-01	ACC	Tumor	10.0613508572017
TCGA-OR-A5K0-01	ACC	Tumor	8.07535865338757
TCGA-OR-A5K1-01	ACC	Tumor	9.81160630675537
TCGA-OR-A5K3-01	ACC	Tumor	8.82318867271602
TCGA-OR-A5K4-01	ACC	Tumor	9.05271921615093
TCGA-OR-A5K5-01	ACC	Tumor	7.81641452397988
TCGA-OR-A5K6-01	ACC	Tumor	7.42839976367146
TCGA-OR-A5K8-01	ACC	Tumor	10.2312007620071
TCGA-OR-A5K9-01	ACC	Tumor	7.08069747657201
TCGA-OR-A5KO-01	ACC	Tumor	10.2112175169492
TCGA-OR-A5KT-01	ACC	Tumor	6.31819466726482
TCGA-OR-A5KU-01	ACC	Tumor	9.49200492473543
TCGA-OR-A5KV-01	ACC	Tumor	6.44663586218697
TCGA-OR-A5KW-01	ACC	Tumor	9.18248510692294
TCGA-OR-A5KX-01	ACC	Tumor	9.31227113732233
TCGA-OR-A5KY-01	ACC	Tumor	6.01252218534708
TCGA-OR-A5KZ-01	ACC	Tumor	7.45822739099494
TCGA-OR-A5L3-01	ACC	Tumor	7.47811444001195
TCGA-OR-A5L4-01	ACC	Tumor	9.66178220027094
TCGA-OR-A5L5-01	ACC	Tumor	9.23240052544526
TCGA-OR-A5L6-01	ACC	Tumor	9.85156240598861
TCGA-OR-A5L8-01	ACC	Tumor	8.83316667109989
TCGA-OR-A5L9-01	ACC	Tumor	7.34887723116629
TCGA-OR-A5LA-01	ACC	Tumor	8.85312312175729
TCGA-OR-A5LB-01	ACC	Tumor	8.90301684791804
TCGA-OR-A5LC-01	ACC	Tumor	6.80297854294739
TCGA-OR-A5LD-01	ACC	Tumor	5.21925698998554
TCGA-OR-A5LE-01	ACC	Tumor	9.01279558970126
TCGA-OR-A5LG-01	ACC	Tumor	8.66356220165767
TCGA-OR-A5LH-01	ACC	Tumor	8.46409114480462
TCGA-OR-A5LJ-01	ACC	Tumor	9.18248510692294
TCGA-OR-A5LK-01	ACC	Tumor	7.88611136182194
TCGA-OR-A5LL-01	ACC	Tumor	8.98285427291361
TCGA-OR-A5LM-01	ACC	Tumor	8.7733009924679
TCGA-OR-A5LN-01	ACC	Tumor	8.23479706324854
TCGA-OR-A5LO-01	ACC	Tumor	10.0613508572017
TCGA-OR-A5LP-01	ACC	Tumor	8.48403489949414
TCGA-OR-A5LS-01	ACC	Tumor	7.73677940953859
TCGA-OR-A5LT-01	ACC	Tumor	8.86310157195212
TCGA-OU-A5PI-01	ACC	Tumor	8.88305891693057
TCGA-P6-A5OF-01	ACC	Tumor	9.78164003949763
TCGA-P6-A5OG-01	ACC	Tumor	6.67419633549476
TCGA-PA-A5YG-01	ACC	Tumor	7.96578236032228
TCGA-PK-A5H8-01	ACC	Tumor	9.63181962448104
TCGA-PK-A5H9-01	ACC	Tumor	7.72682645267475
TCGA-PK-A5HA-01	ACC	Tumor	9.00281501560705
TCGA-PK-A5HB-01	ACC	Tumor	5.33616272591282
GTEX-S32W-1126-SM-4AD5V	BLCA	Normal	0.357261254869489
GTEX-S3XE-1226-SM-4AD4L	BLCA	Normal	1.92634808726564
GTEX-S4Q7-0926-SM-4AD5D	BLCA	Normal	1.91494221924943
GTEX-S4UY-0926-SM-4AD6O	BLCA	Normal	2.20508090286672
GTEX-SE5C-1026-SM-4BRUG	BLCA	Normal	0.215363452397449
GTEX-SNMC-0826-SM-4DM66	BLCA	Normal	3.08253108832021
GTEX-SNOS-0526-SM-4DM54	BLCA	Normal	2.54372521770281
GTEX-U3ZM-0826-SM-4DXU6	BLCA	Normal	0.527085465911245
GTEX-U4B1-1226-SM-4DXT7	BLCA	Normal	0.576281927335309
TCGA-BL-A13J-11	BLCA	Normal	7.13033438321058
TCGA-BT-A20N-11	BLCA	Normal	4.28592082573927
TCGA-BT-A20Q-11	BLCA	Normal	4.22905808515037
TCGA-BT-A20R-11	BLCA	Normal	5.43376913119681
TCGA-BT-A20U-11	BLCA	Normal	8.88305891693057
TCGA-BT-A20W-11	BLCA	Normal	9.11260854656635
TCGA-BT-A2LA-11	BLCA	Normal	9.69174554529889
TCGA-BT-A2LB-11	BLCA	Normal	9.03275713874514
TCGA-CU-A0YN-11	BLCA	Normal	5.05409210524645
TCGA-CU-A0YR-11	BLCA	Normal	7.2395782287683
TCGA-GC-A3BM-11	BLCA	Normal	9.20245092276655
TCGA-GC-A3WC-11	BLCA	Normal	7.43834190968646
TCGA-GC-A6I3-11	BLCA	Normal	8.23479706324854
TCGA-GD-A2C5-11	BLCA	Normal	8.29460196198148
TCGA-GD-A3OP-11	BLCA	Normal	9.26235116357923
TCGA-GD-A3OQ-11	BLCA	Normal	9.43209000374812
TCGA-K4-A3WV-11	BLCA	Normal	9.74168612035036
TCGA-K4-A54R-11	BLCA	Normal	8.50397942638167
TCGA-K4-A5RI-11	BLCA	Normal	8.25473112883112
TCGA-2F-A9KO-01	BLCA	Tumor	10.2411924711649
TCGA-2F-A9KP-01	BLCA	Tumor	9.53195013700038
TCGA-2F-A9KQ-01	BLCA	Tumor	9.28231882041464
TCGA-2F-A9KR-01	BLCA	Tumor	10.0713415304864
TCGA-2F-A9KT-01	BLCA	Tumor	9.67176989726263
TCGA-2F-A9KW-01	BLCA	Tumor	7.04099708020507
TCGA-4Z-AA7M-01	BLCA	Tumor	9.30228692181775
TCGA-4Z-AA7N-01	BLCA	Tumor	8.19493169680336
TCGA-4Z-AA7O-01	BLCA	Tumor	9.21243400727962
TCGA-4Z-AA7Q-01	BLCA	Tumor	10.0613508572017
TCGA-4Z-AA7R-01	BLCA	Tumor	8.45411956037786
TCGA-4Z-AA7S-01	BLCA	Tumor	10.0713415304864
TCGA-4Z-AA7W-01	BLCA	Tumor	8.44414817303153
TCGA-4Z-AA7Y-01	BLCA	Tumor	9.8615516194636
TCGA-4Z-AA80-01	BLCA	Tumor	10.0813322681358
TCGA-4Z-AA81-01	BLCA	Tumor	4.17232132392339
TCGA-4Z-AA82-01	BLCA	Tumor	9.60185783405175
TCGA-4Z-AA83-01	BLCA	Tumor	9.20245092276655
TCGA-4Z-AA84-01	BLCA	Tumor	5.0346981702733
TCGA-4Z-AA86-01	BLCA	Tumor	9.66178220027094
TCGA-4Z-AA87-01	BLCA	Tumor	7.41845801771856
TCGA-4Z-AA89-01	BLCA	Tumor	10.0113984719966
TCGA-5N-A9KI-01	BLCA	Tumor	7.17005277120889
TCGA-5N-A9KM-01	BLCA	Tumor	9.00281501560705
TCGA-BL-A0C8-01	BLCA	Tumor	9.52196369204872
TCGA-BL-A13I-01	BLCA	Tumor	5.40447028209273
TCGA-BL-A13J-01	BLCA	Tumor	10.0014081943928
TCGA-BL-A3JM-01	BLCA	Tumor	8.15507010232493
TCGA-BL-A5ZZ-01	BLCA	Tumor	9.32225546168747
TCGA-BT-A0S7-01	BLCA	Tumor	6.75343410581403
TCGA-BT-A0YX-01	BLCA	Tumor	9.52196369204872
TCGA-BT-A20J-01	BLCA	Tumor	9.10262667393553
TCGA-BT-A20N-01	BLCA	Tumor	9.5718968454427
TCGA-BT-A20O-01	BLCA	Tumor	5.10261212675158
TCGA-BT-A20P-01	BLCA	Tumor	9.90150921253261
TCGA-BT-A20Q-01	BLCA	Tumor	6.13073749159997
TCGA-BT-A20R-01	BLCA	Tumor	8.49400706707733
TCGA-BT-A20T-01	BLCA	Tumor	9.89151970440899
TCGA-BT-A20U-01	BLCA	Tumor	8.67353762587677
TCGA-BT-A20V-01	BLCA	Tumor	9.61184500925687
TCGA-BT-A20W-01	BLCA	Tumor	9.45206125059427
TCGA-BT-A20X-01	BLCA	Tumor	6.5851053883848
TCGA-BT-A2LA-01	BLCA	Tumor	8.66356220165767
TCGA-BT-A2LB-01	BLCA	Tumor	10.0713415304864
TCGA-BT-A2LD-01	BLCA	Tumor	6.97154163727767
TCGA-BT-A3PH-01	BLCA	Tumor	9.48201886033699
TCGA-BT-A3PJ-01	BLCA	Tumor	4.80264225895506
TCGA-BT-A3PK-01	BLCA	Tumor	8.47406292495817
TCGA-BT-A42C-01	BLCA	Tumor	10.0413697055167
TCGA-BT-A42E-01	BLCA	Tumor	9.49200492473543
TCGA-BT-A42F-01	BLCA	Tumor	8.50397942638167
TCGA-C4-A0EZ-01	BLCA	Tumor	8.23479706324854
TCGA-C4-A0F0-01	BLCA	Tumor	7.5676249954713
TCGA-C4-A0F1-01	BLCA	Tumor	6.5851053883848
TCGA-C4-A0F6-01	BLCA	Tumor	10.1912345055828
TCGA-C4-A0F7-01	BLCA	Tumor	8.5239247148947
TCGA-CF-A1HR-01	BLCA	Tumor	10.0413697055167
TCGA-CF-A1HS-01	BLCA	Tumor	11.0706709211757
TCGA-CF-A27C-01	BLCA	Tumor	9.81160630675537
TCGA-CF-A3MF-01	BLCA	Tumor	9.90150921253261
TCGA-CF-A3MG-01	BLCA	Tumor	9.39214871801619
TCGA-CF-A3MH-01	BLCA	Tumor	9.48201886033699
TCGA-CF-A3MI-01	BLCA	Tumor	9.25236750380411
TCGA-CF-A47S-01	BLCA	Tumor	9.72170964377248
TCGA-CF-A47T-01	BLCA	Tumor	9.23240052544526
TCGA-CF-A47V-01	BLCA	Tumor	9.56191003031625
TCGA-CF-A47W-01	BLCA	Tumor	9.87154090736675
TCGA-CF-A47X-01	BLCA	Tumor	10.321128171608
TCGA-CF-A47Y-01	BLCA	Tumor	9.78164003949763
TCGA-CF-A5U8-01	BLCA	Tumor	10.0014081943928
TCGA-CF-A5UA-01	BLCA	Tumor	9.26235116357923
TCGA-CF-A7I0-01	BLCA	Tumor	8.76332392625665
TCGA-CF-A8HX-01	BLCA	Tumor	10.5509619738914
TCGA-CF-A8HY-01	BLCA	Tumor	9.31227113732233
TCGA-CF-A9FF-01	BLCA	Tumor	9.35220908047588
TCGA-CF-A9FH-01	BLCA	Tumor	9.67176989726263
TCGA-CF-A9FL-01	BLCA	Tumor	9.28231882041464
TCGA-CF-A9FM-01	BLCA	Tumor	9.961447764268
TCGA-CU-A0YN-01	BLCA	Tumor	8.9928345763664
TCGA-CU-A0YO-01	BLCA	Tumor	9.45206125059427
TCGA-CU-A0YR-01	BLCA	Tumor	7.89606923623249
TCGA-CU-A3KJ-01	BLCA	Tumor	8.64361186594479
TCGA-CU-A3QU-01	BLCA	Tumor	7.95582249876775
TCGA-CU-A3YL-01	BLCA	Tumor	9.63181962448104
TCGA-CU-A5W6-01	BLCA	Tumor	8.80323313508855
TCGA-CU-A72E-01	BLCA	Tumor	9.53195013700038
TCGA-DK-A1A3-01	BLCA	Tumor	9.25236750380411
TCGA-DK-A1A5-01	BLCA	Tumor	10.3910747590397
TCGA-DK-A1A6-01	BLCA	Tumor	9.99141798434747
TCGA-DK-A1A7-01	BLCA	Tumor	9.42210453027594
TCGA-DK-A1AA-01	BLCA	Tumor	9.55192330677609
TCGA-DK-A1AB-01	BLCA	Tumor	10.2611760607517
TCGA-DK-A1AC-01	BLCA	Tumor	5.05409210524645
TCGA-DK-A1AD-01	BLCA	Tumor	10.2312007620071
TCGA-DK-A1AE-01	BLCA	Tumor	3.55800657999046
TCGA-DK-A1AF-01	BLCA	Tumor	9.18248510692294
TCGA-DK-A1AG-01	BLCA	Tumor	9.35220908047588
TCGA-DK-A2HX-01	BLCA	Tumor	8.07535865338757
TCGA-DK-A2I1-01	BLCA	Tumor	9.2224172084402
TCGA-DK-A2I2-01	BLCA	Tumor	7.69696954503856
TCGA-DK-A2I4-01	BLCA	Tumor	8.03550901836343
TCGA-DK-A2I6-01	BLCA	Tumor	8.48403489949414
TCGA-DK-A3IK-01	BLCA	Tumor	9.64180706328509
TCGA-DK-A3IL-01	BLCA	Tumor	10.2112175169492
TCGA-DK-A3IM-01	BLCA	Tumor	9.33223989416356
TCGA-DK-A3IN-01	BLCA	Tumor	9.46204702259273
TCGA-DK-A3IQ-01	BLCA	Tumor	9.43209000374812
TCGA-DK-A3IS-01	BLCA	Tumor	9.79162871730955
TCGA-DK-A3IT-01	BLCA	Tumor	9.06270045072106
TCGA-DK-A3IU-01	BLCA	Tumor	8.81321082702645
TCGA-DK-A3IV-01	BLCA	Tumor	9.15253727841109
TCGA-DK-A3WW-01	BLCA	Tumor	9.00281501560705
TCGA-DK-A3WX-01	BLCA	Tumor	8.85312312175729
TCGA-DK-A3WY-01	BLCA	Tumor	5.65884212525988
TCGA-DK-A3X1-01	BLCA	Tumor	9.81160630675537
TCGA-DK-A3X2-01	BLCA	Tumor	9.66178220027094
TCGA-DK-A6AV-01	BLCA	Tumor	11.0506802846785
TCGA-DK-A6AW-01	BLCA	Tumor	7.24951228474472
TCGA-DK-A6B0-01	BLCA	Tumor	9.83158420439294
TCGA-DK-A6B1-01	BLCA	Tumor	6.9913833653665
TCGA-DK-A6B2-01	BLCA	Tumor	9.07268181467191
TCGA-DK-A6B5-01	BLCA	Tumor	9.85156240598861
TCGA-DK-A6B6-01	BLCA	Tumor	10.2312007620071
TCGA-DK-AA6L-01	BLCA	Tumor	8.4142352071513
TCGA-DK-AA6M-01	BLCA	Tumor	9.30228692181775
TCGA-DK-AA6P-01	BLCA	Tumor	10.201225981852
TCGA-DK-AA6Q-01	BLCA	Tumor	8.94293443589355
TCGA-DK-AA6R-01	BLCA	Tumor	9.9114987930534
TCGA-DK-AA6S-01	BLCA	Tumor	10.2212091104685
TCGA-DK-AA6T-01	BLCA	Tumor	5.8747976938127
TCGA-DK-AA6U-01	BLCA	Tumor	7.69696954503856
TCGA-DK-AA6W-01	BLCA	Tumor	8.08532170664964
TCGA-DK-AA6X-01	BLCA	Tumor	9.28231882041464
TCGA-DK-AA71-01	BLCA	Tumor	9.33223989416356
TCGA-DK-AA74-01	BLCA	Tumor	8.65358694795363
TCGA-DK-AA75-01	BLCA	Tumor	6.83271262169182
TCGA-DK-AA76-01	BLCA	Tumor	10.2212091104685
TCGA-DK-AA77-01	BLCA	Tumor	8.92297535688049
TCGA-E5-A2PC-01	BLCA	Tumor	10.3111360155734
TCGA-E5-A4TZ-01	BLCA	Tumor	10.2511842375447
TCGA-E5-A4U1-01	BLCA	Tumor	9.71172152819323
TCGA-E7-A3X6-01	BLCA	Tumor	9.4720328927323
TCGA-E7-A3Y1-01	BLCA	Tumor	9.45206125059427
TCGA-E7-A4IJ-01	BLCA	Tumor	10.3111360155734
TCGA-E7-A4XJ-01	BLCA	Tumor	8.69348898117993
TCGA-E7-A519-01	BLCA	Tumor	9.49200492473543
TCGA-E7-A541-01	BLCA	Tumor	7.99566359433701
TCGA-E7-A5KE-01	BLCA	Tumor	8.05543331671743
TCGA-E7-A5KF-01	BLCA	Tumor	10.5709487344662
TCGA-E7-A677-01	BLCA	Tumor	8.70346490994385
TCGA-E7-A678-01	BLCA	Tumor	9.961447764268
TCGA-E7-A6MD-01	BLCA	Tumor	9.99141798434747
TCGA-E7-A6ME-01	BLCA	Tumor	6.2194917780626
TCGA-E7-A6MF-01	BLCA	Tumor	10.5209821801288
TCGA-E7-A7DU-01	BLCA	Tumor	10.0913230697061
TCGA-E7-A7DV-01	BLCA	Tumor	4.71596594153259
TCGA-E7-A7PW-01	BLCA	Tumor	10.1212958535501
TCGA-E7-A7XN-01	BLCA	Tumor	9.12259054418664
TCGA-E7-A85H-01	BLCA	Tumor	8.42420599504123
TCGA-E7-A8O7-01	BLCA	Tumor	9.90150921253261
TCGA-E7-A8O8-01	BLCA	Tumor	8.83316667109989
TCGA-E7-A97P-01	BLCA	Tumor	9.53195013700038
TCGA-E7-A97Q-01	BLCA	Tumor	6.88228142100977
TCGA-FD-A3B3-01	BLCA	Tumor	9.54193667545755
TCGA-FD-A3B4-01	BLCA	Tumor	10.0713415304864
TCGA-FD-A3B5-01	BLCA	Tumor	9.38216365233038
TCGA-FD-A3B6-01	BLCA	Tumor	5.82566444949734
TCGA-FD-A3B7-01	BLCA	Tumor	9.53195013700038
TCGA-FD-A3B8-01	BLCA	Tumor	8.51395197609013
TCGA-FD-A3N5-01	BLCA	Tumor	9.78164003949763
TCGA-FD-A3N6-01	BLCA	Tumor	7.32900076692821
TCGA-FD-A3NA-01	BLCA	Tumor	9.77165144034797
TCGA-FD-A3SJ-01	BLCA	Tumor	8.62366222177394
TCGA-FD-A3SL-01	BLCA	Tumor	7.85623949723517
TCGA-FD-A3SM-01	BLCA	Tumor	8.71344100458247
TCGA-FD-A3SN-01	BLCA	Tumor	9.41211915769595
TCGA-FD-A3SO-01	BLCA	Tumor	8.84314482112795
TCGA-FD-A3SP-01	BLCA	Tumor	6.80297854294739
TCGA-FD-A3SQ-01	BLCA	Tumor	9.8016174732416
TCGA-FD-A3SR-01	BLCA	Tumor	7.76664021188695
TCGA-FD-A3SS-01	BLCA	Tumor	8.90301684791804
TCGA-FD-A43N-01	BLCA	Tumor	8.84314482112795
TCGA-FD-A43P-01	BLCA	Tumor	9.52196369204872
TCGA-FD-A43S-01	BLCA	Tumor	7.92594459013023
TCGA-FD-A43U-01	BLCA	Tumor	8.68351321943887
TCGA-FD-A43X-01	BLCA	Tumor	9.36219383283848
TCGA-FD-A43Y-01	BLCA	Tumor	9.09264492716039
TCGA-FD-A5BR-01	BLCA	Tumor	8.374354095534
TCGA-FD-A5BS-01	BLCA	Tumor	5.10261212675158
TCGA-FD-A5BT-01	BLCA	Tumor	9.31227113732233
TCGA-FD-A5BU-01	BLCA	Tumor	10.3511049630608
TCGA-FD-A5BV-01	BLCA	Tumor	8.95291418672232
TCGA-FD-A5BX-01	BLCA	Tumor	9.07268181467191
TCGA-FD-A5BY-01	BLCA	Tumor	9.26235116357923
TCGA-FD-A5BZ-01	BLCA	Tumor	8.46409114480462
TCGA-FD-A5C0-01	BLCA	Tumor	10.021388816693
TCGA-FD-A5C1-01	BLCA	Tumor	8.7832782167336
TCGA-FD-A62N-01	BLCA	Tumor	7.17998357135454
TCGA-FD-A62O-01	BLCA	Tumor	9.71172152819323
TCGA-FD-A62P-01	BLCA	Tumor	10.271167940394
TCGA-FD-A62S-01	BLCA	Tumor	8.9928345763664
TCGA-FD-A6TA-01	BLCA	Tumor	10.2312007620071
TCGA-FD-A6TB-01	BLCA	Tumor	8.62366222177394
TCGA-FD-A6TC-01	BLCA	Tumor	10.0913230697061
TCGA-FD-A6TD-01	BLCA	Tumor	9.21243400727962
TCGA-FD-A6TE-01	BLCA	Tumor	9.12259054418664
TCGA-FD-A6TF-01	BLCA	Tumor	7.39857573701822
TCGA-FD-A6TG-01	BLCA	Tumor	10.5009958861213
TCGA-FD-A6TH-01	BLCA	Tumor	9.11260854656635
TCGA-FD-A6TI-01	BLCA	Tumor	8.45411956037786
TCGA-FD-A6TK-01	BLCA	Tumor	6.28857452523258
TCGA-FJ-A3Z7-01	BLCA	Tumor	8.7832782167336
TCGA-FJ-A3Z9-01	BLCA	Tumor	9.75167448022276
TCGA-FJ-A3ZE-01	BLCA	Tumor	9.34222443400615
TCGA-FJ-A3ZF-01	BLCA	Tumor	8.46409114480462
TCGA-FJ-A871-01	BLCA	Tumor	8.72341726395546
TCGA-FT-A3EE-01	BLCA	Tumor	8.61368766201306
TCGA-FT-A61P-01	BLCA	Tumor	8.19493169680336
TCGA-G2-A2EC-01	BLCA	Tumor	11.4905014924562
TCGA-G2-A2EF-01	BLCA	Tumor	8.07535865338757
TCGA-G2-A2EJ-01	BLCA	Tumor	8.86310157195212
TCGA-G2-A2EK-01	BLCA	Tumor	9.23240052544526
TCGA-G2-A2EL-01	BLCA	Tumor	7.16012244903253
TCGA-G2-A2EO-01	BLCA	Tumor	8.85312312175729
TCGA-G2-A2ES-01	BLCA	Tumor	8.22483037366645
TCGA-G2-A3IB-01	BLCA	Tumor	8.72341726395546
TCGA-G2-A3IE-01	BLCA	Tumor	10.0313792280195
TCGA-G2-A3VY-01	BLCA	Tumor	8.83316667109989
TCGA-G2-AA3B-01	BLCA	Tumor	9.74168612035036
TCGA-G2-AA3C-01	BLCA	Tumor	4.28592082573927
TCGA-G2-AA3D-01	BLCA	Tumor	9.81160630675537
TCGA-G2-AA3F-01	BLCA	Tumor	9.4720328927323
TCGA-GC-A3BM-01	BLCA	Tumor	9.40213388670785
TCGA-GC-A3I6-01	BLCA	Tumor	10.4310453803424
TCGA-GC-A3OO-01	BLCA	Tumor	8.7832782167336
TCGA-GC-A3RB-01	BLCA	Tumor	10.0313792280195
TCGA-GC-A3RC-01	BLCA	Tumor	10.970719063513
TCGA-GC-A3RD-01	BLCA	Tumor	10.4410381619704
TCGA-GC-A3WC-01	BLCA	Tumor	8.34444544352552
TCGA-GC-A3YS-01	BLCA	Tumor	9.09264492716039
TCGA-GC-A4ZW-01	BLCA	Tumor	8.89303780967789
TCGA-GC-A6I1-01	BLCA	Tumor	6.22935803777086
TCGA-GC-A6I3-01	BLCA	Tumor	10.3810822317768
TCGA-GD-A2C5-01	BLCA	Tumor	8.16503514161331
TCGA-GD-A3OP-01	BLCA	Tumor	9.03275713874514
TCGA-GD-A3OQ-01	BLCA	Tumor	9.4720328927323
TCGA-GD-A3OS-01	BLCA	Tumor	7.75668629135049
TCGA-GD-A6C6-01	BLCA	Tumor	10.0713415304864
TCGA-GD-A76B-01	BLCA	Tumor	9.03275713874514
TCGA-GU-A42P-01	BLCA	Tumor	7.54773115174744
TCGA-GU-A42Q-01	BLCA	Tumor	7.75668629135049
TCGA-GU-A42R-01	BLCA	Tumor	10.321128171608
TCGA-GU-A762-01	BLCA	Tumor	7.70692151817346
TCGA-GU-A763-01	BLCA	Tumor	9.71172152819323
TCGA-GU-A764-01	BLCA	Tumor	9.05271921615093
TCGA-GU-A766-01	BLCA	Tumor	8.69348898117993
TCGA-GU-A767-01	BLCA	Tumor	10.0913230697061
TCGA-GU-AATO-01	BLCA	Tumor	8.42420599504123
TCGA-GU-AATP-01	BLCA	Tumor	8.32450740276406
TCGA-GU-AATQ-01	BLCA	Tumor	8.54387075460468
TCGA-GV-A3JV-01	BLCA	Tumor	9.37217869036472
TCGA-GV-A3JW-01	BLCA	Tumor	9.72170964377248
TCGA-GV-A3JX-01	BLCA	Tumor	8.85312312175729
TCGA-GV-A3JZ-01	BLCA	Tumor	7.22964462842323
TCGA-GV-A3QF-01	BLCA	Tumor	9.87154090736675
TCGA-GV-A3QG-01	BLCA	Tumor	7.1005507384594
TCGA-GV-A3QH-01	BLCA	Tumor	8.29460196198148
TCGA-GV-A3QI-01	BLCA	Tumor	10.4110599679487
TCGA-GV-A3QK-01	BLCA	Tumor	10.0513602487285
TCGA-GV-A40E-01	BLCA	Tumor	7.80645904079528
TCGA-GV-A40G-01	BLCA	Tumor	8.01558577270943
TCGA-GV-A6ZA-01	BLCA	Tumor	9.43209000374812
TCGA-H4-A2HO-01	BLCA	Tumor	7.1501926081035
TCGA-H4-A2HQ-01	BLCA	Tumor	10.3810822317768
TCGA-HQ-A2OE-01	BLCA	Tumor	10.3610973334254
TCGA-HQ-A2OF-01	BLCA	Tumor	8.21486391499952
TCGA-HQ-A5ND-01	BLCA	Tumor	7.14026325172201
TCGA-HQ-A5NE-01	BLCA	Tumor	9.26235116357923
TCGA-K4-A3WS-01	BLCA	Tumor	8.93295482562172
TCGA-K4-A3WU-01	BLCA	Tumor	8.21486391499952
TCGA-K4-A3WV-01	BLCA	Tumor	10.0313792280195
TCGA-K4-A4AB-01	BLCA	Tumor	9.54193667545755
TCGA-K4-A4AC-01	BLCA	Tumor	9.01279558970126
TCGA-K4-A54R-01	BLCA	Tumor	9.98142784232952
TCGA-K4-A5RH-01	BLCA	Tumor	6.47629542726537
TCGA-K4-A5RI-01	BLCA	Tumor	8.35441478353908
TCGA-K4-A5RJ-01	BLCA	Tumor	6.83271262169182
TCGA-K4-A6FZ-01	BLCA	Tumor	8.87308017068376
TCGA-K4-A6MB-01	BLCA	Tumor	9.4720328927323
TCGA-K4-A83P-01	BLCA	Tumor	8.97287410618942
TCGA-K4-AAQO-01	BLCA	Tumor	8.92297535688049
TCGA-KQ-A41N-01	BLCA	Tumor	9.43209000374812
TCGA-KQ-A41O-01	BLCA	Tumor	8.74337027238222
TCGA-KQ-A41P-01	BLCA	Tumor	8.88305891693057
TCGA-KQ-A41Q-01	BLCA	Tumor	9.87154090736675
TCGA-KQ-A41R-01	BLCA	Tumor	8.56381753522509
TCGA-KQ-A41S-01	BLCA	Tumor	7.5079479063862
TCGA-LC-A66R-01	BLCA	Tumor	9.32225546168747
TCGA-LT-A5Z6-01	BLCA	Tumor	7.93590361174681
TCGA-LT-A8JT-01	BLCA	Tumor	10.321128171608
TCGA-MV-A51V-01	BLCA	Tumor	9.01279558970126
TCGA-PQ-A6FI-01	BLCA	Tumor	9.42210453027594
TCGA-PQ-A6FN-01	BLCA	Tumor	7.52783878193505
TCGA-R3-A69X-01	BLCA	Tumor	8.80323313508855
TCGA-S5-A6DX-01	BLCA	Tumor	9.35220908047588
TCGA-S5-AA26-01	BLCA	Tumor	9.15253727841109
TCGA-SY-A9G0-01	BLCA	Tumor	8.28463391980665
TCGA-SY-A9G5-01	BLCA	Tumor	7.43834190968646
TCGA-UY-A78K-01	BLCA	Tumor	5.38494568797386
TCGA-UY-A78L-01	BLCA	Tumor	9.64180706328509
TCGA-UY-A78M-01	BLCA	Tumor	9.43209000374812
TCGA-UY-A78N-01	BLCA	Tumor	9.53195013700038
TCGA-UY-A78O-01	BLCA	Tumor	9.72170964377248
TCGA-UY-A78P-01	BLCA	Tumor	8.17500042155451
TCGA-UY-A8OB-01	BLCA	Tumor	9.18248510692294
TCGA-UY-A8OC-01	BLCA	Tumor	7.30912601638531
TCGA-UY-A8OD-01	BLCA	Tumor	6.97154163727767
TCGA-UY-A9PA-01	BLCA	Tumor	9.87154090736675
TCGA-UY-A9PB-01	BLCA	Tumor	7.79650386586165
TCGA-UY-A9PD-01	BLCA	Tumor	8.21486391499952
TCGA-UY-A9PE-01	BLCA	Tumor	8.93295482562172
TCGA-UY-A9PF-01	BLCA	Tumor	10.5109890093907
TCGA-UY-A9PH-01	BLCA	Tumor	8.48403489949414
TCGA-XF-A8HB-01	BLCA	Tumor	9.01279558970126
TCGA-XF-A8HC-01	BLCA	Tumor	4.25747399935638
TCGA-XF-A8HD-01	BLCA	Tumor	4.61990052607713
TCGA-XF-A8HE-01	BLCA	Tumor	8.46409114480462
TCGA-XF-A8HF-01	BLCA	Tumor	9.78164003949763
TCGA-XF-A8HG-01	BLCA	Tumor	10.1212958535501
TCGA-XF-A8HH-01	BLCA	Tumor	8.63363695681941
TCGA-XF-A8HI-01	BLCA	Tumor	10.6309100991197
TCGA-XF-A9SH-01	BLCA	Tumor	11.9803570930863
TCGA-XF-A9SI-01	BLCA	Tumor	7.52783878193505
TCGA-XF-A9SJ-01	BLCA	Tumor	7.63726476811629
TCGA-XF-A9SK-01	BLCA	Tumor	8.97287410618942
TCGA-XF-A9SL-01	BLCA	Tumor	6.69400183569694
TCGA-XF-A9SM-01	BLCA	Tumor	7.52783878193505
TCGA-XF-A9SP-01	BLCA	Tumor	8.48403489949414
TCGA-XF-A9ST-01	BLCA	Tumor	6.52574336266968
TCGA-XF-A9SU-01	BLCA	Tumor	9.40213388670785
TCGA-XF-A9SV-01	BLCA	Tumor	8.80323313508855
TCGA-XF-A9SW-01	BLCA	Tumor	6.27870288742811
TCGA-XF-A9SX-01	BLCA	Tumor	7.5676249954713
TCGA-XF-A9SY-01	BLCA	Tumor	9.98142784232952
TCGA-XF-A9SZ-01	BLCA	Tumor	8.84314482112795
TCGA-XF-A9T0-01	BLCA	Tumor	9.11260854656635
TCGA-XF-A9T2-01	BLCA	Tumor	9.17250237722637
TCGA-XF-A9T3-01	BLCA	Tumor	8.34444544352552
TCGA-XF-A9T4-01	BLCA	Tumor	10.0413697055167
TCGA-XF-A9T5-01	BLCA	Tumor	6.75343410581403
TCGA-XF-A9T6-01	BLCA	Tumor	8.69348898117993
TCGA-XF-A9T8-01	BLCA	Tumor	8.83316667109989
TCGA-XF-AAME-01	BLCA	Tumor	8.45411956037786
TCGA-XF-AAMG-01	BLCA	Tumor	6.19976201798932
TCGA-XF-AAMH-01	BLCA	Tumor	8.35441478353908
TCGA-XF-AAMJ-01	BLCA	Tumor	9.63181962448104
TCGA-XF-AAML-01	BLCA	Tumor	7.72682645267475
TCGA-XF-AAMQ-01	BLCA	Tumor	10.680879107246
TCGA-XF-AAMR-01	BLCA	Tumor	9.70173349517773
TCGA-XF-AAMT-01	BLCA	Tumor	7.95582249876775
TCGA-XF-AAMW-01	BLCA	Tumor	8.51395197609013
TCGA-XF-AAMX-01	BLCA	Tumor	8.83316667109989
TCGA-XF-AAMY-01	BLCA	Tumor	8.88305891693057
TCGA-XF-AAMZ-01	BLCA	Tumor	10.1113048628494
TCGA-XF-AAN0-01	BLCA	Tumor	8.65358694795363
TCGA-XF-AAN1-01	BLCA	Tumor	9.53195013700038
TCGA-XF-AAN2-01	BLCA	Tumor	6.71380998794903
TCGA-XF-AAN3-01	BLCA	Tumor	10.0313792280195
TCGA-XF-AAN4-01	BLCA	Tumor	6.62469442710071
TCGA-XF-AAN5-01	BLCA	Tumor	8.7333936869303
TCGA-XF-AAN7-01	BLCA	Tumor	6.98146222922925
TCGA-XF-AAN8-01	BLCA	Tumor	6.59500158844629
TCGA-YC-A89H-01	BLCA	Tumor	8.50397942638167
TCGA-YC-A8S6-01	BLCA	Tumor	8.91299603065022
TCGA-YC-A9TC-01	BLCA	Tumor	9.87154090736675
TCGA-YF-AA3L-01	BLCA	Tumor	10.2511842375447
TCGA-YF-AA3M-01	BLCA	Tumor	9.42210453027594
TCGA-ZF-A9R0-01	BLCA	Tumor	8.08532170664964
TCGA-ZF-A9R1-01	BLCA	Tumor	10.3011439140548
TCGA-ZF-A9R2-01	BLCA	Tumor	10.1113048628494
TCGA-ZF-A9R3-01	BLCA	Tumor	9.8615516194636
TCGA-ZF-A9R4-01	BLCA	Tumor	10.7408433065025
TCGA-ZF-A9R5-01	BLCA	Tumor	9.32225546168747
TCGA-ZF-A9R7-01	BLCA	Tumor	9.41211915769595
TCGA-ZF-A9R9-01	BLCA	Tumor	8.12517644505499
TCGA-ZF-A9RC-01	BLCA	Tumor	9.05271921615093
TCGA-ZF-A9RE-01	BLCA	Tumor	9.50199108526089
TCGA-ZF-A9RF-01	BLCA	Tumor	2.32993363237846
TCGA-ZF-A9RL-01	BLCA	Tumor	10.6209164273495
TCGA-ZF-A9RM-01	BLCA	Tumor	9.08266330711311
TCGA-ZF-A9RN-01	BLCA	Tumor	6.77325000121228
TCGA-ZF-AA4N-01	BLCA	Tumor	7.80645904079528
TCGA-ZF-AA4R-01	BLCA	Tumor	9.50199108526089
TCGA-ZF-AA4T-01	BLCA	Tumor	9.34222443400615
TCGA-ZF-AA4U-01	BLCA	Tumor	9.75167448022276
TCGA-ZF-AA4V-01	BLCA	Tumor	6.01252218534708
TCGA-ZF-AA4W-01	BLCA	Tumor	6.23922520901988
TCGA-ZF-AA4X-01	BLCA	Tumor	8.66356220165767
TCGA-ZF-AA51-01	BLCA	Tumor	9.2224172084402
TCGA-ZF-AA52-01	BLCA	Tumor	7.2991892911185
TCGA-ZF-AA53-01	BLCA	Tumor	9.44207557741761
TCGA-ZF-AA54-01	BLCA	Tumor	8.94293443589355
TCGA-ZF-AA56-01	BLCA	Tumor	8.67353762587677
TCGA-ZF-AA58-01	BLCA	Tumor	7.37869508981128
TCGA-ZF-AA5H-01	BLCA	Tumor	8.21486391499952
TCGA-ZF-AA5N-01	BLCA	Tumor	7.73677940953859
TCGA-ZF-AA5P-01	BLCA	Tumor	7.92594459013023
GTEX-1117F-2826-SM-5GZXL	BRCA	Normal	0.357261254869489
GTEX-111YS-1926-SM-5GICC	BRCA	Normal	1.53657746929815
GTEX-117XS-1926-SM-5GICO	BRCA	Normal	1.11833757049833
GTEX-117YX-1426-SM-5H12H	BRCA	Normal	0.288059892631429
GTEX-1192X-2326-SM-5987X	BRCA	Normal	1.02216773511701
GTEX-11DXW-0626-SM-5N9ER	BRCA	Normal	1.40651168409153
GTEX-11DXZ-1926-SM-5GZZL	BRCA	Normal	0.546943980916706
GTEX-11EI6-0626-SM-5985T	BRCA	Normal	1.46519413492305
GTEX-11EM3-1326-SM-5N9C6	BRCA	Normal	1.2085355914527
GTEX-11EQ9-1826-SM-5Q5AJ	BRCA	Normal	0.527085465911245
GTEX-11GS4-2126-SM-5A5KR	BRCA	Normal	1.23941702599893
GTEX-11GSO-1926-SM-5A5K3	BRCA	Normal	0.687939698282269
GTEX-11I78-2226-SM-5PNYA	BRCA	Normal	0.412509794819153
GTEX-11ILO-2226-SM-5A5L1	BRCA	Normal	0.949370789612817
GTEX-11NSD-0926-SM-5N9DR	BRCA	Normal	1.29927067328998
GTEX-11NV4-2026-SM-5N9DG	BRCA	Normal	0.911493327202356
GTEX-11OF3-1926-SM-59889	BRCA	Normal	0.766388766594061
GTEX-11ONC-2126-SM-5HL6E	BRCA	Normal	0.412509794819153
GTEX-11P7K-0726-SM-5EGKX	BRCA	Normal	1.24547914201098
GTEX-11P81-1926-SM-5BC53	BRCA	Normal	0.99351464268465
GTEX-11P82-1326-SM-5HL62	BRCA	Normal	0.288059892631429
GTEX-11PRG-0826-SM-5EQ6A	BRCA	Normal	1.31093866404862
GTEX-11TT1-2126-SM-5GU5Y	BRCA	Normal	0.740717888653821
GTEX-11WQC-1726-SM-5GU4W	BRCA	Normal	1.22711964306799
GTEX-11WQK-2426-SM-5GU5C	BRCA	Normal	0.678959457542864
GTEX-1211K-1926-SM-5EQLB	BRCA	Normal	0.633190080763655
GTEX-1269C-2426-SM-5FQSN	BRCA	Normal	1.20224913152012
GTEX-12KS4-0126-SM-5Q5A5	BRCA	Normal	0.177594444932951
GTEX-12WSB-0626-SM-59HJO	BRCA	Normal	0.678959457542864
GTEX-12WSK-2226-SM-5GCO5	BRCA	Normal	0.749308906679242
GTEX-12WSM-1726-SM-5BC6J	BRCA	Normal	0.740717888653821
GTEX-12WSN-1326-SM-5GCNT	BRCA	Normal	0.605035472325582
GTEX-12ZZX-1126-SM-5EGKB	BRCA	Normal	1.15767354019685
GTEX-13113-1726-SM-5GCOO	BRCA	Normal	0.832689948689324
GTEX-1313W-0826-SM-5EQ4T	BRCA	Normal	1.2085355914527
GTEX-131XW-0726-SM-5EGK3	BRCA	Normal	1.44410716823717
GTEX-131YS-0626-SM-5EGKL	BRCA	Normal	1.09828543970022
GTEX-132AR-0826-SM-5EGK6	BRCA	Normal	0.311502134464128
GTEX-132Q8-1426-SM-5EGK7	BRCA	Normal	1.05729435515509
GTEX-133LE-1726-SM-5K7VQ	BRCA	Normal	0.696897432855006
GTEX-1399U-1826-SM-5PNZ1	BRCA	Normal	0.971585450373761
GTEX-139T6-1626-SM-5PNYZ	BRCA	Normal	0.401619482619825
GTEX-139T8-0826-SM-5L3DE	BRCA	Normal	1.18968302745853
GTEX-139TU-0626-SM-5KM3X	BRCA	Normal	1.11833757049833
GTEX-13CF2-2026-SM-5K7VI	BRCA	Normal	1.36233988760714
GTEX-13CF3-2126-SM-5IFJP	BRCA	Normal	0.311502134464128
GTEX-13D11-1026-SM-5IJFB	BRCA	Normal	0.766388766594061
GTEX-13FHO-0826-SM-5L3E8	BRCA	Normal	0.941870434435113
GTEX-13FTX-1126-SM-5N9EN	BRCA	Normal	0.496714988015726
GTEX-13FTY-2226-SM-5J1ND	BRCA	Normal	1.36233988760714
GTEX-13N11-1726-SM-5J1OJ	BRCA	Normal	1.2085355914527
GTEX-13N1W-0626-SM-5MR4U	BRCA	Normal	0.22774571519251
GTEX-13NZ9-1026-SM-5MR5K	BRCA	Normal	1.08475187321915
GTEX-13NZB-2126-SM-5MR4Y	BRCA	Normal	1.71415892072695
GTEX-13O3O-0826-SM-5K7WE	BRCA	Normal	0.856798270444416
GTEX-13O3P-0826-SM-5L3DH	BRCA	Normal	1.35106369762101
GTEX-13O61-1826-SM-5KM4I	BRCA	Normal	0.276196268219606
GTEX-13OW8-0226-SM-5K7UP	BRCA	Normal	0.99351464268465
GTEX-13PL6-2926-SM-5L3I2	BRCA	Normal	1.11833757049833
GTEX-13PVQ-1026-SM-5KM3M	BRCA	Normal	0.444674827411663
GTEX-13QIC-2326-SM-5LU5N	BRCA	Normal	1.33972306379555
GTEX-13S86-1226-SM-5S2OA	BRCA	Normal	0.45523098168662
GTEX-13W3W-1226-SM-5LU4H	BRCA	Normal	0.749308906679242
GTEX-13W46-0826-SM-5LU3H	BRCA	Normal	0.527085465911245
GTEX-144GL-2026-SM-5LU3O	BRCA	Normal	0.840743431643413
GTEX-144GM-0926-SM-5O994	BRCA	Normal	0.576281927335309
GTEX-145ME-1526-SM-5Q5F2	BRCA	Normal	0.357261254869489
GTEX-145MN-1926-SM-5SIAI	BRCA	Normal	0.714576698990368
GTEX-145MO-0826-SM-5NQBL	BRCA	Normal	0.566568782853492
GTEX-146FH-0826-SM-5SI8T	BRCA	Normal	0.89608492919651
GTEX-14753-2426-SM-5LU8U	BRCA	Normal	0.595505285059927
GTEX-147F4-2826-SM-5NQBN	BRCA	Normal	1.17697868540193
GTEX-14ABY-2126-SM-5QGQZ	BRCA	Normal	1.17697868540193
GTEX-14AS3-1626-SM-5S2OY	BRCA	Normal	0.783259177831027
GTEX-14E6E-1326-SM-5S2NR	BRCA	Normal	0.345971544920615
GTEX-Q2AG-0326-SM-48U1O	BRCA	Normal	1.42275885194842
GTEX-QDT8-0626-SM-48TYW	BRCA	Normal	1.15767354019685
GTEX-QEG5-0726-SM-4R1JQ	BRCA	Normal	1.42815705782521
GTEX-QEL4-2126-SM-447AE	BRCA	Normal	1.24547914201098
GTEX-QMRM-1626-SM-4R1KV	BRCA	Normal	0.64248035723055
GTEX-QVJO-1826-SM-447C9	BRCA	Normal	0.496714988015726
GTEX-R53T-1526-SM-48FEK	BRCA	Normal	0.723328508587149
GTEX-R55D-0826-SM-48FEA	BRCA	Normal	0.334563781792921
GTEX-R55F-1726-SM-2TF4R	BRCA	Normal	1.55136123663491
GTEX-REY6-2426-SM-48FF5	BRCA	Normal	0.64248035723055
GTEX-RU1J-0626-SM-4WAWY	BRCA	Normal	1.42275885194842
GTEX-RU72-0626-SM-46MUI	BRCA	Normal	1.35672521132405
GTEX-S32W-2026-SM-4AD6E	BRCA	Normal	0.623866686610591
GTEX-S33H-0326-SM-4AD6N	BRCA	Normal	0.660833667553054
GTEX-S341-1526-SM-4AD6K	BRCA	Normal	1.1381394191249
GTEX-S4UY-0726-SM-4AD6X	BRCA	Normal	0.919150618104726
GTEX-S7SE-0826-SM-4AT4D	BRCA	Normal	0.678959457542864
GTEX-SE5C-2126-SM-4BRUJ	BRCA	Normal	0.840743431643413
GTEX-SIU7-1626-SM-4BRUK	BRCA	Normal	1.45996945278123
GTEX-T2YK-2226-SM-32QPT	BRCA	Normal	1.37908282922226
GTEX-T5JW-2026-SM-4DM63	BRCA	Normal	0.949370789612817
GTEX-T6MN-0726-SM-32PML	BRCA	Normal	1.15122962370921
GTEX-T6MO-0326-SM-32QOK	BRCA	Normal	0.678959457542864
GTEX-TML8-1226-SM-32QON	BRCA	Normal	0.971585450373761
GTEX-U3ZH-1426-SM-4DXSR	BRCA	Normal	1.44942568559482
GTEX-U3ZN-1926-SM-4DXSG	BRCA	Normal	0.964205371445399
GTEX-U412-1826-SM-4DXTJ	BRCA	Normal	0.740717888653821
GTEX-U8XE-0826-SM-4E3J1	BRCA	Normal	0.678959457542864
GTEX-UJHI-1426-SM-3DB9C	BRCA	Normal	0.678959457542864
GTEX-UPK5-2326-SM-3P5Z8	BRCA	Normal	1.31093866404862
GTEX-UTHO-1026-SM-3GAF7	BRCA	Normal	0.368491016180814
GTEX-V955-2026-SM-3GAFA	BRCA	Normal	0.288059892631429
GTEX-VJWN-0726-SM-3GIJ8	BRCA	Normal	1.31673683850666
GTEX-VUSG-2226-SM-4KKZO	BRCA	Normal	1.20224913152012
GTEX-WI4N-1426-SM-3LK7H	BRCA	Normal	0.89608492919651
GTEX-WOFL-0826-SM-3MJG1	BRCA	Normal	1.00792162954968
GTEX-WRHU-0326-SM-3MJFY	BRCA	Normal	0.651696755823445
GTEX-WXYG-2226-SM-4E3IM	BRCA	Normal	0.888290625973571
GTEX-WY7C-2726-SM-3NB3P	BRCA	Normal	0.368491016180814
GTEX-WYBS-0926-SM-3NM94	BRCA	Normal	0.872622540743869
GTEX-WYJK-1326-SM-3NB2T	BRCA	Normal	1.33398395924247
GTEX-WYVS-1726-SM-3NMAY	BRCA	Normal	1.52656975917611
GTEX-X15G-1626-SM-3NMB3	BRCA	Normal	1.06421857532761
GTEX-X261-0626-SM-3NMD9	BRCA	Normal	0.941870434435113
GTEX-X4EP-2926-SM-3P5YQ	BRCA	Normal	0.880499811193485
GTEX-X4XY-0926-SM-4E3JD	BRCA	Normal	0.401619482619825
GTEX-XBED-1626-SM-47JYN	BRCA	Normal	0.856798270444416
GTEX-XGQ4-0926-SM-4AT4U	BRCA	Normal	0.434016519782385
GTEX-XMD1-0826-SM-4AT52	BRCA	Normal	1.18334783712589
GTEX-XMD2-0926-SM-4WWEF	BRCA	Normal	0.740717888653821
GTEX-XMK1-1126-SM-4IHJ8	BRCA	Normal	0.112369091855629
GTEX-XQ3S-1326-SM-4BOPQ	BRCA	Normal	0.651696755823445
GTEX-XQ8I-2426-SM-4WAXY	BRCA	Normal	0.816408582690753
GTEX-XUJ4-1926-SM-4BOOV	BRCA	Normal	0.903788785127249
GTEX-XUW1-2326-SM-4BOO5	BRCA	Normal	0.926759000662269
GTEX-XUZC-1626-SM-4BRVP	BRCA	Normal	0.911493327202356
GTEX-XV7Q-2326-SM-4BRVZ	BRCA	Normal	0.757893979551343
GTEX-XYKS-1326-SM-4BRUN	BRCA	Normal	0.808185597524922
GTEX-Y111-2026-SM-4SOJA	BRCA	Normal	1.39012719295575
GTEX-Y114-2026-SM-4TT7L	BRCA	Normal	0.623866686610591
GTEX-Y3I4-1526-SM-4TT7K	BRCA	Normal	0.832689948689324
GTEX-Y3IK-2326-SM-4WWDT	BRCA	Normal	1.05729435515509
GTEX-Y5LM-1726-SM-4VDSX	BRCA	Normal	0.919150618104726
GTEX-Y5V5-2126-SM-4WWFO	BRCA	Normal	0.99351464268465
GTEX-Y5V6-2126-SM-4WWFX	BRCA	Normal	0.252166269898842
GTEX-Y8LW-1626-SM-5IFHX	BRCA	Normal	0.774830840178989
GTEX-Y9LG-1426-SM-5IFJZ	BRCA	Normal	0.323089961785028
GTEX-YB5E-1726-SM-5IFJ3	BRCA	Normal	0.714576698990368
GTEX-YB5K-1626-SM-5IFIN	BRCA	Normal	0.379612773799794
GTEX-YEC3-1026-SM-5IFI5	BRCA	Normal	0.323089961785028
GTEX-YFC4-1426-SM-5IFJG	BRCA	Normal	1.64197803351695
GTEX-YJ8O-2226-SM-5IFHW	BRCA	Normal	0.444674827411663
GTEX-ZA64-1526-SM-5CVMD	BRCA	Normal	0.151855661431925
GTEX-ZAJG-0626-SM-5HL8X	BRCA	Normal	0.911493327202356
GTEX-ZC5H-2626-SM-5J2MG	BRCA	Normal	1.36233988760714
GTEX-ZDTT-2126-SM-5S2OJ	BRCA	Normal	0.856798270444416
GTEX-ZDXO-0126-SM-5S2ND	BRCA	Normal	0.45523098168662
GTEX-ZDYS-1126-SM-5K7UB	BRCA	Normal	0.45523098168662
GTEX-ZEX8-2226-SM-57WC6	BRCA	Normal	1.02216773511701
GTEX-ZF29-1926-SM-5S2P1	BRCA	Normal	1.09153116136583
GTEX-ZF2S-2026-SM-5E461	BRCA	Normal	1.64660268646468
GTEX-ZF3C-2326-SM-5S2MZ	BRCA	Normal	1.12498491562881
GTEX-ZLFU-2126-SM-4WWEV	BRCA	Normal	0.125650237911995
GTEX-ZLV1-1426-SM-4WWES	BRCA	Normal	0.941870434435113
GTEX-ZPIC-1126-SM-5BC7F	BRCA	Normal	0.50690888374194
GTEX-ZQG8-0726-SM-5P9H9	BRCA	Normal	0.190302861298438
GTEX-ZT9W-2026-SM-51MRA	BRCA	Normal	0.22774571519251
GTEX-ZTX8-1226-SM-4YCE9	BRCA	Normal	1.04333181192441
GTEX-ZU9S-1926-SM-5NQBP	BRCA	Normal	1.07106857980087
GTEX-ZUA1-1526-SM-59HLS	BRCA	Normal	0.840743431643413
GTEX-ZV6S-1826-SM-5NQ8D	BRCA	Normal	0.496714988015726
GTEX-ZV7C-1826-SM-5NQ83	BRCA	Normal	0.934316833422948
GTEX-ZVE2-1226-SM-5NQ8R	BRCA	Normal	1.36790725184204
GTEX-ZVT2-1826-SM-5NQ8W	BRCA	Normal	1.05729435515509
GTEX-ZVT4-1026-SM-57WC4	BRCA	Normal	0.651696755823445
GTEX-ZVTK-0326-SM-51MRR	BRCA	Normal	1.29334235275112
GTEX-ZVZQ-0826-SM-51MRF	BRCA	Normal	0.888290625973571
GTEX-ZWKS-2826-SM-5NQ74	BRCA	Normal	0.605035472325582
GTEX-ZXES-0826-SM-5E43C	BRCA	Normal	1.24547914201098
GTEX-ZY6K-1626-SM-5GZWV	BRCA	Normal	0.941870434435113
GTEX-ZYFC-0826-SM-5E44K	BRCA	Normal	0.696897432855006
GTEX-ZYT6-0126-SM-5E45J	BRCA	Normal	0.527085465911245
GTEX-ZYW4-0826-SM-5GIDG	BRCA	Normal	0.334563781792921
GTEX-ZYWO-2326-SM-5GZY4	BRCA	Normal	0.678959457542864
TCGA-A7-A0CE-11	BRCA	Normal	7.98570290999284
TCGA-A7-A0CH-11	BRCA	Normal	7.36875538579611
TCGA-A7-A0D9-11	BRCA	Normal	5.40447028209273
TCGA-A7-A0DB-11	BRCA	Normal	4.85088031624606
TCGA-A7-A0DC-11	BRCA	Normal	7.90602740040838
TCGA-A7-A13E-11	BRCA	Normal	6.97154163727767
TCGA-A7-A13F-11	BRCA	Normal	7.31906317597605
TCGA-A7-A13G-11	BRCA	Normal	5.00562267726803
TCGA-AC-A23H-11	BRCA	Normal	7.36875538579611
TCGA-AC-A2FB-11	BRCA	Normal	7.78654900130377
TCGA-AC-A2FF-11	BRCA	Normal	8.16503514161331
TCGA-AC-A2FM-11	BRCA	Normal	7.30912601638531
TCGA-BH-A0AU-11	BRCA	Normal	8.39429424053811
TCGA-BH-A0AY-11	BRCA	Normal	7.98570290999284
TCGA-BH-A0AZ-11	BRCA	Normal	8.40426462185
TCGA-BH-A0B3-11	BRCA	Normal	8.29460196198148
TCGA-BH-A0B5-11	BRCA	Normal	4.80264225895506
TCGA-BH-A0B7-11	BRCA	Normal	8.07535865338757
TCGA-BH-A0B8-11	BRCA	Normal	5.7471141185521
TCGA-BH-A0BA-11	BRCA	Normal	8.11521238511351
TCGA-BH-A0BC-11	BRCA	Normal	8.03550901836343
TCGA-BH-A0BJ-11	BRCA	Normal	8.44414817303153
TCGA-BH-A0BM-11	BRCA	Normal	8.15507010232493
TCGA-BH-A0BQ-11	BRCA	Normal	7.81641452397988
TCGA-BH-A0BS-11	BRCA	Normal	8.3145387049654
TCGA-BH-A0BT-11	BRCA	Normal	8.66356220165767
TCGA-BH-A0BV-11	BRCA	Normal	8.59373907320531
TCGA-BH-A0BW-11	BRCA	Normal	7.98570290999284
TCGA-BH-A0BZ-11	BRCA	Normal	7.62731517068299
TCGA-BH-A0C0-11	BRCA	Normal	8.46409114480462
TCGA-BH-A0C3-11	BRCA	Normal	7.88611136182194
TCGA-BH-A0DD-11	BRCA	Normal	5.95347086835584
TCGA-BH-A0DG-11	BRCA	Normal	8.1351407523665
TCGA-BH-A0DH-11	BRCA	Normal	7.77659444926091
TCGA-BH-A0DK-11	BRCA	Normal	8.32450740276406
TCGA-BH-A0DL-11	BRCA	Normal	7.88611136182194
TCGA-BH-A0DO-11	BRCA	Normal	8.05543331671743
TCGA-BH-A0DP-11	BRCA	Normal	8.65358694795363
TCGA-BH-A0DQ-11	BRCA	Normal	8.51395197609013
TCGA-BH-A0DT-11	BRCA	Normal	8.17500042155451
TCGA-BH-A0DV-11	BRCA	Normal	7.72682645267475
TCGA-BH-A0DZ-11	BRCA	Normal	8.12517644505499
TCGA-BH-A0E0-11	BRCA	Normal	8.57379120020053
TCGA-BH-A0E1-11	BRCA	Normal	8.22483037366645
TCGA-BH-A0H5-11	BRCA	Normal	8.17500042155451
TCGA-BH-A0H7-11	BRCA	Normal	8.30457022420452
TCGA-BH-A0H9-11	BRCA	Normal	6.1504540066804
TCGA-BH-A0HA-11	BRCA	Normal	8.12517644505499
TCGA-BH-A0HK-11	BRCA	Normal	7.77659444926091
TCGA-BH-A18J-11	BRCA	Normal	7.77659444926091
TCGA-BH-A18K-11	BRCA	Normal	8.63363695681941
TCGA-BH-A18L-11	BRCA	Normal	8.19493169680336
TCGA-BH-A18M-11	BRCA	Normal	8.11521238511351
TCGA-BH-A18N-11	BRCA	Normal	7.93590361174681
TCGA-BH-A18P-11	BRCA	Normal	7.16012244903253
TCGA-BH-A18Q-11	BRCA	Normal	7.88611136182194
TCGA-BH-A18R-11	BRCA	Normal	7.26938175118885
TCGA-BH-A18S-11	BRCA	Normal	7.72682645267475
TCGA-BH-A18U-11	BRCA	Normal	8.23479706324854
TCGA-BH-A18V-11	BRCA	Normal	7.52783878193505
TCGA-BH-A1EN-11	BRCA	Normal	7.36875538579611
TCGA-BH-A1EO-11	BRCA	Normal	5.5217491697503
TCGA-BH-A1ET-11	BRCA	Normal	7.96578236032228
TCGA-BH-A1EU-11	BRCA	Normal	7.65716499985357
TCGA-BH-A1EV-11	BRCA	Normal	7.74673268983494
TCGA-BH-A1EW-11	BRCA	Normal	8.85312312175729
TCGA-BH-A1F0-11	BRCA	Normal	7.72682645267475
TCGA-BH-A1F2-11	BRCA	Normal	7.32900076692821
TCGA-BH-A1F6-11	BRCA	Normal	7.89606923623249
TCGA-BH-A1F8-11	BRCA	Normal	7.61736592204802
TCGA-BH-A1FB-11	BRCA	Normal	8.06539585615433
TCGA-BH-A1FC-11	BRCA	Normal	7.51789315609487
TCGA-BH-A1FD-11	BRCA	Normal	7.01122725542325
TCGA-BH-A1FE-11	BRCA	Normal	7.73677940953859
TCGA-BH-A1FG-11	BRCA	Normal	7.30912601638531
TCGA-BH-A1FH-11	BRCA	Normal	7.2991892911185
TCGA-BH-A1FJ-11	BRCA	Normal	7.60741702461277
TCGA-BH-A1FM-11	BRCA	Normal	7.69696954503856
TCGA-BH-A1FN-11	BRCA	Normal	7.68701790434145
TCGA-BH-A1FR-11	BRCA	Normal	7.59746848079497
TCGA-BH-A1FU-11	BRCA	Normal	8.32450740276406
TCGA-BH-A203-11	BRCA	Normal	7.68701790434145
TCGA-BH-A204-11	BRCA	Normal	6.44663586218697
TCGA-BH-A208-11	BRCA	Normal	7.73677940953859
TCGA-BH-A209-11	BRCA	Normal	7.74673268983494
TCGA-E2-A153-11	BRCA	Normal	8.18496594049771
TCGA-E2-A158-11	BRCA	Normal	7.1501926081035
TCGA-E2-A15I-11	BRCA	Normal	6.31819466726482
TCGA-E2-A15K-11	BRCA	Normal	7.27931715550728
TCGA-E2-A15M-11	BRCA	Normal	7.87615377917518
TCGA-E2-A1BC-11	BRCA	Normal	5.28742160191145
TCGA-E2-A1IG-11	BRCA	Normal	7.3389387862992
TCGA-E2-A1L7-11	BRCA	Normal	8.18496594049771
TCGA-E2-A1LB-11	BRCA	Normal	8.32450740276406
TCGA-E2-A1LH-11	BRCA	Normal	8.79325559796693
TCGA-E2-A1LS-11	BRCA	Normal	5.70786908408509
TCGA-E9-A1N4-11	BRCA	Normal	7.63726476811629
TCGA-E9-A1N5-11	BRCA	Normal	7.93590361174681
TCGA-E9-A1N6-11	BRCA	Normal	8.00562454919388
TCGA-E9-A1N9-11	BRCA	Normal	7.16012244903253
TCGA-E9-A1NA-11	BRCA	Normal	7.48805854573083
TCGA-E9-A1ND-11	BRCA	Normal	6.81288929288024
TCGA-E9-A1NF-11	BRCA	Normal	5.21925698998554
TCGA-E9-A1NG-11	BRCA	Normal	6.68409875183243
TCGA-E9-A1R7-11	BRCA	Normal	6.73362075643522
TCGA-E9-A1RB-11	BRCA	Normal	7.37869508981128
TCGA-E9-A1RC-11	BRCA	Normal	5.31666117832758
TCGA-E9-A1RD-11	BRCA	Normal	6.46640812881086
TCGA-E9-A1RF-11	BRCA	Normal	4.04045247856114
TCGA-E9-A1RH-11	BRCA	Normal	6.33794572735453
TCGA-E9-A1RI-11	BRCA	Normal	5.64904073242173
TCGA-GI-A2C8-11	BRCA	Normal	4.29540987163049
TCGA-GI-A2C9-11	BRCA	Normal	7.65716499985357
TCGA-3C-AAAU-01	BRCA	Tumor	9.59187074793493
TCGA-3C-AALI-01	BRCA	Tumor	9.74168612035036
TCGA-3C-AALJ-01	BRCA	Tumor	8.66356220165767
TCGA-3C-AALK-01	BRCA	Tumor	8.58376504660951
TCGA-4H-AAAK-01	BRCA	Tumor	9.01279558970126
TCGA-5L-AAT0-01	BRCA	Tumor	8.63363695681941
TCGA-5L-AAT1-01	BRCA	Tumor	8.65358694795363
TCGA-5T-A9QA-01	BRCA	Tumor	4.61030857850349
TCGA-A1-A0SB-01	BRCA	Tumor	8.98285427291361
TCGA-A1-A0SD-01	BRCA	Tumor	9.10262667393553
TCGA-A1-A0SE-01	BRCA	Tumor	8.98285427291361
TCGA-A1-A0SF-01	BRCA	Tumor	9.71172152819323
TCGA-A1-A0SG-01	BRCA	Tumor	9.1924679557096
TCGA-A1-A0SH-01	BRCA	Tumor	7.18991484621344
TCGA-A1-A0SI-01	BRCA	Tumor	6.11102487695713
TCGA-A1-A0SJ-01	BRCA	Tumor	10.8507814145006
TCGA-A1-A0SK-01	BRCA	Tumor	10.0813322681358
TCGA-A1-A0SM-01	BRCA	Tumor	9.02277629772114
TCGA-A1-A0SN-01	BRCA	Tumor	10.8407868481863
TCGA-A1-A0SO-01	BRCA	Tumor	6.83271262169182
TCGA-A1-A0SP-01	BRCA	Tumor	8.36438433469177
TCGA-A1-A0SQ-01	BRCA	Tumor	7.72682645267475
TCGA-A2-A04N-01	BRCA	Tumor	9.13257266593613
TCGA-A2-A04P-01	BRCA	Tumor	7.74673268983494
TCGA-A2-A04Q-01	BRCA	Tumor	7.85623949723517
TCGA-A2-A04R-01	BRCA	Tumor	9.8016174732416
TCGA-A2-A04T-01	BRCA	Tumor	5.95347086835584
TCGA-A2-A04U-01	BRCA	Tumor	8.34444544352552
TCGA-A2-A04V-01	BRCA	Tumor	8.07535865338757
TCGA-A2-A04W-01	BRCA	Tumor	8.50397942638167
TCGA-A2-A04X-01	BRCA	Tumor	8.11521238511351
TCGA-A2-A04Y-01	BRCA	Tumor	8.29460196198148
TCGA-A2-A0CK-01	BRCA	Tumor	8.39429424053811
TCGA-A2-A0CL-01	BRCA	Tumor	8.95291418672232
TCGA-A2-A0CM-01	BRCA	Tumor	4.99593500923414
TCGA-A2-A0CO-01	BRCA	Tumor	7.8661964903043
TCGA-A2-A0CP-01	BRCA	Tumor	8.69348898117993
TCGA-A2-A0CQ-01	BRCA	Tumor	8.54387075460468
TCGA-A2-A0CR-01	BRCA	Tumor	7.32900076692821
TCGA-A2-A0CS-01	BRCA	Tumor	8.85312312175729
TCGA-A2-A0CT-01	BRCA	Tumor	9.06270045072106
TCGA-A2-A0CU-01	BRCA	Tumor	9.64180706328509
TCGA-A2-A0CV-01	BRCA	Tumor	8.53389764149629
TCGA-A2-A0CW-01	BRCA	Tumor	9.77165144034797
TCGA-A2-A0CX-01	BRCA	Tumor	8.80323313508855
TCGA-A2-A0CY-01	BRCA	Tumor	7.34887723116629
TCGA-A2-A0CZ-01	BRCA	Tumor	8.35441478353908
TCGA-A2-A0D0-01	BRCA	Tumor	7.78654900130377
TCGA-A2-A0D1-01	BRCA	Tumor	8.34444544352552
TCGA-A2-A0D2-01	BRCA	Tumor	9.12259054418664
TCGA-A2-A0D3-01	BRCA	Tumor	6.9913833653665
TCGA-A2-A0D4-01	BRCA	Tumor	8.56381753522509
TCGA-A2-A0EM-01	BRCA	Tumor	7.2991892911185
TCGA-A2-A0EN-01	BRCA	Tumor	8.64361186594479
TCGA-A2-A0EO-01	BRCA	Tumor	8.24476398216131
TCGA-A2-A0EP-01	BRCA	Tumor	7.43834190968646
TCGA-A2-A0EQ-01	BRCA	Tumor	8.75334701919414
TCGA-A2-A0ER-01	BRCA	Tumor	8.81321082702645
TCGA-A2-A0ES-01	BRCA	Tumor	8.76332392625665
TCGA-A2-A0ET-01	BRCA	Tumor	9.76166292040646
TCGA-A2-A0EU-01	BRCA	Tumor	9.98142784232952
TCGA-A2-A0EV-01	BRCA	Tumor	8.85312312175729
TCGA-A2-A0EW-01	BRCA	Tumor	8.50397942638167
TCGA-A2-A0EX-01	BRCA	Tumor	8.81321082702645
TCGA-A2-A0EY-01	BRCA	Tumor	9.72170964377248
TCGA-A2-A0ST-01	BRCA	Tumor	7.81641452397988
TCGA-A2-A0SU-01	BRCA	Tumor	8.75334701919414
TCGA-A2-A0SV-01	BRCA	Tumor	9.12259054418664
TCGA-A2-A0SW-01	BRCA	Tumor	8.46409114480462
TCGA-A2-A0SX-01	BRCA	Tumor	8.32450740276406
TCGA-A2-A0SY-01	BRCA	Tumor	8.5538440529385
TCGA-A2-A0T0-01	BRCA	Tumor	7.87615377917518
TCGA-A2-A0T1-01	BRCA	Tumor	8.60371327874974
TCGA-A2-A0T2-01	BRCA	Tumor	7.32900076692821
TCGA-A2-A0T3-01	BRCA	Tumor	8.72341726395546
TCGA-A2-A0T4-01	BRCA	Tumor	9.07268181467191
TCGA-A2-A0T5-01	BRCA	Tumor	8.35441478353908
TCGA-A2-A0T6-01	BRCA	Tumor	7.9757424980281
TCGA-A2-A0T7-01	BRCA	Tumor	9.72170964377248
TCGA-A2-A0YC-01	BRCA	Tumor	9.02277629772114
TCGA-A2-A0YD-01	BRCA	Tumor	8.5538440529385
TCGA-A2-A0YE-01	BRCA	Tumor	8.7333936869303
TCGA-A2-A0YF-01	BRCA	Tumor	8.54387075460468
TCGA-A2-A0YG-01	BRCA	Tumor	8.3145387049654
TCGA-A2-A0YH-01	BRCA	Tumor	9.4720328927323
TCGA-A2-A0YI-01	BRCA	Tumor	8.87308017068376
TCGA-A2-A0YJ-01	BRCA	Tumor	7.3389387862992
TCGA-A2-A0YK-01	BRCA	Tumor	8.4142352071513
TCGA-A2-A0YL-01	BRCA	Tumor	9.1924679557096
TCGA-A2-A0YM-01	BRCA	Tumor	6.97154163727767
TCGA-A2-A0YT-01	BRCA	Tumor	9.39214871801619
TCGA-A2-A1FV-01	BRCA	Tumor	9.5718968454427
TCGA-A2-A1FW-01	BRCA	Tumor	8.36438433469177
TCGA-A2-A1FX-01	BRCA	Tumor	9.43209000374812
TCGA-A2-A1FZ-01	BRCA	Tumor	9.23240052544526
TCGA-A2-A1G0-01	BRCA	Tumor	8.16503514161331
TCGA-A2-A1G1-01	BRCA	Tumor	7.75668629135049
TCGA-A2-A1G4-01	BRCA	Tumor	9.66178220027094
TCGA-A2-A1G6-01	BRCA	Tumor	8.3145387049654
TCGA-A2-A259-01	BRCA	Tumor	8.79325559796693
TCGA-A2-A25A-01	BRCA	Tumor	8.36438433469177
TCGA-A2-A25B-01	BRCA	Tumor	8.58376504660951
TCGA-A2-A25C-01	BRCA	Tumor	7.59746848079497
TCGA-A2-A25D-01	BRCA	Tumor	7.4980030353965
TCGA-A2-A25E-01	BRCA	Tumor	10.3311203817826
TCGA-A2-A25F-01	BRCA	Tumor	6.90211304687788
TCGA-A2-A3KC-01	BRCA	Tumor	9.09264492716039
TCGA-A2-A3KD-01	BRCA	Tumor	9.30228692181775
TCGA-A2-A3XS-01	BRCA	Tumor	8.06539585615433
TCGA-A2-A3XT-01	BRCA	Tumor	5.05409210524645
TCGA-A2-A3XU-01	BRCA	Tumor	3.75131730981593
TCGA-A2-A3XV-01	BRCA	Tumor	4.36192584337647
TCGA-A2-A3XW-01	BRCA	Tumor	8.53389764149629
TCGA-A2-A3XX-01	BRCA	Tumor	8.47406292495817
TCGA-A2-A3XY-01	BRCA	Tumor	8.01558577270943
TCGA-A2-A3XZ-01	BRCA	Tumor	8.18496594049771
TCGA-A2-A3Y0-01	BRCA	Tumor	8.4142352071513
TCGA-A2-A4RW-01	BRCA	Tumor	6.87236647997016
TCGA-A2-A4RX-01	BRCA	Tumor	8.08532170664964
TCGA-A2-A4RY-01	BRCA	Tumor	8.48403489949414
TCGA-A2-A4S0-01	BRCA	Tumor	8.90301684791804
TCGA-A2-A4S1-01	BRCA	Tumor	10.5609553312519
TCGA-A2-A4S2-01	BRCA	Tumor	8.34444544352552
TCGA-A2-A4S3-01	BRCA	Tumor	9.12259054418664
TCGA-A7-A0CD-01	BRCA	Tumor	6.33794572735453
TCGA-A7-A0CE-01	BRCA	Tumor	7.30912601638531
TCGA-A7-A0CG-01	BRCA	Tumor	7.92594459013023
TCGA-A7-A0CH-01	BRCA	Tumor	8.51395197609013
TCGA-A7-A0CJ-01	BRCA	Tumor	9.21243400727962
TCGA-A7-A0D9-01	BRCA	Tumor	9.03275713874514
TCGA-A7-A0DA-01	BRCA	Tumor	8.3145387049654
TCGA-A7-A0DB-01	BRCA	Tumor	8.11521238511351
TCGA-A7-A0DC-01	BRCA	Tumor	9.51197734125119
TCGA-A7-A13D-01	BRCA	Tumor	9.20245092276655
TCGA-A7-A13E-01	BRCA	Tumor	5.14146347898437
TCGA-A7-A13F-01	BRCA	Tumor	5.99283410827296
TCGA-A7-A13G-01	BRCA	Tumor	8.65358694795363
TCGA-A7-A13H-01	BRCA	Tumor	8.61368766201306
TCGA-A7-A26E-01	BRCA	Tumor	7.99566359433701
TCGA-A7-A26F-01	BRCA	Tumor	9.10262667393553
TCGA-A7-A26G-01	BRCA	Tumor	8.76332392625665
TCGA-A7-A26H-01	BRCA	Tumor	9.20245092276655
TCGA-A7-A26I-01	BRCA	Tumor	8.21486391499952
TCGA-A7-A26J-01	BRCA	Tumor	9.4720328927323
TCGA-A7-A2KD-01	BRCA	Tumor	8.17500042155451
TCGA-A7-A3IY-01	BRCA	Tumor	8.30457022420452
TCGA-A7-A3IZ-01	BRCA	Tumor	9.28231882041464
TCGA-A7-A3J0-01	BRCA	Tumor	8.49400706707733
TCGA-A7-A3J1-01	BRCA	Tumor	9.50199108526089
TCGA-A7-A3RF-01	BRCA	Tumor	8.96289407714106
TCGA-A7-A425-01	BRCA	Tumor	7.66711562943563
TCGA-A7-A426-01	BRCA	Tumor	8.50397942638167
TCGA-A7-A4SA-01	BRCA	Tumor	6.86245212549532
TCGA-A7-A4SB-01	BRCA	Tumor	9.10262667393553
TCGA-A7-A4SC-01	BRCA	Tumor	8.86310157195212
TCGA-A7-A4SD-01	BRCA	Tumor	8.69348898117993
TCGA-A7-A4SE-01	BRCA	Tumor	9.31227113732233
TCGA-A7-A4SF-01	BRCA	Tumor	8.66356220165767
TCGA-A7-A56D-01	BRCA	Tumor	9.41211915769595
TCGA-A7-A5ZV-01	BRCA	Tumor	7.9757424980281
TCGA-A7-A5ZW-01	BRCA	Tumor	7.53778478133678
TCGA-A7-A5ZX-01	BRCA	Tumor	8.24476398216131
TCGA-A7-A6VV-01	BRCA	Tumor	6.73362075643522
TCGA-A7-A6VW-01	BRCA	Tumor	8.16503514161331
TCGA-A7-A6VX-01	BRCA	Tumor	9.43209000374812
TCGA-A7-A6VY-01	BRCA	Tumor	7.70692151817346
TCGA-A8-A06N-01	BRCA	Tumor	8.34444544352552
TCGA-A8-A06O-01	BRCA	Tumor	9.79162871730955
TCGA-A8-A06P-01	BRCA	Tumor	9.43209000374812
TCGA-A8-A06Q-01	BRCA	Tumor	8.58376504660951
TCGA-A8-A06R-01	BRCA	Tumor	8.54387075460468
TCGA-A8-A06T-01	BRCA	Tumor	9.66178220027094
TCGA-A8-A06U-01	BRCA	Tumor	9.961447764268
TCGA-A8-A06X-01	BRCA	Tumor	8.50397942638167
TCGA-A8-A06Y-01	BRCA	Tumor	9.31227113732233
TCGA-A8-A06Z-01	BRCA	Tumor	9.51197734125119
TCGA-A8-A075-01	BRCA	Tumor	10.1212958535501
TCGA-A8-A076-01	BRCA	Tumor	9.30228692181775
TCGA-A8-A079-01	BRCA	Tumor	9.41211915769595
TCGA-A8-A07B-01	BRCA	Tumor	9.90150921253261
TCGA-A8-A07C-01	BRCA	Tumor	6.14059526486312
TCGA-A8-A07E-01	BRCA	Tumor	9.85156240598861
TCGA-A8-A07F-01	BRCA	Tumor	8.97287410618942
TCGA-A8-A07G-01	BRCA	Tumor	9.25236750380411
TCGA-A8-A07I-01	BRCA	Tumor	9.42210453027594
TCGA-A8-A07J-01	BRCA	Tumor	8.33447631611066
TCGA-A8-A07L-01	BRCA	Tumor	9.40213388670785
TCGA-A8-A07O-01	BRCA	Tumor	6.88228142100977
TCGA-A8-A07P-01	BRCA	Tumor	9.39214871801619
TCGA-A8-A07R-01	BRCA	Tumor	8.84314482112795
TCGA-A8-A07S-01	BRCA	Tumor	8.72341726395546
TCGA-A8-A07U-01	BRCA	Tumor	7.78654900130377
TCGA-A8-A07W-01	BRCA	Tumor	9.27233493604136
TCGA-A8-A07Z-01	BRCA	Tumor	9.41211915769595
TCGA-A8-A081-01	BRCA	Tumor	10.5509619738914
TCGA-A8-A082-01	BRCA	Tumor	9.5718968454427
TCGA-A8-A083-01	BRCA	Tumor	8.45411956037786
TCGA-A8-A084-01	BRCA	Tumor	7.67706659837199
TCGA-A8-A085-01	BRCA	Tumor	6.59500158844629
TCGA-A8-A086-01	BRCA	Tumor	10.0313792280195
TCGA-A8-A08A-01	BRCA	Tumor	7.89606923623249
TCGA-A8-A08B-01	BRCA	Tumor	10.530975398008
TCGA-A8-A08C-01	BRCA	Tumor	7.16012244903253
TCGA-A8-A08F-01	BRCA	Tumor	10.321128171608
TCGA-A8-A08G-01	BRCA	Tumor	9.48201886033699
TCGA-A8-A08H-01	BRCA	Tumor	7.65716499985357
TCGA-A8-A08I-01	BRCA	Tumor	9.74168612035036
TCGA-A8-A08J-01	BRCA	Tumor	8.7832782167336
TCGA-A8-A08L-01	BRCA	Tumor	9.77165144034797
TCGA-A8-A08O-01	BRCA	Tumor	9.2224172084402
TCGA-A8-A08P-01	BRCA	Tumor	9.14255491096044
TCGA-A8-A08R-01	BRCA	Tumor	6.01252218534708
TCGA-A8-A08S-01	BRCA	Tumor	9.79162871730955
TCGA-A8-A08T-01	BRCA	Tumor	8.54387075460468
TCGA-A8-A08X-01	BRCA	Tumor	6.52574336266968
TCGA-A8-A08Z-01	BRCA	Tumor	8.53389764149629
TCGA-A8-A090-01	BRCA	Tumor	9.56191003031625
TCGA-A8-A091-01	BRCA	Tumor	9.5718968454427
TCGA-A8-A092-01	BRCA	Tumor	9.71172152819323
TCGA-A8-A093-01	BRCA	Tumor	9.61184500925687
TCGA-A8-A094-01	BRCA	Tumor	8.27466609920078
TCGA-A8-A095-01	BRCA	Tumor	9.01279558970126
TCGA-A8-A096-01	BRCA	Tumor	9.42210453027594
TCGA-A8-A097-01	BRCA	Tumor	6.39721903724874
TCGA-A8-A099-01	BRCA	Tumor	9.54193667545755
TCGA-A8-A09A-01	BRCA	Tumor	8.64361186594479
TCGA-A8-A09B-01	BRCA	Tumor	9.28231882041464
TCGA-A8-A09C-01	BRCA	Tumor	8.97287410618942
TCGA-A8-A09D-01	BRCA	Tumor	9.74168612035036
TCGA-A8-A09E-01	BRCA	Tumor	9.87154090736675
TCGA-A8-A09G-01	BRCA	Tumor	8.72341726395546
TCGA-A8-A09I-01	BRCA	Tumor	8.53389764149629
TCGA-A8-A09K-01	BRCA	Tumor	9.76166292040646
TCGA-A8-A09M-01	BRCA	Tumor	9.5718968454427
TCGA-A8-A09N-01	BRCA	Tumor	9.43209000374812
TCGA-A8-A09Q-01	BRCA	Tumor	9.29230281592852
TCGA-A8-A09R-01	BRCA	Tumor	9.20245092276655
TCGA-A8-A09T-01	BRCA	Tumor	8.43417698412855
TCGA-A8-A09V-01	BRCA	Tumor	9.24238395749725
TCGA-A8-A09W-01	BRCA	Tumor	8.65358694795363
TCGA-A8-A09X-01	BRCA	Tumor	7.61736592204802
TCGA-A8-A09Z-01	BRCA	Tumor	9.08266330711311
TCGA-A8-A0A1-01	BRCA	Tumor	8.81321082702645
TCGA-A8-A0A2-01	BRCA	Tumor	8.40426462185
TCGA-A8-A0A4-01	BRCA	Tumor	9.49200492473543
TCGA-A8-A0A6-01	BRCA	Tumor	8.72341726395546
TCGA-A8-A0A7-01	BRCA	Tumor	5.91412523732421
TCGA-A8-A0A9-01	BRCA	Tumor	9.76166292040646
TCGA-A8-A0AB-01	BRCA	Tumor	9.9114987930534
TCGA-A8-A0AD-01	BRCA	Tumor	7.04099708020507
TCGA-AC-A23C-01	BRCA	Tumor	8.96289407714106
TCGA-AC-A23E-01	BRCA	Tumor	9.01279558970126
TCGA-AC-A23G-01	BRCA	Tumor	8.91299603065022
TCGA-AC-A23H-01	BRCA	Tumor	9.75167448022276
TCGA-AC-A2B8-01	BRCA	Tumor	9.46204702259273
TCGA-AC-A2BK-01	BRCA	Tumor	10.5009958861213
TCGA-AC-A2BM-01	BRCA	Tumor	9.37217869036472
TCGA-AC-A2FB-01	BRCA	Tumor	8.15507010232493
TCGA-AC-A2FE-01	BRCA	Tumor	8.7832782167336
TCGA-AC-A2FF-01	BRCA	Tumor	8.64361186594479
TCGA-AC-A2FG-01	BRCA	Tumor	7.84628280200749
TCGA-AC-A2FK-01	BRCA	Tumor	8.16503514161331
TCGA-AC-A2FM-01	BRCA	Tumor	8.69348898117993
TCGA-AC-A2FO-01	BRCA	Tumor	8.84314482112795
TCGA-AC-A2QH-01	BRCA	Tumor	8.22483037366645
TCGA-AC-A2QI-01	BRCA	Tumor	8.85312312175729
TCGA-AC-A2QJ-01	BRCA	Tumor	8.3145387049654
TCGA-AC-A3BB-01	BRCA	Tumor	8.22483037366645
TCGA-AC-A3EH-01	BRCA	Tumor	8.93295482562172
TCGA-AC-A3HN-01	BRCA	Tumor	8.92297535688049
TCGA-AC-A3OD-01	BRCA	Tumor	9.60185783405175
TCGA-AC-A3QP-01	BRCA	Tumor	6.94178316391036
TCGA-AC-A3QQ-01	BRCA	Tumor	8.05543331671743
TCGA-AC-A3TM-01	BRCA	Tumor	8.3145387049654
TCGA-AC-A3TN-01	BRCA	Tumor	7.58752029302882
TCGA-AC-A3W5-01	BRCA	Tumor	8.47406292495817
TCGA-AC-A3W6-01	BRCA	Tumor	8.29460196198148
TCGA-AC-A3W7-01	BRCA	Tumor	8.81321082702645
TCGA-AC-A3YI-01	BRCA	Tumor	7.98570290999284
TCGA-AC-A3YJ-01	BRCA	Tumor	8.72341726395546
TCGA-AC-A4ZE-01	BRCA	Tumor	9.33223989416356
TCGA-AC-A5EH-01	BRCA	Tumor	9.26235116357923
TCGA-AC-A5XS-01	BRCA	Tumor	7.17005277120889
TCGA-AC-A5XU-01	BRCA	Tumor	9.05271921615093
TCGA-AC-A62V-01	BRCA	Tumor	8.58376504660951
TCGA-AC-A62X-01	BRCA	Tumor	6.45652160536212
TCGA-AC-A62Y-01	BRCA	Tumor	9.25236750380411
TCGA-AC-A6IV-01	BRCA	Tumor	8.95291418672232
TCGA-AC-A6IW-01	BRCA	Tumor	6.04206221129487
TCGA-AC-A6IX-01	BRCA	Tumor	8.68351321943887
TCGA-AC-A6NO-01	BRCA	Tumor	7.72682645267475
TCGA-AC-A7VB-01	BRCA	Tumor	11.2206046819024
TCGA-AC-A7VC-01	BRCA	Tumor	8.36438433469177
TCGA-AC-A8OP-01	BRCA	Tumor	9.16251976744537
TCGA-AC-A8OQ-01	BRCA	Tumor	8.1351407523665
TCGA-AC-A8OR-01	BRCA	Tumor	9.14255491096044
TCGA-AC-A8OS-01	BRCA	Tumor	8.87308017068376
TCGA-AN-A03X-01	BRCA	Tumor	8.70346490994385
TCGA-AN-A03Y-01	BRCA	Tumor	9.90150921253261
TCGA-AN-A041-01	BRCA	Tumor	8.46409114480462
TCGA-AN-A046-01	BRCA	Tumor	8.70346490994385
TCGA-AN-A049-01	BRCA	Tumor	9.87154090736675
TCGA-AN-A04A-01	BRCA	Tumor	9.20245092276655
TCGA-AN-A04C-01	BRCA	Tumor	7.95582249876775
TCGA-AN-A04D-01	BRCA	Tumor	9.26235116357923
TCGA-AN-A0AJ-01	BRCA	Tumor	8.88305891693057
TCGA-AN-A0AK-01	BRCA	Tumor	8.97287410618942
TCGA-AN-A0AL-01	BRCA	Tumor	9.99141798434747
TCGA-AN-A0AM-01	BRCA	Tumor	9.18248510692294
TCGA-AN-A0AR-01	BRCA	Tumor	8.32450740276406
TCGA-AN-A0AS-01	BRCA	Tumor	10.271167940394
TCGA-AN-A0AT-01	BRCA	Tumor	8.1351407523665
TCGA-AN-A0FD-01	BRCA	Tumor	9.46204702259273
TCGA-AN-A0FF-01	BRCA	Tumor	9.43209000374812
TCGA-AN-A0FJ-01	BRCA	Tumor	7.93590361174681
TCGA-AN-A0FK-01	BRCA	Tumor	9.8615516194636
TCGA-AN-A0FL-01	BRCA	Tumor	8.7733009924679
TCGA-AN-A0FN-01	BRCA	Tumor	8.16503514161331
TCGA-AN-A0FS-01	BRCA	Tumor	8.45411956037786
TCGA-AN-A0FT-01	BRCA	Tumor	7.89606923623249
TCGA-AN-A0FV-01	BRCA	Tumor	9.51197734125119
TCGA-AN-A0FW-01	BRCA	Tumor	7.75668629135049
TCGA-AN-A0FX-01	BRCA	Tumor	7.11047812320034
TCGA-AN-A0FY-01	BRCA	Tumor	9.42210453027594
TCGA-AN-A0FZ-01	BRCA	Tumor	8.79325559796693
TCGA-AN-A0G0-01	BRCA	Tumor	7.8363264066749
TCGA-AN-A0XL-01	BRCA	Tumor	9.20245092276655
TCGA-AN-A0XN-01	BRCA	Tumor	9.39214871801619
TCGA-AN-A0XO-01	BRCA	Tumor	9.61184500925687
TCGA-AN-A0XP-01	BRCA	Tumor	8.89303780967789
TCGA-AN-A0XR-01	BRCA	Tumor	8.94293443589355
TCGA-AN-A0XS-01	BRCA	Tumor	9.49200492473543
TCGA-AN-A0XT-01	BRCA	Tumor	9.42210453027594
TCGA-AN-A0XU-01	BRCA	Tumor	8.34444544352552
TCGA-AN-A0XV-01	BRCA	Tumor	9.48201886033699
TCGA-AN-A0XW-01	BRCA	Tumor	9.05271921615093
TCGA-AO-A03L-01	BRCA	Tumor	9.33223989416356
TCGA-AO-A03M-01	BRCA	Tumor	9.08266330711311
TCGA-AO-A03N-01	BRCA	Tumor	9.71172152819323
TCGA-AO-A03O-01	BRCA	Tumor	9.85156240598861
TCGA-AO-A03P-01	BRCA	Tumor	8.92297535688049
TCGA-AO-A03R-01	BRCA	Tumor	9.39214871801619
TCGA-AO-A03T-01	BRCA	Tumor	9.51197734125119
TCGA-AO-A03U-01	BRCA	Tumor	6.41698336750714
TCGA-AO-A03V-01	BRCA	Tumor	9.00281501560705
TCGA-AO-A0J2-01	BRCA	Tumor	8.11521238511351
TCGA-AO-A0J3-01	BRCA	Tumor	9.00281501560705
TCGA-AO-A0J4-01	BRCA	Tumor	7.58752029302882
TCGA-AO-A0J5-01	BRCA	Tumor	9.49200492473543
TCGA-AO-A0J6-01	BRCA	Tumor	9.83158420439294
TCGA-AO-A0J7-01	BRCA	Tumor	10.5609553312519
TCGA-AO-A0J8-01	BRCA	Tumor	9.64180706328509
TCGA-AO-A0J9-01	BRCA	Tumor	8.09528501418504
TCGA-AO-A0JA-01	BRCA	Tumor	9.34222443400615
TCGA-AO-A0JB-01	BRCA	Tumor	7.78654900130377
TCGA-AO-A0JC-01	BRCA	Tumor	6.56531513644648
TCGA-AO-A0JD-01	BRCA	Tumor	9.40213388670785
TCGA-AO-A0JE-01	BRCA	Tumor	8.28463391980665
TCGA-AO-A0JF-01	BRCA	Tumor	8.60371327874974
TCGA-AO-A0JG-01	BRCA	Tumor	10.1712517311647
TCGA-AO-A0JI-01	BRCA	Tumor	10.021388816693
TCGA-AO-A0JJ-01	BRCA	Tumor	8.74337027238222
TCGA-AO-A0JL-01	BRCA	Tumor	7.45822739099494
TCGA-AO-A0JM-01	BRCA	Tumor	8.15507010232493
TCGA-AO-A124-01	BRCA	Tumor	6.91202972381993
TCGA-AO-A125-01	BRCA	Tumor	8.61368766201306
TCGA-AO-A126-01	BRCA	Tumor	8.09528501418504
TCGA-AO-A128-01	BRCA	Tumor	5.48263174049241
TCGA-AO-A129-01	BRCA	Tumor	7.89606923623249
TCGA-AO-A12A-01	BRCA	Tumor	8.374354095534
TCGA-AO-A12B-01	BRCA	Tumor	8.14510530535148
TCGA-AO-A12C-01	BRCA	Tumor	9.31227113732233
TCGA-AO-A12D-01	BRCA	Tumor	7.71687382147184
TCGA-AO-A12E-01	BRCA	Tumor	9.08266330711311
TCGA-AO-A12F-01	BRCA	Tumor	8.58376504660951
TCGA-AO-A12G-01	BRCA	Tumor	9.24238395749725
TCGA-AO-A12H-01	BRCA	Tumor	8.60371327874974
TCGA-AO-A1KO-01	BRCA	Tumor	7.8661964903043
TCGA-AO-A1KP-01	BRCA	Tumor	8.96289407714106
TCGA-AO-A1KQ-01	BRCA	Tumor	9.00281501560705
TCGA-AO-A1KR-01	BRCA	Tumor	7.24951228474472
TCGA-AO-A1KS-01	BRCA	Tumor	9.59187074793493
TCGA-AO-A1KT-01	BRCA	Tumor	8.84314482112795
TCGA-AQ-A04H-01	BRCA	Tumor	8.43417698412855
TCGA-AQ-A04J-01	BRCA	Tumor	8.65358694795363
TCGA-AQ-A04L-01	BRCA	Tumor	9.17250237722637
TCGA-AQ-A0Y5-01	BRCA	Tumor	9.32225546168747
TCGA-AQ-A1H2-01	BRCA	Tumor	9.40213388670785
TCGA-AQ-A1H3-01	BRCA	Tumor	7.47811444001195
TCGA-AQ-A54N-01	BRCA	Tumor	9.40213388670785
TCGA-AQ-A54O-01	BRCA	Tumor	8.81321082702645
TCGA-AQ-A7U7-01	BRCA	Tumor	8.61368766201306
TCGA-AR-A0TP-01	BRCA	Tumor	8.09528501418504
TCGA-AR-A0TQ-01	BRCA	Tumor	8.43417698412855
TCGA-AR-A0TR-01	BRCA	Tumor	9.17250237722637
TCGA-AR-A0TS-01	BRCA	Tumor	7.32900076692821
TCGA-AR-A0TT-01	BRCA	Tumor	9.28231882041464
TCGA-AR-A0TU-01	BRCA	Tumor	4.16287777680036
TCGA-AR-A0TV-01	BRCA	Tumor	9.65179458874743
TCGA-AR-A0TW-01	BRCA	Tumor	9.10262667393553
TCGA-AR-A0TX-01	BRCA	Tumor	9.15253727841109
TCGA-AR-A0TY-01	BRCA	Tumor	5.22898945346286
TCGA-AR-A0TZ-01	BRCA	Tumor	9.78164003949763
TCGA-AR-A0U0-01	BRCA	Tumor	5.78637941837864
TCGA-AR-A0U2-01	BRCA	Tumor	7.51789315609487
TCGA-AR-A0U3-01	BRCA	Tumor	9.8615516194636
TCGA-AR-A0U4-01	BRCA	Tumor	8.374354095534
TCGA-AR-A1AH-01	BRCA	Tumor	7.89606923623249
TCGA-AR-A1AI-01	BRCA	Tumor	8.60371327874974
TCGA-AR-A1AJ-01	BRCA	Tumor	8.10524857425023
TCGA-AR-A1AK-01	BRCA	Tumor	9.26235116357923
TCGA-AR-A1AL-01	BRCA	Tumor	8.69348898117993
TCGA-AR-A1AM-01	BRCA	Tumor	8.26469850169504
TCGA-AR-A1AN-01	BRCA	Tumor	8.39429424053811
TCGA-AR-A1AO-01	BRCA	Tumor	8.65358694795363
TCGA-AR-A1AP-01	BRCA	Tumor	9.45206125059427
TCGA-AR-A1AQ-01	BRCA	Tumor	7.48805854573083
TCGA-AR-A1AR-01	BRCA	Tumor	6.22935803777086
TCGA-AR-A1AS-01	BRCA	Tumor	8.85312312175729
TCGA-AR-A1AT-01	BRCA	Tumor	8.68351321943887
TCGA-AR-A1AU-01	BRCA	Tumor	8.9928345763664
TCGA-AR-A1AV-01	BRCA	Tumor	9.87154090736675
TCGA-AR-A1AW-01	BRCA	Tumor	8.81321082702645
TCGA-AR-A1AX-01	BRCA	Tumor	10.2511842375447
TCGA-AR-A1AY-01	BRCA	Tumor	7.2395782287683
TCGA-AR-A24H-01	BRCA	Tumor	7.99566359433701
TCGA-AR-A24K-01	BRCA	Tumor	7.73677940953859
TCGA-AR-A24L-01	BRCA	Tumor	10.0313792280195
TCGA-AR-A24M-01	BRCA	Tumor	8.69348898117993
TCGA-AR-A24N-01	BRCA	Tumor	10.0014081943928
TCGA-AR-A24O-01	BRCA	Tumor	7.09062385510454
TCGA-AR-A24P-01	BRCA	Tumor	8.5538440529385
TCGA-AR-A24Q-01	BRCA	Tumor	8.10524857425023
TCGA-AR-A24R-01	BRCA	Tumor	9.65179458874743
TCGA-AR-A24S-01	BRCA	Tumor	9.14255491096044
TCGA-AR-A24T-01	BRCA	Tumor	9.52196369204872
TCGA-AR-A24U-01	BRCA	Tumor	8.36438433469177
TCGA-AR-A24V-01	BRCA	Tumor	9.01279558970126
TCGA-AR-A24W-01	BRCA	Tumor	8.40426462185
TCGA-AR-A24X-01	BRCA	Tumor	8.68351321943887
TCGA-AR-A24Z-01	BRCA	Tumor	9.29230281592852
TCGA-AR-A250-01	BRCA	Tumor	8.53389764149629
TCGA-AR-A251-01	BRCA	Tumor	7.18991484621344
TCGA-AR-A252-01	BRCA	Tumor	8.72341726395546
TCGA-AR-A254-01	BRCA	Tumor	7.46817072088047
TCGA-AR-A255-01	BRCA	Tumor	9.41211915769595
TCGA-AR-A256-01	BRCA	Tumor	7.66711562943563
TCGA-AR-A2LE-01	BRCA	Tumor	6.35770017259427
TCGA-AR-A2LH-01	BRCA	Tumor	6.69400183569694
TCGA-AR-A2LJ-01	BRCA	Tumor	7.88611136182194
TCGA-AR-A2LK-01	BRCA	Tumor	10.580942183218
TCGA-AR-A2LL-01	BRCA	Tumor	9.33223989416356
TCGA-AR-A2LM-01	BRCA	Tumor	8.50397942638167
TCGA-AR-A2LN-01	BRCA	Tumor	8.24476398216131
TCGA-AR-A2LO-01	BRCA	Tumor	7.75668629135049
TCGA-AR-A2LQ-01	BRCA	Tumor	8.26469850169504
TCGA-AR-A2LR-01	BRCA	Tumor	9.40213388670785
TCGA-AR-A5QM-01	BRCA	Tumor	8.01558577270943
TCGA-AR-A5QN-01	BRCA	Tumor	8.29460196198148
TCGA-AR-A5QP-01	BRCA	Tumor	7.58752029302882
TCGA-AR-A5QQ-01	BRCA	Tumor	8.75334701919414
TCGA-B6-A0I1-01	BRCA	Tumor	6.67419633549476
TCGA-B6-A0I2-01	BRCA	Tumor	5.99283410827296
TCGA-B6-A0I5-01	BRCA	Tumor	6.89219694463116
TCGA-B6-A0I6-01	BRCA	Tumor	7.28925300315822
TCGA-B6-A0I8-01	BRCA	Tumor	9.33223989416356
TCGA-B6-A0I9-01	BRCA	Tumor	9.87154090736675
TCGA-B6-A0IA-01	BRCA	Tumor	8.20489768884306
TCGA-B6-A0IB-01	BRCA	Tumor	9.961447764268
TCGA-B6-A0IC-01	BRCA	Tumor	9.1924679557096
TCGA-B6-A0IE-01	BRCA	Tumor	7.76664021188695
TCGA-B6-A0IG-01	BRCA	Tumor	8.56381753522509
TCGA-B6-A0IH-01	BRCA	Tumor	8.62366222177394
TCGA-B6-A0IJ-01	BRCA	Tumor	7.53778478133678
TCGA-B6-A0IK-01	BRCA	Tumor	7.99566359433701
TCGA-B6-A0IM-01	BRCA	Tumor	9.53195013700038
TCGA-B6-A0IN-01	BRCA	Tumor	9.01279558970126
TCGA-B6-A0IO-01	BRCA	Tumor	9.92148844547232
TCGA-B6-A0IP-01	BRCA	Tumor	8.68351321943887
TCGA-B6-A0IQ-01	BRCA	Tumor	6.01252218534708
TCGA-B6-A0RE-01	BRCA	Tumor	8.36438433469177
TCGA-B6-A0RG-01	BRCA	Tumor	9.88153026918505
TCGA-B6-A0RH-01	BRCA	Tumor	9.10262667393553
TCGA-B6-A0RI-01	BRCA	Tumor	9.25236750380411
TCGA-B6-A0RL-01	BRCA	Tumor	9.55192330677609
TCGA-B6-A0RM-01	BRCA	Tumor	10.1912345055828
TCGA-B6-A0RN-01	BRCA	Tumor	8.74337027238222
TCGA-B6-A0RO-01	BRCA	Tumor	9.78164003949763
TCGA-B6-A0RP-01	BRCA	Tumor	9.00281501560705
TCGA-B6-A0RQ-01	BRCA	Tumor	8.27466609920078
TCGA-B6-A0RS-01	BRCA	Tumor	7.78654900130377
TCGA-B6-A0RT-01	BRCA	Tumor	6.36757865041342
TCGA-B6-A0RU-01	BRCA	Tumor	7.8661964903043
TCGA-B6-A0RV-01	BRCA	Tumor	9.14255491096044
TCGA-B6-A0WS-01	BRCA	Tumor	10.0613508572017
TCGA-B6-A0WT-01	BRCA	Tumor	9.09264492716039
TCGA-B6-A0WV-01	BRCA	Tumor	9.70173349517773
TCGA-B6-A0WW-01	BRCA	Tumor	9.59187074793493
TCGA-B6-A0WX-01	BRCA	Tumor	8.18496594049771
TCGA-B6-A0WY-01	BRCA	Tumor	9.5718968454427
TCGA-B6-A0WZ-01	BRCA	Tumor	7.85623949723517
TCGA-B6-A0X0-01	BRCA	Tumor	8.81321082702645
TCGA-B6-A0X1-01	BRCA	Tumor	9.18248510692294
TCGA-B6-A0X4-01	BRCA	Tumor	8.5239247148947
TCGA-B6-A0X5-01	BRCA	Tumor	9.36219383283848
TCGA-B6-A0X7-01	BRCA	Tumor	8.05543331671743
TCGA-B6-A1KC-01	BRCA	Tumor	8.86310157195212
TCGA-B6-A1KF-01	BRCA	Tumor	6.81288929288024
TCGA-B6-A1KI-01	BRCA	Tumor	9.12259054418664
TCGA-B6-A1KN-01	BRCA	Tumor	8.89303780967789
TCGA-B6-A2IU-01	BRCA	Tumor	9.11260854656635
TCGA-B6-A3ZX-01	BRCA	Tumor	8.93295482562172
TCGA-B6-A400-01	BRCA	Tumor	9.09264492716039
TCGA-B6-A401-01	BRCA	Tumor	8.30457022420452
TCGA-B6-A402-01	BRCA	Tumor	5.28742160191145
TCGA-B6-A408-01	BRCA	Tumor	9.04273811185805
TCGA-B6-A409-01	BRCA	Tumor	7.89606923623249
TCGA-B6-A40B-01	BRCA	Tumor	9.02277629772114
TCGA-B6-A40C-01	BRCA	Tumor	8.02554726304225
TCGA-BH-A0AU-01	BRCA	Tumor	9.76166292040646
TCGA-BH-A0AV-01	BRCA	Tumor	8.10524857425023
TCGA-BH-A0AW-01	BRCA	Tumor	8.21486391499952
TCGA-BH-A0AZ-01	BRCA	Tumor	8.84314482112795
TCGA-BH-A0B0-01	BRCA	Tumor	9.09264492716039
TCGA-BH-A0B1-01	BRCA	Tumor	9.93147816929375
TCGA-BH-A0B2-01	BRCA	Tumor	8.86310157195212
TCGA-BH-A0B3-01	BRCA	Tumor	8.48403489949414
TCGA-BH-A0B4-01	BRCA	Tumor	8.91299603065022
TCGA-BH-A0B5-01	BRCA	Tumor	9.34222443400615
TCGA-BH-A0B6-01	BRCA	Tumor	9.41211915769595
TCGA-BH-A0B7-01	BRCA	Tumor	8.63363695681941
TCGA-BH-A0B8-01	BRCA	Tumor	10.0713415304864
TCGA-BH-A0B9-01	BRCA	Tumor	8.5538440529385
TCGA-BH-A0BA-01	BRCA	Tumor	8.3145387049654
TCGA-BH-A0BC-01	BRCA	Tumor	9.20245092276655
TCGA-BH-A0BD-01	BRCA	Tumor	8.82318867271602
TCGA-BH-A0BF-01	BRCA	Tumor	9.21243400727962
TCGA-BH-A0BG-01	BRCA	Tumor	8.9928345763664
TCGA-BH-A0BJ-01	BRCA	Tumor	8.82318867271602
TCGA-BH-A0BL-01	BRCA	Tumor	9.09264492716039
TCGA-BH-A0BM-01	BRCA	Tumor	7.81641452397988
TCGA-BH-A0BO-01	BRCA	Tumor	7.78654900130377
TCGA-BH-A0BP-01	BRCA	Tumor	8.74337027238222
TCGA-BH-A0BQ-01	BRCA	Tumor	7.88611136182194
TCGA-BH-A0BR-01	BRCA	Tumor	9.68175767913357
TCGA-BH-A0BS-01	BRCA	Tumor	9.05271921615093
TCGA-BH-A0BT-01	BRCA	Tumor	9.21243400727962
TCGA-BH-A0BV-01	BRCA	Tumor	10.6908730366457
TCGA-BH-A0BW-01	BRCA	Tumor	9.13257266593613
TCGA-BH-A0BZ-01	BRCA	Tumor	7.8661964903043
TCGA-BH-A0C0-01	BRCA	Tumor	9.08266330711311
TCGA-BH-A0C1-01	BRCA	Tumor	9.25236750380411
TCGA-BH-A0C3-01	BRCA	Tumor	8.00562454919388
TCGA-BH-A0C7-01	BRCA	Tumor	9.34222443400615
TCGA-BH-A0DD-01	BRCA	Tumor	10.1113048628494
TCGA-BH-A0DE-01	BRCA	Tumor	8.32450740276406
TCGA-BH-A0DG-01	BRCA	Tumor	9.01279558970126
TCGA-BH-A0DH-01	BRCA	Tumor	6.70390558256643
TCGA-BH-A0DI-01	BRCA	Tumor	8.63363695681941
TCGA-BH-A0DK-01	BRCA	Tumor	9.13257266593613
TCGA-BH-A0DL-01	BRCA	Tumor	8.66356220165767
TCGA-BH-A0DO-01	BRCA	Tumor	9.04273811185805
TCGA-BH-A0DP-01	BRCA	Tumor	9.06270045072106
TCGA-BH-A0DQ-01	BRCA	Tumor	9.34222443400615
TCGA-BH-A0DS-01	BRCA	Tumor	8.66356220165767
TCGA-BH-A0DT-01	BRCA	Tumor	8.85312312175729
TCGA-BH-A0DV-01	BRCA	Tumor	8.4142352071513
TCGA-BH-A0DX-01	BRCA	Tumor	8.42420599504123
TCGA-BH-A0DZ-01	BRCA	Tumor	8.42420599504123
TCGA-BH-A0E0-01	BRCA	Tumor	8.39429424053811
TCGA-BH-A0E1-01	BRCA	Tumor	7.72682645267475
TCGA-BH-A0E2-01	BRCA	Tumor	9.03275713874514
TCGA-BH-A0E6-01	BRCA	Tumor	6.96162159323654
TCGA-BH-A0E7-01	BRCA	Tumor	9.18248510692294
TCGA-BH-A0E9-01	BRCA	Tumor	9.23240052544526
TCGA-BH-A0EA-01	BRCA	Tumor	9.40213388670785
TCGA-BH-A0EB-01	BRCA	Tumor	8.5538440529385
TCGA-BH-A0EE-01	BRCA	Tumor	5.91412523732421
TCGA-BH-A0EI-01	BRCA	Tumor	8.90301684791804
TCGA-BH-A0GY-01	BRCA	Tumor	9.49200492473543
TCGA-BH-A0GZ-01	BRCA	Tumor	9.38216365233038
TCGA-BH-A0H0-01	BRCA	Tumor	4.80264225895506
TCGA-BH-A0H3-01	BRCA	Tumor	7.98570290999284
TCGA-BH-A0H5-01	BRCA	Tumor	8.05543331671743
TCGA-BH-A0H6-01	BRCA	Tumor	9.09264492716039
TCGA-BH-A0H7-01	BRCA	Tumor	9.02277629772114
TCGA-BH-A0H9-01	BRCA	Tumor	9.59187074793493
TCGA-BH-A0HA-01	BRCA	Tumor	8.38432406462607
TCGA-BH-A0HB-01	BRCA	Tumor	9.44207557741761
TCGA-BH-A0HF-01	BRCA	Tumor	9.02277629772114
TCGA-BH-A0HI-01	BRCA	Tumor	9.35220908047588
TCGA-BH-A0HK-01	BRCA	Tumor	6.46640812881086
TCGA-BH-A0HL-01	BRCA	Tumor	10.1212958535501
TCGA-BH-A0HN-01	BRCA	Tumor	8.81321082702645
TCGA-BH-A0HO-01	BRCA	Tumor	8.09528501418504
TCGA-BH-A0HP-01	BRCA	Tumor	9.25236750380411
TCGA-BH-A0HQ-01	BRCA	Tumor	8.79325559796693
TCGA-BH-A0HU-01	BRCA	Tumor	9.03275713874514
TCGA-BH-A0HW-01	BRCA	Tumor	8.46409114480462
TCGA-BH-A0HX-01	BRCA	Tumor	9.15253727841109
TCGA-BH-A0HY-01	BRCA	Tumor	9.58188375152447
TCGA-BH-A0RX-01	BRCA	Tumor	7.80645904079528
TCGA-BH-A0W3-01	BRCA	Tumor	8.9928345763664
TCGA-BH-A0W4-01	BRCA	Tumor	9.24238395749725
TCGA-BH-A0W5-01	BRCA	Tumor	8.7832782167336
TCGA-BH-A0W7-01	BRCA	Tumor	8.68351321943887
TCGA-BH-A0WA-01	BRCA	Tumor	8.49400706707733
TCGA-BH-A18F-01	BRCA	Tumor	9.1924679557096
TCGA-BH-A18G-01	BRCA	Tumor	7.80645904079528
TCGA-BH-A18H-01	BRCA	Tumor	8.46409114480462
TCGA-BH-A18I-01	BRCA	Tumor	9.04273811185805
TCGA-BH-A18J-01	BRCA	Tumor	10.0913230697061
TCGA-BH-A18K-01	BRCA	Tumor	9.15253727841109
TCGA-BH-A18L-01	BRCA	Tumor	7.99566359433701
TCGA-BH-A18M-01	BRCA	Tumor	9.36219383283848
TCGA-BH-A18N-01	BRCA	Tumor	9.37217869036472
TCGA-BH-A18P-01	BRCA	Tumor	8.90301684791804
TCGA-BH-A18Q-01	BRCA	Tumor	8.47406292495817
TCGA-BH-A18R-01	BRCA	Tumor	9.07268181467191
TCGA-BH-A18S-01	BRCA	Tumor	8.28463391980665
TCGA-BH-A18T-01	BRCA	Tumor	5.19979750716979
TCGA-BH-A18U-01	BRCA	Tumor	10.5209821801288
TCGA-BH-A18V-01	BRCA	Tumor	6.03221449068807
TCGA-BH-A1EN-01	BRCA	Tumor	9.04273811185805
TCGA-BH-A1EO-01	BRCA	Tumor	8.7733009924679
TCGA-BH-A1ES-01	BRCA	Tumor	9.00281501560705
TCGA-BH-A1ET-01	BRCA	Tumor	8.7832782167336
TCGA-BH-A1EU-01	BRCA	Tumor	9.14255491096044
TCGA-BH-A1EV-01	BRCA	Tumor	9.08266330711311
TCGA-BH-A1EW-01	BRCA	Tumor	9.90150921253261
TCGA-BH-A1EX-01	BRCA	Tumor	10.2611760607517
TCGA-BH-A1EY-01	BRCA	Tumor	8.92297535688049
TCGA-BH-A1F0-01	BRCA	Tumor	7.0211500020171
TCGA-BH-A1F2-01	BRCA	Tumor	9.09264492716039
TCGA-BH-A1F5-01	BRCA	Tumor	9.64180706328509
TCGA-BH-A1F6-01	BRCA	Tumor	7.48805854573083
TCGA-BH-A1F8-01	BRCA	Tumor	10.5609553312519
TCGA-BH-A1FB-01	BRCA	Tumor	9.01279558970126
TCGA-BH-A1FC-01	BRCA	Tumor	7.01122725542325
TCGA-BH-A1FD-01	BRCA	Tumor	9.51197734125119
TCGA-BH-A1FE-01	BRCA	Tumor	8.60371327874974
TCGA-BH-A1FG-01	BRCA	Tumor	9.44207557741761
TCGA-BH-A1FH-01	BRCA	Tumor	8.64361186594479
TCGA-BH-A1FJ-01	BRCA	Tumor	8.84314482112795
TCGA-BH-A1FL-01	BRCA	Tumor	8.76332392625665
TCGA-BH-A1FM-01	BRCA	Tumor	9.50199108526089
TCGA-BH-A1FN-01	BRCA	Tumor	8.45411956037786
TCGA-BH-A1FR-01	BRCA	Tumor	8.86310157195212
TCGA-BH-A1FU-01	BRCA	Tumor	8.71344100458247
TCGA-BH-A201-01	BRCA	Tumor	8.92297535688049
TCGA-BH-A202-01	BRCA	Tumor	8.72341726395546
TCGA-BH-A203-01	BRCA	Tumor	10.3011439140548
TCGA-BH-A204-01	BRCA	Tumor	9.35220908047588
TCGA-BH-A208-01	BRCA	Tumor	7.99566359433701
TCGA-BH-A209-01	BRCA	Tumor	8.69348898117993
TCGA-BH-A28O-01	BRCA	Tumor	7.42839976367146
TCGA-BH-A28Q-01	BRCA	Tumor	8.22483037366645
TCGA-BH-A2L8-01	BRCA	Tumor	8.34444544352552
TCGA-BH-A42T-01	BRCA	Tumor	8.74337027238222
TCGA-BH-A42U-01	BRCA	Tumor	7.34887723116629
TCGA-BH-A42V-01	BRCA	Tumor	8.4142352071513
TCGA-BH-A5IZ-01	BRCA	Tumor	7.55767789063168
TCGA-BH-A5J0-01	BRCA	Tumor	7.89606923623249
TCGA-BH-A6R8-01	BRCA	Tumor	9.44207557741761
TCGA-BH-A6R9-01	BRCA	Tumor	8.94293443589355
TCGA-BH-A8FY-01	BRCA	Tumor	8.54387075460468
TCGA-BH-A8FZ-01	BRCA	Tumor	8.45411956037786
TCGA-BH-A8G0-01	BRCA	Tumor	7.80645904079528
TCGA-BH-AB28-01	BRCA	Tumor	9.21243400727962
TCGA-C8-A12K-01	BRCA	Tumor	7.8661964903043
TCGA-C8-A12L-01	BRCA	Tumor	9.21243400727962
TCGA-C8-A12M-01	BRCA	Tumor	8.19493169680336
TCGA-C8-A12N-01	BRCA	Tumor	8.70346490994385
TCGA-C8-A12O-01	BRCA	Tumor	10.8108033769368
TCGA-C8-A12P-01	BRCA	Tumor	6.26883213091403
TCGA-C8-A12Q-01	BRCA	Tumor	8.48403489949414
TCGA-C8-A12T-01	BRCA	Tumor	9.04273811185805
TCGA-C8-A12U-01	BRCA	Tumor	7.36875538579611
TCGA-C8-A12V-01	BRCA	Tumor	8.04547103685652
TCGA-C8-A12W-01	BRCA	Tumor	9.16251976744537
TCGA-C8-A12X-01	BRCA	Tumor	10.4810097833094
TCGA-C8-A12Y-01	BRCA	Tumor	9.00281501560705
TCGA-C8-A12Z-01	BRCA	Tumor	9.72170964377248
TCGA-C8-A130-01	BRCA	Tumor	8.72341726395546
TCGA-C8-A131-01	BRCA	Tumor	7.95582249876775
TCGA-C8-A132-01	BRCA	Tumor	10.0113984719966
TCGA-C8-A133-01	BRCA	Tumor	9.33223989416356
TCGA-C8-A134-01	BRCA	Tumor	7.64721471196281
TCGA-C8-A135-01	BRCA	Tumor	9.10262667393553
TCGA-C8-A137-01	BRCA	Tumor	8.54387075460468
TCGA-C8-A138-01	BRCA	Tumor	8.4142352071513
TCGA-C8-A1HE-01	BRCA	Tumor	8.94293443589355
TCGA-C8-A1HG-01	BRCA	Tumor	7.37869508981128
TCGA-C8-A1HI-01	BRCA	Tumor	7.94586291526981
TCGA-C8-A1HJ-01	BRCA	Tumor	9.73169784134654
TCGA-C8-A1HK-01	BRCA	Tumor	8.68351321943887
TCGA-C8-A1HL-01	BRCA	Tumor	7.70692151817346
TCGA-C8-A1HM-01	BRCA	Tumor	10.3311203817826
TCGA-C8-A1HN-01	BRCA	Tumor	8.80323313508855
TCGA-C8-A1HO-01	BRCA	Tumor	11.4305227848568
TCGA-C8-A26V-01	BRCA	Tumor	9.12259054418664
TCGA-C8-A26W-01	BRCA	Tumor	8.5538440529385
TCGA-C8-A26X-01	BRCA	Tumor	7.04099708020507
TCGA-C8-A26Y-01	BRCA	Tumor	9.8016174732416
TCGA-C8-A26Z-01	BRCA	Tumor	7.28925300315822
TCGA-C8-A273-01	BRCA	Tumor	9.36219383283848
TCGA-C8-A274-01	BRCA	Tumor	9.42210453027594
TCGA-C8-A275-01	BRCA	Tumor	8.63363695681941
TCGA-C8-A278-01	BRCA	Tumor	7.32900076692821
TCGA-C8-A27A-01	BRCA	Tumor	8.17500042155451
TCGA-C8-A27B-01	BRCA	Tumor	7.63726476811629
TCGA-C8-A3M7-01	BRCA	Tumor	8.14510530535148
TCGA-C8-A3M8-01	BRCA	Tumor	6.86245212549532
TCGA-C8-A8HP-01	BRCA	Tumor	8.14510530535148
TCGA-C8-A8HQ-01	BRCA	Tumor	9.65179458874743
TCGA-C8-A8HR-01	BRCA	Tumor	7.03107327814497
TCGA-D8-A13Y-01	BRCA	Tumor	9.08266330711311
TCGA-D8-A13Z-01	BRCA	Tumor	9.29230281592852
TCGA-D8-A140-01	BRCA	Tumor	6.07161156116973
TCGA-D8-A141-01	BRCA	Tumor	8.3145387049654
TCGA-D8-A142-01	BRCA	Tumor	6.67419633549476
TCGA-D8-A143-01	BRCA	Tumor	9.50199108526089
TCGA-D8-A145-01	BRCA	Tumor	8.58376504660951
TCGA-D8-A146-01	BRCA	Tumor	8.90301684791804
TCGA-D8-A147-01	BRCA	Tumor	8.24476398216131
TCGA-D8-A1J8-01	BRCA	Tumor	9.33223989416356
TCGA-D8-A1J9-01	BRCA	Tumor	9.69174554529889
TCGA-D8-A1JA-01	BRCA	Tumor	9.11260854656635
TCGA-D8-A1JB-01	BRCA	Tumor	7.68701790434145
TCGA-D8-A1JC-01	BRCA	Tumor	10.3011439140548
TCGA-D8-A1JD-01	BRCA	Tumor	8.7333936869303
TCGA-D8-A1JE-01	BRCA	Tumor	9.06270045072106
TCGA-D8-A1JF-01	BRCA	Tumor	6.25896226166122
TCGA-D8-A1JG-01	BRCA	Tumor	8.84314482112795
TCGA-D8-A1JH-01	BRCA	Tumor	8.5239247148947
TCGA-D8-A1JI-01	BRCA	Tumor	6.2194917780626
TCGA-D8-A1JJ-01	BRCA	Tumor	9.54193667545755
TCGA-D8-A1JK-01	BRCA	Tumor	7.67706659837199
TCGA-D8-A1JL-01	BRCA	Tumor	8.85312312175729
TCGA-D8-A1JM-01	BRCA	Tumor	9.04273811185805
TCGA-D8-A1JN-01	BRCA	Tumor	8.84314482112795
TCGA-D8-A1JP-01	BRCA	Tumor	7.60741702461277
TCGA-D8-A1JS-01	BRCA	Tumor	8.60371327874974
TCGA-D8-A1JT-01	BRCA	Tumor	8.27466609920078
TCGA-D8-A1JU-01	BRCA	Tumor	7.87615377917518
TCGA-D8-A1X5-01	BRCA	Tumor	9.61184500925687
TCGA-D8-A1X6-01	BRCA	Tumor	8.72341726395546
TCGA-D8-A1X7-01	BRCA	Tumor	5.79619884691152
TCGA-D8-A1X8-01	BRCA	Tumor	9.35220908047588
TCGA-D8-A1X9-01	BRCA	Tumor	8.3145387049654
TCGA-D8-A1XA-01	BRCA	Tumor	9.93147816929375
TCGA-D8-A1XB-01	BRCA	Tumor	9.13257266593613
TCGA-D8-A1XC-01	BRCA	Tumor	9.37217869036472
TCGA-D8-A1XD-01	BRCA	Tumor	9.53195013700038
TCGA-D8-A1XF-01	BRCA	Tumor	8.00562454919388
TCGA-D8-A1XG-01	BRCA	Tumor	8.95291418672232
TCGA-D8-A1XJ-01	BRCA	Tumor	8.56381753522509
TCGA-D8-A1XK-01	BRCA	Tumor	7.36875538579611
TCGA-D8-A1XL-01	BRCA	Tumor	9.31227113732233
TCGA-D8-A1XM-01	BRCA	Tumor	8.4142352071513
TCGA-D8-A1XO-01	BRCA	Tumor	9.41211915769595
TCGA-D8-A1XQ-01	BRCA	Tumor	7.84628280200749
TCGA-D8-A1XR-01	BRCA	Tumor	5.97315031663654
TCGA-D8-A1XS-01	BRCA	Tumor	8.36438433469177
TCGA-D8-A1XT-01	BRCA	Tumor	9.12259054418664
TCGA-D8-A1XU-01	BRCA	Tumor	9.76166292040646
TCGA-D8-A1XV-01	BRCA	Tumor	8.65358694795363
TCGA-D8-A1XW-01	BRCA	Tumor	7.12040600591417
TCGA-D8-A1XY-01	BRCA	Tumor	11.2505922402826
TCGA-D8-A1XZ-01	BRCA	Tumor	9.43209000374812
TCGA-D8-A1Y0-01	BRCA	Tumor	8.17500042155451
TCGA-D8-A1Y1-01	BRCA	Tumor	8.72341726395546
TCGA-D8-A1Y2-01	BRCA	Tumor	8.09528501418504
TCGA-D8-A1Y3-01	BRCA	Tumor	8.62366222177394
TCGA-D8-A27E-01	BRCA	Tumor	8.26469850169504
TCGA-D8-A27F-01	BRCA	Tumor	8.81321082702645
TCGA-D8-A27G-01	BRCA	Tumor	8.9928345763664
TCGA-D8-A27H-01	BRCA	Tumor	8.95291418672232
TCGA-D8-A27I-01	BRCA	Tumor	8.06539585615433
TCGA-D8-A27K-01	BRCA	Tumor	8.50397942638167
TCGA-D8-A27L-01	BRCA	Tumor	9.04273811185805
TCGA-D8-A27M-01	BRCA	Tumor	8.94293443589355
TCGA-D8-A27N-01	BRCA	Tumor	8.51395197609013
TCGA-D8-A27P-01	BRCA	Tumor	8.74337027238222
TCGA-D8-A27R-01	BRCA	Tumor	9.26235116357923
TCGA-D8-A27T-01	BRCA	Tumor	9.68175767913357
TCGA-D8-A27V-01	BRCA	Tumor	9.10262667393553
TCGA-D8-A27W-01	BRCA	Tumor	8.19493169680336
TCGA-D8-A3Z5-01	BRCA	Tumor	8.3145387049654
TCGA-D8-A3Z6-01	BRCA	Tumor	8.71344100458247
TCGA-D8-A4Z1-01	BRCA	Tumor	8.08532170664964
TCGA-D8-A73U-01	BRCA	Tumor	8.5538440529385
TCGA-D8-A73W-01	BRCA	Tumor	8.82318867271602
TCGA-D8-A73X-01	BRCA	Tumor	8.25473112883112
TCGA-E2-A105-01	BRCA	Tumor	9.45206125059427
TCGA-E2-A106-01	BRCA	Tumor	7.98570290999284
TCGA-E2-A107-01	BRCA	Tumor	9.24238395749725
TCGA-E2-A109-01	BRCA	Tumor	8.88305891693057
TCGA-E2-A10A-01	BRCA	Tumor	8.81321082702645
TCGA-E2-A10B-01	BRCA	Tumor	9.68175767913357
TCGA-E2-A10C-01	BRCA	Tumor	9.31227113732233
TCGA-E2-A10E-01	BRCA	Tumor	9.11260854656635
TCGA-E2-A10F-01	BRCA	Tumor	8.91299603065022
TCGA-E2-A14N-01	BRCA	Tumor	5.28742160191145
TCGA-E2-A14O-01	BRCA	Tumor	9.75167448022276
TCGA-E2-A14P-01	BRCA	Tumor	8.90301684791804
TCGA-E2-A14Q-01	BRCA	Tumor	7.64721471196281
TCGA-E2-A14R-01	BRCA	Tumor	8.92297535688049
TCGA-E2-A14S-01	BRCA	Tumor	8.71344100458247
TCGA-E2-A14T-01	BRCA	Tumor	9.08266330711311
TCGA-E2-A14U-01	BRCA	Tumor	8.40426462185
TCGA-E2-A14V-01	BRCA	Tumor	9.10262667393553
TCGA-E2-A14W-01	BRCA	Tumor	8.24476398216131
TCGA-E2-A14X-01	BRCA	Tumor	7.45822739099494
TCGA-E2-A14Y-01	BRCA	Tumor	7.90602740040838
TCGA-E2-A14Z-01	BRCA	Tumor	8.75334701919414
TCGA-E2-A150-01	BRCA	Tumor	7.74673268983494
TCGA-E2-A152-01	BRCA	Tumor	9.17250237722637
TCGA-E2-A153-01	BRCA	Tumor	8.83316667109989
TCGA-E2-A154-01	BRCA	Tumor	9.88153026918505
TCGA-E2-A155-01	BRCA	Tumor	9.65179458874743
TCGA-E2-A156-01	BRCA	Tumor	9.36219383283848
TCGA-E2-A158-01	BRCA	Tumor	9.18248510692294
TCGA-E2-A159-01	BRCA	Tumor	9.30228692181775
TCGA-E2-A15A-01	BRCA	Tumor	10.2112175169492
TCGA-E2-A15C-01	BRCA	Tumor	9.1924679557096
TCGA-E2-A15D-01	BRCA	Tumor	8.20489768884306
TCGA-E2-A15E-01	BRCA	Tumor	8.7832782167336
TCGA-E2-A15F-01	BRCA	Tumor	10.6109227995677
TCGA-E2-A15G-01	BRCA	Tumor	9.68175767913357
TCGA-E2-A15H-01	BRCA	Tumor	7.8263703133051
TCGA-E2-A15I-01	BRCA	Tumor	6.80297854294739
TCGA-E2-A15J-01	BRCA	Tumor	8.43417698412855
TCGA-E2-A15K-01	BRCA	Tumor	5.24845976535282
TCGA-E2-A15L-01	BRCA	Tumor	8.5239247148947
TCGA-E2-A15M-01	BRCA	Tumor	8.47406292495817
TCGA-E2-A15O-01	BRCA	Tumor	9.69174554529889
TCGA-E2-A15P-01	BRCA	Tumor	8.94293443589355
TCGA-E2-A15R-01	BRCA	Tumor	9.02277629772114
TCGA-E2-A15S-01	BRCA	Tumor	8.79325559796693
TCGA-E2-A15T-01	BRCA	Tumor	9.49200492473543
TCGA-E2-A1AZ-01	BRCA	Tumor	7.71687382147184
TCGA-E2-A1B0-01	BRCA	Tumor	8.44414817303153
TCGA-E2-A1B1-01	BRCA	Tumor	9.34222443400615
TCGA-E2-A1B4-01	BRCA	Tumor	7.92594459013023
TCGA-E2-A1B5-01	BRCA	Tumor	7.34887723116629
TCGA-E2-A1B6-01	BRCA	Tumor	5.35567096710634
TCGA-E2-A1BC-01	BRCA	Tumor	8.1351407523665
TCGA-E2-A1BD-01	BRCA	Tumor	9.06270045072106
TCGA-E2-A1IE-01	BRCA	Tumor	9.36219383283848
TCGA-E2-A1IF-01	BRCA	Tumor	8.11521238511351
TCGA-E2-A1IG-01	BRCA	Tumor	10.2312007620071
TCGA-E2-A1IH-01	BRCA	Tumor	8.47406292495817
TCGA-E2-A1II-01	BRCA	Tumor	5.97315031663654
TCGA-E2-A1IJ-01	BRCA	Tumor	8.24476398216131
TCGA-E2-A1IK-01	BRCA	Tumor	8.25473112883112
TCGA-E2-A1IL-01	BRCA	Tumor	9.14255491096044
TCGA-E2-A1IN-01	BRCA	Tumor	10.1612604338413
TCGA-E2-A1IO-01	BRCA	Tumor	8.72341726395546
TCGA-E2-A1IU-01	BRCA	Tumor	8.20489768884306
TCGA-E2-A1L6-01	BRCA	Tumor	8.5538440529385
TCGA-E2-A1L7-01	BRCA	Tumor	8.60371327874974
TCGA-E2-A1L8-01	BRCA	Tumor	9.53195013700038
TCGA-E2-A1L9-01	BRCA	Tumor	7.74673268983494
TCGA-E2-A1LA-01	BRCA	Tumor	5.7373009388936
TCGA-E2-A1LB-01	BRCA	Tumor	7.63726476811629
TCGA-E2-A1LE-01	BRCA	Tumor	7.92594459013023
TCGA-E2-A1LG-01	BRCA	Tumor	7.91598585236476
TCGA-E2-A1LH-01	BRCA	Tumor	8.1351407523665
TCGA-E2-A1LI-01	BRCA	Tumor	7.59746848079497
TCGA-E2-A1LK-01	BRCA	Tumor	7.4980030353965
TCGA-E2-A1LL-01	BRCA	Tumor	9.25236750380411
TCGA-E2-A1LS-01	BRCA	Tumor	7.26938175118885
TCGA-E2-A2P5-01	BRCA	Tumor	9.07268181467191
TCGA-E2-A2P6-01	BRCA	Tumor	5.79619884691152
TCGA-E2-A3DX-01	BRCA	Tumor	7.77659444926091
TCGA-E2-A56Z-01	BRCA	Tumor	9.87154090736675
TCGA-E2-A570-01	BRCA	Tumor	8.53389764149629
TCGA-E2-A572-01	BRCA	Tumor	7.3389387862992
TCGA-E2-A573-01	BRCA	Tumor	8.71344100458247
TCGA-E2-A574-01	BRCA	Tumor	4.14400166606012
TCGA-E2-A576-01	BRCA	Tumor	8.14510530535148
TCGA-E2-A9RU-01	BRCA	Tumor	8.374354095534
TCGA-E9-A1N3-01	BRCA	Tumor	8.90301684791804
TCGA-E9-A1N4-01	BRCA	Tumor	7.8661964903043
TCGA-E9-A1N5-01	BRCA	Tumor	9.25236750380411
TCGA-E9-A1N6-01	BRCA	Tumor	8.80323313508855
TCGA-E9-A1N8-01	BRCA	Tumor	7.93590361174681
TCGA-E9-A1N9-01	BRCA	Tumor	9.54193667545755
TCGA-E9-A1NA-01	BRCA	Tumor	9.06270045072106
TCGA-E9-A1NC-01	BRCA	Tumor	8.68351321943887
TCGA-E9-A1ND-01	BRCA	Tumor	9.21243400727962
TCGA-E9-A1NE-01	BRCA	Tumor	8.47406292495817
TCGA-E9-A1NF-01	BRCA	Tumor	8.62366222177394
TCGA-E9-A1NG-01	BRCA	Tumor	8.85312312175729
TCGA-E9-A1NH-01	BRCA	Tumor	8.40426462185
TCGA-E9-A1NI-01	BRCA	Tumor	9.15253727841109
TCGA-E9-A1QZ-01	BRCA	Tumor	6.01252218534708
TCGA-E9-A1R0-01	BRCA	Tumor	5.71767841309913
TCGA-E9-A1R2-01	BRCA	Tumor	9.46204702259273
TCGA-E9-A1R3-01	BRCA	Tumor	9.32225546168747
TCGA-E9-A1R4-01	BRCA	Tumor	8.95291418672232
TCGA-E9-A1R5-01	BRCA	Tumor	8.48403489949414
TCGA-E9-A1R6-01	BRCA	Tumor	10.1912345055828
TCGA-E9-A1R7-01	BRCA	Tumor	8.19493169680336
TCGA-E9-A1RA-01	BRCA	Tumor	8.92297535688049
TCGA-E9-A1RB-01	BRCA	Tumor	9.11260854656635
TCGA-E9-A1RC-01	BRCA	Tumor	9.9714377688112
TCGA-E9-A1RD-01	BRCA	Tumor	8.374354095534
TCGA-E9-A1RE-01	BRCA	Tumor	9.32225546168747
TCGA-E9-A1RF-01	BRCA	Tumor	8.22483037366645
TCGA-E9-A1RG-01	BRCA	Tumor	9.79162871730955
TCGA-E9-A1RH-01	BRCA	Tumor	7.89606923623249
TCGA-E9-A1RI-01	BRCA	Tumor	8.62366222177394
TCGA-E9-A226-01	BRCA	Tumor	8.86310157195212
TCGA-E9-A227-01	BRCA	Tumor	8.02554726304225
TCGA-E9-A228-01	BRCA	Tumor	9.05271921615093
TCGA-E9-A229-01	BRCA	Tumor	8.29460196198148
TCGA-E9-A22A-01	BRCA	Tumor	8.92297535688049
TCGA-E9-A22B-01	BRCA	Tumor	9.24238395749725
TCGA-E9-A22D-01	BRCA	Tumor	8.05543331671743
TCGA-E9-A22E-01	BRCA	Tumor	8.7832782167336
TCGA-E9-A22G-01	BRCA	Tumor	8.65358694795363
TCGA-E9-A22H-01	BRCA	Tumor	9.20245092276655
TCGA-E9-A243-01	BRCA	Tumor	8.26469850169504
TCGA-E9-A244-01	BRCA	Tumor	7.5079479063862
TCGA-E9-A245-01	BRCA	Tumor	9.46204702259273
TCGA-E9-A247-01	BRCA	Tumor	9.48201886033699
TCGA-E9-A248-01	BRCA	Tumor	5.14146347898437
TCGA-E9-A249-01	BRCA	Tumor	8.39429424053811
TCGA-E9-A24A-01	BRCA	Tumor	8.28463391980665
TCGA-E9-A295-01	BRCA	Tumor	9.44207557741761
TCGA-E9-A2JS-01	BRCA	Tumor	8.47406292495817
TCGA-E9-A2JT-01	BRCA	Tumor	6.94178316391036
TCGA-E9-A3HO-01	BRCA	Tumor	8.5538440529385
TCGA-E9-A3Q9-01	BRCA	Tumor	4.32389702779414
TCGA-E9-A3QA-01	BRCA	Tumor	8.30457022420452
TCGA-E9-A3X8-01	BRCA	Tumor	6.90211304687788
TCGA-E9-A54X-01	BRCA	Tumor	7.59746848079497
TCGA-E9-A54Y-01	BRCA	Tumor	9.02277629772114
TCGA-E9-A5FK-01	BRCA	Tumor	8.01558577270943
TCGA-E9-A5FL-01	BRCA	Tumor	10.021388816693
TCGA-E9-A5UO-01	BRCA	Tumor	8.97287410618942
TCGA-E9-A5UP-01	BRCA	Tumor	8.60371327874974
TCGA-E9-A6HE-01	BRCA	Tumor	7.68701790434145
TCGA-EW-A1IW-01	BRCA	Tumor	9.23240052544526
TCGA-EW-A1IX-01	BRCA	Tumor	9.10262667393553
TCGA-EW-A1IY-01	BRCA	Tumor	7.74673268983494
TCGA-EW-A1IZ-01	BRCA	Tumor	8.19493169680336
TCGA-EW-A1J1-01	BRCA	Tumor	9.01279558970126
TCGA-EW-A1J2-01	BRCA	Tumor	8.47406292495817
TCGA-EW-A1J3-01	BRCA	Tumor	8.34444544352552
TCGA-EW-A1J5-01	BRCA	Tumor	8.74337027238222
TCGA-EW-A1J6-01	BRCA	Tumor	9.8615516194636
TCGA-EW-A1OV-01	BRCA	Tumor	8.40426462185
TCGA-EW-A1OW-01	BRCA	Tumor	7.85623949723517
TCGA-EW-A1OX-01	BRCA	Tumor	9.9114987930534
TCGA-EW-A1OY-01	BRCA	Tumor	9.77165144034797
TCGA-EW-A1OZ-01	BRCA	Tumor	9.09264492716039
TCGA-EW-A1P0-01	BRCA	Tumor	9.82159521731616
TCGA-EW-A1P1-01	BRCA	Tumor	7.9757424980281
TCGA-EW-A1P3-01	BRCA	Tumor	8.20489768884306
TCGA-EW-A1P4-01	BRCA	Tumor	7.39857573701822
TCGA-EW-A1P5-01	BRCA	Tumor	10.3910747590397
TCGA-EW-A1P6-01	BRCA	Tumor	9.42210453027594
TCGA-EW-A1P7-01	BRCA	Tumor	8.9928345763664
TCGA-EW-A1P8-01	BRCA	Tumor	7.46817072088047
TCGA-EW-A1PA-01	BRCA	Tumor	9.81160630675537
TCGA-EW-A1PB-01	BRCA	Tumor	8.35441478353908
TCGA-EW-A1PC-01	BRCA	Tumor	9.68175767913357
TCGA-EW-A1PD-01	BRCA	Tumor	7.61736592204802
TCGA-EW-A1PE-01	BRCA	Tumor	9.2224172084402
TCGA-EW-A1PF-01	BRCA	Tumor	8.63363695681941
TCGA-EW-A1PG-01	BRCA	Tumor	8.05543331671743
TCGA-EW-A1PH-01	BRCA	Tumor	9.41211915769595
TCGA-EW-A2FR-01	BRCA	Tumor	8.63363695681941
TCGA-EW-A2FS-01	BRCA	Tumor	8.27466609920078
TCGA-EW-A2FV-01	BRCA	Tumor	9.15253727841109
TCGA-EW-A2FW-01	BRCA	Tumor	8.76332392625665
TCGA-EW-A3E8-01	BRCA	Tumor	6.97154163727767
TCGA-EW-A3U0-01	BRCA	Tumor	7.89606923623249
TCGA-EW-A423-01	BRCA	Tumor	8.12517644505499
TCGA-EW-A424-01	BRCA	Tumor	9.10262667393553
TCGA-EW-A6S9-01	BRCA	Tumor	8.95291418672232
TCGA-EW-A6SA-01	BRCA	Tumor	8.66356220165767
TCGA-EW-A6SB-01	BRCA	Tumor	6.66429459123602
TCGA-EW-A6SC-01	BRCA	Tumor	9.21243400727962
TCGA-EW-A6SD-01	BRCA	Tumor	9.21243400727962
TCGA-GI-A2C8-01	BRCA	Tumor	9.55192330677609
TCGA-GI-A2C9-01	BRCA	Tumor	8.71344100458247
TCGA-GM-A2D9-01	BRCA	Tumor	8.66356220165767
TCGA-GM-A2DA-01	BRCA	Tumor	8.44414817303153
TCGA-GM-A2DB-01	BRCA	Tumor	7.79650386586165
TCGA-GM-A2DC-01	BRCA	Tumor	7.52783878193505
TCGA-GM-A2DD-01	BRCA	Tumor	7.94586291526981
TCGA-GM-A2DF-01	BRCA	Tumor	8.26469850169504
TCGA-GM-A2DH-01	BRCA	Tumor	8.35441478353908
TCGA-GM-A2DI-01	BRCA	Tumor	9.14255491096044
TCGA-GM-A2DK-01	BRCA	Tumor	8.62366222177394
TCGA-GM-A2DL-01	BRCA	Tumor	8.59373907320531
TCGA-GM-A2DM-01	BRCA	Tumor	8.88305891693057
TCGA-GM-A2DN-01	BRCA	Tumor	8.84314482112795
TCGA-GM-A2DO-01	BRCA	Tumor	7.93590361174681
TCGA-GM-A3NW-01	BRCA	Tumor	8.374354095534
TCGA-GM-A3NY-01	BRCA	Tumor	8.54387075460468
TCGA-GM-A3XG-01	BRCA	Tumor	7.98570290999284
TCGA-GM-A3XL-01	BRCA	Tumor	7.64721471196281
TCGA-GM-A3XN-01	BRCA	Tumor	8.4142352071513
TCGA-GM-A4E0-01	BRCA	Tumor	8.05543331671743
TCGA-GM-A5PV-01	BRCA	Tumor	7.95582249876775
TCGA-GM-A5PX-01	BRCA	Tumor	7.95582249876775
TCGA-HN-A2NL-01	BRCA	Tumor	11.1706260013379
TCGA-HN-A2OB-01	BRCA	Tumor	8.25473112883112
TCGA-JL-A3YW-01	BRCA	Tumor	7.8661964903043
TCGA-JL-A3YX-01	BRCA	Tumor	8.40426462185
TCGA-LD-A66U-01	BRCA	Tumor	8.21486391499952
TCGA-LD-A74U-01	BRCA	Tumor	8.63363695681941
TCGA-LD-A7W5-01	BRCA	Tumor	8.23479706324854
TCGA-LD-A7W6-01	BRCA	Tumor	8.22483037366645
TCGA-LD-A9QF-01	BRCA	Tumor	7.81641452397988
TCGA-LL-A440-01	BRCA	Tumor	7.80645904079528
TCGA-LL-A441-01	BRCA	Tumor	6.22935803777086
TCGA-LL-A442-01	BRCA	Tumor	8.98285427291361
TCGA-LL-A50Y-01	BRCA	Tumor	7.06084624783505
TCGA-LL-A5YL-01	BRCA	Tumor	7.94586291526981
TCGA-LL-A5YM-01	BRCA	Tumor	6.78315889289741
TCGA-LL-A5YN-01	BRCA	Tumor	8.62366222177394
TCGA-LL-A5YO-01	BRCA	Tumor	7.75668629135049
TCGA-LL-A5YP-01	BRCA	Tumor	7.41845801771856
TCGA-LL-A6FP-01	BRCA	Tumor	8.20489768884306
TCGA-LL-A6FQ-01	BRCA	Tumor	8.88305891693057
TCGA-LL-A6FR-01	BRCA	Tumor	8.87308017068376
TCGA-LL-A73Y-01	BRCA	Tumor	10.3111360155734
TCGA-LL-A73Z-01	BRCA	Tumor	7.38863520782718
TCGA-LL-A740-01	BRCA	Tumor	7.12040600591417
TCGA-LL-A7SZ-01	BRCA	Tumor	8.34444544352552
TCGA-LL-A7T0-01	BRCA	Tumor	9.67176989726263
TCGA-LL-A8F5-01	BRCA	Tumor	7.4980030353965
TCGA-LL-A9Q3-01	BRCA	Tumor	7.9757424980281
TCGA-LQ-A4E4-01	BRCA	Tumor	9.11260854656635
TCGA-MS-A51U-01	BRCA	Tumor	8.46409114480462
TCGA-OK-A5Q2-01	BRCA	Tumor	8.23479706324854
TCGA-OL-A5D6-01	BRCA	Tumor	8.07535865338757
TCGA-OL-A5D7-01	BRCA	Tumor	4.15343788332676
TCGA-OL-A5D8-01	BRCA	Tumor	8.86310157195212
TCGA-OL-A5DA-01	BRCA	Tumor	9.40213388670785
TCGA-OL-A5RU-01	BRCA	Tumor	8.50397942638167
TCGA-OL-A5RV-01	BRCA	Tumor	8.91299603065022
TCGA-OL-A5RW-01	BRCA	Tumor	7.36875538579611
TCGA-OL-A5RX-01	BRCA	Tumor	7.69696954503856
TCGA-OL-A5RY-01	BRCA	Tumor	6.5851053883848
TCGA-OL-A5RZ-01	BRCA	Tumor	9.32225546168747
TCGA-OL-A5S0-01	BRCA	Tumor	6.55542109433225
TCGA-OL-A66H-01	BRCA	Tumor	8.01558577270943
TCGA-OL-A66I-01	BRCA	Tumor	4.48586735359869
TCGA-OL-A66J-01	BRCA	Tumor	8.97287410618942
TCGA-OL-A66K-01	BRCA	Tumor	8.51395197609013
TCGA-OL-A66L-01	BRCA	Tumor	7.81641452397988
TCGA-OL-A66N-01	BRCA	Tumor	7.79650386586165
TCGA-OL-A66O-01	BRCA	Tumor	9.44207557741761
TCGA-OL-A66P-01	BRCA	Tumor	7.448284453032
TCGA-OL-A6VO-01	BRCA	Tumor	5.31666117832758
TCGA-OL-A6VQ-01	BRCA	Tumor	8.67353762587677
TCGA-OL-A6VR-01	BRCA	Tumor	9.48201886033699
TCGA-OL-A97C-01	BRCA	Tumor	7.9757424980281
TCGA-PE-A5DC-01	BRCA	Tumor	7.67706659837199
TCGA-PE-A5DD-01	BRCA	Tumor	9.12259054418664
[truncated: 19,490 more rows]
