# Supplementary material for: Identification of immunological and prognostic value of SHROOM2 in pan-cancer and experimental verification of its role in promoting malignant phenotypes in breast cancer
Source: PeerJ. 2025 Sep 25;13:e20051. doi: 10.7717/peerj.20051 (PMC12476865; doi:10.7717/peerj.20051)
Supplement: Supplemental Information 4 [file peerj-13-20051-s004.txt]

Samples	cancer_type	Group	gene	OS	OS.time	DSS	DSS.time	DFI	DFI.time	PFI	PFI.time
TCGA-02-0047-01	GBM	Tumor	8.19493169680336	1	37.3333333333333	1	37.3333333333333	NA	NA	1	4.75
TCGA-02-0047-01	GBMLGG	Tumor	8.19493169680336	1	37.3333333333333	1	37.3333333333333	NA	NA	1	4.75
TCGA-02-0055-01	GBMLGG	Tumor	9.8016174732416	1	6.33333333333333	1	6.33333333333333	NA	NA	1	0.5
TCGA-02-0055-01	GBM	Tumor	9.8016174732416	1	6.33333333333333	1	6.33333333333333	NA	NA	1	0.5
TCGA-02-2483-01	GBMLGG	Tumor	9.1924679557096	0	38.8333333333333	0	38.8333333333333	NA	NA	0	38.8333333333333
TCGA-02-2483-01	GBM	Tumor	9.1924679557096	0	38.8333333333333	0	38.8333333333333	NA	NA	0	38.8333333333333
TCGA-02-2485-01	GBMLGG	Tumor	10.4410381619704	0	39.1666666666667	0	39.1666666666667	NA	NA	1	15.5
TCGA-02-2485-01	GBM	Tumor	10.4410381619704	0	39.1666666666667	0	39.1666666666667	NA	NA	1	15.5
TCGA-04-1348-01	OV	Tumor	4.80264225895506	1	123.583333333333	1	123.583333333333	1	47.9166666666667	1	47.9166666666667
TCGA-04-1357-01	OV	Tumor	7.99566359433701	0	NA	0	NA	NA	NA	0	NA
TCGA-04-1362-01	OV	Tumor	9.68175767913357	1	112.333333333333	1	112.333333333333	NA	NA	1	18.5833333333333
TCGA-04-1364-01	OV	Tumor	4.28592082573927	1	85.3333333333333	1	85.3333333333333	NA	NA	1	24
TCGA-04-1365-01	OV	Tumor	8.46409114480462	0	194.083333333333	0	194.083333333333	1	110.666666666667	1	110.666666666667
TCGA-04-1514-01	OV	Tumor	9.40213388670785	1	143.333333333333	0	143.333333333333	1	101.75	1	101.75
TCGA-04-1519-01	OV	Tumor	7.87615377917518	0	2	0	2	NA	NA	0	2
TCGA-05-4244-01	LUAD	Tumor	7.91598585236476	0	0	0	0	NA	NA	0	0
TCGA-05-4250-01	LUAD	Tumor	7.92594459013023	1	10.0833333333333	NA	10.0833333333333	NA	NA	0	10.0833333333333
TCGA-05-4382-01	LUAD	Tumor	7.19984659255141	0	50.5833333333333	0	50.5833333333333	1	27.8333333333333	1	27.8333333333333
TCGA-05-4384-01	LUAD	Tumor	8.88305891693057	0	35.5	0	35.5	NA	NA	1	15.25
TCGA-05-4389-01	LUAD	Tumor	8.14510530535148	0	114.083333333333	0	114.083333333333	NA	NA	0	114.083333333333
TCGA-05-4390-01	LUAD	Tumor	8.24476398216131	0	93.8333333333333	0	93.8333333333333	NA	NA	1	32.9166666666667
TCGA-05-4395-01	LUAD	Tumor	7.18991484621344	1	0	0	0	NA	NA	0	0
TCGA-05-4396-01	LUAD	Tumor	8.49400706707733	1	25.25	NA	25.25	NA	NA	0	25.25
TCGA-05-4397-01	LUAD	Tumor	8.72341726395546	1	60.9166666666667	NA	60.9166666666667	NA	NA	0	60.9166666666667
TCGA-05-4398-01	LUAD	Tumor	8.39429424053811	0	119.25	0	119.25	0	119.25	0	119.25
TCGA-05-4402-01	LUAD	Tumor	8.7733009924679	1	20.3333333333333	0	20.3333333333333	NA	NA	0	20.3333333333333
TCGA-05-4403-01	LUAD	Tumor	8.50397942638167	0	48.1666666666667	0	48.1666666666667	NA	NA	0	48.1666666666667
TCGA-05-4405-01	LUAD	Tumor	8.56381753522509	0	50.8333333333333	0	50.8333333333333	NA	NA	0	50.8333333333333
TCGA-05-4410-01	LUAD	Tumor	8.91299603065022	0	0	0	0	NA	NA	0	0
TCGA-05-4415-01	LUAD	Tumor	5.551102773558	1	7.58333333333333	1	7.58333333333333	NA	NA	1	5
TCGA-05-4417-01	LUAD	Tumor	8.80323313508855	0	37.9166666666667	0	37.9166666666667	NA	NA	0	37.9166666666667
TCGA-05-4418-01	LUAD	Tumor	7.5079479063862	1	22.8333333333333	NA	22.8333333333333	NA	NA	0	22.8333333333333
TCGA-05-4420-01	LUAD	Tumor	8.30457022420452	0	76	0	76	0	76	0	76
TCGA-05-4422-01	LUAD	Tumor	8.03550901836343	0	30.4166666666667	0	30.4166666666667	NA	NA	0	30.4166666666667
TCGA-05-4424-01	LUAD	Tumor	9.66178220027094	0	76.0833333333333	0	76.0833333333333	NA	NA	1	12.75
TCGA-05-4425-01	LUAD	Tumor	9.28231882041464	0	55.75	0	55.75	NA	NA	0	55.75
TCGA-05-4426-01	LUAD	Tumor	8.19493169680336	0	65.9166666666667	0	65.9166666666667	1	38.0833333333333	1	38.0833333333333
TCGA-05-4427-01	LUAD	Tumor	9.01279558970126	0	65.9166666666667	0	65.9166666666667	0	65.9166666666667	0	65.9166666666667
TCGA-05-4430-01	LUAD	Tumor	8.86310157195212	0	63.4166666666667	0	63.4166666666667	NA	NA	0	63.4166666666667
TCGA-05-4432-01	LUAD	Tumor	7.95582249876775	0	63.4166666666667	0	63.4166666666667	0	63.4166666666667	0	63.4166666666667
TCGA-05-4433-01	LUAD	Tumor	9.05271921615093	0	60.8333333333333	0	60.8333333333333	NA	NA	0	60.8333333333333
TCGA-05-4434-01	LUAD	Tumor	8.62366222177394	1	38.0833333333333	NA	38.0833333333333	NA	NA	0	38.0833333333333
TCGA-05-5420-01	LUAD	Tumor	4.75446407226964	0	38.0833333333333	0	38.0833333333333	NA	NA	1	20.4166666666667
TCGA-05-5423-01	LUAD	Tumor	7.60741702461277	0	12.5833333333333	0	12.5833333333333	NA	NA	0	12.5833333333333
TCGA-05-5425-01	LUAD	Tumor	7.66711562943563	0	73.5	0	73.5	NA	NA	1	40.5
TCGA-05-5428-01	LUAD	Tumor	4.86053494416974	0	55.8333333333333	0	55.8333333333333	0	55.8333333333333	0	55.8333333333333
TCGA-05-5429-01	LUAD	Tumor	6.64449313731596	1	22.9166666666667	0	22.9166666666667	NA	NA	0	22.9166666666667
TCGA-05-5715-01	LUAD	Tumor	8.12517644505499	0	5.16666666666667	0	5.16666666666667	NA	NA	0	5.16666666666667
TCGA-06-0125-01	GBMLGG	Tumor	10.2811598760826	1	120.666666666667	1	120.666666666667	NA	NA	1	66.4166666666667
TCGA-06-0125-01	GBM	Tumor	10.2811598760826	1	120.666666666667	1	120.666666666667	NA	NA	1	66.4166666666667
TCGA-06-0129-01	GBMLGG	Tumor	7.81641452397988	1	85.3333333333333	1	85.3333333333333	NA	NA	1	12.3333333333333
TCGA-06-0129-01	GBM	Tumor	7.81641452397988	1	85.3333333333333	1	85.3333333333333	NA	NA	1	12.3333333333333
TCGA-06-0130-01	GBM	Tumor	7.3389387862992	1	32.8333333333333	1	32.8333333333333	NA	NA	1	20.3333333333333
TCGA-06-0130-01	GBMLGG	Tumor	7.3389387862992	1	32.8333333333333	1	32.8333333333333	NA	NA	1	20.3333333333333
TCGA-06-0132-01	GBM	Tumor	8.64361186594479	1	64.25	1	64.25	NA	NA	1	40.1666666666667
TCGA-06-0132-01	GBMLGG	Tumor	8.64361186594479	1	64.25	1	64.25	NA	NA	1	40.1666666666667
TCGA-06-0138-01	GBMLGG	Tumor	9.06270045072106	1	61.4166666666667	1	61.4166666666667	NA	NA	1	32.8333333333333
TCGA-06-0138-01	GBM	Tumor	9.06270045072106	1	61.4166666666667	1	61.4166666666667	NA	NA	1	32.8333333333333
TCGA-06-0141-01	GBMLGG	Tumor	6.71380998794903	1	26.0833333333333	1	26.0833333333333	NA	NA	1	12.0833333333333
TCGA-06-0141-01	GBM	Tumor	6.71380998794903	1	26.0833333333333	1	26.0833333333333	NA	NA	1	12.0833333333333
TCGA-06-0156-01	GBM	Tumor	8.97287410618942	1	14.8333333333333	1	14.8333333333333	NA	NA	1	14.8333333333333
TCGA-06-0156-01	GBMLGG	Tumor	8.97287410618942	1	14.8333333333333	1	14.8333333333333	NA	NA	1	14.8333333333333
TCGA-06-0157-01	GBMLGG	Tumor	9.56191003031625	1	8.08333333333333	1	8.08333333333333	NA	NA	1	8.08333333333333
TCGA-06-0157-01	GBM	Tumor	9.56191003031625	1	8.08333333333333	1	8.08333333333333	NA	NA	1	8.08333333333333
TCGA-06-0158-01	GBMLGG	Tumor	9.21243400727962	1	27.4166666666667	1	27.4166666666667	NA	NA	1	7.5
TCGA-06-0158-01	GBM	Tumor	9.21243400727962	1	27.4166666666667	1	27.4166666666667	NA	NA	1	7.5
TCGA-06-0168-01	GBM	Tumor	8.16503514161331	1	49.8333333333333	1	49.8333333333333	NA	NA	1	38.4166666666667
TCGA-06-0168-01	GBMLGG	Tumor	8.16503514161331	1	49.8333333333333	1	49.8333333333333	NA	NA	1	38.4166666666667
TCGA-06-0174-01	GBM	Tumor	9.92148844547232	1	8.16666666666667	1	8.16666666666667	NA	NA	1	3.91666666666667
TCGA-06-0174-01	GBMLGG	Tumor	9.92148844547232	1	8.16666666666667	1	8.16666666666667	NA	NA	1	3.91666666666667
TCGA-06-0178-01	GBM	Tumor	7.22964462842323	1	223.416666666667	1	223.416666666667	NA	NA	1	16
TCGA-06-0178-01	GBMLGG	Tumor	7.22964462842323	1	223.416666666667	1	223.416666666667	NA	NA	1	16
TCGA-06-0184-01	GBMLGG	Tumor	7.94586291526981	1	177.166666666667	1	177.166666666667	NA	NA	1	106.333333333333
TCGA-06-0184-01	GBM	Tumor	7.94586291526981	1	177.166666666667	1	177.166666666667	NA	NA	1	106.333333333333
TCGA-06-0187-01	GBMLGG	Tumor	9.87154090736675	1	69	1	69	NA	NA	1	44.25
TCGA-06-0187-01	GBM	Tumor	9.87154090736675	1	69	1	69	NA	NA	1	44.25
TCGA-06-0190-01	GBMLGG	Tumor	9.46204702259273	1	26.4166666666667	1	26.4166666666667	NA	NA	1	7.33333333333333
TCGA-06-0190-01	GBM	Tumor	9.46204702259273	1	26.4166666666667	1	26.4166666666667	NA	NA	1	7.33333333333333
TCGA-06-0210-01	GBMLGG	Tumor	11.060675586709	1	18.75	1	18.75	NA	NA	1	5.58333333333333
TCGA-06-0210-01	GBM	Tumor	11.060675586709	1	18.75	1	18.75	NA	NA	1	5.58333333333333
TCGA-06-0211-01	GBMLGG	Tumor	10.201225981852	1	30	1	30	NA	NA	1	4.41666666666667
TCGA-06-0211-01	GBM	Tumor	10.201225981852	1	30	1	30	NA	NA	1	4.41666666666667
TCGA-06-0219-01	GBMLGG	Tumor	8.22483037366645	1	1.83333333333333	1	1.83333333333333	NA	NA	1	1.83333333333333
TCGA-06-0219-01	GBM	Tumor	8.22483037366645	1	1.83333333333333	1	1.83333333333333	NA	NA	1	1.83333333333333
TCGA-06-0238-01	GBMLGG	Tumor	8.90301684791804	1	33.75	1	33.75	NA	NA	1	25.9166666666667
TCGA-06-0238-01	GBM	Tumor	8.90301684791804	1	33.75	1	33.75	NA	NA	1	25.9166666666667
TCGA-06-0644-01	GBMLGG	Tumor	9.06270045072106	1	32	1	32	NA	NA	1	7.08333333333333
TCGA-06-0644-01	GBM	Tumor	9.06270045072106	1	32	1	32	NA	NA	1	7.08333333333333
TCGA-06-0645-01	GBMLGG	Tumor	9.05271921615093	1	14.5833333333333	1	14.5833333333333	NA	NA	1	14.5833333333333
TCGA-06-0645-01	GBM	Tumor	9.05271921615093	1	14.5833333333333	1	14.5833333333333	NA	NA	1	14.5833333333333
TCGA-06-0646-01	GBM	Tumor	9.60185783405175	1	14.5833333333333	1	14.5833333333333	NA	NA	1	7.5
TCGA-06-0646-01	GBMLGG	Tumor	9.60185783405175	1	14.5833333333333	1	14.5833333333333	NA	NA	1	7.5
TCGA-06-0649-01	GBM	Tumor	7.1005507384594	1	5.33333333333333	1	5.33333333333333	NA	NA	1	5.33333333333333
TCGA-06-0649-01	GBMLGG	Tumor	7.1005507384594	1	5.33333333333333	1	5.33333333333333	NA	NA	1	5.33333333333333
TCGA-06-0686-01	GBM	Tumor	8.96289407714106	1	36	1	36	NA	NA	1	13.3333333333333
TCGA-06-0686-01	GBMLGG	Tumor	8.96289407714106	1	36	1	36	NA	NA	1	13.3333333333333
TCGA-06-0743-01	GBM	Tumor	7.71687382147184	1	66.9166666666667	1	66.9166666666667	NA	NA	1	14.6666666666667
TCGA-06-0743-01	GBMLGG	Tumor	7.71687382147184	1	66.9166666666667	1	66.9166666666667	NA	NA	1	14.6666666666667
TCGA-06-0744-01	GBMLGG	Tumor	9.56191003031625	1	118.833333333333	1	118.833333333333	NA	NA	1	106.416666666667
TCGA-06-0744-01	GBM	Tumor	9.56191003031625	1	118.833333333333	1	118.833333333333	NA	NA	1	106.416666666667
TCGA-06-0745-01	GBMLGG	Tumor	10.2811598760826	1	19.9166666666667	1	19.9166666666667	NA	NA	1	7.66666666666667
TCGA-06-0745-01	GBM	Tumor	10.2811598760826	1	19.9166666666667	1	19.9166666666667	NA	NA	1	7.66666666666667
TCGA-06-0747-01	GBM	Tumor	10.3011439140548	1	6.83333333333333	1	6.83333333333333	NA	NA	1	6.83333333333333
TCGA-06-0747-01	GBMLGG	Tumor	10.3011439140548	1	6.83333333333333	1	6.83333333333333	NA	NA	1	6.83333333333333
TCGA-06-0749-01	GBMLGG	Tumor	8.01558577270943	1	6.83333333333333	1	6.83333333333333	NA	NA	1	6.83333333333333
TCGA-06-0749-01	GBM	Tumor	8.01558577270943	1	6.83333333333333	1	6.83333333333333	NA	NA	1	6.83333333333333
TCGA-06-0750-01	GBMLGG	Tumor	8.32450740276406	1	2.33333333333333	1	2.33333333333333	NA	NA	1	2.33333333333333
TCGA-06-0750-01	GBM	Tumor	8.32450740276406	1	2.33333333333333	1	2.33333333333333	NA	NA	1	2.33333333333333
TCGA-06-0878-01	GBM	Tumor	9.08266330711311	0	18.1666666666667	0	18.1666666666667	NA	NA	1	5.5
TCGA-06-0878-01	GBMLGG	Tumor	9.08266330711311	0	18.1666666666667	0	18.1666666666667	NA	NA	1	5.5
TCGA-06-0882-01	GBM	Tumor	8.40426462185	1	52.6666666666667	1	52.6666666666667	NA	NA	1	17.75
TCGA-06-0882-01	GBMLGG	Tumor	8.40426462185	1	52.6666666666667	1	52.6666666666667	NA	NA	1	17.75
TCGA-06-1804-01	GBMLGG	Tumor	8.63363695681941	1	34.5	1	34.5	NA	NA	1	34.5
TCGA-06-1804-01	GBM	Tumor	8.63363695681941	1	34.5	1	34.5	NA	NA	1	34.5
TCGA-06-2557-01	GBM	Tumor	9.72170964377248	1	2.75	1	2.75	NA	NA	1	2.75
TCGA-06-2557-01	GBMLGG	Tumor	9.72170964377248	1	2.75	1	2.75	NA	NA	1	2.75
TCGA-06-2558-01	GBM	Tumor	8.83316667109989	1	31.6666666666667	NA	31.6666666666667	NA	NA	0	31.6666666666667
TCGA-06-2558-01	GBMLGG	Tumor	8.83316667109989	1	31.6666666666667	NA	31.6666666666667	NA	NA	0	31.6666666666667
TCGA-06-2559-01	GBM	Tumor	8.92297535688049	1	12.5	1	12.5	NA	NA	1	12.5
TCGA-06-2559-01	GBMLGG	Tumor	8.92297535688049	1	12.5	1	12.5	NA	NA	1	12.5
TCGA-06-2561-01	GBM	Tumor	8.39429424053811	1	44.75	1	44.75	NA	NA	1	6.5
TCGA-06-2561-01	GBMLGG	Tumor	8.39429424053811	1	44.75	1	44.75	NA	NA	1	6.5
TCGA-06-2562-01	GBMLGG	Tumor	10.6209164273495	1	31.8333333333333	1	31.8333333333333	NA	NA	1	12.5833333333333
TCGA-06-2562-01	GBM	Tumor	10.6209164273495	1	31.8333333333333	1	31.8333333333333	NA	NA	1	12.5833333333333
TCGA-06-2563-01	GBM	Tumor	10.5509619738914	0	77.6666666666667	0	77.6666666666667	NA	NA	1	46.1666666666667
TCGA-06-2563-01	GBMLGG	Tumor	10.5509619738914	0	77.6666666666667	0	77.6666666666667	NA	NA	1	46.1666666666667
TCGA-06-2564-01	GBM	Tumor	9.8016174732416	0	15.0833333333333	0	15.0833333333333	NA	NA	0	15.0833333333333
TCGA-06-2564-01	GBMLGG	Tumor	9.8016174732416	0	15.0833333333333	0	15.0833333333333	NA	NA	0	15.0833333333333
TCGA-06-2565-01	GBM	Tumor	7.87615377917518	1	42.1666666666667	1	42.1666666666667	NA	NA	1	14.8333333333333
TCGA-06-2565-01	GBMLGG	Tumor	7.87615377917518	1	42.1666666666667	1	42.1666666666667	NA	NA	1	14.8333333333333
TCGA-06-2567-01	GBMLGG	Tumor	6.52574336266968	1	11.0833333333333	1	11.0833333333333	NA	NA	1	11.0833333333333
TCGA-06-2567-01	GBM	Tumor	6.52574336266968	1	11.0833333333333	1	11.0833333333333	NA	NA	1	11.0833333333333
TCGA-06-2569-01	GBMLGG	Tumor	3.83482372434345	0	1.08333333333333	0	1.08333333333333	NA	NA	0	1.08333333333333
TCGA-06-2569-01	GBM	Tumor	3.83482372434345	0	1.08333333333333	0	1.08333333333333	NA	NA	0	1.08333333333333
TCGA-06-2570-01	GBM	Tumor	7.48805854573083	0	79.8333333333333	0	79.8333333333333	NA	NA	0	79.8333333333333
TCGA-06-2570-01	GBMLGG	Tumor	7.48805854573083	0	79.8333333333333	0	79.8333333333333	NA	NA	0	79.8333333333333
TCGA-06-5408-01	GBMLGG	Tumor	9.06270045072106	1	29.75	1	29.75	NA	NA	1	13.1666666666667
TCGA-06-5408-01	GBM	Tumor	9.06270045072106	1	29.75	1	29.75	NA	NA	1	13.1666666666667
TCGA-06-5410-01	GBMLGG	Tumor	6.78315889289741	1	9	1	9	NA	NA	1	9
TCGA-06-5410-01	GBM	Tumor	6.78315889289741	1	9	1	9	NA	NA	1	9
TCGA-06-5411-01	GBM	Tumor	9.961447764268	1	21.1666666666667	1	21.1666666666667	NA	NA	1	17.8333333333333
TCGA-06-5411-01	GBMLGG	Tumor	9.961447764268	1	21.1666666666667	1	21.1666666666667	NA	NA	1	17.8333333333333
TCGA-06-5412-01	GBM	Tumor	10.0913230697061	1	11.5	1	11.5	NA	NA	1	7.33333333333333
TCGA-06-5412-01	GBMLGG	Tumor	10.0913230697061	1	11.5	1	11.5	NA	NA	1	7.33333333333333
TCGA-06-5413-01	GBM	Tumor	8.83316667109989	0	22.3333333333333	0	22.3333333333333	NA	NA	1	16.25
TCGA-06-5413-01	GBMLGG	Tumor	8.83316667109989	0	22.3333333333333	0	22.3333333333333	NA	NA	1	16.25
TCGA-06-5414-01	GBMLGG	Tumor	10.7008670079527	0	22.75	0	22.75	NA	NA	1	13.9166666666667
TCGA-06-5414-01	GBM	Tumor	10.7008670079527	0	22.75	0	22.75	NA	NA	1	13.9166666666667
TCGA-06-5415-01	GBM	Tumor	9.16251976744537	0	21.6666666666667	0	21.6666666666667	NA	NA	0	21.6666666666667
TCGA-06-5415-01	GBMLGG	Tumor	9.16251976744537	0	21.6666666666667	0	21.6666666666667	NA	NA	0	21.6666666666667
TCGA-06-5416-01	GBMLGG	Tumor	8.72341726395546	0	17	0	17	NA	NA	0	17
TCGA-06-5416-01	GBM	Tumor	8.72341726395546	0	17	0	17	NA	NA	0	17
TCGA-06-5417-01	GBMLGG	Tumor	6.79306840821915	0	12.9166666666667	0	12.9166666666667	NA	NA	0	12.9166666666667
TCGA-06-5417-01	GBM	Tumor	6.79306840821915	0	12.9166666666667	0	12.9166666666667	NA	NA	0	12.9166666666667
TCGA-06-5418-01	GBMLGG	Tumor	10.4210526488857	1	6.91666666666667	1	6.91666666666667	NA	NA	1	6.91666666666667
TCGA-06-5418-01	GBM	Tumor	10.4210526488857	1	6.91666666666667	1	6.91666666666667	NA	NA	1	6.91666666666667
TCGA-06-5856-01	GBM	Tumor	10.201225981852	1	9.5	1	9.5	NA	NA	1	9.5
TCGA-06-5856-01	GBMLGG	Tumor	10.201225981852	1	9.5	1	9.5	NA	NA	1	9.5
TCGA-06-5858-01	GBM	Tumor	9.30228692181775	0	15.5833333333333	0	15.5833333333333	NA	NA	1	8.08333333333333
TCGA-06-5858-01	GBMLGG	Tumor	9.30228692181775	0	15.5833333333333	0	15.5833333333333	NA	NA	1	8.08333333333333
TCGA-06-5859-01	GBMLGG	Tumor	8.75334701919414	0	11.5833333333333	0	11.5833333333333	NA	NA	0	11.5833333333333
TCGA-06-5859-01	GBM	Tumor	8.75334701919414	0	11.5833333333333	0	11.5833333333333	NA	NA	0	11.5833333333333
TCGA-08-0386-01	GBMLGG	Tumor	9.77165144034797	1	45.6666666666667	1	45.6666666666667	NA	NA	1	35.5833333333333
TCGA-08-0386-01	GBM	Tumor	9.77165144034797	1	45.6666666666667	1	45.6666666666667	NA	NA	1	35.5833333333333
TCGA-09-0364-01	OV	Tumor	8.80323313508855	1	73.9166666666667	1	73.9166666666667	1	32.9166666666667	1	32.9166666666667
TCGA-09-0366-01	OV	Tumor	9.1924679557096	1	146.416666666667	1	146.416666666667	NA	NA	1	15.8333333333333
TCGA-09-0367-01	OV	Tumor	7.38863520782718	1	45.5833333333333	1	45.5833333333333	NA	NA	1	45.5833333333333
TCGA-09-0369-01	OV	Tumor	8.33447631611066	1	90.1666666666667	1	90.1666666666667	1	22.8333333333333	1	22.8333333333333
TCGA-09-1659-01	OV	Tumor	7.57757246376511	1	25.3333333333333	1	25.3333333333333	NA	NA	1	25.3333333333333
TCGA-09-1662-01	OV	Tumor	8.23479706324854	1	226.416666666667	1	226.416666666667	NA	NA	1	87.1666666666667
TCGA-09-1666-01	OV	Tumor	8.20489768884306	0	146	0	146	1	40	1	40
TCGA-09-1667-01	OV	Tumor	7.00130504198955	0	156.833333333333	0	156.833333333333	1	38.3333333333333	1	38.3333333333333
TCGA-09-1668-01	OV	Tumor	9.04273811185805	0	140.333333333333	0	140.333333333333	0	140.333333333333	0	140.333333333333
TCGA-09-1669-01	OV	Tumor	8.97287410618942	0	77.3333333333333	0	77.3333333333333	0	77.3333333333333	0	77.3333333333333
TCGA-09-1670-01	OV	Tumor	8.22483037366645	0	45.5833333333333	0	45.5833333333333	1	45.5833333333333	1	45.5833333333333
TCGA-09-1673-01	OV	Tumor	4.67750840579316	0	7.66666666666667	0	7.66666666666667	NA	NA	0	7.66666666666667
TCGA-09-1674-01	OV	Tumor	9.70173349517773	0	21.6666666666667	0	21.6666666666667	0	21.6666666666667	0	21.6666666666667
TCGA-09-2044-01	OV	Tumor	7.93590361174681	0	15.5	0	15.5	0	15.5	0	15.5
TCGA-09-2045-01	OV	Tumor	8.87308017068376	1	89.0833333333333	1	89.0833333333333	NA	NA	1	52.5833333333333
TCGA-09-2048-01	OV	Tumor	8.5239247148947	1	11.5	1	11.5	NA	NA	1	11.5
TCGA-09-2051-01	OV	Tumor	9.52196369204872	0	159.916666666667	0	159.916666666667	1	48.5833333333333	1	48.5833333333333
TCGA-09-2054-01	OV	Tumor	9.02277629772114	1	53.0833333333333	1	53.0833333333333	NA	NA	1	53.0833333333333
TCGA-09-2056-01	OV	Tumor	7.73677940953859	0	31.5833333333333	0	31.5833333333333	0	31.5833333333333	0	31.5833333333333
TCGA-10-0928-01	OV	Tumor	9.74168612035036	1	46.9166666666667	1	46.9166666666667	NA	NA	1	46.9166666666667
TCGA-10-0936-01	OV	Tumor	7.71687382147184	1	93.5833333333333	1	93.5833333333333	NA	NA	1	93.5833333333333
TCGA-12-0616-01	GBMLGG	Tumor	8.91299603065022	1	37.3333333333333	1	37.3333333333333	NA	NA	1	33.1666666666667
TCGA-12-0616-01	GBM	Tumor	8.91299603065022	1	37.3333333333333	1	37.3333333333333	NA	NA	1	33.1666666666667
TCGA-12-0618-01	GBM	Tumor	9.8615516194636	1	32.9166666666667	NA	32.9166666666667	NA	NA	0	32.9166666666667
TCGA-12-0618-01	GBMLGG	Tumor	9.8615516194636	1	32.9166666666667	NA	32.9166666666667	NA	NA	0	32.9166666666667
TCGA-12-0619-01	GBM	Tumor	9.12259054418664	1	88.5	1	88.5	NA	NA	1	16.9166666666667
TCGA-12-0619-01	GBMLGG	Tumor	9.12259054418664	1	88.5	1	88.5	NA	NA	1	16.9166666666667
TCGA-12-0821-01	GBM	Tumor	7.84628280200749	1	26.9166666666667	1	26.9166666666667	NA	NA	1	21.5833333333333
TCGA-12-0821-01	GBMLGG	Tumor	7.84628280200749	1	26.9166666666667	1	26.9166666666667	NA	NA	1	21.5833333333333
TCGA-12-1597-01	GBMLGG	Tumor	9.06270045072106	1	56.25	1	56.25	NA	NA	1	15
TCGA-12-1597-01	GBM	Tumor	9.06270045072106	1	56.25	1	56.25	NA	NA	1	15
TCGA-12-3650-01	GBMLGG	Tumor	10.0014081943928	1	27.75	1	27.75	NA	NA	1	19.9166666666667
TCGA-12-3650-01	GBM	Tumor	10.0014081943928	1	27.75	1	27.75	NA	NA	1	19.9166666666667
TCGA-12-3652-01	GBM	Tumor	10.0014081943928	1	88.5	1	88.5	NA	NA	1	16.9166666666667
TCGA-12-3652-01	GBMLGG	Tumor	10.0014081943928	1	88.5	1	88.5	NA	NA	1	16.9166666666667
TCGA-12-3653-01	GBMLGG	Tumor	10.6209164273495	1	36.8333333333333	1	36.8333333333333	NA	NA	1	18.6666666666667
TCGA-12-3653-01	GBM	Tumor	10.6209164273495	1	36.8333333333333	1	36.8333333333333	NA	NA	1	18.6666666666667
TCGA-12-5295-01	GBMLGG	Tumor	10.5509619738914	1	37.8333333333333	1	37.8333333333333	NA	NA	1	33.25
TCGA-12-5295-01	GBM	Tumor	10.5509619738914	1	37.8333333333333	1	37.8333333333333	NA	NA	1	33.25
TCGA-12-5299-01	GBMLGG	Tumor	10.8507814145006	1	8.16666666666667	1	8.16666666666667	NA	NA	1	8.16666666666667
TCGA-12-5299-01	GBM	Tumor	10.8507814145006	1	8.16666666666667	1	8.16666666666667	NA	NA	1	8.16666666666667
TCGA-13-0730-01	OV	Tumor	9.28231882041464	1	45.1666666666667	NA	45.1666666666667	NA	NA	0	45.1666666666667
TCGA-13-0799-01	OV	Tumor	7.68701790434145	0	211.25	0	211.25	1	105.166666666667	1	105.166666666667
TCGA-13-0800-01	OV	Tumor	8.24476398216131	0	221.75	0	221.75	1	116.333333333333	1	116.333333333333
TCGA-13-0801-01	OV	Tumor	4.54324213124145	1	116.583333333333	1	116.583333333333	1	28.75	1	28.75
TCGA-13-0890-01	OV	Tumor	8.94293443589355	0	368.666666666667	0	368.666666666667	0	368.666666666667	0	368.666666666667
TCGA-13-0893-01	OV	Tumor	8.85312312175729	1	109.916666666667	1	109.916666666667	NA	NA	1	38.4166666666667
TCGA-13-0897-01	OV	Tumor	8.7832782167336	1	181.833333333333	1	181.833333333333	1	46.1666666666667	1	46.1666666666667
TCGA-13-0899-01	OV	Tumor	7.5676249954713	1	167.666666666667	1	167.666666666667	1	45.5833333333333	1	45.5833333333333
TCGA-13-0916-01	OV	Tumor	9.56191003031625	0	148.75	0	148.75	0	148.75	0	148.75
TCGA-13-0920-01	OV	Tumor	6.89219694463116	1	123.666666666667	1	123.666666666667	1	24.75	1	24.75
TCGA-13-0924-01	OV	Tumor	7.84628280200749	0	217.833333333333	0	217.833333333333	NA	NA	1	80.1666666666667
TCGA-13-1403-01	OV	Tumor	8.58376504660951	1	195.416666666667	1	195.416666666667	1	34.8333333333333	1	34.8333333333333
TCGA-13-1405-01	OV	Tumor	7.71687382147184	1	72.3333333333333	1	72.3333333333333	NA	NA	1	19
TCGA-13-1410-01	OV	Tumor	7.55767789063168	0	205.333333333333	0	205.333333333333	NA	NA	1	26.5833333333333
TCGA-13-1411-01	OV	Tumor	7.63726476811629	1	44.25	1	44.25	NA	NA	1	19.8333333333333
TCGA-13-1481-01	OV	Tumor	6.9913833653665	1	220.666666666667	0	220.666666666667	0	220.666666666667	0	220.666666666667
TCGA-13-1497-01	OV	Tumor	10.0313792280195	0	322.583333333333	0	322.583333333333	1	67.75	1	67.75
TCGA-13-1498-01	OV	Tumor	7.78654900130377	1	167.666666666667	1	167.666666666667	NA	NA	1	44.5
TCGA-13-1505-01	OV	Tumor	8.36438433469177	0	166.5	0	166.5	1	130.083333333333	1	130.083333333333
TCGA-13-1506-01	OV	Tumor	9.04273811185805	1	86.5833333333333	1	86.5833333333333	1	55.5	1	55.5
TCGA-13-1507-01	OV	Tumor	7.95582249876775	1	166.083333333333	1	166.083333333333	1	27	1	27
TCGA-13-1511-01	OV	Tumor	9.15253727841109	1	137.5	1	137.5	NA	NA	1	38.25
TCGA-13-1512-01	OV	Tumor	8.06539585615433	0	36.8333333333333	0	36.8333333333333	NA	NA	1	35.5833333333333
TCGA-13-2060-01	OV	Tumor	4.04045247856114	0	197.416666666667	0	197.416666666667	NA	NA	1	122.916666666667
TCGA-13-A5FT-01	OV	Tumor	8.5239247148947	0	178.583333333333	0	178.583333333333	0	178.583333333333	0	178.583333333333
TCGA-14-0781-01	GBM	Tumor	8.26469850169504	1	2.41666666666667	1	2.41666666666667	NA	NA	1	2.41666666666667
TCGA-14-0781-01	GBMLGG	Tumor	8.26469850169504	1	2.41666666666667	1	2.41666666666667	NA	NA	1	2.41666666666667
TCGA-14-0787-01	GBMLGG	Tumor	10.1712517311647	1	5.66666666666667	NA	5.66666666666667	NA	NA	0	5.66666666666667
TCGA-14-0787-01	GBM	Tumor	10.1712517311647	1	5.66666666666667	NA	5.66666666666667	NA	NA	0	5.66666666666667
TCGA-14-0789-01	GBM	Tumor	9.16251976744537	1	28.5	NA	28.5	NA	NA	1	8.75
TCGA-14-0789-01	GBMLGG	Tumor	9.16251976744537	1	28.5	NA	28.5	NA	NA	1	8.75
TCGA-14-0790-01	GBMLGG	Tumor	10.4810097833094	1	34.9166666666667	1	34.9166666666667	NA	NA	1	34.9166666666667
TCGA-14-0790-01	GBM	Tumor	10.4810097833094	1	34.9166666666667	1	34.9166666666667	NA	NA	1	34.9166666666667
TCGA-14-0817-01	GBMLGG	Tumor	8.75334701919414	1	13.6666666666667	NA	13.6666666666667	NA	NA	0	13.6666666666667
TCGA-14-0817-01	GBM	Tumor	8.75334701919414	1	13.6666666666667	NA	13.6666666666667	NA	NA	0	13.6666666666667
TCGA-14-0871-01	GBM	Tumor	7.3389387862992	1	73.3333333333333	NA	73.3333333333333	NA	NA	0	73.3333333333333
TCGA-14-0871-01	GBMLGG	Tumor	7.3389387862992	1	73.3333333333333	NA	73.3333333333333	NA	NA	0	73.3333333333333
TCGA-14-1034-01	GBM	Tumor	7.42839976367146	1	40.4166666666667	1	40.4166666666667	NA	NA	1	23.5
TCGA-14-1034-01	GBMLGG	Tumor	7.42839976367146	1	40.4166666666667	1	40.4166666666667	NA	NA	1	23.5
TCGA-14-1823-01	GBM	Tumor	7.61736592204802	1	45.25	1	45.25	NA	NA	1	11.6666666666667
TCGA-14-1823-01	GBMLGG	Tumor	7.61736592204802	1	45.25	1	45.25	NA	NA	1	11.6666666666667
TCGA-14-1825-01	GBM	Tumor	7.78654900130377	1	19.3333333333333	1	19.3333333333333	NA	NA	1	6.83333333333333
TCGA-14-1825-01	GBMLGG	Tumor	7.78654900130377	1	19.3333333333333	1	19.3333333333333	NA	NA	1	6.83333333333333
TCGA-14-1829-01	GBMLGG	Tumor	8.64361186594479	0	18.1666666666667	0	18.1666666666667	NA	NA	0	18.1666666666667
TCGA-14-1829-01	GBM	Tumor	8.64361186594479	0	18.1666666666667	0	18.1666666666667	NA	NA	0	18.1666666666667
TCGA-14-2554-01	GBMLGG	Tumor	10.0014081943928	1	44.3333333333333	1	44.3333333333333	NA	NA	1	44.3333333333333
TCGA-14-2554-01	GBM	Tumor	10.0014081943928	1	44.3333333333333	1	44.3333333333333	NA	NA	1	44.3333333333333
TCGA-15-0742-01	GBMLGG	Tumor	10.271167940394	1	34.9166666666667	NA	34.9166666666667	NA	NA	1	19.3333333333333
TCGA-15-0742-01	GBM	Tumor	10.271167940394	1	34.9166666666667	NA	34.9166666666667	NA	NA	1	19.3333333333333
TCGA-15-1444-01	GBM	Tumor	8.15507010232493	1	128.083333333333	1	128.083333333333	1	129.166666666667	1	129.166666666667
TCGA-15-1444-01	GBMLGG	Tumor	8.15507010232493	1	128.083333333333	1	128.083333333333	1	129.166666666667	1	129.166666666667
TCGA-16-0846-01	GBM	Tumor	7.92594459013023	1	9.91666666666667	1	9.91666666666667	NA	NA	1	9.91666666666667
TCGA-16-0846-01	GBMLGG	Tumor	7.92594459013023	1	9.91666666666667	1	9.91666666666667	NA	NA	1	9.91666666666667
TCGA-16-1045-01	GBM	Tumor	8.20489768884306	1	73.5833333333333	1	73.5833333333333	NA	NA	1	54.5
TCGA-16-1045-01	GBMLGG	Tumor	8.20489768884306	1	73.5833333333333	1	73.5833333333333	NA	NA	1	54.5
TCGA-18-3407-01	LUSC	Tumor	8.28463391980665	1	11.3333333333333	0	11.3333333333333	NA	NA	0	11.3333333333333
TCGA-18-3408-01	LUSC	Tumor	8.88305891693057	1	192	1	192	NA	NA	1	149.416666666667
TCGA-18-3409-01	LUSC	Tumor	11.0206945754653	0	312.25	0	312.25	0	312.25	1	190.916666666667
TCGA-18-3410-01	LUSC	Tumor	7.76664021188695	1	12.1666666666667	0	12.1666666666667	NA	NA	0	12.1666666666667
TCGA-18-3411-01	LUSC	Tumor	8.25473112883112	0	298	0	298	NA	NA	0	298
TCGA-18-3412-01	LUSC	Tumor	8.93295482562172	1	28.75	1	28.75	NA	NA	1	22.75
TCGA-18-3414-01	LUSC	Tumor	9.15253727841109	1	59.6666666666667	0	59.6666666666667	NA	NA	0	59.6666666666667
TCGA-18-3415-01	LUSC	Tumor	9.69174554529889	1	233.583333333333	0	233.583333333333	0	233.583333333333	0	233.583333333333
TCGA-18-3416-01	LUSC	Tumor	9.32225546168747	1	81.0833333333333	1	81.0833333333333	1	78.3333333333333	1	78.3333333333333
TCGA-18-3417-01	LUSC	Tumor	7.0211500020171	1	91.4166666666667	0	91.4166666666667	NA	NA	0	91.4166666666667
TCGA-18-3419-01	LUSC	Tumor	9.40213388670785	0	234.25	0	234.25	0	234.25	0	234.25
TCGA-18-3421-01	LUSC	Tumor	9.2224172084402	0	220.416666666667	0	220.416666666667	0	220.416666666667	0	220.416666666667
TCGA-18-4083-01	LUSC	Tumor	9.38216365233038	1	15.6666666666667	0	15.6666666666667	NA	NA	0	15.6666666666667
TCGA-18-4086-01	LUSC	Tumor	9.03275713874514	1	7.08333333333333	0	7.08333333333333	NA	NA	0	7.08333333333333
TCGA-18-4721-01	LUSC	Tumor	9.03275713874514	0	391.166666666667	0	391.166666666667	0	391.166666666667	0	391.166666666667
TCGA-18-5592-01	LUSC	Tumor	9.27233493604136	0	126.583333333333	0	126.583333333333	NA	NA	0	126.583333333333
TCGA-18-5595-01	LUSC	Tumor	9.21243400727962	1	68.9166666666667	NA	68.9166666666667	NA	NA	0	68.9166666666667
TCGA-19-1390-01	GBMLGG	Tumor	10.7408433065025	1	64.3333333333333	NA	64.3333333333333	NA	NA	0	64.3333333333333
TCGA-19-1390-01	GBM	Tumor	10.7408433065025	1	64.3333333333333	NA	64.3333333333333	NA	NA	0	64.3333333333333
TCGA-19-1787-01	GBM	Tumor	7.89606923623249	1	32.0833333333333	1	32.0833333333333	NA	NA	1	25.6666666666667
TCGA-19-1787-01	GBMLGG	Tumor	7.89606923623249	1	32.0833333333333	1	32.0833333333333	NA	NA	1	25.6666666666667
TCGA-19-2619-01	GBM	Tumor	9.15253727841109	0	24.5	0	24.5	NA	NA	1	12.1666666666667
TCGA-19-2619-01	GBMLGG	Tumor	9.15253727841109	0	24.5	0	24.5	NA	NA	1	12.1666666666667
TCGA-19-2620-01	GBM	Tumor	9.09264492716039	1	12.3333333333333	0	12.3333333333333	NA	NA	0	12.3333333333333
TCGA-19-2620-01	GBMLGG	Tumor	9.09264492716039	1	12.3333333333333	0	12.3333333333333	NA	NA	0	12.3333333333333
TCGA-19-2624-01	GBM	Tumor	9.72170964377248	1	0.416666666666667	0	0.416666666666667	NA	NA	0	0.416666666666667
TCGA-19-2624-01	GBMLGG	Tumor	9.72170964377248	1	0.416666666666667	0	0.416666666666667	NA	NA	0	0.416666666666667
TCGA-19-2625-01	GBMLGG	Tumor	7.12040600591417	1	10.3333333333333	0	10.3333333333333	NA	NA	0	10.3333333333333
TCGA-19-2625-01	GBM	Tumor	7.12040600591417	1	10.3333333333333	0	10.3333333333333	NA	NA	0	10.3333333333333
TCGA-19-2629-01	GBM	Tumor	7.08069747657201	1	61.4166666666667	1	61.4166666666667	NA	NA	1	12.0833333333333
TCGA-19-2629-01	GBMLGG	Tumor	7.08069747657201	1	61.4166666666667	1	61.4166666666667	NA	NA	1	12.0833333333333
TCGA-19-4065-01	GBM	Tumor	10.321128171608	0	17.8333333333333	0	17.8333333333333	NA	NA	1	5.83333333333333
TCGA-19-4065-01	GBMLGG	Tumor	10.321128171608	0	17.8333333333333	0	17.8333333333333	NA	NA	1	5.83333333333333
TCGA-19-5960-01	GBM	Tumor	10.3810822317768	1	37.9166666666667	1	37.9166666666667	NA	NA	1	31.8333333333333
TCGA-19-5960-01	GBMLGG	Tumor	10.3810822317768	1	37.9166666666667	1	37.9166666666667	NA	NA	1	31.8333333333333
TCGA-20-1682-01	OV	Tumor	10.4410381619704	0	69.75	0	69.75	0	69.75	0	69.75
TCGA-20-1683-01	OV	Tumor	6.68409875183243	0	64.3333333333333	0	64.3333333333333	NA	NA	1	51.5
TCGA-20-1684-01	OV	Tumor	6.80297854294739	0	48.4166666666667	0	48.4166666666667	0	48.4166666666667	0	48.4166666666667
TCGA-20-1685-01	OV	Tumor	5.47285614709632	0	42.3333333333333	0	42.3333333333333	0	42.3333333333333	0	42.3333333333333
TCGA-20-1687-01	OV	Tumor	7.99566359433701	0	6.75	0	6.75	NA	NA	0	6.75
TCGA-21-1070-01	LUSC	Tumor	10.650897573413	0	303	0	303	NA	NA	0	303
TCGA-21-1071-01	LUSC	Tumor	8.3145387049654	1	118.833333333333	1	118.833333333333	NA	NA	1	82.75
TCGA-21-1072-01	LUSC	Tumor	10.3710897564518	0	251.333333333333	0	251.333333333333	NA	NA	0	251.333333333333
TCGA-21-1075-01	LUSC	Tumor	9.51197734125119	0	177.833333333333	0	177.833333333333	NA	NA	0	177.833333333333
TCGA-21-1076-01	LUSC	Tumor	9.26235116357923	0	154.333333333333	0	154.333333333333	NA	NA	1	131.25
TCGA-21-1077-01	LUSC	Tumor	9.58188375152447	1	88.1666666666667	1	88.1666666666667	NA	NA	1	53.6666666666667
TCGA-21-1078-01	LUSC	Tumor	10.3111360155734	1	39.5	1	39.5	NA	NA	1	21.4166666666667
TCGA-21-1079-01	LUSC	Tumor	10.2611760607517	1	80.4166666666667	1	80.4166666666667	NA	NA	1	26.4166666666667
TCGA-21-1080-01	LUSC	Tumor	8.57379120020053	0	310.333333333333	0	310.333333333333	NA	NA	0	310.333333333333
TCGA-21-1081-01	LUSC	Tumor	8.81321082702645	1	23.6666666666667	1	23.6666666666667	NA	NA	1	23.6666666666667
TCGA-21-1082-01	LUSC	Tumor	9.41211915769595	0	303.666666666667	0	303.666666666667	NA	NA	0	303.666666666667
TCGA-21-1083-01	LUSC	Tumor	10.680879107246	1	109.583333333333	0	109.583333333333	NA	NA	0	109.583333333333
TCGA-21-5782-01	LUSC	Tumor	11.1106525789496	1	80.1666666666667	NA	80.1666666666667	0	80.1666666666667	0	80.1666666666667
TCGA-21-5783-01	LUSC	Tumor	10.141278021051	1	223.333333333333	NA	223.333333333333	NA	NA	0	223.333333333333
TCGA-21-5784-01	LUSC	Tumor	10.3810822317768	0	105.666666666667	0	105.666666666667	0	105.666666666667	0	105.666666666667
TCGA-21-5786-01	LUSC	Tumor	10.0113984719966	0	86	0	86	1	68.0833333333333	1	68.0833333333333
TCGA-21-5787-01	LUSC	Tumor	7.24951228474472	1	27.4166666666667	1	27.4166666666667	NA	NA	1	8.58333333333333
TCGA-21-A5DI-01	LUSC	Tumor	9.90150921253261	0	81.5833333333333	0	81.5833333333333	0	81.5833333333333	0	81.5833333333333
TCGA-22-0940-01	LUSC	Tumor	8.9928345763664	1	55.75	1	55.75	NA	NA	1	55.75
TCGA-22-0944-01	LUSC	Tumor	9.39214871801619	1	18.5833333333333	0	18.5833333333333	NA	NA	0	18.5833333333333
TCGA-22-1000-01	LUSC	Tumor	8.93295482562172	1	37.8333333333333	1	37.8333333333333	1	21.9166666666667	1	21.9166666666667
TCGA-22-1002-01	LUSC	Tumor	9.06270045072106	1	10.9166666666667	0	10.9166666666667	NA	NA	0	10.9166666666667
TCGA-22-1005-01	LUSC	Tumor	7.93590361174681	1	162.75	0	162.75	0	162.75	0	162.75
TCGA-22-1011-01	LUSC	Tumor	10.0613508572017	1	4.41666666666667	0	4.41666666666667	NA	NA	0	4.41666666666667
TCGA-22-1012-01	LUSC	Tumor	8.18496594049771	1	35.75	0	35.75	0	35.75	0	35.75
TCGA-22-1016-01	LUSC	Tumor	9.55192330677609	1	68.5	0	68.5	0	68.5	0	68.5
TCGA-22-1017-01	LUSC	Tumor	6.9913833653665	1	123.75	1	123.75	1	75.3333333333333	1	75.3333333333333
TCGA-22-4591-01	LUSC	Tumor	8.54387075460468	1	51.9166666666667	1	51.9166666666667	NA	NA	1	36.9166666666667
TCGA-22-4593-01	LUSC	Tumor	9.32225546168747	1	88.9166666666667	0	88.9166666666667	NA	NA	0	88.9166666666667
TCGA-22-4593-11	LUAD	Normal	8.49400706707733	1	88.9166666666667	0	88.9166666666667	NA	NA	0	88.9166666666667
TCGA-22-4593-11	LUSC	Normal	8.49400706707733	1	88.9166666666667	0	88.9166666666667	NA	NA	0	88.9166666666667
TCGA-22-4594-01	LUSC	Tumor	7.34887723116629	1	122.5	NA	122.5	NA	NA	0	122.5
TCGA-22-4595-01	LUSC	Tumor	9.67176989726263	1	61.1666666666667	1	61.1666666666667	1	20.8333333333333	1	20.8333333333333
TCGA-22-4596-01	LUSC	Tumor	6.80297854294739	1	1.41666666666667	0	1.41666666666667	NA	NA	0	1.41666666666667
TCGA-22-4599-01	LUSC	Tumor	8.86310157195212	1	96.75	NA	96.75	NA	NA	0	96.75
TCGA-22-4601-01	LUSC	Tumor	9.4720328927323	1	88.0833333333333	1	88.0833333333333	NA	NA	1	43.75
TCGA-22-4604-01	LUSC	Tumor	8.95291418672232	1	33.25	1	33.25	NA	NA	1	25.5
TCGA-22-4605-01	LUSC	Tumor	9.90150921253261	1	81.1666666666667	0	81.1666666666667	0	81.1666666666667	0	81.1666666666667
TCGA-22-4607-01	LUSC	Tumor	9.15253727841109	1	48.9166666666667	0	48.9166666666667	NA	NA	0	48.9166666666667
TCGA-22-4609-01	LUSC	Tumor	9.35220908047588	1	24.25	0	24.25	0	24.25	0	24.25
TCGA-22-4609-11	LUSC	Normal	9.20245092276655	1	24.25	0	24.25	0	24.25	0	24.25
TCGA-22-4609-11	LUAD	Normal	9.20245092276655	1	24.25	0	24.25	0	24.25	0	24.25
TCGA-22-4613-01	LUSC	Tumor	9.43209000374812	1	29.8333333333333	NA	29.8333333333333	NA	NA	0	29.8333333333333
TCGA-22-5471-01	LUSC	Tumor	10.201225981852	0	153.75	0	153.75	1	19.0833333333333	1	19.0833333333333
TCGA-22-5471-11	LUAD	Normal	8.89303780967789	0	153.75	0	153.75	1	19.0833333333333	1	19.0833333333333
TCGA-22-5471-11	LUSC	Normal	8.89303780967789	0	153.75	0	153.75	1	19.0833333333333	1	19.0833333333333
TCGA-22-5472-01	LUSC	Tumor	9.79162871730955	1	164.583333333333	0	164.583333333333	1	62.1666666666667	1	62.1666666666667
TCGA-22-5472-11	LUSC	Normal	8.83316667109989	1	164.583333333333	0	164.583333333333	1	62.1666666666667	1	62.1666666666667
TCGA-22-5472-11	LUAD	Normal	8.83316667109989	1	164.583333333333	0	164.583333333333	1	62.1666666666667	1	62.1666666666667
TCGA-22-5473-01	LUSC	Tumor	8.72341726395546	1	161.083333333333	0	161.083333333333	1	137.916666666667	1	137.916666666667
TCGA-22-5474-01	LUSC	Tumor	9.45206125059427	1	37.0833333333333	0	37.0833333333333	0	37.0833333333333	0	37.0833333333333
TCGA-22-5477-01	LUSC	Tumor	10.0813322681358	1	112.166666666667	NA	112.166666666667	1	42.5833333333333	1	42.5833333333333
TCGA-22-5478-01	LUSC	Tumor	10.201225981852	1	2	0	2	0	2	0	2
TCGA-22-5478-11	LUAD	Normal	9.24238395749725	1	2	0	2	0	2	0	2
TCGA-22-5478-11	LUSC	Normal	9.24238395749725	1	2	0	2	0	2	0	2
TCGA-22-5479-01	LUSC	Tumor	9.29230281592852	1	218.75	NA	218.75	NA	NA	0	218.75
TCGA-22-5480-01	LUSC	Tumor	8.38432406462607	1	180.833333333333	1	180.833333333333	1	148.25	1	148.25
TCGA-22-5481-01	LUSC	Tumor	9.15253727841109	1	200.75	NA	200.75	1	28.8333333333333	1	28.8333333333333
TCGA-22-5481-11	LUAD	Normal	8.97287410618942	1	200.75	NA	200.75	1	28.8333333333333	1	28.8333333333333
TCGA-22-5481-11	LUSC	Normal	8.97287410618942	1	200.75	NA	200.75	1	28.8333333333333	1	28.8333333333333
TCGA-22-5482-01	LUSC	Tumor	8.40426462185	1	29.75	0	29.75	0	29.75	0	29.75
TCGA-22-5482-11	LUSC	Normal	9.27233493604136	1	29.75	0	29.75	0	29.75	0	29.75
TCGA-22-5482-11	LUAD	Normal	9.27233493604136	1	29.75	0	29.75	0	29.75	0	29.75
TCGA-22-5483-01	LUSC	Tumor	6.45652160536212	1	47.75	1	47.75	1	47.3333333333333	1	47.3333333333333
TCGA-22-5483-11	LUAD	Normal	8.59373907320531	1	47.75	1	47.75	1	47.3333333333333	1	47.3333333333333
TCGA-22-5483-11	LUSC	Normal	8.59373907320531	1	47.75	1	47.75	1	47.3333333333333	1	47.3333333333333
TCGA-22-5485-01	LUSC	Tumor	9.83158420439294	1	76.3333333333333	1	76.3333333333333	1	70	1	70
TCGA-22-5489-01	LUSC	Tumor	8.18496594049771	1	159.333333333333	1	159.333333333333	1	35.6666666666667	1	35.6666666666667
TCGA-22-5489-11	LUSC	Normal	9.04273811185805	1	159.333333333333	1	159.333333333333	1	35.6666666666667	1	35.6666666666667
TCGA-22-5489-11	LUAD	Normal	9.04273811185805	1	159.333333333333	1	159.333333333333	1	35.6666666666667	1	35.6666666666667
TCGA-22-5491-01	LUSC	Tumor	10.8807653374874	1	142.75	NA	142.75	NA	NA	0	142.75
TCGA-22-5491-11	LUSC	Normal	9.25236750380411	1	142.75	NA	142.75	NA	NA	0	142.75
TCGA-22-5491-11	LUAD	Normal	9.25236750380411	1	142.75	NA	142.75	NA	NA	0	142.75
TCGA-22-5492-01	LUSC	Tumor	10.8008089632989	1	42.1666666666667	NA	42.1666666666667	NA	NA	0	42.1666666666667
TCGA-22-A5C4-01	LUSC	Tumor	8.95291418672232	0	55.9166666666667	0	55.9166666666667	0	55.9166666666667	0	55.9166666666667
TCGA-23-1026-01	OV	Tumor	8.92297535688049	0	68	0	68	1	66.4166666666667	1	66.4166666666667
TCGA-23-1027-01	OV	Tumor	7.17998357135454	1	81.3333333333333	NA	81.3333333333333	NA	NA	1	9.5
TCGA-23-1029-01	OV	Tumor	9.20245092276655	0	22.3333333333333	0	22.3333333333333	0	22.3333333333333	0	22.3333333333333
TCGA-23-1109-01	OV	Tumor	8.11521238511351	1	130.166666666667	1	130.166666666667	NA	NA	1	82.25
TCGA-23-1111-01	OV	Tumor	7.01122725542325	0	8.16666666666667	0	8.16666666666667	NA	NA	0	8.16666666666667
TCGA-23-1114-01	OV	Tumor	8.9928345763664	1	174.083333333333	1	174.083333333333	1	52.8333333333333	1	52.8333333333333
TCGA-23-1120-01	OV	Tumor	7.99566359433701	0	10.8333333333333	0	10.8333333333333	0	10.8333333333333	0	10.8333333333333
TCGA-23-1122-01	OV	Tumor	8.98285427291361	1	99.0833333333333	1	99.0833333333333	1	37.25	1	37.25
TCGA-23-1123-01	OV	Tumor	7.74673268983494	1	84.8333333333333	1	84.8333333333333	NA	NA	1	84.8333333333333
TCGA-23-1809-01	OV	Tumor	8.66356220165767	0	1.33333333333333	0	1.33333333333333	NA	NA	0	1.33333333333333
TCGA-23-2077-01	OV	Tumor	8.02554726304225	0	293.75	0	293.75	1	102.666666666667	1	102.666666666667
TCGA-23-2078-01	OV	Tumor	8.95291418672232	0	221.75	0	221.75	0	221.75	0	221.75
TCGA-23-2081-01	OV	Tumor	8.14510530535148	1	195.166666666667	1	195.166666666667	NA	NA	1	195.166666666667
TCGA-23-2084-01	OV	Tumor	8.69348898117993	1	126.333333333333	1	126.333333333333	NA	NA	1	51.5833333333333
TCGA-24-0975-01	OV	Tumor	8.75334701919414	1	55.25	1	55.25	NA	NA	1	55.25
TCGA-24-1103-01	OV	Tumor	9.09264492716039	1	137.166666666667	1	137.166666666667	1	56.5	1	56.5
TCGA-24-1413-01	OV	Tumor	8.36438433469177	0	16	0	16	0	16	0	16
TCGA-24-1416-01	OV	Tumor	8.62366222177394	0	16.1666666666667	0	16.1666666666667	NA	NA	0	16.1666666666667
TCGA-24-1417-01	OV	Tumor	8.34444544352552	0	19.8333333333333	0	19.8333333333333	NA	NA	0	19.8333333333333
TCGA-24-1418-01	OV	Tumor	7.78654900130377	0	20.25	0	20.25	0	20.25	0	20.25
TCGA-24-1419-01	OV	Tumor	7.78654900130377	0	19.9166666666667	0	19.9166666666667	0	19.9166666666667	0	19.9166666666667
TCGA-24-1423-01	OV	Tumor	8.88305891693057	0	15.8333333333333	0	15.8333333333333	0	15.8333333333333	0	15.8333333333333
TCGA-24-1424-01	OV	Tumor	7.61736592204802	0	15.25	0	15.25	0	15.25	0	15.25
TCGA-24-1425-01	OV	Tumor	9.60185783405175	0	15.0833333333333	0	15.0833333333333	0	15.0833333333333	0	15.0833333333333
TCGA-24-1427-01	OV	Tumor	9.17250237722637	0	12.25	0	12.25	NA	NA	0	12.25
TCGA-24-1428-01	OV	Tumor	6.78315889289741	0	44.0833333333333	0	44.0833333333333	1	37.3333333333333	1	37.3333333333333
TCGA-24-1430-01	OV	Tumor	8.7333936869303	1	71.9166666666667	1	71.9166666666667	1	37.4166666666667	1	37.4166666666667
TCGA-24-1434-01	OV	Tumor	9.29230281592852	1	47.3333333333333	1	47.3333333333333	NA	NA	1	28.0833333333333
TCGA-24-1435-01	OV	Tumor	8.81321082702645	1	110.333333333333	1	110.333333333333	1	42.0833333333333	1	42.0833333333333
TCGA-24-1436-01	OV	Tumor	8.23479706324854	1	21.6666666666667	1	21.6666666666667	NA	NA	1	21.6666666666667
TCGA-24-1463-01	OV	Tumor	9.50199108526089	1	184.833333333333	1	184.833333333333	1	80.9166666666667	1	80.9166666666667
TCGA-24-1467-01	OV	Tumor	8.96289407714106	1	268.666666666667	1	268.666666666667	1	104.416666666667	1	104.416666666667
TCGA-24-1469-01	OV	Tumor	9.34222443400615	0	23.0833333333333	0	23.0833333333333	0	23.0833333333333	0	23.0833333333333
TCGA-24-1474-01	OV	Tumor	7.2991892911185	1	56.3333333333333	1	56.3333333333333	NA	NA	1	27.6666666666667
TCGA-24-1544-01	OV	Tumor	7.31906317597605	1	68.3333333333333	1	68.3333333333333	NA	NA	1	53.5833333333333
TCGA-24-1545-01	OV	Tumor	8.62366222177394	1	145.5	1	145.5	1	71.75	1	71.75
TCGA-24-1546-01	OV	Tumor	8.75334701919414	1	162.916666666667	NA	162.916666666667	NA	NA	0	162.916666666667
TCGA-24-1548-01	OV	Tumor	4.94752850651872	1	41.0833333333333	1	41.0833333333333	1	17.25	1	17.25
TCGA-24-1549-01	OV	Tumor	7.73677940953859	1	143.416666666667	1	143.416666666667	1	86.8333333333333	1	86.8333333333333
TCGA-24-1550-01	OV	Tumor	8.93295482562172	1	104.083333333333	1	104.083333333333	1	74.3333333333333	1	74.3333333333333
TCGA-24-1551-01	OV	Tumor	9.36219383283848	1	131.583333333333	1	131.583333333333	1	63.6666666666667	1	63.6666666666667
TCGA-24-1552-01	OV	Tumor	7.22964462842323	1	104.916666666667	1	104.916666666667	1	33.5833333333333	1	33.5833333333333
TCGA-24-1553-01	OV	Tumor	9.02277629772114	1	147.25	1	147.25	1	46.0833333333333	1	46.0833333333333
TCGA-24-1555-01	OV	Tumor	8.64361186594479	1	224.333333333333	1	224.333333333333	1	131.416666666667	1	131.416666666667
TCGA-24-1556-01	OV	Tumor	8.35441478353908	1	179	1	179	1	44.9166666666667	1	44.9166666666667
TCGA-24-1557-01	OV	Tumor	9.25236750380411	1	101.083333333333	1	101.083333333333	NA	NA	1	37.25
TCGA-24-1558-01	OV	Tumor	9.54193667545755	1	49.5	1	49.5	NA	NA	1	22.75
TCGA-24-1560-01	OV	Tumor	7.85623949723517	1	111.75	1	111.75	1	11.9166666666667	1	11.9166666666667
TCGA-24-1562-01	OV	Tumor	8.34444544352552	1	115.333333333333	1	115.333333333333	1	19.0833333333333	1	19.0833333333333
TCGA-24-1563-01	OV	Tumor	8.61368766201306	1	120.916666666667	1	120.916666666667	1	33	1	33
TCGA-24-1564-01	OV	Tumor	8.30457022420452	1	65.5833333333333	1	65.5833333333333	1	18.4166666666667	1	18.4166666666667
TCGA-24-1567-01	OV	Tumor	10.0513602487285	1	43.6666666666667	1	43.6666666666667	NA	NA	1	26.5833333333333
TCGA-24-1603-01	OV	Tumor	8.23479706324854	1	228.5	1	228.5	1	82.6666666666667	1	82.6666666666667
TCGA-24-1604-01	OV	Tumor	7.48805854573083	1	224	1	224	NA	NA	1	224
TCGA-24-1616-01	OV	Tumor	9.44207557741761	1	96.9166666666667	1	96.9166666666667	1	33.75	1	33.75
TCGA-24-1842-01	OV	Tumor	7.43834190968646	0	21.0833333333333	0	21.0833333333333	0	21.0833333333333	0	21.0833333333333
TCGA-24-1843-01	OV	Tumor	7.59746848079497	0	8.83333333333333	0	8.83333333333333	0	8.83333333333333	0	8.83333333333333
TCGA-24-1844-01	OV	Tumor	7.64721471196281	0	9.41666666666667	0	9.41666666666667	NA	NA	0	9.41666666666667
TCGA-24-1846-01	OV	Tumor	8.05543331671743	0	11.0833333333333	0	11.0833333333333	NA	NA	0	11.0833333333333
TCGA-24-1849-01	OV	Tumor	8.27466609920078	0	14.6666666666667	0	14.6666666666667	0	14.6666666666667	0	14.6666666666667
TCGA-24-1850-01	OV	Tumor	8.374354095534	0	14	0	14	0	14	0	14
TCGA-24-1924-01	OV	Tumor	7.3389387862992	1	76.5833333333333	1	76.5833333333333	1	26.6666666666667	1	26.6666666666667
TCGA-24-1928-01	OV	Tumor	7.2395782287683	1	28	1	28	NA	NA	1	5.83333333333333
TCGA-24-1930-01	OV	Tumor	8.09528501418504	1	205.583333333333	1	205.583333333333	1	45.3333333333333	1	45.3333333333333
TCGA-24-2019-01	OV	Tumor	8.69348898117993	0	12.3333333333333	0	12.3333333333333	NA	NA	0	12.3333333333333
TCGA-24-2020-01	OV	Tumor	8.02554726304225	1	385.333333333333	1	385.333333333333	1	60.25	1	60.25
TCGA-24-2023-01	OV	Tumor	6.37745795751641	1	113.666666666667	1	113.666666666667	1	89.0833333333333	1	89.0833333333333
TCGA-24-2024-01	OV	Tumor	8.90301684791804	1	147.416666666667	1	147.416666666667	1	35.0833333333333	1	35.0833333333333
TCGA-24-2026-01	OV	Tumor	4.44767636606517	1	88.25	NA	88.25	NA	NA	0	88.25
TCGA-24-2027-01	OV	Tumor	9.71172152819323	1	278.083333333333	1	278.083333333333	NA	NA	1	51.4166666666667
TCGA-24-2033-01	OV	Tumor	5.32641110989816	1	46.8333333333333	1	46.8333333333333	NA	NA	1	29.25
TCGA-24-2035-01	OV	Tumor	8.51395197609013	1	71.4166666666667	1	71.4166666666667	NA	NA	1	23.9166666666667
TCGA-24-2036-01	OV	Tumor	9.78164003949763	1	162.25	1	162.25	1	76.1666666666667	1	76.1666666666667
TCGA-24-2038-01	OV	Tumor	7.61736592204802	1	112.833333333333	1	112.833333333333	1	97.4166666666667	1	97.4166666666667
TCGA-24-2254-01	OV	Tumor	9.28231882041464	1	144.666666666667	1	144.666666666667	1	50.5	1	50.5
TCGA-24-2261-01	OV	Tumor	8.19493169680336	1	2	1	2	NA	NA	1	2
TCGA-24-2262-01	OV	Tumor	8.76332392625665	1	0.916666666666667	1	0.916666666666667	NA	NA	1	0.916666666666667
TCGA-24-2267-01	OV	Tumor	7.27931715550728	1	120.5	1	120.5	1	42.6666666666667	1	42.6666666666667
TCGA-24-2271-01	OV	Tumor	7.14026325172201	1	80.1666666666667	1	80.1666666666667	NA	NA	1	68.9166666666667
TCGA-24-2281-01	OV	Tumor	9.21243400727962	0	113.083333333333	0	113.083333333333	0	113.083333333333	0	113.083333333333
TCGA-24-2288-01	OV	Tumor	8.30457022420452	1	2.08333333333333	1	2.08333333333333	NA	NA	1	2.08333333333333
TCGA-24-2289-01	OV	Tumor	8.11521238511351	1	170.75	1	170.75	NA	NA	1	47.3333333333333
TCGA-24-2290-01	OV	Tumor	8.7733009924679	1	91.8333333333333	1	91.8333333333333	1	27	1	27
TCGA-24-2293-01	OV	Tumor	8.87308017068376	1	42.1666666666667	NA	42.1666666666667	NA	NA	0	42.1666666666667
TCGA-24-2297-01	OV	Tumor	8.28463391980665	1	141.583333333333	NA	141.583333333333	0	141.583333333333	0	141.583333333333
TCGA-24-2298-01	OV	Tumor	8.94293443589355	1	135	1	135	1	39.0833333333333	1	39.0833333333333
TCGA-25-1312-01	OV	Tumor	7.14026325172201	1	2.58333333333333	NA	2.58333333333333	NA	NA	0	2.58333333333333
TCGA-25-1313-01	OV	Tumor	9.28231882041464	1	68.3333333333333	1	68.3333333333333	NA	NA	1	32.8333333333333
TCGA-25-1314-01	OV	Tumor	8.25473112883112	1	83.6666666666667	1	83.6666666666667	NA	NA	1	22.8333333333333
TCGA-25-1315-01	OV	Tumor	9.51197734125119	1	131.916666666667	1	131.916666666667	NA	NA	1	12.75
TCGA-25-1316-01	OV	Tumor	8.95291418672232	1	106.583333333333	1	106.583333333333	NA	NA	1	23
TCGA-25-1317-01	OV	Tumor	8.29460196198148	1	5.08333333333333	NA	5.08333333333333	NA	NA	0	5.08333333333333
TCGA-25-1318-01	OV	Tumor	8.17500042155451	1	88.6666666666667	1	88.6666666666667	NA	NA	1	15.4166666666667
TCGA-25-1319-01	OV	Tumor	6.92194697155351	1	164.75	NA	164.75	NA	NA	1	60.8333333333333
TCGA-25-1320-01	OV	Tumor	8.32450740276406	1	96.25	1	96.25	NA	NA	1	35.3333333333333
TCGA-25-1321-01	OV	Tumor	8.35441478353908	1	86.0833333333333	1	86.0833333333333	1	37.8333333333333	1	37.8333333333333
TCGA-25-1322-01	OV	Tumor	8.94293443589355	1	7.58333333333333	1	7.58333333333333	NA	NA	1	7.58333333333333
TCGA-25-1323-01	OV	Tumor	8.36438433469177	1	32.9166666666667	1	32.9166666666667	1	30.4166666666667	1	30.4166666666667
TCGA-25-1324-01	OV	Tumor	5.99283410827296	1	86.25	NA	86.25	NA	NA	0	86.25
TCGA-25-1326-01	OV	Tumor	8.98285427291361	1	104.083333333333	1	104.083333333333	NA	NA	1	33
TCGA-25-1328-01	OV	Tumor	9.20245092276655	1	167.416666666667	1	167.416666666667	NA	NA	1	20.3333333333333
TCGA-25-1329-01	OV	Tumor	8.34444544352552	1	38.0833333333333	NA	38.0833333333333	NA	NA	0	38.0833333333333
TCGA-25-1623-01	OV	Tumor	8.86310157195212	1	47.0833333333333	1	47.0833333333333	NA	NA	1	28.5
TCGA-25-1625-01	OV	Tumor	8.93295482562172	1	70	1	70	NA	NA	1	43.8333333333333
TCGA-25-1626-01	OV	Tumor	8.47406292495817	1	43.1666666666667	1	43.1666666666667	NA	NA	1	26.5
TCGA-25-1627-01	OV	Tumor	8.35441478353908	1	32.8333333333333	NA	32.8333333333333	NA	NA	0	32.8333333333333
TCGA-25-1628-01	OV	Tumor	8.43417698412855	1	52.25	1	52.25	NA	NA	1	23.9166666666667
TCGA-25-1630-01	OV	Tumor	9.66178220027094	1	96.8333333333333	NA	96.8333333333333	0	96.8333333333333	0	96.8333333333333
TCGA-25-1631-01	OV	Tumor	9.17250237722637	1	0.75	0	0.75	NA	NA	0	0.75
TCGA-25-1632-01	OV	Tumor	7.79650386586165	1	149.916666666667	1	149.916666666667	NA	NA	1	44.75
TCGA-25-1633-01	OV	Tumor	10.1113048628494	1	157.583333333333	1	157.583333333333	1	51.3333333333333	1	51.3333333333333
TCGA-25-1634-01	OV	Tumor	6.46640812881086	1	90.9166666666667	1	90.9166666666667	1	31.6666666666667	1	31.6666666666667
TCGA-25-1635-01	OV	Tumor	9.18248510692294	1	131.916666666667	1	131.916666666667	1	51.1666666666667	1	51.1666666666667
TCGA-25-1870-01	OV	Tumor	8.06539585615433	1	37.9166666666667	1	37.9166666666667	NA	NA	1	20.25
TCGA-25-1871-01	OV	Tumor	6.59500158844629	1	63.3333333333333	1	63.3333333333333	NA	NA	1	19.1666666666667
TCGA-25-2042-01	OV	Tumor	9.12259054418664	1	33	1	33	NA	NA	1	33
TCGA-25-2391-01	OV	Tumor	8.92297535688049	1	124.333333333333	0	124.333333333333	0	124.333333333333	0	124.333333333333
TCGA-25-2392-01	OV	Tumor	8.28463391980665	1	2.58333333333333	NA	2.58333333333333	NA	NA	0	2.58333333333333
TCGA-25-2393-01	OV	Tumor	7.9757424980281	1	96.4166666666667	1	96.4166666666667	NA	NA	1	25.4166666666667
TCGA-25-2396-01	OV	Tumor	5.59026112354822	1	7.66666666666667	NA	7.66666666666667	NA	NA	0	7.66666666666667
TCGA-25-2397-01	OV	Tumor	6.78315889289741	1	30.4166666666667	NA	30.4166666666667	NA	NA	0	30.4166666666667
TCGA-25-2398-01	OV	Tumor	8.72341726395546	1	114.083333333333	1	114.083333333333	1	48.0833333333333	1	48.0833333333333
TCGA-25-2399-01	OV	Tumor	8.81321082702645	1	50.6666666666667	1	50.6666666666667	NA	NA	1	20.25
TCGA-25-2400-01	OV	Tumor	8.53389764149629	1	106.5	1	106.5	1	48.0833333333333	1	48.0833333333333
TCGA-25-2401-01	OV	Tumor	8.17500042155451	1	7.5	NA	7.5	NA	NA	0	7.5
TCGA-25-2404-01	OV	Tumor	9.1924679557096	1	73.5833333333333	1	73.5833333333333	1	35.5	1	35.5
TCGA-25-2409-01	OV	Tumor	8.51395197609013	1	68.4166666666667	1	68.4166666666667	NA	NA	1	25.3333333333333
TCGA-26-1442-01	GBMLGG	Tumor	7.58752029302882	0	79.4166666666667	0	79.4166666666667	NA	NA	0	79.4166666666667
TCGA-26-1442-01	GBM	Tumor	7.58752029302882	0	79.4166666666667	0	79.4166666666667	NA	NA	0	79.4166666666667
TCGA-26-5132-01	GBMLGG	Tumor	9.11260854656635	0	23.8333333333333	0	23.8333333333333	NA	NA	0	23.8333333333333
TCGA-26-5132-01	GBM	Tumor	9.11260854656635	0	23.8333333333333	0	23.8333333333333	NA	NA	0	23.8333333333333
TCGA-26-5133-01	GBMLGG	Tumor	7.92594459013023	0	37.6666666666667	0	37.6666666666667	NA	NA	1	30.8333333333333
TCGA-26-5133-01	GBM	Tumor	7.92594459013023	0	37.6666666666667	0	37.6666666666667	NA	NA	1	30.8333333333333
TCGA-26-5134-01	GBMLGG	Tumor	9.82159521731616	0	13.9166666666667	0	13.9166666666667	NA	NA	0	13.9166666666667
TCGA-26-5134-01	GBM	Tumor	9.82159521731616	0	13.9166666666667	0	13.9166666666667	NA	NA	0	13.9166666666667
TCGA-26-5135-01	GBM	Tumor	9.78164003949763	1	22.5	NA	22.5	NA	NA	0	22.5
TCGA-26-5135-01	GBMLGG	Tumor	9.78164003949763	1	22.5	NA	22.5	NA	NA	0	22.5
TCGA-26-5136-01	GBMLGG	Tumor	8.29460196198148	1	48.0833333333333	1	48.0833333333333	NA	NA	1	48.0833333333333
TCGA-26-5136-01	GBM	Tumor	8.29460196198148	1	48.0833333333333	1	48.0833333333333	NA	NA	1	48.0833333333333
TCGA-26-5139-01	GBMLGG	Tumor	9.98142784232952	0	4	0	4	NA	NA	0	4
TCGA-26-5139-01	GBM	Tumor	9.98142784232952	0	4	0	4	NA	NA	0	4
TCGA-27-1830-01	GBMLGG	Tumor	8.50397942638167	1	12.8333333333333	1	12.8333333333333	NA	NA	1	10.3333333333333
TCGA-27-1830-01	GBM	Tumor	8.50397942638167	1	12.8333333333333	1	12.8333333333333	NA	NA	1	10.3333333333333
TCGA-27-1831-01	GBMLGG	Tumor	8.96289407714106	1	42.0833333333333	1	42.0833333333333	NA	NA	1	12
TCGA-27-1831-01	GBM	Tumor	8.96289407714106	1	42.0833333333333	1	42.0833333333333	NA	NA	1	12
TCGA-27-1832-01	GBM	Tumor	8.97287410618942	1	25	1	25	NA	NA	1	14.6666666666667
TCGA-27-1832-01	GBMLGG	Tumor	8.97287410618942	1	25	1	25	NA	NA	1	14.6666666666667
TCGA-27-1834-01	GBM	Tumor	7.95582249876775	1	102.75	1	102.75	NA	NA	1	27.9166666666667
TCGA-27-1834-01	GBMLGG	Tumor	7.95582249876775	1	102.75	1	102.75	NA	NA	1	27.9166666666667
TCGA-27-1835-01	GBMLGG	Tumor	9.37217869036472	1	54	1	54	NA	NA	1	13.0833333333333
TCGA-27-1835-01	GBM	Tumor	9.37217869036472	1	54	1	54	NA	NA	1	13.0833333333333
TCGA-27-1837-01	GBM	Tumor	9.78164003949763	1	35.5833333333333	1	35.5833333333333	NA	NA	1	11.3333333333333
TCGA-27-1837-01	GBMLGG	Tumor	9.78164003949763	1	35.5833333333333	1	35.5833333333333	NA	NA	1	11.3333333333333
TCGA-27-2519-01	GBMLGG	Tumor	7.93590361174681	1	45.8333333333333	1	45.8333333333333	NA	NA	1	21.3333333333333
TCGA-27-2519-01	GBM	Tumor	7.93590361174681	1	45.8333333333333	1	45.8333333333333	NA	NA	1	21.3333333333333
TCGA-27-2521-01	GBM	Tumor	7.8661964903043	1	42.5	1	42.5	NA	NA	1	42.5
TCGA-27-2521-01	GBMLGG	Tumor	7.8661964903043	1	42.5	1	42.5	NA	NA	1	42.5
TCGA-27-2523-01	GBM	Tumor	10.5909356771932	1	40.75	1	40.75	NA	NA	1	33.5
TCGA-27-2523-01	GBMLGG	Tumor	10.5909356771932	1	40.75	1	40.75	NA	NA	1	33.5
TCGA-27-2524-01	GBM	Tumor	9.07268181467191	1	19.25	1	19.25	NA	NA	1	19.25
TCGA-27-2524-01	GBMLGG	Tumor	9.07268181467191	1	19.25	1	19.25	NA	NA	1	19.25
TCGA-27-2526-01	GBM	Tumor	8.82318867271602	1	7.25	1	7.25	NA	NA	1	7.25
TCGA-27-2526-01	GBMLGG	Tumor	8.82318867271602	1	7.25	1	7.25	NA	NA	1	7.25
TCGA-27-2528-01	GBMLGG	Tumor	9.95145782917873	1	40	1	40	NA	NA	1	6
TCGA-27-2528-01	GBM	Tumor	9.95145782917873	1	40	1	40	NA	NA	1	6
TCGA-28-1747-01	GBM	Tumor	9.05271921615093	1	6.41666666666667	NA	6.41666666666667	NA	NA	0	6.41666666666667
TCGA-28-1747-01	GBMLGG	Tumor	9.05271921615093	1	6.41666666666667	NA	6.41666666666667	NA	NA	0	6.41666666666667
TCGA-28-1753-01	GBMLGG	Tumor	9.34222443400615	0	3.08333333333333	0	3.08333333333333	NA	NA	0	3.08333333333333
TCGA-28-1753-01	GBM	Tumor	9.34222443400615	0	3.08333333333333	0	3.08333333333333	NA	NA	0	3.08333333333333
TCGA-28-2499-01	GBM	Tumor	7.95582249876775	0	7.91666666666667	NA	7.91666666666667	NA	NA	0	7.91666666666667
TCGA-28-2499-01	GBMLGG	Tumor	7.95582249876775	0	7.91666666666667	NA	7.91666666666667	NA	NA	0	7.91666666666667
TCGA-28-2509-01	GBMLGG	Tumor	8.87308017068376	0	12.0833333333333	0	12.0833333333333	NA	NA	0	12.0833333333333
TCGA-28-2509-01	GBM	Tumor	8.87308017068376	0	12.0833333333333	0	12.0833333333333	NA	NA	0	12.0833333333333
TCGA-28-2513-01	GBM	Tumor	9.34222443400615	0	18.5	0	18.5	NA	NA	1	6.25
TCGA-28-2513-01	GBMLGG	Tumor	9.34222443400615	0	18.5	0	18.5	NA	NA	1	6.25
TCGA-28-2514-01	GBM	Tumor	9.82159521731616	0	13.3333333333333	0	13.3333333333333	NA	NA	0	13.3333333333333
TCGA-28-2514-01	GBMLGG	Tumor	9.82159521731616	0	13.3333333333333	0	13.3333333333333	NA	NA	0	13.3333333333333
TCGA-28-5204-01	GBM	Tumor	10.1612604338413	1	37.8333333333333	1	37.8333333333333	NA	NA	1	37.8333333333333
TCGA-28-5204-01	GBMLGG	Tumor	10.1612604338413	1	37.8333333333333	1	37.8333333333333	NA	NA	1	37.8333333333333
TCGA-28-5207-01	GBM	Tumor	8.82318867271602	1	28.5833333333333	1	28.5833333333333	NA	NA	1	28.5833333333333
TCGA-28-5207-01	GBMLGG	Tumor	8.82318867271602	1	28.5833333333333	1	28.5833333333333	NA	NA	1	28.5833333333333
TCGA-28-5208-01	GBMLGG	Tumor	9.49200492473543	1	45.3333333333333	1	45.3333333333333	NA	NA	1	12.3333333333333
TCGA-28-5208-01	GBM	Tumor	9.49200492473543	1	45.3333333333333	1	45.3333333333333	NA	NA	1	12.3333333333333
TCGA-28-5209-01	GBMLGG	Tumor	10.2811598760826	0	36.8333333333333	0	36.8333333333333	NA	NA	0	36.8333333333333
TCGA-28-5209-01	GBM	Tumor	10.2811598760826	0	36.8333333333333	0	36.8333333333333	NA	NA	0	36.8333333333333
TCGA-28-5213-01	GBMLGG	Tumor	5.67844893646537	0	79.25	0	79.25	NA	NA	0	79.25
TCGA-28-5213-01	GBM	Tumor	5.67844893646537	0	79.25	0	79.25	NA	NA	0	79.25
TCGA-28-5215-01	GBM	Tumor	9.25236750380411	1	27.9166666666667	1	27.9166666666667	NA	NA	1	13.6666666666667
TCGA-28-5215-01	GBMLGG	Tumor	9.25236750380411	1	27.9166666666667	1	27.9166666666667	NA	NA	1	13.6666666666667
TCGA-28-5216-01	GBMLGG	Tumor	8.94293443589355	0	34.5833333333333	0	34.5833333333333	NA	NA	0	34.5833333333333
TCGA-28-5216-01	GBM	Tumor	8.94293443589355	0	34.5833333333333	0	34.5833333333333	NA	NA	0	34.5833333333333
TCGA-28-5218-01	GBMLGG	Tumor	8.36438433469177	1	13.0833333333333	NA	13.0833333333333	NA	NA	0	13.0833333333333
TCGA-28-5218-01	GBM	Tumor	8.36438433469177	1	13.0833333333333	NA	13.0833333333333	NA	NA	0	13.0833333333333
TCGA-28-5220-01	GBM	Tumor	7.61736592204802	1	32.3333333333333	1	32.3333333333333	NA	NA	1	21.8333333333333
TCGA-28-5220-01	GBMLGG	Tumor	7.61736592204802	1	32.3333333333333	1	32.3333333333333	NA	NA	1	21.8333333333333
TCGA-29-1688-01	OV	Tumor	7.45822739099494	1	200	1	200	NA	NA	1	15.3333333333333
TCGA-29-1690-01	OV	Tumor	8.56381753522509	1	120.666666666667	1	120.666666666667	NA	NA	1	120.666666666667
TCGA-29-1691-01	OV	Tumor	8.59373907320531	1	122.5	1	122.5	1	51.0833333333333	1	51.0833333333333
TCGA-29-1693-01	OV	Tumor	8.30457022420452	0	258	0	258	1	57.8333333333333	1	57.8333333333333
TCGA-29-1694-01	OV	Tumor	8.71344100458247	1	98.9166666666667	1	98.9166666666667	NA	NA	1	98.9166666666667
TCGA-29-1695-01	OV	Tumor	5.93379582210517	1	102.416666666667	NA	102.416666666667	NA	NA	0	102.416666666667
TCGA-29-1696-01	OV	Tumor	7.94586291526981	1	86	1	86	NA	NA	1	28.5
TCGA-29-1697-01	OV	Tumor	9.56191003031625	1	79.0833333333333	1	79.0833333333333	1	41.6666666666667	1	41.6666666666667
TCGA-29-1698-01	OV	Tumor	7.70692151817346	0	173.166666666667	0	173.166666666667	1	15.0833333333333	1	15.0833333333333
TCGA-29-1699-01	OV	Tumor	8.34444544352552	1	92.1666666666667	NA	92.1666666666667	NA	NA	0	92.1666666666667
TCGA-29-1701-01	OV	Tumor	6.74352711070353	1	42.9166666666667	1	42.9166666666667	NA	NA	1	24.8333333333333
TCGA-29-1702-01	OV	Tumor	7.46817072088047	1	60.6666666666667	1	60.6666666666667	1	23.8333333333333	1	23.8333333333333
TCGA-29-1703-01	OV	Tumor	5.79619884691152	1	151.25	1	151.25	1	27	1	27
TCGA-29-1705-01	OV	Tumor	8.34444544352552	1	46.25	1	46.25	1	23.5833333333333	1	23.5833333333333
TCGA-29-1710-01	OV	Tumor	6.31819466726482	1	79.25	1	79.25	NA	NA	1	26.25
TCGA-29-1711-01	OV	Tumor	8.01558577270943	0	87.75	0	87.75	0	87.75	0	87.75
TCGA-29-1761-01	OV	Tumor	6.63459343691165	1	44	1	44	NA	NA	1	44
TCGA-29-1762-01	OV	Tumor	8.42420599504123	1	219.5	1	219.5	NA	NA	1	114.583333333333
TCGA-29-1763-01	OV	Tumor	9.03275713874514	0	169.333333333333	0	169.333333333333	1	35.6666666666667	1	35.6666666666667
TCGA-29-1770-01	OV	Tumor	8.21486391499952	0	61.75	0	61.75	1	31.4166666666667	1	31.4166666666667
TCGA-29-1776-01	OV	Tumor	9.09264492716039	0	30	0	30	NA	NA	0	30
TCGA-29-1778-01	OV	Tumor	6.75343410581403	0	37.8333333333333	0	37.8333333333333	0	37.8333333333333	0	37.8333333333333
TCGA-29-1781-01	OV	Tumor	8.74337027238222	0	21.25	0	21.25	0	21.25	0	21.25
TCGA-29-1783-01	OV	Tumor	7.92594459013023	0	18.3333333333333	0	18.3333333333333	NA	NA	0	18.3333333333333
TCGA-29-1784-01	OV	Tumor	7.20977880715603	0	13.5833333333333	0	13.5833333333333	0	13.5833333333333	0	13.5833333333333
TCGA-29-1785-01	OV	Tumor	7.90602740040838	1	92	NA	92	1	39.4166666666667	1	39.4166666666667
TCGA-29-2414-01	OV	Tumor	7.60741702461277	1	218.416666666667	1	218.416666666667	1	46	1	46
TCGA-29-2425-01	OV	Tumor	7.58752029302882	0	164.75	0	164.75	1	131.416666666667	1	131.416666666667
TCGA-29-2427-01	OV	Tumor	7.67706659837199	0	158.333333333333	0	158.333333333333	1	131.833333333333	1	131.833333333333
TCGA-29-2428-01	OV	Tumor	8.61368766201306	0	114.333333333333	0	114.333333333333	0	114.333333333333	0	114.333333333333
TCGA-29-A5NZ-01	OV	Tumor	8.45411956037786	1	90.6666666666667	1	90.6666666666667	1	29.8333333333333	1	29.8333333333333
TCGA-2A-A8VL-01	PRAD	Tumor	10.1312869064268	0	51.75	0	51.75	NA	NA	0	51.75
TCGA-2A-A8VO-01	PRAD	Tumor	9.25236750380411	0	141.75	0	141.75	NA	NA	0	141.75
TCGA-2A-A8VT-01	PRAD	Tumor	9.1924679557096	0	114.416666666667	0	114.416666666667	NA	NA	0	114.416666666667
TCGA-2A-A8VV-01	PRAD	Tumor	9.24238395749725	0	55.9166666666667	0	55.9166666666667	NA	NA	0	55.9166666666667
TCGA-2A-A8VX-01	PRAD	Tumor	8.72341726395546	0	114.833333333333	0	114.833333333333	NA	NA	0	114.833333333333
TCGA-2A-A8W1-01	PRAD	Tumor	9.05271921615093	0	9.33333333333333	0	9.33333333333333	NA	NA	0	9.33333333333333
TCGA-2A-A8W3-01	PRAD	Tumor	10.0713415304864	0	71.9166666666667	0	71.9166666666667	NA	NA	1	16.5
TCGA-2A-AAYF-01	PRAD	Tumor	10.2112175169492	0	113.666666666667	0	113.666666666667	0	113.666666666667	0	113.666666666667
TCGA-2A-AAYO-01	PRAD	Tumor	9.63181962448104	0	106	0	106	0	106	0	106
TCGA-2A-AAYU-01	PRAD	Tumor	10.271167940394	0	51.25	0	51.25	NA	NA	0	51.25
TCGA-2E-A9G8-01	UCEC	Tumor	8.40426462185	0	104.083333333333	0	104.083333333333	NA	NA	1	27.9166666666667
TCGA-2F-A9KO-01	BLCA	Tumor	10.2411924711649	1	61.1666666666667	1	61.1666666666667	NA	NA	1	54.25
TCGA-2F-A9KP-01	BLCA	Tumor	9.53195013700038	1	30.3333333333333	1	30.3333333333333	NA	NA	1	28.5833333333333
TCGA-2F-A9KQ-01	BLCA	Tumor	9.28231882041464	0	240.5	0	240.5	0	240.5	0	240.5
TCGA-2F-A9KR-01	BLCA	Tumor	10.0713415304864	1	265.25	1	265.25	1	257.166666666667	1	257.166666666667
TCGA-2F-A9KT-01	BLCA	Tumor	9.67176989726263	0	276.166666666667	0	276.166666666667	0	276.166666666667	0	276.166666666667
TCGA-2F-A9KW-01	BLCA	Tumor	7.04099708020507	1	21.1666666666667	1	21.1666666666667	NA	NA	1	7.08333333333333
TCGA-2G-AAEW-01	TGCT	Tumor	10.650897573413	1	51.5	1	51.5	NA	NA	1	11.9166666666667
TCGA-2G-AAEX-01	TGCT	Tumor	11.5704744452206	0	104.916666666667	0	104.916666666667	0	104.916666666667	0	104.916666666667
TCGA-2G-AAF1-01	TGCT	Tumor	11.2106088869102	0	116.916666666667	0	116.916666666667	0	116.916666666667	0	116.916666666667
TCGA-2G-AAF4-01	TGCT	Tumor	10.7708259564726	0	192.916666666667	0	192.916666666667	0	192.916666666667	0	192.916666666667
TCGA-2G-AAF6-01	TGCT	Tumor	11.060675586709	0	290.916666666667	0	290.916666666667	1	67.5	1	67.5
TCGA-2G-AAF8-01	TGCT	Tumor	10.9107495911607	0	325.916666666667	0	325.916666666667	1	262.416666666667	1	262.416666666667
TCGA-2G-AAFE-01	TGCT	Tumor	9.10262667393553	0	391.833333333333	0	391.833333333333	1	51.4166666666667	1	51.4166666666667
TCGA-2G-AAFG-01	TGCT	Tumor	10.9507290987296	0	515.25	0	515.25	1	207.916666666667	1	207.916666666667
TCGA-2G-AAFH-01	TGCT	Tumor	10.4410381619704	0	114.583333333333	0	114.583333333333	0	114.583333333333	0	114.583333333333
TCGA-2G-AAFI-01	TGCT	Tumor	10.2212091104685	0	56.25	0	56.25	0	56.25	0	56.25
TCGA-2G-AAFJ-01	TGCT	Tumor	8.56381753522509	0	66	0	66	1	26.0833333333333	1	26.0833333333333
TCGA-2G-AAFL-01	TGCT	Tumor	9.32225546168747	0	62.5	0	62.5	1	3.16666666666667	1	3.16666666666667
TCGA-2G-AAFM-01	TGCT	Tumor	7.17005277120889	0	41.9166666666667	0	41.9166666666667	0	41.9166666666667	0	41.9166666666667
TCGA-2G-AAFN-01	TGCT	Tumor	8.64361186594479	0	64.4166666666667	0	64.4166666666667	0	64.4166666666667	0	64.4166666666667
TCGA-2G-AAFO-01	TGCT	Tumor	9.27233493604136	0	57.0833333333333	0	57.0833333333333	0	57.0833333333333	0	57.0833333333333
TCGA-2G-AAFV-01	TGCT	Tumor	9.65179458874743	0	115.75	0	115.75	0	115.75	0	115.75
TCGA-2G-AAFY-01	TGCT	Tumor	9.41211915769595	0	91.5833333333333	0	91.5833333333333	0	91.5833333333333	0	91.5833333333333
TCGA-2G-AAFZ-01	TGCT	Tumor	9.61184500925687	0	112.75	0	112.75	NA	NA	0	112.75
TCGA-2G-AAG0-01	TGCT	Tumor	9.78164003949763	0	127.416666666667	0	127.416666666667	1	7.5	1	7.5
TCGA-2G-AAG3-01	TGCT	Tumor	10.9807140978076	0	132.75	0	132.75	0	132.75	1	15.0833333333333
TCGA-2G-AAG5-01	TGCT	Tumor	8.62366222177394	0	191.583333333333	0	191.583333333333	1	37.5833333333333	1	37.5833333333333
TCGA-2G-AAG6-01	TGCT	Tumor	9.8016174732416	0	185.916666666667	0	185.916666666667	0	185.916666666667	0	185.916666666667
TCGA-2G-AAG7-01	TGCT	Tumor	10.6409038145746	0	206.25	0	206.25	0	206.25	0	206.25
TCGA-2G-AAG8-01	TGCT	Tumor	10.2312007620071	0	190.75	0	190.75	0	190.75	0	190.75
TCGA-2G-AAG9-01	TGCT	Tumor	11.060675586709	0	186.166666666667	0	186.166666666667	NA	NA	0	186.166666666667
TCGA-2G-AAGA-01	TGCT	Tumor	10.141278021051	0	203.25	0	203.25	0	203.25	0	203.25
TCGA-2G-AAGC-01	TGCT	Tumor	9.45206125059427	0	215.416666666667	0	215.416666666667	1	26.4166666666667	1	26.4166666666667
TCGA-2G-AAGE-01	TGCT	Tumor	10.3111360155734	0	206.5	0	206.5	1	10.0833333333333	1	10.0833333333333
TCGA-2G-AAGF-01	TGCT	Tumor	8.96289407714106	0	227.833333333333	0	227.833333333333	1	11.5833333333333	1	11.5833333333333
TCGA-2G-AAGG-01	TGCT	Tumor	9.06270045072106	0	217.583333333333	0	217.583333333333	NA	NA	0	217.583333333333
TCGA-2G-AAGI-01	TGCT	Tumor	9.74168612035036	0	261.416666666667	0	261.416666666667	1	182.75	1	182.75
TCGA-2G-AAGJ-01	TGCT	Tumor	9.79162871730955	0	244.833333333333	0	244.833333333333	1	14.25	1	14.25
TCGA-2G-AAGK-01	TGCT	Tumor	10.3910747590397	0	301.75	0	301.75	1	59.4166666666667	1	59.4166666666667
TCGA-2G-AAGM-01	TGCT	Tumor	10.201225981852	0	324.25	0	324.25	NA	NA	0	324.25
TCGA-2G-AAGN-01	TGCT	Tumor	9.01279558970126	0	304.666666666667	0	304.666666666667	NA	NA	0	304.666666666667
TCGA-2G-AAGO-01	TGCT	Tumor	9.38216365233038	0	335.5	0	335.5	NA	NA	0	335.5
TCGA-2G-AAGP-01	TGCT	Tumor	9.69174554529889	0	334.833333333333	0	334.833333333333	0	334.833333333333	0	334.833333333333
TCGA-2G-AAGS-01	TGCT	Tumor	8.3145387049654	0	401.333333333333	0	401.333333333333	0	401.333333333333	0	401.333333333333
TCGA-2G-AAGT-01	TGCT	Tumor	8.60371327874974	0	367.166666666667	0	367.166666666667	1	1.25	1	1.25
TCGA-2G-AAGV-01	TGCT	Tumor	7.31906317597605	0	377.25	0	377.25	0	377.25	0	377.25
TCGA-2G-AAGW-01	TGCT	Tumor	9.02277629772114	0	408.25	0	408.25	0	408.25	0	408.25
TCGA-2G-AAGX-01	TGCT	Tumor	8.96289407714106	0	459.5	0	459.5	1	360.25	1	360.25
TCGA-2G-AAGY-01	TGCT	Tumor	10.2212091104685	0	444.083333333333	0	444.083333333333	1	51.9166666666667	1	51.9166666666667
TCGA-2G-AAGZ-01	TGCT	Tumor	9.65179458874743	0	436.083333333333	0	436.083333333333	NA	NA	0	436.083333333333
TCGA-2G-AAH0-01	TGCT	Tumor	11.0206945754653	0	456.416666666667	0	456.416666666667	1	8.91666666666667	1	8.91666666666667
TCGA-2G-AAH2-01	TGCT	Tumor	9.14255491096044	0	505	0	505	0	505	0	505
TCGA-2G-AAH3-01	TGCT	Tumor	10.1912345055828	0	151.833333333333	0	151.833333333333	0	151.833333333333	0	151.833333333333
TCGA-2G-AAH4-01	TGCT	Tumor	8.53389764149629	0	517.5	0	517.5	NA	NA	0	517.5
TCGA-2G-AAH8-01	TGCT	Tumor	11.9403671310622	0	187.333333333333	0	187.333333333333	NA	NA	0	187.333333333333
TCGA-2G-AAHA-01	TGCT	Tumor	11.0506802846785	0	279.083333333333	0	279.083333333333	NA	NA	0	279.083333333333
TCGA-2G-AAHC-01	TGCT	Tumor	11.3405564301247	0	461.583333333333	0	461.583333333333	0	461.583333333333	0	461.583333333333
TCGA-2G-AAHG-01	TGCT	Tumor	8.22483037366645	0	151.583333333333	0	151.583333333333	0	151.583333333333	0	151.583333333333
TCGA-2G-AAHL-01	TGCT	Tumor	9.98142784232952	0	590.083333333333	0	590.083333333333	0	590.083333333333	0	590.083333333333
TCGA-2G-AAHN-01	TGCT	Tumor	9.82159521731616	0	537.083333333333	0	537.083333333333	0	537.083333333333	0	537.083333333333
TCGA-2G-AAHP-01	TGCT	Tumor	10.1013139347565	0	472.25	0	472.25	1	68	1	68
TCGA-2G-AAHT-01	TGCT	Tumor	11.270584088386	0	45.1666666666667	0	45.1666666666667	0	45.1666666666667	0	45.1666666666667
TCGA-2G-AAKD-01	TGCT	Tumor	9.56191003031625	0	528.333333333333	0	528.333333333333	NA	NA	0	528.333333333333
TCGA-2G-AAKG-01	TGCT	Tumor	9.00281501560705	0	549.833333333333	0	549.833333333333	1	10.1666666666667	1	10.1666666666667
TCGA-2G-AAKH-01	TGCT	Tumor	10.8407868481863	0	571.833333333333	0	571.833333333333	0	571.833333333333	0	571.833333333333
TCGA-2G-AAKL-01	TGCT	Tumor	10.0613508572017	0	585.25	0	585.25	NA	NA	0	585.25
TCGA-2G-AAKM-01	TGCT	Tumor	10.021388816693	1	581	0	581	0	581	0	581
TCGA-2G-AAL5-01	TGCT	Tumor	9.08266330711311	0	619.75	0	619.75	1	310.25	1	310.25
TCGA-2G-AAL7-01	TGCT	Tumor	9.4720328927323	0	332.583333333333	0	332.583333333333	1	0.166666666666667	1	0.166666666666667
TCGA-2G-AALP-01	TGCT	Tumor	10.321128171608	0	220.416666666667	0	220.416666666667	NA	NA	0	220.416666666667
TCGA-2H-A9GF-01	ESCA	Tumor	6.35770017259427	1	65.3333333333333	1	65.3333333333333	NA	NA	1	14.3333333333333
TCGA-2H-A9GF-01	STES	Tumor	6.35770017259427	1	65.3333333333333	1	65.3333333333333	NA	NA	1	14.3333333333333
TCGA-2H-A9GG-01	ESCA	Tumor	9.61184500925687	1	50.8333333333333	1	50.8333333333333	NA	NA	1	42
TCGA-2H-A9GG-01	STES	Tumor	9.61184500925687	1	50.8333333333333	1	50.8333333333333	NA	NA	1	42
TCGA-2H-A9GH-01	STES	Tumor	8.61368766201306	1	79.25	1	79.25	NA	NA	1	66.6666666666667
TCGA-2H-A9GH-01	ESCA	Tumor	8.61368766201306	1	79.25	1	79.25	NA	NA	1	66.6666666666667
TCGA-2H-A9GI-01	STES	Tumor	7.31906317597605	1	36.25	1	36.25	NA	NA	1	33.3333333333333
TCGA-2H-A9GI-01	ESCA	Tumor	7.31906317597605	1	36.25	1	36.25	NA	NA	1	33.3333333333333
TCGA-2H-A9GJ-01	ESCA	Tumor	7.24951228474472	1	148.416666666667	1	148.416666666667	NA	NA	1	105.083333333333
TCGA-2H-A9GJ-01	STES	Tumor	7.24951228474472	1	148.416666666667	1	148.416666666667	NA	NA	1	105.083333333333
TCGA-2H-A9GK-01	STES	Tumor	8.14510530535148	1	19.3333333333333	1	19.3333333333333	NA	NA	1	9.41666666666667
TCGA-2H-A9GK-01	ESCA	Tumor	8.14510530535148	1	19.3333333333333	1	19.3333333333333	NA	NA	1	9.41666666666667
TCGA-2H-A9GL-01	ESCA	Tumor	6.37745795751641	1	15	1	15	NA	NA	1	9.08333333333333
TCGA-2H-A9GL-01	STES	Tumor	6.37745795751641	1	15	1	15	NA	NA	1	9.08333333333333
TCGA-2H-A9GM-01	STES	Tumor	7.42839976367146	1	35.3333333333333	1	35.3333333333333	NA	NA	1	30.5833333333333
TCGA-2H-A9GM-01	ESCA	Tumor	7.42839976367146	1	35.3333333333333	1	35.3333333333333	NA	NA	1	30.5833333333333
TCGA-2H-A9GN-01	STES	Tumor	9.55192330677609	1	22.6666666666667	1	22.6666666666667	NA	NA	1	20.1666666666667
TCGA-2H-A9GN-01	ESCA	Tumor	9.55192330677609	1	22.6666666666667	1	22.6666666666667	NA	NA	1	20.1666666666667
TCGA-2H-A9GO-01	STES	Tumor	8.72341726395546	1	41.1666666666667	1	41.1666666666667	NA	NA	1	30.1666666666667
TCGA-2H-A9GO-01	ESCA	Tumor	8.72341726395546	1	41.1666666666667	1	41.1666666666667	NA	NA	1	30.1666666666667
TCGA-2H-A9GQ-01	STES	Tumor	5.05409210524645	1	10.6666666666667	1	10.6666666666667	NA	NA	1	9.33333333333333
TCGA-2H-A9GQ-01	ESCA	Tumor	5.05409210524645	1	10.6666666666667	1	10.6666666666667	NA	NA	1	9.33333333333333
TCGA-2H-A9GR-01	STES	Tumor	5.33616272591282	1	82.25	1	82.25	NA	NA	1	82.25
TCGA-2H-A9GR-01	ESCA	Tumor	5.33616272591282	1	82.25	1	82.25	NA	NA	1	82.25
TCGA-2J-AAB1-01	PAAD	Tumor	9.08266330711311	1	5.5	1	5.5	0	5.5	0	5.5
TCGA-2J-AAB4-01	PAAD	Tumor	8.82318867271602	0	60.75	0	60.75	0	60.75	0	60.75
TCGA-2J-AAB6-01	PAAD	Tumor	7.64721471196281	1	24.4166666666667	1	24.4166666666667	NA	NA	1	14.0833333333333
TCGA-2J-AAB8-01	PAAD	Tumor	8.04547103685652	0	6.66666666666667	0	6.66666666666667	NA	NA	0	6.66666666666667
TCGA-2J-AAB9-01	PAAD	Tumor	8.89303780967789	1	52.25	1	52.25	1	43.4166666666667	1	43.4166666666667
TCGA-2J-AABA-01	PAAD	Tumor	6.25896226166122	1	50.5833333333333	1	50.5833333333333	NA	NA	1	13.3333333333333
TCGA-2J-AABE-01	PAAD	Tumor	8.80323313508855	0	56.3333333333333	0	56.3333333333333	0	56.3333333333333	0	56.3333333333333
TCGA-2J-AABF-01	PAAD	Tumor	8.23479706324854	1	57.5833333333333	1	57.5833333333333	NA	NA	1	36.9166666666667
TCGA-2J-AABH-01	PAAD	Tumor	7.96578236032228	0	107.25	0	107.25	1	107.25	1	107.25
TCGA-2J-AABI-01	PAAD	Tumor	10.0113984719966	0	80.75	0	80.75	NA	NA	1	60.6666666666667
TCGA-2J-AABK-01	PAAD	Tumor	8.12517644505499	0	40.3333333333333	0	40.3333333333333	0	40.3333333333333	0	40.3333333333333
TCGA-2J-AABO-01	PAAD	Tumor	8.74337027238222	0	36.6666666666667	0	36.6666666666667	NA	NA	1	36.5833333333333
TCGA-2J-AABP-01	PAAD	Tumor	8.82318867271602	0	38.5833333333333	0	38.5833333333333	0	38.5833333333333	0	38.5833333333333
TCGA-2J-AABR-01	PAAD	Tumor	8.95291418672232	0	36.5	0	36.5	NA	NA	1	27.25
TCGA-2J-AABT-01	PAAD	Tumor	7.8363264066749	0	26.5833333333333	0	26.5833333333333	NA	NA	0	26.5833333333333
TCGA-2J-AABU-01	PAAD	Tumor	8.38432406462607	1	23.0833333333333	1	23.0833333333333	NA	NA	1	12.8333333333333
TCGA-2J-AABV-01	PAAD	Tumor	7.31906317597605	1	54.3333333333333	1	54.3333333333333	NA	NA	1	10.5
TCGA-2K-A9WE-01	KIPAN	Tumor	8.14510530535148	0	17.8333333333333	0	17.8333333333333	0	17.8333333333333	0	17.8333333333333
TCGA-2K-A9WE-01	KIRP	Tumor	8.14510530535148	0	17.8333333333333	0	17.8333333333333	0	17.8333333333333	0	17.8333333333333
TCGA-2L-AAQA-01	PAAD	Tumor	5.61964471291272	1	11.9166666666667	1	11.9166666666667	NA	NA	1	11.9166666666667
TCGA-2L-AAQE-01	PAAD	Tumor	8.39429424053811	1	57	1	57	NA	NA	1	57
TCGA-2L-AAQI-01	PAAD	Tumor	8.53389764149629	1	8.58333333333333	1	8.58333333333333	NA	NA	1	8.58333333333333
TCGA-2L-AAQJ-01	PAAD	Tumor	6.52574336266968	1	32.8333333333333	1	32.8333333333333	NA	NA	1	32.8333333333333
TCGA-2L-AAQL-01	PAAD	Tumor	7.95582249876775	1	24.3333333333333	1	24.3333333333333	NA	NA	1	24.3333333333333
TCGA-2L-AAQM-01	PAAD	Tumor	8.61368766201306	0	115.25	0	115.25	NA	NA	0	115.25
TCGA-2V-A95S-01	LIHC	Tumor	8.22483037366645	0	NA	0	NA	0	NA	0	NA
TCGA-2W-A8YY-01	CESC	Tumor	8.81321082702645	0	44.4166666666667	0	44.4166666666667	0	44.4166666666667	0	44.4166666666667
TCGA-2X-A9D5-01	TGCT	Tumor	8.89303780967789	0	36.25	0	36.25	0	36.25	0	36.25
TCGA-2X-A9D6-01	TGCT	Tumor	10.8607760183278	0	50.5833333333333	0	50.5833333333333	0	50.5833333333333	0	50.5833333333333
TCGA-2Y-A9GS-01	LIHC	Tumor	5.42400126777631	1	60.3333333333333	1	60.3333333333333	1	8.5	1	8.5
TCGA-2Y-A9GT-01	LIHC	Tumor	9.37217869036472	1	135.333333333333	1	135.333333333333	1	90.25	1	90.25
TCGA-2Y-A9GU-01	LIHC	Tumor	10.0413697055167	0	161.583333333333	0	161.583333333333	0	161.583333333333	0	161.583333333333
TCGA-2Y-A9GV-01	LIHC	Tumor	8.40426462185	1	211	1	211	0	211	1	145.416666666667
TCGA-2Y-A9GW-01	LIHC	Tumor	8.01558577270943	1	105.916666666667	1	105.916666666667	1	102.416666666667	1	102.416666666667
TCGA-2Y-A9GX-01	LIHC	Tumor	8.46409114480462	0	203.5	0	203.5	NA	NA	1	177.75
TCGA-2Y-A9GY-01	LIHC	Tumor	6.71380998794903	1	63.0833333333333	1	63.0833333333333	1	53.0833333333333	1	53.0833333333333
TCGA-2Y-A9GZ-01	LIHC	Tumor	9.32225546168747	1	70.6666666666667	1	70.6666666666667	1	59.9166666666667	1	59.9166666666667
TCGA-2Y-A9H0-01	LIHC	Tumor	9.76166292040646	0	306.25	0	306.25	0	306.25	0	306.25
TCGA-2Y-A9H1-01	LIHC	Tumor	7.61736592204802	1	102.416666666667	1	102.416666666667	1	26.75	1	26.75
TCGA-2Y-A9H2-01	LIHC	Tumor	7.22964462842323	0	144.25	0	144.25	0	144.25	0	144.25
TCGA-2Y-A9H3-01	LIHC	Tumor	7.75668629135049	0	126.333333333333	0	126.333333333333	1	1.83333333333333	1	1.83333333333333
TCGA-2Y-A9H4-01	LIHC	Tumor	7.55767789063168	0	121	0	121	0	121	0	121
TCGA-2Y-A9H5-01	LIHC	Tumor	9.72170964377248	1	46.25	1	46.25	1	21.5	1	21.5
TCGA-2Y-A9H6-01	LIHC	Tumor	9.34222443400615	0	29.75	0	29.75	0	29.75	0	29.75
TCGA-2Y-A9H7-01	LIHC	Tumor	8.94293443589355	0	97.3333333333333	0	97.3333333333333	1	93.0833333333333	1	93.0833333333333
TCGA-2Y-A9H8-01	LIHC	Tumor	9.14255491096044	1	52.75	1	52.75	1	33.1666666666667	1	33.1666666666667
TCGA-2Y-A9H9-01	LIHC	Tumor	8.58376504660951	0	58.0833333333333	0	58.0833333333333	1	4.91666666666667	1	4.91666666666667
TCGA-2Y-A9HA-01	LIHC	Tumor	7.57757246376511	1	3	1	3	NA	NA	1	3
TCGA-2Y-A9HB-01	LIHC	Tumor	9.30228692181775	0	21.6666666666667	0	21.6666666666667	0	21.6666666666667	0	21.6666666666667
TCGA-2Z-A9J1-01	KIRP	Tumor	9.29230281592852	0	191.5	0	191.5	0	191.5	0	191.5
TCGA-2Z-A9J1-01	KIPAN	Tumor	9.29230281592852	0	191.5	0	191.5	0	191.5	0	191.5
TCGA-2Z-A9J2-01	KIRP	Tumor	6.81288929288024	0	149.583333333333	0	149.583333333333	0	149.583333333333	0	149.583333333333
TCGA-2Z-A9J2-01	KIPAN	Tumor	6.81288929288024	0	149.583333333333	0	149.583333333333	0	149.583333333333	0	149.583333333333
TCGA-2Z-A9J3-01	KIRP	Tumor	7.55767789063168	1	147.583333333333	1	147.583333333333	NA	NA	1	65.8333333333333
TCGA-2Z-A9J3-01	KIPAN	Tumor	7.55767789063168	1	147.583333333333	1	147.583333333333	NA	NA	1	65.8333333333333
TCGA-2Z-A9J5-01	KIRP	Tumor	7.88611136182194	0	254.166666666667	0	254.166666666667	NA	NA	0	254.166666666667
TCGA-2Z-A9J5-01	KIPAN	Tumor	7.88611136182194	0	254.166666666667	0	254.166666666667	NA	NA	0	254.166666666667
TCGA-2Z-A9J6-01	KIRP	Tumor	8.72341726395546	0	144.25	0	144.25	NA	NA	0	144.25
TCGA-2Z-A9J6-01	KIPAN	Tumor	8.72341726395546	0	144.25	0	144.25	NA	NA	0	144.25
TCGA-2Z-A9J7-01	KIPAN	Tumor	7.78654900130377	1	11.5833333333333	1	11.5833333333333	NA	NA	1	8
TCGA-2Z-A9J7-01	KIRP	Tumor	7.78654900130377	1	11.5833333333333	1	11.5833333333333	NA	NA	1	8
TCGA-2Z-A9J8-01	KIPAN	Tumor	7.28925300315822	0	232.5	0	232.5	1	42.1666666666667	1	42.1666666666667
TCGA-2Z-A9J8-01	KIRP	Tumor	7.28925300315822	0	232.5	0	232.5	1	42.1666666666667	1	42.1666666666667
TCGA-2Z-A9J9-01	KIPAN	Tumor	8.46409114480462	0	191.166666666667	0	191.166666666667	0	191.166666666667	0	191.166666666667
TCGA-2Z-A9J9-01	KIRP	Tumor	8.46409114480462	0	191.166666666667	0	191.166666666667	0	191.166666666667	0	191.166666666667
TCGA-2Z-A9JD-01	KIPAN	Tumor	9.60185783405175	0	88.3333333333333	0	88.3333333333333	NA	NA	0	88.3333333333333
TCGA-2Z-A9JD-01	KIRP	Tumor	9.60185783405175	0	88.3333333333333	0	88.3333333333333	NA	NA	0	88.3333333333333
TCGA-2Z-A9JE-01	KIPAN	Tumor	8.03550901836343	0	144	0	144	0	144	0	144
TCGA-2Z-A9JE-01	KIRP	Tumor	8.03550901836343	0	144	0	144	0	144	0	144
TCGA-2Z-A9JG-01	KIRP	Tumor	8.47406292495817	0	138.5	0	138.5	0	138.5	0	138.5
TCGA-2Z-A9JG-01	KIPAN	Tumor	8.47406292495817	0	138.5	0	138.5	0	138.5	0	138.5
TCGA-2Z-A9JI-01	KIPAN	Tumor	7.72682645267475	0	130.583333333333	0	130.583333333333	1	23.8333333333333	1	23.8333333333333
TCGA-2Z-A9JI-01	KIRP	Tumor	7.72682645267475	0	130.583333333333	0	130.583333333333	1	23.8333333333333	1	23.8333333333333
TCGA-2Z-A9JJ-01	KIRP	Tumor	7.36875538579611	0	101.083333333333	0	101.083333333333	0	101.083333333333	0	101.083333333333
TCGA-2Z-A9JJ-01	KIPAN	Tumor	7.36875538579611	0	101.083333333333	0	101.083333333333	0	101.083333333333	0	101.083333333333
TCGA-2Z-A9JK-01	KIRP	Tumor	7.98570290999284	0	98.8333333333333	0	98.8333333333333	NA	NA	1	27
TCGA-2Z-A9JK-01	KIPAN	Tumor	7.98570290999284	0	98.8333333333333	0	98.8333333333333	NA	NA	1	27
TCGA-2Z-A9JL-01	KIPAN	Tumor	8.83316667109989	0	83.8333333333333	0	83.8333333333333	0	83.8333333333333	0	83.8333333333333
TCGA-2Z-A9JL-01	KIRP	Tumor	8.83316667109989	0	83.8333333333333	0	83.8333333333333	0	83.8333333333333	0	83.8333333333333
TCGA-2Z-A9JM-01	KIRP	Tumor	9.2224172084402	0	77.8333333333333	0	77.8333333333333	NA	NA	0	77.8333333333333
TCGA-2Z-A9JM-01	KIPAN	Tumor	9.2224172084402	0	77.8333333333333	0	77.8333333333333	NA	NA	0	77.8333333333333
TCGA-2Z-A9JN-01	KIPAN	Tumor	8.88305891693057	0	61.6666666666667	0	61.6666666666667	0	61.6666666666667	0	61.6666666666667
TCGA-2Z-A9JN-01	KIRP	Tumor	8.88305891693057	0	61.6666666666667	0	61.6666666666667	0	61.6666666666667	0	61.6666666666667
TCGA-2Z-A9JO-01	KIRP	Tumor	8.16503514161331	0	79.0833333333333	0	79.0833333333333	0	79.0833333333333	0	79.0833333333333
TCGA-2Z-A9JO-01	KIPAN	Tumor	8.16503514161331	0	79.0833333333333	0	79.0833333333333	0	79.0833333333333	0	79.0833333333333
TCGA-2Z-A9JP-01	KIPAN	Tumor	8.69348898117993	0	74.4166666666667	0	74.4166666666667	0	74.4166666666667	0	74.4166666666667
TCGA-2Z-A9JP-01	KIRP	Tumor	8.69348898117993	0	74.4166666666667	0	74.4166666666667	0	74.4166666666667	0	74.4166666666667
TCGA-2Z-A9JQ-01	KIRP	Tumor	6.93186478620093	0	64.8333333333333	0	64.8333333333333	NA	NA	1	50
TCGA-2Z-A9JQ-01	KIPAN	Tumor	6.93186478620093	0	64.8333333333333	0	64.8333333333333	NA	NA	1	50
TCGA-2Z-A9JR-01	KIPAN	Tumor	8.5538440529385	0	13.4166666666667	0	13.4166666666667	NA	NA	0	13.4166666666667
TCGA-2Z-A9JR-01	KIRP	Tumor	8.5538440529385	0	13.4166666666667	0	13.4166666666667	NA	NA	0	13.4166666666667
TCGA-2Z-A9JS-01	KIPAN	Tumor	8.26469850169504	1	41	0	41	0	41	0	41
TCGA-2Z-A9JS-01	KIRP	Tumor	8.26469850169504	1	41	0	41	0	41	0	41
TCGA-2Z-A9JT-01	KIRP	Tumor	8.36438433469177	0	57	0	57	0	57	0	57
TCGA-2Z-A9JT-01	KIPAN	Tumor	8.36438433469177	0	57	0	57	0	57	0	57
TCGA-30-1718-01	OV	Tumor	7.57757246376511	1	131.583333333333	1	131.583333333333	NA	NA	1	74.6666666666667
TCGA-30-1855-01	OV	Tumor	8.16503514161331	1	6.25	1	6.25	NA	NA	1	6.25
TCGA-30-1857-01	OV	Tumor	7.73677940953859	1	0.666666666666667	1	0.666666666666667	NA	NA	1	0.666666666666667
TCGA-30-1860-01	OV	Tumor	8.27466609920078	1	113.833333333333	1	113.833333333333	1	33.0833333333333	1	33.0833333333333
TCGA-30-1861-01	OV	Tumor	10.1712517311647	1	88.1666666666667	NA	88.1666666666667	NA	NA	0	88.1666666666667
TCGA-30-1862-01	OV	Tumor	7.95582249876775	1	15.5	1	15.5	NA	NA	1	15.5
TCGA-30-1891-01	OV	Tumor	8.44414817303153	1	76.1666666666667	1	76.1666666666667	NA	NA	1	15.0833333333333
TCGA-31-1944-01	OV	Tumor	9.17250237722637	0	115.5	0	115.5	1	56.5	1	56.5
TCGA-31-1946-01	OV	Tumor	8.34444544352552	0	76.5	0	76.5	NA	NA	1	55.3333333333333
TCGA-31-1950-01	OV	Tumor	7.94586291526981	0	47.5833333333333	0	47.5833333333333	NA	NA	1	29.0833333333333
TCGA-31-1951-01	OV	Tumor	8.71344100458247	0	57	0	57	NA	NA	1	54.9166666666667
TCGA-31-1953-01	OV	Tumor	8.25473112883112	0	17	0	17	NA	NA	1	5.83333333333333
TCGA-31-1956-01	OV	Tumor	8.49400706707733	0	111.833333333333	0	111.833333333333	NA	NA	0	111.833333333333
TCGA-31-1959-01	OV	Tumor	9.14255491096044	0	5.58333333333333	0	5.58333333333333	NA	NA	0	5.58333333333333
TCGA-32-1970-01	GBM	Tumor	8.90301684791804	1	39	1	39	NA	NA	1	34
TCGA-32-1970-01	GBMLGG	Tumor	8.90301684791804	1	39	1	39	NA	NA	1	34
TCGA-32-1980-01	GBM	Tumor	8.45411956037786	1	3	1	3	NA	NA	1	3
TCGA-32-1980-01	GBMLGG	Tumor	8.45411956037786	1	3	1	3	NA	NA	1	3
TCGA-32-1982-01	GBM	Tumor	9.37217869036472	1	11.8333333333333	1	11.8333333333333	NA	NA	1	11.8333333333333
TCGA-32-1982-01	GBMLGG	Tumor	9.37217869036472	1	11.8333333333333	1	11.8333333333333	NA	NA	1	11.8333333333333
TCGA-32-2615-01	GBM	Tumor	8.63363695681941	1	40.4166666666667	1	40.4166666666667	NA	NA	1	10.9166666666667
TCGA-32-2615-01	GBMLGG	Tumor	8.63363695681941	1	40.4166666666667	1	40.4166666666667	NA	NA	1	10.9166666666667
TCGA-32-2616-01	GBM	Tumor	8.54387075460468	1	18.6666666666667	1	18.6666666666667	NA	NA	1	15.1666666666667
TCGA-32-2616-01	GBMLGG	Tumor	8.54387075460468	1	18.6666666666667	1	18.6666666666667	NA	NA	1	15.1666666666667
TCGA-32-2632-01	GBM	Tumor	9.67176989726263	1	22.4166666666667	1	22.4166666666667	NA	NA	1	22.4166666666667
TCGA-32-2632-01	GBMLGG	Tumor	9.67176989726263	1	22.4166666666667	1	22.4166666666667	NA	NA	1	22.4166666666667
TCGA-32-2634-01	GBM	Tumor	8.38432406462607	0	57.75	0	57.75	NA	NA	0	57.75
TCGA-32-2634-01	GBMLGG	Tumor	8.38432406462607	0	57.75	0	57.75	NA	NA	0	57.75
TCGA-32-4213-01	GBM	Tumor	8.39429424053811	0	50.3333333333333	0	50.3333333333333	NA	NA	1	29.4166666666667
TCGA-32-4213-01	GBMLGG	Tumor	8.39429424053811	0	50.3333333333333	0	50.3333333333333	NA	NA	1	29.4166666666667
TCGA-32-5222-01	GBMLGG	Tumor	9.48201886033699	1	48.75	1	48.75	NA	NA	1	9.83333333333333
TCGA-32-5222-01	GBM	Tumor	9.48201886033699	1	48.75	1	48.75	NA	NA	1	9.83333333333333
TCGA-33-4532-01	LUSC	Tumor	9.34222443400615	1	327	0	327	0	327	0	327
TCGA-33-4533-01	LUSC	Tumor	10.201225981852	0	339	0	339	0	339	0	339
TCGA-33-4538-01	LUSC	Tumor	9.52196369204872	1	248.25	NA	248.25	0	248.25	0	248.25
TCGA-33-4547-01	LUSC	Tumor	10.1013139347565	0	201.583333333333	0	201.583333333333	0	201.583333333333	0	201.583333333333
TCGA-33-4566-01	LUSC	Tumor	7.34887723116629	1	440.583333333333	NA	440.583333333333	NA	NA	0	440.583333333333
TCGA-33-4582-01	LUSC	Tumor	9.39214871801619	1	262.416666666667	1	262.416666666667	1	243.583333333333	1	243.583333333333
TCGA-33-4583-01	LUSC	Tumor	8.9928345763664	1	383.416666666667	0	383.416666666667	0	383.416666666667	0	383.416666666667
TCGA-33-4586-01	LUSC	Tumor	9.04273811185805	1	35.6666666666667	NA	35.6666666666667	1	14.0833333333333	1	14.0833333333333
TCGA-33-4587-01	LUSC	Tumor	11.4705084917965	1	138	1	138	NA	NA	1	138
TCGA-33-4587-11	LUSC	Normal	7.96578236032228	1	138	1	138	NA	NA	1	138
TCGA-33-4587-11	LUAD	Normal	7.96578236032228	1	138	1	138	NA	NA	1	138
TCGA-33-4589-01	LUSC	Tumor	7.45822739099494	1	3.91666666666667	0	3.91666666666667	0	3.91666666666667	0	3.91666666666667
TCGA-33-6737-01	LUSC	Tumor	7.62731517068299	1	50.0833333333333	1	50.0833333333333	NA	NA	1	50.0833333333333
TCGA-33-6737-11	LUAD	Normal	9.28231882041464	1	50.0833333333333	1	50.0833333333333	NA	NA	1	50.0833333333333
TCGA-33-6737-11	LUSC	Normal	9.28231882041464	1	50.0833333333333	1	50.0833333333333	NA	NA	1	50.0833333333333
TCGA-33-6738-01	LUSC	Tumor	8.83316667109989	0	160.583333333333	0	160.583333333333	0	160.583333333333	0	160.583333333333
TCGA-33-A4WN-01	LUSC	Tumor	10.3111360155734	1	11.9166666666667	0	11.9166666666667	0	11.9166666666667	0	11.9166666666667
TCGA-33-A5GW-01	LUSC	Tumor	9.8615516194636	1	0.75	0	0.75	0	0.75	0	0.75
TCGA-33-AAS8-01	LUSC	Tumor	9.71172152819323	1	92.8333333333333	0	92.8333333333333	0	92.8333333333333	0	92.8333333333333
TCGA-33-AASB-01	LUSC	Tumor	8.47406292495817	1	17.5833333333333	1	17.5833333333333	NA	NA	1	2.5
TCGA-33-AASD-01	LUSC	Tumor	10.0113984719966	1	281.333333333333	1	281.333333333333	NA	NA	1	159.333333333333
TCGA-33-AASI-01	LUSC	Tumor	10.1212958535501	1	112	1	112	NA	NA	1	112
TCGA-33-AASJ-01	LUSC	Tumor	7.41845801771856	1	300	1	300	1	94.5833333333333	1	94.5833333333333
TCGA-33-AASL-01	LUSC	Tumor	10.580942183218	1	68.8333333333333	1	68.8333333333333	NA	NA	1	12.4166666666667
TCGA-34-2596-01	LUSC	Tumor	11.2505922402826	1	6.66666666666667	0	6.66666666666667	0	6.66666666666667	0	6.66666666666667
TCGA-34-2600-01	LUSC	Tumor	9.85156240598861	1	156.166666666667	0	156.166666666667	0	156.166666666667	0	156.166666666667
TCGA-34-2608-01	LUSC	Tumor	9.5718968454427	1	83.3333333333333	0	83.3333333333333	0	83.3333333333333	0	83.3333333333333
TCGA-34-5231-01	LUSC	Tumor	8.16503514161331	1	165.333333333333	0	165.333333333333	NA	NA	0	165.333333333333
TCGA-34-5232-01	LUSC	Tumor	9.36219383283848	0	205.916666666667	0	205.916666666667	0	205.916666666667	0	205.916666666667
TCGA-34-5234-01	LUSC	Tumor	7.87615377917518	0	189.25	0	189.25	0	189.25	0	189.25
TCGA-34-5236-01	LUSC	Tumor	8.06539585615433	1	23	1	23	NA	NA	1	9.41666666666667
TCGA-34-5239-01	LUSC	Tumor	8.51395197609013	0	152.833333333333	0	152.833333333333	1	127.5	1	127.5
TCGA-34-5240-01	LUSC	Tumor	9.27233493604136	0	128.416666666667	0	128.416666666667	0	128.416666666667	0	128.416666666667
TCGA-34-5241-01	LUSC	Tumor	9.16251976744537	1	42.9166666666667	0	42.9166666666667	NA	NA	0	42.9166666666667
TCGA-34-5927-01	LUSC	Tumor	8.374354095534	0	113.416666666667	0	113.416666666667	NA	NA	1	20.4166666666667
TCGA-34-5928-01	LUSC	Tumor	9.14255491096044	0	99.6666666666667	0	99.6666666666667	0	99.6666666666667	0	99.6666666666667
TCGA-34-5929-01	LUSC	Tumor	10.2112175169492	1	12.5833333333333	0	12.5833333333333	NA	NA	0	12.5833333333333
TCGA-34-7107-01	LUSC	Tumor	9.5718968454427	1	2.83333333333333	NA	2.83333333333333	NA	NA	0	2.83333333333333
TCGA-34-7107-11	LUSC	Normal	8.7832782167336	1	2.83333333333333	NA	2.83333333333333	NA	NA	0	2.83333333333333
TCGA-34-7107-11	LUAD	Normal	8.7832782167336	1	2.83333333333333	NA	2.83333333333333	NA	NA	0	2.83333333333333
TCGA-34-8454-01	LUSC	Tumor	8.98285427291361	0	98.3333333333333	0	98.3333333333333	0	98.3333333333333	0	98.3333333333333
TCGA-34-8454-11	LUAD	Normal	8.7832782167336	0	98.3333333333333	0	98.3333333333333	0	98.3333333333333	0	98.3333333333333
TCGA-34-8454-11	LUSC	Normal	8.7832782167336	0	98.3333333333333	0	98.3333333333333	0	98.3333333333333	0	98.3333333333333
TCGA-34-8455-01	LUSC	Tumor	9.92148844547232	1	10.25	1	10.25	NA	NA	1	10.25
TCGA-34-8456-01	LUSC	Tumor	10.0014081943928	0	67	0	67	0	67	0	67
TCGA-34-A5IX-01	LUSC	Tumor	9.36219383283848	0	85.9166666666667	0	85.9166666666667	0	85.9166666666667	0	85.9166666666667
TCGA-35-3615-01	LUAD	Tumor	7.25944679324657	0	1.16666666666667	0	1.16666666666667	NA	NA	0	1.16666666666667
TCGA-35-4122-01	LUAD	Tumor	6.07161156116973	0	18.75	0	18.75	NA	NA	0	18.75
TCGA-35-4123-01	LUAD	Tumor	4.99593500923414	0	15.1666666666667	0	15.1666666666667	NA	NA	0	15.1666666666667
TCGA-35-5375-01	LUAD	Tumor	7.81641452397988	0	22	0	22	NA	NA	0	22
TCGA-36-1568-01	OV	Tumor	5.67844893646537	0	72.9166666666667	0	72.9166666666667	NA	NA	1	45.6666666666667
TCGA-36-1569-01	OV	Tumor	8.35441478353908	0	73.75	0	73.75	NA	NA	0	73.75
TCGA-36-1570-01	OV	Tumor	8.49400706707733	0	54.5833333333333	0	54.5833333333333	NA	NA	1	31.25
TCGA-36-1571-01	OV	Tumor	8.374354095534	1	57.9166666666667	1	57.9166666666667	1	31.25	1	31.25
TCGA-36-1574-01	OV	Tumor	8.42420599504123	0	57.1666666666667	0	57.1666666666667	1	54	1	54
TCGA-36-1575-01	OV	Tumor	7.08069747657201	0	21.6666666666667	0	21.6666666666667	NA	NA	0	21.6666666666667
TCGA-36-1576-01	OV	Tumor	8.33447631611066	0	76.25	0	76.25	1	68.0833333333333	1	68.0833333333333
TCGA-36-1577-01	OV	Tumor	9.55192330677609	0	65.25	0	65.25	0	65.25	0	65.25
TCGA-36-1578-01	OV	Tumor	8.39429424053811	0	70.5833333333333	0	70.5833333333333	NA	NA	1	25.8333333333333
TCGA-36-1580-01	OV	Tumor	6.45652160536212	1	61.4166666666667	1	61.4166666666667	NA	NA	1	36.6666666666667
TCGA-36-1581-01	OV	Tumor	10.4110599679487	0	62.5833333333333	0	62.5833333333333	1	58.5	1	58.5
TCGA-37-3783-01	LUSC	Tumor	7.30912601638531	0	10.1666666666667	0	10.1666666666667	NA	NA	0	10.1666666666667
TCGA-37-3789-01	LUSC	Tumor	8.82318867271602	0	1.08333333333333	0	1.08333333333333	NA	NA	0	1.08333333333333
TCGA-37-3792-01	LUSC	Tumor	8.58376504660951	0	1	0	1	NA	NA	0	1
TCGA-37-4129-01	LUSC	Tumor	7.55767789063168	0	20.1666666666667	0	20.1666666666667	0	20.1666666666667	0	20.1666666666667
TCGA-37-4130-01	LUSC	Tumor	6.56531513644648	0	20.5833333333333	0	20.5833333333333	NA	NA	0	20.5833333333333
TCGA-37-4132-01	LUSC	Tumor	6.88228142100977	0	18.9166666666667	0	18.9166666666667	NA	NA	0	18.9166666666667
TCGA-37-4133-01	LUSC	Tumor	8.48403489949414	0	19.8333333333333	0	19.8333333333333	NA	NA	0	19.8333333333333
TCGA-37-4135-01	LUSC	Tumor	8.12517644505499	0	17.25	0	17.25	NA	NA	0	17.25
TCGA-37-4141-01	LUSC	Tumor	6.30832042102451	0	1	0	1	NA	NA	0	1
TCGA-37-5819-01	LUSC	Tumor	4.45721961405385	0	8.58333333333333	0	8.58333333333333	NA	NA	0	8.58333333333333
TCGA-37-A5EL-01	LUSC	Tumor	9.49200492473543	1	95.25	1	95.25	NA	NA	1	78.8333333333333
TCGA-37-A5EM-01	LUSC	Tumor	8.65358694795363	0	72.25	0	72.25	0	72.25	0	72.25
TCGA-37-A5EN-01	LUSC	Tumor	9.60185783405175	0	55	0	55	0	55	0	55
TCGA-38-4625-01	LUAD	Tumor	5.7471141185521	0	247.75	0	247.75	0	247.75	0	247.75
TCGA-38-4625-11	LUAD	Normal	8.5239247148947	0	247.75	0	247.75	0	247.75	0	247.75
TCGA-38-4625-11	LUSC	Normal	8.5239247148947	0	247.75	0	247.75	0	247.75	0	247.75
TCGA-38-4626-01	LUAD	Tumor	8.49400706707733	0	306.166666666667	0	306.166666666667	0	306.166666666667	1	209.833333333333
TCGA-38-4626-11	LUAD	Normal	7.8661964903043	0	306.166666666667	0	306.166666666667	0	306.166666666667	1	209.833333333333
TCGA-38-4626-11	LUSC	Normal	7.8661964903043	0	306.166666666667	0	306.166666666667	0	306.166666666667	1	209.833333333333
TCGA-38-4627-01	LUAD	Tumor	8.67353762587677	1	95.5833333333333	NA	95.5833333333333	0	95.5833333333333	0	95.5833333333333
TCGA-38-4627-11	LUAD	Normal	8.374354095534	1	95.5833333333333	NA	95.5833333333333	0	95.5833333333333	0	95.5833333333333
TCGA-38-4627-11	LUSC	Normal	8.374354095534	1	95.5833333333333	NA	95.5833333333333	0	95.5833333333333	0	95.5833333333333
TCGA-38-4628-01	LUAD	Tumor	9.73169784134654	1	124.333333333333	1	124.333333333333	1	90.25	1	90.25
TCGA-38-4629-01	LUAD	Tumor	7.84628280200749	1	72	1	72	1	31.5833333333333	1	31.5833333333333
TCGA-38-4630-01	LUAD	Tumor	8.7733009924679	1	89.4166666666667	1	89.4166666666667	1	43.6666666666667	1	43.6666666666667
TCGA-38-4631-01	LUAD	Tumor	7.41845801771856	1	29.5	1	29.5	NA	NA	1	29.5
TCGA-38-4632-01	LUAD	Tumor	6.78315889289741	1	113.083333333333	1	113.083333333333	NA	NA	1	56.6666666666667
TCGA-38-4632-11	LUSC	Normal	7.21971148683644	1	113.083333333333	1	113.083333333333	NA	NA	1	56.6666666666667
TCGA-38-4632-11	LUAD	Normal	7.21971148683644	1	113.083333333333	1	113.083333333333	NA	NA	1	56.6666666666667
TCGA-38-6178-01	LUAD	Tumor	9.37217869036472	0	37.3333333333333	0	37.3333333333333	NA	NA	0	37.3333333333333
TCGA-38-7271-01	LUAD	Tumor	7.8661964903043	1	66.6666666666667	1	66.6666666666667	1	25.3333333333333	1	25.3333333333333
TCGA-38-A44F-01	LUAD	Tumor	8.07535865338757	0	11.0833333333333	0	11.0833333333333	0	11.0833333333333	0	11.0833333333333
TCGA-39-5011-01	LUSC	Tumor	8.22483037366645	0	337.75	0	337.75	1	47.0833333333333	1	47.0833333333333
TCGA-39-5019-01	LUSC	Tumor	8.7832782167336	0	282.25	0	282.25	1	31.5	1	31.5
TCGA-39-5021-01	LUSC	Tumor	8.38432406462607	1	173.833333333333	1	173.833333333333	1	156.25	1	156.25
TCGA-39-5022-01	LUSC	Tumor	8.53389764149629	1	139.916666666667	0	139.916666666667	NA	NA	1	120.666666666667
TCGA-39-5024-01	LUSC	Tumor	9.17250237722637	0	209.166666666667	0	209.166666666667	0	209.166666666667	0	209.166666666667
TCGA-39-5027-01	LUSC	Tumor	10.0513602487285	0	259	0	259	0	259	1	256.75
TCGA-39-5028-01	LUSC	Tumor	7.37869508981128	1	4.33333333333333	NA	4.33333333333333	NA	NA	0	4.33333333333333
TCGA-39-5029-01	LUSC	Tumor	9.94146796402549	1	61.6666666666667	1	61.6666666666667	NA	NA	1	40.9166666666667
TCGA-39-5030-01	LUSC	Tumor	8.72341726395546	1	4.91666666666667	NA	4.91666666666667	0	4.91666666666667	0	4.91666666666667
TCGA-39-5031-01	LUSC	Tumor	9.30228692181775	1	153.416666666667	0	153.416666666667	0	153.416666666667	0	153.416666666667
TCGA-39-5034-01	LUSC	Tumor	9.45206125059427	1	92.25	NA	92.25	1	29.3333333333333	1	29.3333333333333
TCGA-39-5035-01	LUSC	Tumor	9.98142784232952	0	173.333333333333	0	173.333333333333	0	173.333333333333	0	173.333333333333
TCGA-39-5036-01	LUSC	Tumor	9.59187074793493	0	180.416666666667	0	180.416666666667	0	180.416666666667	0	180.416666666667
TCGA-39-5037-01	LUSC	Tumor	8.45411956037786	0	140.833333333333	0	140.833333333333	0	140.833333333333	0	140.833333333333
TCGA-39-5039-01	LUSC	Tumor	9.30228692181775	1	45.3333333333333	0	45.3333333333333	0	45.3333333333333	0	45.3333333333333
TCGA-39-5040-01	LUSC	Tumor	9.23240052544526	1	43.25	1	43.25	NA	NA	1	36.8333333333333
TCGA-39-5040-11	LUAD	Normal	8.06539585615433	1	43.25	1	43.25	NA	NA	1	36.8333333333333
TCGA-39-5040-11	LUSC	Normal	8.06539585615433	1	43.25	1	43.25	NA	NA	1	36.8333333333333
TCGA-3A-A9I5-01	PAAD	Tumor	8.05543331671743	0	149.5	0	149.5	0	149.5	0	149.5
TCGA-3A-A9I7-01	PAAD	Tumor	8.39429424053811	0	110.25	0	110.25	NA	NA	1	109.083333333333
TCGA-3A-A9I9-01	PAAD	Tumor	8.72341726395546	1	52.8333333333333	1	52.8333333333333	NA	NA	1	42.75
TCGA-3A-A9IB-01	PAAD	Tumor	7.52783878193505	1	18.6666666666667	NA	18.6666666666667	NA	NA	0	18.6666666666667
TCGA-3A-A9IC-01	PAAD	Tumor	8.7733009924679	1	61.5	1	61.5	NA	NA	1	61.5
TCGA-3A-A9IH-01	PAAD	Tumor	9.02277629772114	0	85.0833333333333	0	85.0833333333333	NA	NA	1	63.5833333333333
TCGA-3A-A9IJ-01	PAAD	Tumor	5.10261212675158	0	154.5	0	154.5	0	154.5	0	154.5
TCGA-3A-A9IL-01	PAAD	Tumor	10.4810097833094	0	228.416666666667	0	228.416666666667	NA	NA	0	228.416666666667
TCGA-3A-A9IN-01	PAAD	Tumor	10.1612604338413	0	173.666666666667	0	173.666666666667	0	173.666666666667	0	173.666666666667
TCGA-3A-A9IO-01	PAAD	Tumor	9.87154090736675	0	161.833333333333	0	161.833333333333	NA	NA	0	161.833333333333
TCGA-3A-A9IR-01	PAAD	Tumor	9.50199108526089	0	128.5	0	128.5	0	128.5	0	128.5
TCGA-3A-A9IS-01	PAAD	Tumor	9.81160630675537	0	83.1666666666667	0	83.1666666666667	0	83.1666666666667	0	83.1666666666667
TCGA-3A-A9IU-01	PAAD	Tumor	8.26469850169504	1	38.1666666666667	1	38.1666666666667	NA	NA	1	30.9166666666667
TCGA-3A-A9IV-01	PAAD	Tumor	8.7832782167336	0	91.9166666666667	0	91.9166666666667	0	91.9166666666667	0	91.9166666666667
TCGA-3A-A9IX-01	PAAD	Tumor	8.35441478353908	0	86.4166666666667	0	86.4166666666667	0	86.4166666666667	0	86.4166666666667
TCGA-3A-A9IZ-01	PAAD	Tumor	7.47811444001195	1	25.6666666666667	1	25.6666666666667	NA	NA	1	9.08333333333333
TCGA-3A-A9J0-01	PAAD	Tumor	6.66429459123602	0	61.9166666666667	0	61.9166666666667	NA	NA	1	30.25
TCGA-3B-A9HJ-01	SARC	Tumor	5.70786908408509	0	92	0	92	NA	NA	0	92
TCGA-3B-A9HL-01	SARC	Tumor	6.26883213091403	1	49.9166666666667	0	49.9166666666667	NA	NA	1	19.0833333333333
TCGA-3B-A9HO-01	SARC	Tumor	4.15343788332676	0	79.9166666666667	0	79.9166666666667	NA	NA	1	49.5833333333333
TCGA-3B-A9HP-01	SARC	Tumor	6.69400183569694	1	135.583333333333	1	135.583333333333	NA	NA	1	43.0833333333333
TCGA-3B-A9HQ-01	SARC	Tumor	5.11232205858368	0	173.75	0	173.75	0	173.75	0	173.75
TCGA-3B-A9HR-01	SARC	Tumor	5.35567096710634	1	224.5	1	224.5	1	41.3333333333333	1	41.3333333333333
TCGA-3B-A9HS-01	SARC	Tumor	6.44663586218697	1	113.833333333333	1	113.833333333333	1	11.5833333333333	1	11.5833333333333
TCGA-3B-A9HT-01	SARC	Tumor	8.81321082702645	0	138.75	0	138.75	0	138.75	1	55.8333333333333
TCGA-3B-A9HU-01	SARC	Tumor	5.38494568797386	0	64	0	64	1	52.5833333333333	1	52.5833333333333
TCGA-3B-A9HV-01	SARC	Tumor	7.79650386586165	1	36.4166666666667	1	36.4166666666667	NA	NA	1	3.41666666666667
TCGA-3B-A9HX-01	SARC	Tumor	5.97315031663654	0	108.583333333333	0	108.583333333333	0	108.583333333333	0	108.583333333333
TCGA-3B-A9HY-01	SARC	Tumor	4.74483579042214	0	26.1666666666667	0	26.1666666666667	0	26.1666666666667	0	26.1666666666667
TCGA-3B-A9HZ-01	SARC	Tumor	5.32641110989816	0	97.5	0	97.5	NA	NA	1	25.75
TCGA-3B-A9I0-01	SARC	Tumor	4.21959308314563	0	91.3333333333333	0	91.3333333333333	1	41.9166666666667	1	41.9166666666667
TCGA-3B-A9I1-01	SARC	Tumor	8.15507010232493	1	47.25	1	47.25	NA	NA	1	16
TCGA-3B-A9I3-01	SARC	Tumor	6.55542109433225	0	67.3333333333333	0	67.3333333333333	NA	NA	1	7.25
TCGA-3C-AAAU-01	BRCA	Tumor	9.59187074793493	0	337.25	0	337.25	1	150.666666666667	1	150.666666666667
TCGA-3C-AALI-01	BRCA	Tumor	9.74168612035036	0	333.75	0	333.75	0	333.75	0	333.75
TCGA-3C-AALJ-01	BRCA	Tumor	8.66356220165767	0	122.833333333333	0	122.833333333333	0	122.833333333333	0	122.833333333333
TCGA-3C-AALK-01	BRCA	Tumor	8.58376504660951	0	120.666666666667	0	120.666666666667	NA	NA	0	120.666666666667
TCGA-3E-AAAY-01	PAAD	Tumor	8.26469850169504	0	190.416666666667	0	190.416666666667	1	82.25	1	82.25
TCGA-3E-AAAZ-01	PAAD	Tumor	8.04547103685652	1	181.833333333333	0	181.833333333333	NA	NA	1	133.333333333333
TCGA-3G-AB0O-01	THYM	Tumor	9.25236750380411	0	173.833333333333	0	173.833333333333	NA	NA	0	173.833333333333
TCGA-3G-AB0Q-01	THYM	Tumor	8.95291418672232	0	149.916666666667	0	149.916666666667	NA	NA	0	149.916666666667
TCGA-3G-AB0T-01	THYM	Tumor	8.75334701919414	1	207.333333333333	1	207.333333333333	NA	NA	1	148.833333333333
TCGA-3G-AB19-01	THYM	Tumor	10.8407868481863	1	242.5	0	242.5	NA	NA	1	201.666666666667
TCGA-3H-AB3K-01	MESO	Tumor	8.36438433469177	1	142.916666666667	1	142.916666666667	NA	NA	1	70.0833333333333
TCGA-3H-AB3L-01	MESO	Tumor	9.54193667545755	1	30.0833333333333	1	30.0833333333333	NA	NA	1	18.5
TCGA-3H-AB3M-01	MESO	Tumor	9.56191003031625	1	73.75	1	73.75	NA	NA	1	8.91666666666667
TCGA-3H-AB3O-01	MESO	Tumor	7.70692151817346	1	108.5	1	108.5	NA	NA	1	52.25
TCGA-3H-AB3S-01	MESO	Tumor	7.85623949723517	1	32.0833333333333	1	32.0833333333333	NA	NA	1	15.5
TCGA-3H-AB3T-01	MESO	Tumor	8.85312312175729	1	34.5	1	34.5	NA	NA	1	26
TCGA-3H-AB3U-01	MESO	Tumor	8.7333936869303	1	68.8333333333333	1	68.8333333333333	NA	NA	1	9
TCGA-3H-AB3X-01	MESO	Tumor	8.54387075460468	0	124.166666666667	0	124.166666666667	NA	NA	0	124.166666666667
TCGA-3K-AAZ8-01	LIHC	Tumor	8.86310157195212	0	33	0	33	NA	NA	1	12.5833333333333
TCGA-3L-AA1B-01	COAD	Tumor	9.23240052544526	0	39.5833333333333	0	39.5833333333333	0	39.5833333333333	0	39.5833333333333
TCGA-3L-AA1B-01	COADREAD	Tumor	9.23240052544526	0	39.5833333333333	0	39.5833333333333	0	39.5833333333333	0	39.5833333333333
TCGA-3M-AB46-01	STES	Tumor	7.06084624783505	0	147.083333333333	0	147.083333333333	0	147.083333333333	0	147.083333333333
TCGA-3M-AB46-01	STAD	Tumor	7.06084624783505	0	147.083333333333	0	147.083333333333	0	147.083333333333	0	147.083333333333
TCGA-3M-AB47-01	STAD	Tumor	6.54552778135057	1	NA	1	NA	NA	NA	1	32.9166666666667
TCGA-3M-AB47-01	STES	Tumor	6.54552778135057	1	NA	1	NA	NA	NA	1	32.9166666666667
TCGA-3P-A9WA-01	OV	Tumor	9.35220908047588	0	35	0	35	0	35	0	35
TCGA-3Q-A9WF-01	THYM	Tumor	8.06539585615433	0	38.9166666666667	0	38.9166666666667	NA	NA	0	38.9166666666667
TCGA-3R-A8YX-01	SARC	Tumor	8.12517644505499	1	1.41666666666667	1	1.41666666666667	NA	NA	1	1.41666666666667
TCGA-3S-A8YW-01	THYM	Tumor	9.66178220027094	0	53.5833333333333	0	53.5833333333333	NA	NA	1	18.6666666666667
TCGA-3S-AAYX-01	THYM	Tumor	10.1612604338413	0	47.5833333333333	0	47.5833333333333	NA	NA	0	47.5833333333333
TCGA-3T-AA9L-01	THYM	Tumor	9.45206125059427	0	87.5	0	87.5	NA	NA	1	58.5
TCGA-3U-A98D-01	MESO	Tumor	8.59373907320531	1	11.8333333333333	NA	11.8333333333333	NA	NA	1	10.4166666666667
TCGA-3U-A98E-01	MESO	Tumor	8.91299603065022	0	159.666666666667	0	159.666666666667	NA	NA	1	104.75
TCGA-3U-A98F-01	MESO	Tumor	9.66178220027094	1	44.6666666666667	1	44.6666666666667	NA	NA	1	30.4166666666667
TCGA-3U-A98G-01	MESO	Tumor	7.47811444001195	1	52.5	1	52.5	NA	NA	1	41.4166666666667
TCGA-3U-A98H-01	MESO	Tumor	7.62731517068299	1	96.3333333333333	1	96.3333333333333	NA	NA	1	66.5
TCGA-3U-A98I-01	MESO	Tumor	9.45206125059427	1	71.6666666666667	1	71.6666666666667	NA	NA	1	33.6666666666667
TCGA-3U-A98J-01	MESO	Tumor	8.86310157195212	1	61.75	1	61.75	NA	NA	1	61.75
TCGA-3X-AAV9-01	CHOL	Tumor	9.90150921253261	1	28.25	1	28.25	1	18	1	18
TCGA-3X-AAVA-01	CHOL	Tumor	6.89219694463116	1	37.0833333333333	1	37.0833333333333	1	22	1	22
TCGA-3X-AAVB-01	CHOL	Tumor	8.35441478353908	0	33.5	0	33.5	NA	NA	0	33.5
TCGA-3X-AAVC-01	CHOL	Tumor	5.6294420171807	0	59.0833333333333	0	59.0833333333333	0	59.0833333333333	0	59.0833333333333
TCGA-3X-AAVE-01	CHOL	Tumor	7.448284453032	0	54.1666666666667	0	54.1666666666667	0	54.1666666666667	0	54.1666666666667
TCGA-3Z-A93Z-01	KIPAN	Tumor	7.95582249876775	0	32.0833333333333	0	32.0833333333333	0	32.0833333333333	0	32.0833333333333
TCGA-3Z-A93Z-01	KIRC	Tumor	7.95582249876775	0	32.0833333333333	0	32.0833333333333	0	32.0833333333333	0	32.0833333333333
TCGA-41-2571-01	GBMLGG	Tumor	10.3910747590397	1	2.16666666666667	1	2.16666666666667	NA	NA	1	2.16666666666667
TCGA-41-2571-01	GBM	Tumor	10.3910747590397	1	2.16666666666667	1	2.16666666666667	NA	NA	1	2.16666666666667
TCGA-41-2572-01	GBM	Tumor	8.71344100458247	1	33.8333333333333	1	33.8333333333333	NA	NA	1	10.1666666666667
TCGA-41-2572-01	GBMLGG	Tumor	8.71344100458247	1	33.8333333333333	1	33.8333333333333	NA	NA	1	10.1666666666667
TCGA-41-3915-01	GBMLGG	Tumor	7.63726476811629	1	30	1	30	NA	NA	1	24
TCGA-41-3915-01	GBM	Tumor	7.63726476811629	1	30	1	30	NA	NA	1	24
TCGA-41-4097-01	GBM	Tumor	9.6218322729365	1	0.5	1	0.5	NA	NA	1	0.5
TCGA-41-4097-01	GBMLGG	Tumor	9.6218322729365	1	0.5	1	0.5	NA	NA	1	0.5
TCGA-41-5651-01	GBMLGG	Tumor	9.69174554529889	1	38.3333333333333	1	38.3333333333333	NA	NA	1	17.5
TCGA-41-5651-01	GBM	Tumor	9.69174554529889	1	38.3333333333333	1	38.3333333333333	NA	NA	1	17.5
TCGA-43-2576-01	LUSC	Tumor	7.75668629135049	0	101.916666666667	0	101.916666666667	0	101.916666666667	0	101.916666666667
TCGA-43-2578-01	LUSC	Tumor	9.48201886033699	1	57	0	57	0	57	0	57
TCGA-43-2581-01	LUSC	Tumor	8.70346490994385	0	98	0	98	0	98	0	98
TCGA-43-3394-01	LUSC	Tumor	10.0113984719966	1	99.1666666666667	1	99.1666666666667	1	46	1	46
TCGA-43-3394-11	LUSC	Normal	9.09264492716039	1	99.1666666666667	1	99.1666666666667	1	46	1	46
TCGA-43-3394-11	LUAD	Normal	9.09264492716039	1	99.1666666666667	1	99.1666666666667	1	46	1	46
TCGA-43-3920-01	LUSC	Tumor	8.62366222177394	0	83.9166666666667	0	83.9166666666667	0	83.9166666666667	0	83.9166666666667
TCGA-43-5668-01	LUSC	Tumor	8.3145387049654	1	46.5833333333333	1	46.5833333333333	1	39.1666666666667	1	39.1666666666667
TCGA-43-5670-01	LUSC	Tumor	9.12259054418664	0	70.75	0	70.75	0	70.75	0	70.75
TCGA-43-5670-11	LUSC	Normal	8.96289407714106	0	70.75	0	70.75	0	70.75	0	70.75
TCGA-43-5670-11	LUAD	Normal	8.96289407714106	0	70.75	0	70.75	0	70.75	0	70.75
TCGA-43-6143-01	LUSC	Tumor	10.6708852200449	0	58.25	0	58.25	0	58.25	0	58.25
TCGA-43-6143-11	LUAD	Normal	8.26469850169504	0	58.25	0	58.25	0	58.25	0	58.25
TCGA-43-6143-11	LUSC	Normal	8.26469850169504	0	58.25	0	58.25	0	58.25	0	58.25
TCGA-43-6647-01	LUSC	Tumor	10.8008089632989	0	63.0833333333333	0	63.0833333333333	0	63.0833333333333	0	63.0833333333333
TCGA-43-6647-11	LUSC	Normal	8.91299603065022	0	63.0833333333333	0	63.0833333333333	0	63.0833333333333	0	63.0833333333333
TCGA-43-6647-11	LUAD	Normal	8.91299603065022	0	63.0833333333333	0	63.0833333333333	0	63.0833333333333	0	63.0833333333333
TCGA-43-6770-01	LUSC	Tumor	9.73169784134654	0	54.4166666666667	0	54.4166666666667	0	54.4166666666667	0	54.4166666666667
TCGA-43-6771-01	LUSC	Tumor	9.35220908047588	1	13.8333333333333	1	13.8333333333333	NA	NA	1	12.8333333333333
TCGA-43-6771-11	LUSC	Normal	8.86310157195212	1	13.8333333333333	1	13.8333333333333	NA	NA	1	12.8333333333333
TCGA-43-6771-11	LUAD	Normal	8.86310157195212	1	13.8333333333333	1	13.8333333333333	NA	NA	1	12.8333333333333
TCGA-43-6773-01	LUSC	Tumor	7.59746848079497	1	9.66666666666667	0	9.66666666666667	NA	NA	0	9.66666666666667
TCGA-43-6773-11	LUSC	Normal	9.1924679557096	1	9.66666666666667	0	9.66666666666667	NA	NA	0	9.66666666666667
TCGA-43-6773-11	LUAD	Normal	9.1924679557096	1	9.66666666666667	0	9.66666666666667	NA	NA	0	9.66666666666667
TCGA-43-7656-01	LUSC	Tumor	10.2911518674308	0	49.6666666666667	0	49.6666666666667	0	49.6666666666667	0	49.6666666666667
TCGA-43-7657-01	LUSC	Tumor	10.5109890093907	0	19.6666666666667	0	19.6666666666667	0	19.6666666666667	0	19.6666666666667
TCGA-43-7657-11	LUSC	Normal	9.21243400727962	0	19.6666666666667	0	19.6666666666667	0	19.6666666666667	0	19.6666666666667
TCGA-43-7657-11	LUAD	Normal	9.21243400727962	0	19.6666666666667	0	19.6666666666667	0	19.6666666666667	0	19.6666666666667
TCGA-43-7658-01	LUSC	Tumor	9.66178220027094	1	198.166666666667	1	198.166666666667	1	192.083333333333	1	192.083333333333
TCGA-43-7658-11	LUAD	Normal	8.5538440529385	1	198.166666666667	1	198.166666666667	1	192.083333333333	1	192.083333333333
TCGA-43-7658-11	LUSC	Normal	8.5538440529385	1	198.166666666667	1	198.166666666667	1	192.083333333333	1	192.083333333333
TCGA-43-8115-01	LUSC	Tumor	9.68175767913357	0	33.9166666666667	0	33.9166666666667	NA	NA	0	33.9166666666667
TCGA-43-8116-01	LUSC	Tumor	10.0113984719966	0	29.8333333333333	0	29.8333333333333	0	29.8333333333333	0	29.8333333333333
TCGA-43-8118-01	LUSC	Tumor	9.76166292040646	1	7.41666666666667	NA	7.41666666666667	NA	NA	0	7.41666666666667
TCGA-43-A474-01	LUSC	Tumor	9.25236750380411	0	29.4166666666667	0	29.4166666666667	0	29.4166666666667	0	29.4166666666667
TCGA-43-A475-01	LUSC	Tumor	9.40213388670785	0	24.6666666666667	0	24.6666666666667	0	24.6666666666667	0	24.6666666666667
TCGA-43-A56U-01	LUSC	Tumor	8.67353762587677	0	36	0	36	0	36	0	36
TCGA-43-A56V-01	LUSC	Tumor	9.69174554529889	0	30.5	0	30.5	1	29.5833333333333	1	29.5833333333333
TCGA-44-2655-01	LUAD	Tumor	8.21486391499952	0	110.333333333333	0	110.333333333333	0	110.333333333333	1	84.0833333333333
TCGA-44-2655-11	LUAD	Normal	9.4720328927323	0	110.333333333333	0	110.333333333333	0	110.333333333333	1	84.0833333333333
TCGA-44-2655-11	LUSC	Normal	9.4720328927323	0	110.333333333333	0	110.333333333333	0	110.333333333333	1	84.0833333333333
TCGA-44-2656-01	LUAD	Tumor	6.35770017259427	0	119.083333333333	0	119.083333333333	0	119.083333333333	1	47.3333333333333
TCGA-44-2657-01	LUAD	Tumor	8.46409114480462	0	112.583333333333	0	112.583333333333	0	112.583333333333	0	112.583333333333
TCGA-44-2657-11	LUSC	Normal	8.51395197609013	0	112.583333333333	0	112.583333333333	0	112.583333333333	0	112.583333333333
TCGA-44-2657-11	LUAD	Normal	8.51395197609013	0	112.583333333333	0	112.583333333333	0	112.583333333333	0	112.583333333333
TCGA-44-2659-01	LUAD	Tumor	5.99283410827296	0	113.916666666667	0	113.916666666667	1	95.5	1	95.5
TCGA-44-2661-01	LUAD	Tumor	7.76664021188695	0	96.5833333333333	0	96.5833333333333	0	96.5833333333333	0	96.5833333333333
TCGA-44-2661-11	LUSC	Normal	8.79325559796693	0	96.5833333333333	0	96.5833333333333	0	96.5833333333333	0	96.5833333333333
TCGA-44-2661-11	LUAD	Normal	8.79325559796693	0	96.5833333333333	0	96.5833333333333	0	96.5833333333333	0	96.5833333333333
TCGA-44-2662-01	LUAD	Tumor	7.31906317597605	0	106.666666666667	0	106.666666666667	NA	NA	1	20.4166666666667
TCGA-44-2662-11	LUSC	Normal	9.30228692181775	0	106.666666666667	0	106.666666666667	NA	NA	1	20.4166666666667
TCGA-44-2662-11	LUAD	Normal	9.30228692181775	0	106.666666666667	0	106.666666666667	NA	NA	1	20.4166666666667
TCGA-44-2665-01	LUAD	Tumor	8.56381753522509	0	108.416666666667	0	108.416666666667	NA	NA	0	108.416666666667
TCGA-44-2665-11	LUSC	Normal	9.09264492716039	0	108.416666666667	0	108.416666666667	NA	NA	0	108.416666666667
TCGA-44-2665-11	LUAD	Normal	9.09264492716039	0	108.416666666667	0	108.416666666667	NA	NA	0	108.416666666667
TCGA-44-2666-01	LUAD	Tumor	8.1351407523665	1	8.08333333333333	1	8.08333333333333	NA	NA	1	8.08333333333333
TCGA-44-2668-01	LUAD	Tumor	9.23240052544526	1	63.4166666666667	1	63.4166666666667	1	36.0833333333333	1	36.0833333333333
TCGA-44-2668-11	LUAD	Normal	8.35441478353908	1	63.4166666666667	1	63.4166666666667	1	36.0833333333333	1	36.0833333333333
TCGA-44-2668-11	LUSC	Normal	8.35441478353908	1	63.4166666666667	1	63.4166666666667	1	36.0833333333333	1	36.0833333333333
TCGA-44-3396-01	LUAD	Tumor	8.42420599504123	0	94.1666666666667	0	94.1666666666667	0	94.1666666666667	0	94.1666666666667
TCGA-44-3396-11	LUSC	Normal	9.58188375152447	0	94.1666666666667	0	94.1666666666667	0	94.1666666666667	0	94.1666666666667
TCGA-44-3396-11	LUAD	Normal	9.58188375152447	0	94.1666666666667	0	94.1666666666667	0	94.1666666666667	0	94.1666666666667
TCGA-44-3398-01	LUAD	Tumor	7.5079479063862	0	96.9166666666667	0	96.9166666666667	0	96.9166666666667	0	96.9166666666667
TCGA-44-3398-11	LUSC	Normal	9.02277629772114	0	96.9166666666667	0	96.9166666666667	0	96.9166666666667	0	96.9166666666667
TCGA-44-3398-11	LUAD	Normal	9.02277629772114	0	96.9166666666667	0	96.9166666666667	0	96.9166666666667	0	96.9166666666667
TCGA-44-3918-01	LUAD	Tumor	7.01122725542325	0	86.3333333333333	0	86.3333333333333	1	42.5833333333333	1	42.5833333333333
TCGA-44-3919-01	LUAD	Tumor	8.67353762587677	1	85.5	1	85.5	1	76.75	1	76.75
TCGA-44-4112-01	LUAD	Tumor	7.5676249954713	1	67.3333333333333	1	67.3333333333333	1	51.5833333333333	1	51.5833333333333
TCGA-44-5643-01	LUAD	Tumor	10.0713415304864	0	84.4166666666667	0	84.4166666666667	NA	NA	0	84.4166666666667
TCGA-44-5644-01	LUAD	Tumor	7.18991484621344	0	71.9166666666667	0	71.9166666666667	0	71.9166666666667	0	71.9166666666667
TCGA-44-5645-01	LUAD	Tumor	10.0313792280195	0	71	0	71	0	71	0	71
TCGA-44-5645-11	LUSC	Normal	8.88305891693057	0	71	0	71	0	71	0	71
TCGA-44-5645-11	LUAD	Normal	8.88305891693057	0	71	0	71	0	71	0	71
TCGA-44-6144-11	LUAD	Normal	9.05271921615093	0	60.25	0	60.25	1	33.25	1	33.25
TCGA-44-6144-11	LUSC	Normal	9.05271921615093	0	60.25	0	60.25	1	33.25	1	33.25
TCGA-44-6145-01	LUAD	Tumor	7.25944679324657	0	49.5833333333333	0	49.5833333333333	0	49.5833333333333	0	49.5833333333333
TCGA-44-6145-11	LUAD	Normal	7.9757424980281	0	49.5833333333333	0	49.5833333333333	0	49.5833333333333	0	49.5833333333333
TCGA-44-6145-11	LUSC	Normal	7.9757424980281	0	49.5833333333333	0	49.5833333333333	0	49.5833333333333	0	49.5833333333333
TCGA-44-6146-01	LUAD	Tumor	9.21243400727962	0	60.6666666666667	0	60.6666666666667	1	52.5833333333333	1	52.5833333333333
TCGA-44-6146-11	LUAD	Normal	8.88305891693057	0	60.6666666666667	0	60.6666666666667	1	52.5833333333333	1	52.5833333333333
TCGA-44-6146-11	LUSC	Normal	8.88305891693057	0	60.6666666666667	0	60.6666666666667	1	52.5833333333333	1	52.5833333333333
TCGA-44-6147-01	LUAD	Tumor	8.9928345763664	0	70.4166666666667	0	70.4166666666667	0	70.4166666666667	0	70.4166666666667
TCGA-44-6147-11	LUSC	Normal	9.32225546168747	0	70.4166666666667	0	70.4166666666667	0	70.4166666666667	0	70.4166666666667
TCGA-44-6147-11	LUAD	Normal	9.32225546168747	0	70.4166666666667	0	70.4166666666667	0	70.4166666666667	0	70.4166666666667
TCGA-44-6148-01	LUAD	Tumor	9.27233493604136	0	58.6666666666667	0	58.6666666666667	0	58.6666666666667	0	58.6666666666667
TCGA-44-6148-11	LUAD	Normal	8.91299603065022	0	58.6666666666667	0	58.6666666666667	0	58.6666666666667	0	58.6666666666667
TCGA-44-6148-11	LUSC	Normal	8.91299603065022	0	58.6666666666667	0	58.6666666666667	0	58.6666666666667	0	58.6666666666667
TCGA-44-6774-01	LUAD	Tumor	9.08266330711311	0	54.8333333333333	0	54.8333333333333	0	54.8333333333333	0	54.8333333333333
TCGA-44-6775-01	LUAD	Tumor	8.67353762587677	0	58.75	0	58.75	1	57	1	57
TCGA-44-6776-01	LUAD	Tumor	8.22483037366645	0	218	0	218	0	218	0	218
TCGA-44-6776-11	LUSC	Normal	9.26235116357923	0	218	0	218	0	218	0	218
TCGA-44-6776-11	LUAD	Normal	9.26235116357923	0	218	0	218	0	218	0	218
TCGA-44-6777-01	LUAD	Tumor	7.54773115174744	1	82.25	0	82.25	0	82.25	0	82.25
TCGA-44-6777-11	LUAD	Normal	8.82318867271602	1	82.25	0	82.25	0	82.25	0	82.25
TCGA-44-6777-11	LUSC	Normal	8.82318867271602	1	82.25	0	82.25	0	82.25	0	82.25
TCGA-44-6778-01	LUAD	Tumor	8.01558577270943	0	155.333333333333	0	155.333333333333	0	155.333333333333	0	155.333333333333
TCGA-44-6778-11	LUSC	Normal	9.18248510692294	0	155.333333333333	0	155.333333333333	0	155.333333333333	0	155.333333333333
TCGA-44-6778-11	LUAD	Normal	9.18248510692294	0	155.333333333333	0	155.333333333333	0	155.333333333333	0	155.333333333333
TCGA-44-6779-01	LUAD	Tumor	7.67706659837199	1	41.6666666666667	1	41.6666666666667	NA	NA	1	19.3333333333333
TCGA-44-7659-01	LUAD	Tumor	6.76334173742217	0	57.5833333333333	0	57.5833333333333	0	57.5833333333333	0	57.5833333333333
TCGA-44-7660-01	LUAD	Tumor	9.74168612035036	0	49.3333333333333	0	49.3333333333333	NA	NA	1	21.0833333333333
TCGA-44-7661-01	LUAD	Tumor	8.12517644505499	1	46.4166666666667	1	46.4166666666667	1	27.9166666666667	1	27.9166666666667
TCGA-44-7662-01	LUAD	Tumor	8.47406292495817	0	18.1666666666667	0	18.1666666666667	0	18.1666666666667	0	18.1666666666667
TCGA-44-7667-01	LUAD	Tumor	5.18034536300173	0	91.4166666666667	0	91.4166666666667	0	91.4166666666667	0	91.4166666666667
TCGA-44-7669-01	LUAD	Tumor	8.4142352071513	1	47.8333333333333	1	47.8333333333333	1	32.5	1	32.5
TCGA-44-7670-01	LUAD	Tumor	9.83158420439294	0	73.5	0	73.5	0	73.5	0	73.5
TCGA-44-7671-01	LUAD	Tumor	7.57757246376511	0	74.0833333333333	0	74.0833333333333	1	73.5833333333333	1	73.5833333333333
TCGA-44-7672-01	LUAD	Tumor	8.4142352071513	0	59.9166666666667	0	59.9166666666667	0	59.9166666666667	0	59.9166666666667
TCGA-44-8117-01	LUAD	Tumor	8.53389764149629	0	32.0833333333333	0	32.0833333333333	0	32.0833333333333	0	32.0833333333333
TCGA-44-8119-01	LUAD	Tumor	8.05543331671743	0	23.75	0	23.75	0	23.75	0	23.75
TCGA-44-8120-01	LUAD	Tumor	7.35881609862643	0	21.6666666666667	0	21.6666666666667	0	21.6666666666667	0	21.6666666666667
TCGA-44-A479-01	LUAD	Tumor	7.98570290999284	0	40.5	0	40.5	0	40.5	1	36.4166666666667
TCGA-44-A47A-01	LUAD	Tumor	8.94293443589355	0	38.8333333333333	0	38.8333333333333	1	33.0833333333333	1	33.0833333333333
TCGA-44-A47B-01	LUAD	Tumor	8.374354095534	0	23.9166666666667	0	23.9166666666667	0	23.9166666666667	0	23.9166666666667
TCGA-44-A47G-01	LUAD	Tumor	7.21971148683644	0	29.25	0	29.25	0	29.25	0	29.25
TCGA-44-A4SS-01	LUAD	Tumor	8.09528501418504	0	34.5833333333333	0	34.5833333333333	0	34.5833333333333	0	34.5833333333333
TCGA-44-A4SU-01	LUAD	Tumor	10.0513602487285	1	34.0833333333333	1	34.0833333333333	1	21.6666666666667	1	21.6666666666667
TCGA-46-3765-01	LUSC	Tumor	8.49400706707733	0	33.75	0	33.75	0	33.75	0	33.75
TCGA-46-3766-01	LUSC	Tumor	9.42210453027594	0	30.8333333333333	0	30.8333333333333	0	30.8333333333333	0	30.8333333333333
TCGA-46-3767-01	LUSC	Tumor	8.87308017068376	0	33	0	33	0	33	0	33
TCGA-46-3768-01	LUSC	Tumor	9.50199108526089	1	24.9166666666667	0	24.9166666666667	0	24.9166666666667	0	24.9166666666667
TCGA-46-3769-01	LUSC	Tumor	8.11521238511351	0	11.25	0	11.25	0	11.25	0	11.25
TCGA-46-6025-01	LUSC	Tumor	9.18248510692294	0	27	0	27	0	27	0	27
TCGA-46-6026-01	LUSC	Tumor	6.94178316391036	0	35.25	0	35.25	0	35.25	0	35.25
TCGA-49-4486-01	LUAD	Tumor	7.9757424980281	1	193.166666666667	1	193.166666666667	1	170.416666666667	1	170.416666666667
TCGA-49-4487-01	LUAD	Tumor	8.1351407523665	1	71.25	1	71.25	1	58.0833333333333	1	58.0833333333333
TCGA-49-4488-01	LUAD	Tumor	7.46817072088047	1	72.4166666666667	NA	72.4166666666667	NA	NA	1	52.8333333333333
TCGA-49-4490-01	LUAD	Tumor	8.14510530535148	1	32.0833333333333	1	32.0833333333333	NA	NA	1	32.0833333333333
TCGA-49-4490-11	LUSC	Normal	7.91598585236476	1	32.0833333333333	1	32.0833333333333	NA	NA	1	32.0833333333333
TCGA-49-4490-11	LUAD	Normal	7.91598585236476	1	32.0833333333333	1	32.0833333333333	NA	NA	1	32.0833333333333
TCGA-49-4494-01	LUAD	Tumor	8.87308017068376	1	90.0833333333333	1	90.0833333333333	NA	NA	1	90.0833333333333
TCGA-49-4501-01	LUAD	Tumor	9.56191003031625	1	118.416666666667	1	118.416666666667	1	45.4166666666667	1	45.4166666666667
TCGA-49-4505-01	LUAD	Tumor	7.53778478133678	1	35.6666666666667	1	35.6666666666667	1	34.75	1	34.75
TCGA-49-4506-01	LUAD	Tumor	5.08319815190643	1	83.25	NA	83.25	1	57.6666666666667	1	57.6666666666667
TCGA-49-4507-01	LUAD	Tumor	7.37869508981128	1	22.3333333333333	1	22.3333333333333	NA	NA	1	13.1666666666667
TCGA-49-4510-01	LUAD	Tumor	8.63363695681941	1	74.6666666666667	1	74.6666666666667	NA	NA	1	41.8333333333333
TCGA-49-4512-01	LUAD	Tumor	9.1924679557096	1	75.4166666666667	1	75.4166666666667	NA	NA	1	75.4166666666667
TCGA-49-4512-11	LUAD	Normal	7.95582249876775	1	75.4166666666667	1	75.4166666666667	NA	NA	1	75.4166666666667
TCGA-49-4512-11	LUSC	Normal	7.95582249876775	1	75.4166666666667	1	75.4166666666667	NA	NA	1	75.4166666666667
TCGA-49-4514-01	LUAD	Tumor	7.94586291526981	0	141.666666666667	0	141.666666666667	0	141.666666666667	0	141.666666666667
TCGA-49-6742-01	LUAD	Tumor	8.82318867271602	1	40.6666666666667	1	40.6666666666667	NA	NA	1	17.8333333333333
TCGA-49-6742-11	LUAD	Normal	8.76332392625665	1	40.6666666666667	1	40.6666666666667	NA	NA	1	17.8333333333333
TCGA-49-6742-11	LUSC	Normal	8.76332392625665	1	40.6666666666667	1	40.6666666666667	NA	NA	1	17.8333333333333
TCGA-49-6743-01	LUAD	Tumor	6.54552778135057	0	135.083333333333	0	135.083333333333	0	135.083333333333	0	135.083333333333
TCGA-49-6743-11	LUSC	Normal	8.33447631611066	0	135.083333333333	0	135.083333333333	0	135.083333333333	0	135.083333333333
TCGA-49-6743-11	LUAD	Normal	8.33447631611066	0	135.083333333333	0	135.083333333333	0	135.083333333333	0	135.083333333333
TCGA-49-6744-01	LUAD	Tumor	8.91299603065022	0	140.25	0	140.25	0	140.25	0	140.25
TCGA-49-6744-11	LUSC	Normal	9.23240052544526	0	140.25	0	140.25	0	140.25	0	140.25
TCGA-49-6744-11	LUAD	Normal	9.23240052544526	0	140.25	0	140.25	0	140.25	0	140.25
TCGA-49-6745-01	LUAD	Tumor	8.46409114480462	0	43.5	0	43.5	NA	NA	0	43.5
TCGA-49-6745-11	LUAD	Normal	7.75668629135049	0	43.5	0	43.5	NA	NA	0	43.5
TCGA-49-6745-11	LUSC	Normal	7.75668629135049	0	43.5	0	43.5	NA	NA	0	43.5
TCGA-49-6761-01	LUAD	Tumor	7.0211500020171	0	29.5	0	29.5	0	29.5	0	29.5
TCGA-49-6761-11	LUAD	Normal	9.71172152819323	0	29.5	0	29.5	0	29.5	0	29.5
TCGA-49-6761-11	LUSC	Normal	9.71172152819323	0	29.5	0	29.5	0	29.5	0	29.5
TCGA-49-6767-01	LUAD	Tumor	9.26235116357923	0	56.4166666666667	0	56.4166666666667	NA	NA	0	56.4166666666667
TCGA-49-AAQV-01	LUAD	Tumor	8.03550901836343	1	56.4166666666667	0	56.4166666666667	1	42.4166666666667	1	42.4166666666667
TCGA-49-AAR0-01	LUAD	Tumor	7.81641452397988	0	397.083333333333	0	397.083333333333	0	397.083333333333	0	397.083333333333
TCGA-49-AAR2-01	LUAD	Tumor	8.44414817303153	0	185.333333333333	0	185.333333333333	0	185.333333333333	0	185.333333333333
TCGA-49-AAR3-01	LUAD	Tumor	8.44414817303153	0	157.75	0	157.75	1	157.75	1	157.75
TCGA-49-AAR4-01	LUAD	Tumor	8.58376504660951	1	73.25	1	73.25	NA	NA	1	73.25
TCGA-49-AAR9-01	LUAD	Tumor	9.73169784134654	1	21.6666666666667	1	21.6666666666667	NA	NA	1	21.6666666666667
TCGA-49-AARE-01	LUAD	Tumor	5.84531420110871	1	102.416666666667	1	102.416666666667	1	32.3333333333333	1	32.3333333333333
TCGA-49-AARN-01	LUAD	Tumor	8.26469850169504	1	94.5833333333333	NA	94.5833333333333	0	94.5833333333333	0	94.5833333333333
TCGA-49-AARO-01	LUAD	Tumor	8.58376504660951	0	313.25	0	313.25	1	95.3333333333333	1	95.3333333333333
TCGA-49-AARQ-01	LUAD	Tumor	7.72682645267475	0	561	0	561	0	561	0	561
TCGA-49-AARR-01	LUAD	Tumor	8.7333936869303	0	416	0	416	1	401	1	91.5833333333333
TCGA-4A-A93W-01	KIRP	Tumor	7.34887723116629	0	0.333333333333333	0	0.333333333333333	0	0.333333333333333	0	0.333333333333333
TCGA-4A-A93W-01	KIPAN	Tumor	7.34887723116629	0	0.333333333333333	0	0.333333333333333	0	0.333333333333333	0	0.333333333333333
TCGA-4A-A93X-01	KIPAN	Tumor	7.2395782287683	0	32.5	0	32.5	NA	NA	0	32.5
TCGA-4A-A93X-01	KIRP	Tumor	7.2395782287683	0	32.5	0	32.5	NA	NA	0	32.5
TCGA-4A-A93Y-01	KIPAN	Tumor	8.20489768884306	0	29.3333333333333	0	29.3333333333333	0	29.3333333333333	0	29.3333333333333
TCGA-4A-A93Y-01	KIRP	Tumor	8.20489768884306	0	29.3333333333333	0	29.3333333333333	0	29.3333333333333	0	29.3333333333333
TCGA-4B-A93V-01	LUAD	Tumor	7.40851667457788	1	25	1	25	NA	NA	1	20.9166666666667
TCGA-4C-A93U-01	THCA	Tumor	8.29460196198148	0	10.75	0	10.75	NA	NA	0	10.75
TCGA-4E-A92E-01	UCEC	Tumor	9.21243400727962	0	1.08333333333333	0	1.08333333333333	0	1.08333333333333	0	1.08333333333333
TCGA-4G-AAZO-01	CHOL	Tumor	6.64449313731596	0	98.0833333333333	0	98.0833333333333	NA	NA	1	35.3333333333333
TCGA-4G-AAZT-01	CHOL	Tumor	6.49607232829383	0	35	0	35	0	35	0	35
TCGA-4H-AAAK-01	BRCA	Tumor	9.01279558970126	0	29	0	29	0	29	0	29
TCGA-4J-AA1J-01	CESC	Tumor	10.2911518674308	0	45.1666666666667	0	45.1666666666667	0	45.1666666666667	0	45.1666666666667
TCGA-4K-AA1G-01	TGCT	Tumor	11.1106525789496	0	36.3333333333333	0	36.3333333333333	0	36.3333333333333	0	36.3333333333333
TCGA-4K-AA1H-01	TGCT	Tumor	6.52574336266968	0	43.1666666666667	0	43.1666666666667	0	43.1666666666667	0	43.1666666666667
TCGA-4K-AA1I-01	TGCT	Tumor	9.5718968454427	0	0.25	0	0.25	NA	NA	0	0.25
TCGA-4K-AAAL-01	TGCT	Tumor	10.5609553312519	0	40.25	0	40.25	1	12.25	1	12.25
TCGA-4L-AA1F-01	PRAD	Tumor	9.63181962448104	0	29.1666666666667	0	29.1666666666667	0	29.1666666666667	0	29.1666666666667
TCGA-4N-A93T-01	COAD	Tumor	5.6294420171807	0	12.1666666666667	0	12.1666666666667	NA	NA	0	12.1666666666667
TCGA-4N-A93T-01	COADREAD	Tumor	5.6294420171807	0	12.1666666666667	0	12.1666666666667	NA	NA	0	12.1666666666667
TCGA-4P-AA8J-01	HNSC	Tumor	8.7832782167336	0	8.5	0	8.5	NA	NA	0	8.5
TCGA-4R-AA8I-01	LIHC	Tumor	8.5538440529385	1	21.8333333333333	1	21.8333333333333	1	13.1666666666667	1	13.1666666666667
TCGA-4T-AA8H-01	COAD	Tumor	7.28925300315822	0	32.0833333333333	0	32.0833333333333	0	32.0833333333333	0	32.0833333333333
TCGA-4T-AA8H-01	COADREAD	Tumor	7.28925300315822	0	32.0833333333333	0	32.0833333333333	0	32.0833333333333	0	32.0833333333333
TCGA-4V-A9QI-01	THYM	Tumor	7.81641452397988	0	244.666666666667	0	244.666666666667	NA	NA	0	244.666666666667
TCGA-4V-A9QJ-01	THYM	Tumor	9.60185783405175	0	237.416666666667	0	237.416666666667	NA	NA	1	66.0833333333333
TCGA-4V-A9QL-01	THYM	Tumor	9.42210453027594	0	159	0	159	NA	NA	0	159
TCGA-4V-A9QM-01	THYM	Tumor	8.68351321943887	0	104.416666666667	0	104.416666666667	NA	NA	0	104.416666666667
TCGA-4V-A9QN-01	THYM	Tumor	9.83158420439294	0	80.8333333333333	0	80.8333333333333	NA	NA	1	78.0833333333333
TCGA-4V-A9QR-01	THYM	Tumor	10.271167940394	0	65	0	65	NA	NA	0	65
TCGA-4V-A9QS-01	THYM	Tumor	9.4720328927323	0	64.5	0	64.5	NA	NA	1	62.6666666666667
TCGA-4V-A9QT-01	THYM	Tumor	7.85623949723517	0	67.75	0	67.75	NA	NA	0	67.75
TCGA-4V-A9QU-01	THYM	Tumor	7.98570290999284	0	52.25	0	52.25	NA	NA	0	52.25
TCGA-4V-A9QW-01	THYM	Tumor	7.43834190968646	0	52.5	0	52.5	NA	NA	0	52.5
TCGA-4V-A9QX-01	THYM	Tumor	7.95582249876775	0	36.1666666666667	0	36.1666666666667	NA	NA	0	36.1666666666667
TCGA-4X-A9F9-01	THYM	Tumor	8.19493169680336	0	55.75	0	55.75	NA	NA	0	55.75
TCGA-4X-A9FA-01	THYM	Tumor	10.2212091104685	0	32.6666666666667	0	32.6666666666667	NA	NA	0	32.6666666666667
TCGA-4X-A9FB-01	THYM	Tumor	7.53778478133678	0	59.75	0	59.75	NA	NA	0	59.75
TCGA-4X-A9FC-01	THYM	Tumor	8.14510530535148	0	172.666666666667	0	172.666666666667	NA	NA	0	172.666666666667
TCGA-4X-A9FD-01	THYM	Tumor	10.6608913753355	0	125.25	0	125.25	NA	NA	0	125.25
TCGA-4Z-AA7M-01	BLCA	Tumor	9.30228692181775	0	41.25	0	41.25	0	41.25	0	41.25
TCGA-4Z-AA7N-01	BLCA	Tumor	8.19493169680336	1	113.916666666667	0	113.916666666667	0	113.916666666667	0	113.916666666667
TCGA-4Z-AA7O-01	BLCA	Tumor	9.21243400727962	0	42.6666666666667	0	42.6666666666667	0	42.6666666666667	0	42.6666666666667
TCGA-4Z-AA7Q-01	BLCA	Tumor	10.0613508572017	1	42.5	0	42.5	NA	NA	0	42.5
TCGA-4Z-AA7R-01	BLCA	Tumor	8.45411956037786	1	43.5	1	43.5	NA	NA	1	29.4166666666667
TCGA-4Z-AA7S-01	BLCA	Tumor	10.0713415304864	1	88.6666666666667	0	88.6666666666667	NA	NA	0	88.6666666666667
TCGA-4Z-AA7W-01	BLCA	Tumor	8.44414817303153	0	70	0	70	1	63.3333333333333	1	63.3333333333333
TCGA-4Z-AA7Y-01	BLCA	Tumor	9.8615516194636	0	126.833333333333	0	126.833333333333	0	126.833333333333	0	126.833333333333
TCGA-4Z-AA80-01	BLCA	Tumor	10.0813322681358	1	1.58333333333333	0	1.58333333333333	NA	NA	0	1.58333333333333
TCGA-4Z-AA81-01	BLCA	Tumor	4.17232132392339	1	105.833333333333	0	105.833333333333	0	105.833333333333	0	105.833333333333
TCGA-4Z-AA82-01	BLCA	Tumor	9.60185783405175	1	129.666666666667	1	129.666666666667	NA	NA	1	95.8333333333333
TCGA-4Z-AA83-01	BLCA	Tumor	9.20245092276655	0	168.666666666667	0	168.666666666667	0	168.666666666667	0	168.666666666667
TCGA-4Z-AA84-01	BLCA	Tumor	5.0346981702733	0	38.3333333333333	0	38.3333333333333	NA	NA	0	38.3333333333333
TCGA-4Z-AA86-01	BLCA	Tumor	9.66178220027094	1	25.9166666666667	1	25.9166666666667	NA	NA	1	11.3333333333333
TCGA-4Z-AA87-01	BLCA	Tumor	7.41845801771856	0	121.166666666667	0	121.166666666667	NA	NA	1	18.4166666666667
TCGA-4Z-AA89-01	BLCA	Tumor	10.0113984719966	0	85.75	0	85.75	NA	NA	1	54
TCGA-50-5044-01	LUAD	Tumor	7.03107327814497	1	52	1	52	NA	NA	1	40.25
TCGA-50-5045-01	LUAD	Tumor	7.12040600591417	1	181.166666666667	1	181.166666666667	NA	NA	1	119.416666666667
TCGA-50-5049-01	LUAD	Tumor	8.36438433469177	0	257.833333333333	0	257.833333333333	NA	NA	1	130.666666666667
TCGA-50-5051-01	LUAD	Tumor	6.93186478620093	1	39.8333333333333	1	39.8333333333333	NA	NA	1	15.3333333333333
TCGA-50-5055-01	LUAD	Tumor	7.57757246376511	1	152.5	1	152.5	NA	NA	1	64.25
TCGA-50-5066-01	LUAD	Tumor	5.7373009388936	0	120.166666666667	0	120.166666666667	1	39.75	1	39.75
TCGA-50-5068-01	LUAD	Tumor	7.48805854573083	1	124.916666666667	1	124.916666666667	NA	NA	1	57.1666666666667
TCGA-50-5072-01	LUAD	Tumor	8.34444544352552	1	20.8333333333333	1	20.8333333333333	NA	NA	1	17.75
TCGA-50-5930-01	LUAD	Tumor	8.04547103685652	1	23.5	1	23.5	NA	NA	1	14.75
TCGA-50-5930-11	LUSC	Normal	8.71344100458247	1	23.5	1	23.5	NA	NA	1	14.75
TCGA-50-5930-11	LUAD	Normal	8.71344100458247	1	23.5	1	23.5	NA	NA	1	14.75
TCGA-50-5931-01	LUAD	Tumor	10.5609553312519	1	36.1666666666667	1	36.1666666666667	NA	NA	1	35.4166666666667
TCGA-50-5931-11	LUAD	Normal	9.27233493604136	1	36.1666666666667	1	36.1666666666667	NA	NA	1	35.4166666666667
TCGA-50-5931-11	LUSC	Normal	9.27233493604136	1	36.1666666666667	1	36.1666666666667	NA	NA	1	35.4166666666667
TCGA-50-5932-01	LUAD	Tumor	9.10262667393553	1	102.916666666667	1	102.916666666667	NA	NA	1	90.8333333333333
TCGA-50-5932-11	LUAD	Normal	8.88305891693057	1	102.916666666667	1	102.916666666667	NA	NA	1	90.8333333333333
TCGA-50-5932-11	LUSC	Normal	8.88305891693057	1	102.916666666667	1	102.916666666667	NA	NA	1	90.8333333333333
TCGA-50-5933-01	LUAD	Tumor	6.56531513644648	1	199.416666666667	0	199.416666666667	0	199.416666666667	0	199.416666666667
TCGA-50-5933-11	LUSC	Normal	8.60371327874974	1	199.416666666667	0	199.416666666667	0	199.416666666667	0	199.416666666667
TCGA-50-5933-11	LUAD	Normal	8.60371327874974	1	199.416666666667	0	199.416666666667	0	199.416666666667	0	199.416666666667
TCGA-50-5935-01	LUAD	Tumor	9.04273811185805	1	54.4166666666667	0	54.4166666666667	0	54.4166666666667	0	54.4166666666667
TCGA-50-5935-11	LUAD	Normal	9.55192330677609	1	54.4166666666667	0	54.4166666666667	0	54.4166666666667	0	54.4166666666667
TCGA-50-5935-11	LUSC	Normal	9.55192330677609	1	54.4166666666667	0	54.4166666666667	0	54.4166666666667	0	54.4166666666667
TCGA-50-5936-01	LUAD	Tumor	8.49400706707733	1	21.4166666666667	1	21.4166666666667	NA	NA	1	12.5
TCGA-50-5936-11	LUAD	Normal	9.4720328927323	1	21.4166666666667	1	21.4166666666667	NA	NA	1	12.5
TCGA-50-5936-11	LUSC	Normal	9.4720328927323	1	21.4166666666667	1	21.4166666666667	NA	NA	1	12.5
TCGA-50-5939-01	LUAD	Tumor	8.34444544352552	1	38.3333333333333	0	38.3333333333333	0	38.3333333333333	0	38.3333333333333
TCGA-50-5939-11	LUSC	Normal	9.03275713874514	1	38.3333333333333	0	38.3333333333333	0	38.3333333333333	0	38.3333333333333
TCGA-50-5939-11	LUAD	Normal	9.03275713874514	1	38.3333333333333	0	38.3333333333333	0	38.3333333333333	0	38.3333333333333
TCGA-50-5941-01	LUAD	Tumor	7.99566359433701	0	122.833333333333	0	122.833333333333	0	122.833333333333	0	122.833333333333
TCGA-50-5942-01	LUAD	Tumor	8.82318867271602	0	153.916666666667	0	153.916666666667	NA	NA	1	114.833333333333
TCGA-50-5944-01	LUAD	Tumor	8.94293443589355	0	145.833333333333	0	145.833333333333	0	145.833333333333	0	145.833333333333
TCGA-50-5946-01	LUAD	Tumor	9.15253727841109	0	134.75	0	134.75	NA	NA	1	18.4166666666667
TCGA-50-6590-01	LUAD	Tumor	8.51395197609013	1	107.333333333333	0	107.333333333333	0	107.333333333333	0	107.333333333333
TCGA-50-6591-01	LUAD	Tumor	8.7733009924679	1	9.91666666666667	1	9.91666666666667	NA	NA	1	9.91666666666667
TCGA-50-6592-01	LUAD	Tumor	8.75334701919414	1	64.75	1	64.75	NA	NA	1	64.75
TCGA-50-6593-01	LUAD	Tumor	7.62731517068299	1	28	1	28	NA	NA	1	22.1666666666667
TCGA-50-6594-01	LUAD	Tumor	5.77656122298536	1	30.8333333333333	1	30.8333333333333	NA	NA	1	23.75
TCGA-50-6595-01	LUAD	Tumor	8.50397942638167	1	15.75	1	15.75	NA	NA	1	15.1666666666667
TCGA-50-6595-11	LUAD	Normal	9.28231882041464	1	15.75	1	15.75	NA	NA	1	15.1666666666667
TCGA-50-6595-11	LUSC	Normal	9.28231882041464	1	15.75	1	15.75	NA	NA	1	15.1666666666667
TCGA-50-6597-01	LUAD	Tumor	8.67353762587677	1	105.666666666667	0	105.666666666667	NA	NA	0	105.666666666667
TCGA-50-6673-01	LUAD	Tumor	8.3145387049654	1	1.83333333333333	NA	1.83333333333333	NA	NA	0	1.83333333333333
TCGA-50-7109-01	LUAD	Tumor	8.33447631611066	1	25.6666666666667	1	25.6666666666667	NA	NA	1	1.25
TCGA-50-8457-01	LUAD	Tumor	9.35220908047588	0	93.75	0	93.75	0	93.75	0	93.75
TCGA-50-8459-01	LUAD	Tumor	8.61368766201306	0	93.25	0	93.25	NA	NA	1	36
TCGA-50-8460-01	LUAD	Tumor	8.21486391499952	0	69.0833333333333	0	69.0833333333333	0	69.0833333333333	0	69.0833333333333
TCGA-51-4079-01	LUSC	Tumor	8.18496594049771	1	1	NA	1	NA	NA	0	1
TCGA-51-4079-11	LUSC	Normal	9.95145782917873	1	1	NA	1	NA	NA	0	1
TCGA-51-4079-11	LUAD	Normal	9.95145782917873	1	1	NA	1	NA	NA	0	1
TCGA-51-4080-01	LUSC	Tumor	9.45206125059427	1	1	0	1	NA	NA	0	1
TCGA-51-4080-11	LUAD	Normal	9.11260854656635	1	1	0	1	NA	NA	0	1
TCGA-51-4080-11	LUSC	Normal	9.11260854656635	1	1	0	1	NA	NA	0	1
TCGA-51-4081-01	LUSC	Tumor	8.82318867271602	0	75.9166666666667	0	75.9166666666667	NA	NA	0	75.9166666666667
TCGA-51-4081-11	LUSC	Normal	8.43417698412855	0	75.9166666666667	0	75.9166666666667	NA	NA	0	75.9166666666667
TCGA-51-4081-11	LUAD	Normal	8.43417698412855	0	75.9166666666667	0	75.9166666666667	NA	NA	0	75.9166666666667
TCGA-51-6867-01	LUSC	Tumor	9.9714377688112	1	154.666666666667	1	154.666666666667	1	65.6666666666667	1	65.6666666666667
TCGA-52-7622-01	LUSC	Tumor	9.6218322729365	0	71.8333333333333	0	71.8333333333333	0	71.8333333333333	0	71.8333333333333
TCGA-52-7809-01	LUSC	Tumor	9.1924679557096	1	13.8333333333333	1	13.8333333333333	NA	NA	1	13.8333333333333
TCGA-52-7810-01	LUSC	Tumor	9.58188375152447	0	76.9166666666667	0	76.9166666666667	0	76.9166666666667	0	76.9166666666667
TCGA-52-7811-01	LUSC	Tumor	9.11260854656635	1	22.1666666666667	1	22.1666666666667	NA	NA	1	12.75
TCGA-52-7812-01	LUSC	Tumor	8.40426462185	1	69.5833333333333	1	69.5833333333333	NA	NA	1	65.9166666666667
TCGA-53-7624-01	LUAD	Tumor	8.86310157195212	1	86.9166666666667	1	86.9166666666667	NA	NA	1	33.3333333333333
TCGA-53-7626-01	LUAD	Tumor	8.9928345763664	1	77.4166666666667	1	77.4166666666667	NA	NA	1	72.0833333333333
TCGA-53-7813-01	LUAD	Tumor	8.39429424053811	0	35.3333333333333	0	35.3333333333333	NA	NA	0	35.3333333333333
TCGA-53-A4EZ-01	LUAD	Tumor	8.00562454919388	0	89.25	0	89.25	NA	NA	0	89.25
TCGA-55-1592-01	LUAD	Tumor	7.95582249876775	1	58.4166666666667	1	58.4166666666667	1	37.6666666666667	1	37.6666666666667
TCGA-55-1594-01	LUAD	Tumor	9.02277629772114	0	98.1666666666667	0	98.1666666666667	NA	NA	0	98.1666666666667
TCGA-55-1595-01	LUAD	Tumor	7.74673268983494	0	123.25	0	123.25	0	123.25	0	123.25
TCGA-55-1596-01	LUAD	Tumor	8.24476398216131	0	172.083333333333	0	172.083333333333	0	172.083333333333	0	172.083333333333
TCGA-55-5899-01	LUAD	Tumor	6.5851053883848	0	77.5	0	77.5	0	77.5	0	77.5
TCGA-55-6543-01	LUAD	Tumor	8.82318867271602	0	36.25	0	36.25	0	36.25	0	36.25
TCGA-55-6642-01	LUAD	Tumor	8.72341726395546	0	204.083333333333	0	204.083333333333	0	204.083333333333	0	204.083333333333
TCGA-55-6712-01	LUAD	Tumor	9.9714377688112	1	14.25	1	14.25	NA	NA	1	14.25
TCGA-55-6968-01	LUAD	Tumor	8.08532170664964	1	107.75	1	107.75	NA	NA	1	107.75
TCGA-55-6968-11	LUSC	Normal	7.76664021188695	1	107.75	1	107.75	NA	NA	1	107.75
TCGA-55-6968-11	LUAD	Normal	7.76664021188695	1	107.75	1	107.75	NA	NA	1	107.75
TCGA-55-6969-01	LUAD	Tumor	6.57520990276317	0	103.25	0	103.25	NA	NA	0	103.25
TCGA-55-6969-11	LUSC	Normal	8.56381753522509	0	103.25	0	103.25	NA	NA	0	103.25
TCGA-55-6969-11	LUAD	Normal	8.56381753522509	0	103.25	0	103.25	NA	NA	0	103.25
TCGA-55-6970-01	LUAD	Tumor	7.61736592204802	1	38.6666666666667	1	38.6666666666667	NA	NA	1	38.0833333333333
TCGA-55-6970-11	LUSC	Normal	8.49400706707733	1	38.6666666666667	1	38.6666666666667	NA	NA	1	38.0833333333333
TCGA-55-6970-11	LUAD	Normal	8.49400706707733	1	38.6666666666667	1	38.6666666666667	NA	NA	1	38.0833333333333
TCGA-55-6971-01	LUAD	Tumor	8.87308017068376	0	116.666666666667	0	116.666666666667	0	116.666666666667	0	116.666666666667
TCGA-55-6971-11	LUSC	Normal	8.70346490994385	0	116.666666666667	0	116.666666666667	0	116.666666666667	0	116.666666666667
TCGA-55-6971-11	LUAD	Normal	8.70346490994385	0	116.666666666667	0	116.666666666667	0	116.666666666667	0	116.666666666667
TCGA-55-6972-01	LUAD	Tumor	6.09131621562456	1	136	0	136	0	136	0	136
TCGA-55-6972-11	LUSC	Normal	9.10262667393553	1	136	0	136	0	136	0	136
TCGA-55-6972-11	LUAD	Normal	9.10262667393553	1	136	0	136	0	136	0	136
TCGA-55-6975-01	LUAD	Tumor	8.48403489949414	1	9.83333333333333	1	9.83333333333333	NA	NA	1	9.83333333333333
TCGA-55-6975-11	LUAD	Normal	8.47406292495817	1	9.83333333333333	1	9.83333333333333	NA	NA	1	9.83333333333333
TCGA-55-6975-11	LUSC	Normal	8.47406292495817	1	9.83333333333333	1	9.83333333333333	NA	NA	1	9.83333333333333
TCGA-55-6978-01	LUAD	Tumor	9.14255491096044	1	14.6666666666667	1	14.6666666666667	NA	NA	1	3.5
TCGA-55-6978-11	LUAD	Normal	8.57379120020053	1	14.6666666666667	1	14.6666666666667	NA	NA	1	3.5
TCGA-55-6978-11	LUSC	Normal	8.57379120020053	1	14.6666666666667	1	14.6666666666667	NA	NA	1	3.5
TCGA-55-6979-01	LUAD	Tumor	8.97287410618942	1	19.75	1	19.75	NA	NA	1	16.25
TCGA-55-6979-11	LUSC	Normal	8.63363695681941	1	19.75	1	19.75	NA	NA	1	16.25
TCGA-55-6979-11	LUAD	Normal	8.63363695681941	1	19.75	1	19.75	NA	NA	1	16.25
TCGA-55-6980-01	LUAD	Tumor	8.75334701919414	0	175.75	0	175.75	0	175.75	0	175.75
TCGA-55-6980-11	LUSC	Normal	8.81321082702645	0	175.75	0	175.75	0	175.75	0	175.75
TCGA-55-6980-11	LUAD	Normal	8.81321082702645	0	175.75	0	175.75	0	175.75	0	175.75
TCGA-55-6981-01	LUAD	Tumor	9.78164003949763	1	114.916666666667	0	114.916666666667	0	114.916666666667	0	114.916666666667
TCGA-55-6981-11	LUSC	Normal	9.50199108526089	1	114.916666666667	0	114.916666666667	0	114.916666666667	0	114.916666666667
TCGA-55-6981-11	LUAD	Normal	9.50199108526089	1	114.916666666667	0	114.916666666667	0	114.916666666667	0	114.916666666667
TCGA-55-6982-01	LUAD	Tumor	8.42420599504123	1	82.9166666666667	1	82.9166666666667	NA	NA	1	15.25
TCGA-55-6982-11	LUAD	Normal	8.80323313508855	1	82.9166666666667	1	82.9166666666667	NA	NA	1	15.25
TCGA-55-6982-11	LUSC	Normal	8.80323313508855	1	82.9166666666667	1	82.9166666666667	NA	NA	1	15.25
TCGA-55-6983-01	LUAD	Tumor	8.59373907320531	0	235.25	0	235.25	0	235.25	0	235.25
TCGA-55-6983-11	LUSC	Normal	8.48403489949414	0	235.25	0	235.25	0	235.25	0	235.25
TCGA-55-6983-11	LUAD	Normal	8.48403489949414	0	235.25	0	235.25	0	235.25	0	235.25
TCGA-55-6984-01	LUAD	Tumor	7.70692151817346	1	63.3333333333333	1	63.3333333333333	1	60.3333333333333	1	60.3333333333333
TCGA-55-6984-11	LUSC	Normal	8.71344100458247	1	63.3333333333333	1	63.3333333333333	1	60.3333333333333	1	60.3333333333333
TCGA-55-6984-11	LUAD	Normal	8.71344100458247	1	63.3333333333333	1	63.3333333333333	1	60.3333333333333	1	60.3333333333333
TCGA-55-6985-01	LUAD	Tumor	10.3111360155734	0	102.75	0	102.75	0	102.75	0	102.75
TCGA-55-6985-11	LUSC	Normal	9.1924679557096	0	102.75	0	102.75	0	102.75	0	102.75
TCGA-55-6985-11	LUAD	Normal	9.1924679557096	0	102.75	0	102.75	0	102.75	0	102.75
TCGA-55-6986-01	LUAD	Tumor	9.5718968454427	0	271.75	0	271.75	0	271.75	0	271.75
TCGA-55-6986-11	LUSC	Normal	9.50199108526089	0	271.75	0	271.75	0	271.75	0	271.75
TCGA-55-6986-11	LUAD	Normal	9.50199108526089	0	271.75	0	271.75	0	271.75	0	271.75
TCGA-55-6987-01	LUAD	Tumor	7.36875538579611	0	178.083333333333	0	178.083333333333	0	178.083333333333	0	178.083333333333
TCGA-55-7227-01	LUAD	Tumor	8.19493169680336	1	79.3333333333333	1	79.3333333333333	1	21.25	1	21.25
TCGA-55-7281-01	LUAD	Tumor	8.29460196198148	0	72.6666666666667	0	72.6666666666667	1	28.25	1	28.25
TCGA-55-7283-01	LUAD	Tumor	9.4720328927323	0	50.75	0	50.75	NA	NA	0	50.75
TCGA-55-7284-01	LUAD	Tumor	8.49400706707733	1	20.25	1	20.25	1	19.25	1	19.25
TCGA-55-7570-01	LUAD	Tumor	5.8551408578721	0	68.6666666666667	0	68.6666666666667	0	68.6666666666667	0	68.6666666666667
TCGA-55-7573-01	LUAD	Tumor	8.84314482112795	0	40.5833333333333	0	40.5833333333333	0	40.5833333333333	0	40.5833333333333
TCGA-55-7574-01	LUAD	Tumor	8.45411956037786	1	82.9166666666667	1	82.9166666666667	1	39.8333333333333	1	39.8333333333333
TCGA-55-7576-01	LUAD	Tumor	8.70346490994385	0	55.8333333333333	0	55.8333333333333	0	55.8333333333333	0	55.8333333333333
TCGA-55-7724-01	LUAD	Tumor	9.1924679557096	0	58.75	0	58.75	0	58.75	0	58.75
TCGA-55-7725-01	LUAD	Tumor	8.64361186594479	0	36.8333333333333	0	36.8333333333333	0	36.8333333333333	0	36.8333333333333
TCGA-55-7726-01	LUAD	Tumor	7.8263703133051	0	54.3333333333333	0	54.3333333333333	0	54.3333333333333	0	54.3333333333333
TCGA-55-7727-01	LUAD	Tumor	7.99566359433701	0	9.91666666666667	0	9.91666666666667	0	9.91666666666667	0	9.91666666666667
TCGA-55-7728-01	LUAD	Tumor	8.75334701919414	0	58.6666666666667	0	58.6666666666667	0	58.6666666666667	0	58.6666666666667
TCGA-55-7815-01	LUAD	Tumor	7.95582249876775	0	64.4166666666667	0	64.4166666666667	1	38.8333333333333	1	38.8333333333333
TCGA-55-7816-01	LUAD	Tumor	8.57379120020053	1	39	1	39	NA	NA	1	39
TCGA-55-7903-01	LUAD	Tumor	7.94586291526981	0	47.25	0	47.25	0	47.25	0	47.25
TCGA-55-7907-01	LUAD	Tumor	8.45411956037786	1	28.5833333333333	1	28.5833333333333	1	24.5	1	24.5
TCGA-55-7910-01	LUAD	Tumor	6.79306840821915	0	86.6666666666667	0	86.6666666666667	1	84.8333333333333	1	84.8333333333333
TCGA-55-7911-01	LUAD	Tumor	7.90602740040838	0	44.75	0	44.75	0	44.75	1	42.9166666666667
TCGA-55-7913-01	LUAD	Tumor	9.9714377688112	1	46.75	1	46.75	1	40	1	40
TCGA-55-7914-01	LUAD	Tumor	7.55767789063168	1	15.5833333333333	1	15.5833333333333	NA	NA	1	15.5833333333333
TCGA-55-7994-01	LUAD	Tumor	7.12040600591417	0	50.25	0	50.25	0	50.25	0	50.25
TCGA-55-7995-01	LUAD	Tumor	9.65179458874743	0	74.0833333333333	0	74.0833333333333	1	39	1	39
TCGA-55-8085-01	LUAD	Tumor	7.92594459013023	0	75.3333333333333	0	75.3333333333333	0	75.3333333333333	0	75.3333333333333
TCGA-55-8087-01	LUAD	Tumor	9.24238395749725	0	38.5	0	38.5	0	38.5	0	38.5
TCGA-55-8089-01	LUAD	Tumor	10.141278021051	1	58.5	0	58.5	0	58.5	0	58.5
TCGA-55-8090-01	LUAD	Tumor	8.72341726395546	1	49.8333333333333	1	49.8333333333333	1	45.6666666666667	1	45.6666666666667
TCGA-55-8091-01	LUAD	Tumor	8.53389764149629	0	50	0	50	0	50	0	50
TCGA-55-8092-01	LUAD	Tumor	8.06539585615433	1	12.8333333333333	1	12.8333333333333	1	10.5833333333333	1	10.5833333333333
TCGA-55-8094-01	LUAD	Tumor	7.59746848079497	0	45.0833333333333	0	45.0833333333333	NA	NA	0	45.0833333333333
TCGA-55-8096-01	LUAD	Tumor	9.03275713874514	1	59.9166666666667	1	59.9166666666667	1	47.1666666666667	1	47.1666666666667
TCGA-55-8097-01	LUAD	Tumor	9.02277629772114	0	39.6666666666667	0	39.6666666666667	0	39.6666666666667	0	39.6666666666667
TCGA-55-8203-01	LUAD	Tumor	8.3145387049654	0	45.5833333333333	0	45.5833333333333	0	45.5833333333333	0	45.5833333333333
TCGA-55-8204-01	LUAD	Tumor	9.67176989726263	0	42.9166666666667	0	42.9166666666667	0	42.9166666666667	0	42.9166666666667
TCGA-55-8205-01	LUAD	Tumor	8.43417698412855	0	49.9166666666667	0	49.9166666666667	NA	NA	1	41.25
TCGA-55-8206-01	LUAD	Tumor	9.20245092276655	0	74	0	74	0	74	0	74
TCGA-55-8207-01	LUAD	Tumor	7.72682645267475	0	81.4166666666667	0	81.4166666666667	0	81.4166666666667	0	81.4166666666667
TCGA-55-8208-01	LUAD	Tumor	8.01558577270943	0	56.1666666666667	0	56.1666666666667	1	42.5833333333333	1	42.5833333333333
TCGA-55-8299-01	LUAD	Tumor	7.5079479063862	1	39.0833333333333	1	39.0833333333333	1	22.8333333333333	1	22.8333333333333
TCGA-55-8301-01	LUAD	Tumor	5.28742160191145	0	44.5	0	44.5	1	19.8333333333333	1	19.8333333333333
TCGA-55-8302-01	LUAD	Tumor	8.33447631611066	0	39.8333333333333	0	39.8333333333333	0	39.8333333333333	0	39.8333333333333
TCGA-55-8505-01	LUAD	Tumor	8.62366222177394	0	36.6666666666667	0	36.6666666666667	0	36.6666666666667	0	36.6666666666667
TCGA-55-8506-01	LUAD	Tumor	8.64361186594479	0	0.916666666666667	0	0.916666666666667	NA	NA	0	0.916666666666667
TCGA-55-8507-01	LUAD	Tumor	7.26938175118885	0	34.8333333333333	0	34.8333333333333	0	34.8333333333333	0	34.8333333333333
TCGA-55-8508-01	LUAD	Tumor	8.66356220165767	0	51.4166666666667	0	51.4166666666667	0	51.4166666666667	0	51.4166666666667
TCGA-55-8510-01	LUAD	Tumor	8.53389764149629	0	44.9166666666667	0	44.9166666666667	0	44.9166666666667	0	44.9166666666667
TCGA-55-8511-01	LUAD	Tumor	7.8263703133051	0	46	0	46	1	38.3333333333333	1	38.3333333333333
TCGA-55-8512-01	LUAD	Tumor	8.76332392625665	1	50.5833333333333	1	50.5833333333333	NA	NA	1	50.5833333333333
TCGA-55-8513-01	LUAD	Tumor	8.21486391499952	0	65.9166666666667	0	65.9166666666667	1	26.4166666666667	1	26.4166666666667
TCGA-55-8514-01	LUAD	Tumor	9.24238395749725	0	43.3333333333333	0	43.3333333333333	0	43.3333333333333	0	43.3333333333333
TCGA-55-8614-01	LUAD	Tumor	9.44207557741761	0	44.6666666666667	0	44.6666666666667	0	44.6666666666667	0	44.6666666666667
TCGA-55-8615-01	LUAD	Tumor	9.25236750380411	0	37.1666666666667	0	37.1666666666667	1	18.6666666666667	1	18.6666666666667
TCGA-55-8616-01	LUAD	Tumor	8.64361186594479	0	4	0	4	NA	NA	0	4
TCGA-55-8619-01	LUAD	Tumor	8.03550901836343	0	34.6666666666667	0	34.6666666666667	0	34.6666666666667	0	34.6666666666667
TCGA-55-8620-01	LUAD	Tumor	6.13073749159997	1	31.25	1	31.25	NA	NA	1	31.25
TCGA-55-8621-01	LUAD	Tumor	8.87308017068376	0	42.9166666666667	0	42.9166666666667	0	42.9166666666667	0	42.9166666666667
TCGA-55-A48X-01	LUAD	Tumor	8.76332392625665	0	57.4166666666667	0	57.4166666666667	0	57.4166666666667	1	51.25
TCGA-55-A48Y-01	LUAD	Tumor	8.35441478353908	0	52.5	0	52.5	0	52.5	0	52.5
TCGA-55-A48Z-01	LUAD	Tumor	8.72341726395546	0	54.25	0	54.25	NA	NA	1	44.6666666666667
TCGA-55-A490-01	LUAD	Tumor	9.12259054418664	1	8.25	0	8.25	NA	NA	0	8.25
TCGA-55-A491-01	LUAD	Tumor	8.56381753522509	0	52.1666666666667	0	52.1666666666667	0	52.1666666666667	0	52.1666666666667
TCGA-55-A492-01	LUAD	Tumor	7.14026325172201	0	49.6666666666667	0	49.6666666666667	0	49.6666666666667	0	49.6666666666667
TCGA-55-A493-01	LUAD	Tumor	7.99566359433701	0	2.33333333333333	0	2.33333333333333	NA	NA	0	2.33333333333333
TCGA-55-A494-01	LUAD	Tumor	9.87154090736675	0	40.0833333333333	0	40.0833333333333	0	40.0833333333333	0	40.0833333333333
TCGA-55-A4DF-01	LUAD	Tumor	9.25236750380411	1	51.1666666666667	1	51.1666666666667	1	42.9166666666667	1	42.9166666666667
TCGA-55-A4DG-01	LUAD	Tumor	7.71687382147184	0	50.6666666666667	0	50.6666666666667	0	50.6666666666667	0	50.6666666666667
TCGA-55-A57B-01	LUAD	Tumor	8.34444544352552	0	45.5	0	45.5	0	45.5	0	45.5
TCGA-56-1622-01	LUSC	Tumor	10.6309100991197	1	73.4166666666667	1	73.4166666666667	NA	NA	1	73.4166666666667
TCGA-56-5897-01	LUSC	Tumor	9.72170964377248	0	31.5	0	31.5	0	31.5	0	31.5
TCGA-56-5898-01	LUSC	Tumor	10.2112175169492	0	46.25	0	46.25	0	46.25	0	46.25
TCGA-56-6545-01	LUSC	Tumor	11.5004980289926	0	55.5	0	55.5	0	55.5	0	55.5
TCGA-56-6546-01	LUSC	Tumor	9.17250237722637	0	NA	0	NA	NA	NA	0	NA
TCGA-56-7221-01	LUSC	Tumor	9.93147816929375	0	50.6666666666667	0	50.6666666666667	0	50.6666666666667	0	50.6666666666667
TCGA-56-7222-01	LUSC	Tumor	10.2811598760826	1	46.8333333333333	1	46.8333333333333	1	35.5833333333333	1	35.5833333333333
TCGA-56-7222-11	LUSC	Normal	8.11521238511351	1	46.8333333333333	1	46.8333333333333	1	35.5833333333333	1	35.5833333333333
TCGA-56-7222-11	LUAD	Normal	8.11521238511351	1	46.8333333333333	1	46.8333333333333	1	35.5833333333333	1	35.5833333333333
TCGA-56-7223-01	LUSC	Tumor	8.03550901836343	1	36.8333333333333	1	36.8333333333333	NA	NA	1	11
TCGA-56-7579-01	LUSC	Tumor	9.11260854656635	1	79.25	1	79.25	NA	NA	1	12.4166666666667
TCGA-56-7580-01	LUSC	Tumor	9.94146796402549	0	77.0833333333333	0	77.0833333333333	0	77.0833333333333	0	77.0833333333333
TCGA-56-7580-11	LUAD	Normal	8.91299603065022	0	77.0833333333333	0	77.0833333333333	0	77.0833333333333	0	77.0833333333333
TCGA-56-7580-11	LUSC	Normal	8.91299603065022	0	77.0833333333333	0	77.0833333333333	0	77.0833333333333	0	77.0833333333333
TCGA-56-7582-01	LUSC	Tumor	9.56191003031625	0	50.0833333333333	0	50.0833333333333	0	50.0833333333333	0	50.0833333333333
TCGA-56-7582-11	LUSC	Normal	9.10262667393553	0	50.0833333333333	0	50.0833333333333	0	50.0833333333333	0	50.0833333333333
TCGA-56-7582-11	LUAD	Normal	9.10262667393553	0	50.0833333333333	0	50.0833333333333	0	50.0833333333333	0	50.0833333333333
TCGA-56-7730-01	LUSC	Tumor	8.90301684791804	1	16.5	1	16.5	NA	NA	1	16.5
TCGA-56-7730-11	LUAD	Normal	8.7832782167336	1	16.5	1	16.5	NA	NA	1	16.5
TCGA-56-7730-11	LUSC	Normal	8.7832782167336	1	16.5	1	16.5	NA	NA	1	16.5
TCGA-56-7731-01	LUSC	Tumor	10.1912345055828	1	0.25	0	0.25	NA	NA	0	0.25
TCGA-56-7731-11	LUSC	Normal	9.64180706328509	1	0.25	0	0.25	NA	NA	0	0.25
TCGA-56-7731-11	LUAD	Normal	9.64180706328509	1	0.25	0	0.25	NA	NA	0	0.25
TCGA-56-7822-01	LUSC	Tumor	10.3710897564518	1	44.3333333333333	1	44.3333333333333	NA	NA	1	25.0833333333333
TCGA-56-7823-01	LUSC	Tumor	10.1013139347565	0	84.25	0	84.25	0	84.25	0	84.25
TCGA-56-7823-11	LUAD	Normal	9.07268181467191	0	84.25	0	84.25	0	84.25	0	84.25
TCGA-56-7823-11	LUSC	Normal	9.07268181467191	0	84.25	0	84.25	0	84.25	0	84.25
TCGA-56-8082-01	LUSC	Tumor	10.0713415304864	0	37.9166666666667	0	37.9166666666667	0	37.9166666666667	0	37.9166666666667
TCGA-56-8082-11	LUSC	Normal	8.5538440529385	0	37.9166666666667	0	37.9166666666667	0	37.9166666666667	0	37.9166666666667
TCGA-56-8082-11	LUAD	Normal	8.5538440529385	0	37.9166666666667	0	37.9166666666667	0	37.9166666666667	0	37.9166666666667
TCGA-56-8083-01	LUSC	Tumor	9.43209000374812	0	12.5	0	12.5	NA	NA	0	12.5
TCGA-56-8083-11	LUSC	Normal	9.28231882041464	0	12.5	0	12.5	NA	NA	0	12.5
TCGA-56-8083-11	LUAD	Normal	9.28231882041464	0	12.5	0	12.5	NA	NA	0	12.5
TCGA-56-8201-01	LUSC	Tumor	9.59187074793493	1	33.0833333333333	1	33.0833333333333	NA	NA	1	33.0833333333333
TCGA-56-8201-11	LUAD	Normal	8.72341726395546	1	33.0833333333333	1	33.0833333333333	NA	NA	1	33.0833333333333
TCGA-56-8201-11	LUSC	Normal	8.72341726395546	1	33.0833333333333	1	33.0833333333333	NA	NA	1	33.0833333333333
TCGA-56-8304-01	LUSC	Tumor	9.68175767913357	0	8.83333333333333	0	8.83333333333333	0	8.83333333333333	0	8.83333333333333
TCGA-56-8305-01	LUSC	Tumor	9.14255491096044	0	8.75	0	8.75	0	8.75	0	8.75
TCGA-56-8307-01	LUSC	Tumor	10.1712517311647	0	68.1666666666667	0	68.1666666666667	0	68.1666666666667	0	68.1666666666667
TCGA-56-8308-01	LUSC	Tumor	9.64180706328509	0	43.0833333333333	0	43.0833333333333	NA	NA	0	43.0833333333333
TCGA-56-8309-01	LUSC	Tumor	10.0413697055167	0	35.6666666666667	0	35.6666666666667	0	35.6666666666667	0	35.6666666666667
TCGA-56-8309-11	LUAD	Normal	8.63363695681941	0	35.6666666666667	0	35.6666666666667	0	35.6666666666667	0	35.6666666666667
TCGA-56-8309-11	LUSC	Normal	8.63363695681941	0	35.6666666666667	0	35.6666666666667	0	35.6666666666667	0	35.6666666666667
TCGA-56-8503-01	LUSC	Tumor	10.3610973334254	0	3.41666666666667	0	3.41666666666667	NA	NA	0	3.41666666666667
TCGA-56-8504-01	LUSC	Tumor	9.44207557741761	0	42.5	0	42.5	0	42.5	0	42.5
TCGA-56-8622-01	LUSC	Tumor	9.20245092276655	0	4.58333333333333	0	4.58333333333333	NA	NA	0	4.58333333333333
TCGA-56-8623-01	LUSC	Tumor	8.34444544352552	1	57.6666666666667	0	57.6666666666667	0	57.6666666666667	1	53.75
TCGA-56-8623-11	LUAD	Normal	8.44414817303153	1	57.6666666666667	0	57.6666666666667	0	57.6666666666667	1	53.75
TCGA-56-8623-11	LUSC	Normal	8.44414817303153	1	57.6666666666667	0	57.6666666666667	0	57.6666666666667	1	53.75
TCGA-56-8624-01	LUSC	Tumor	9.8016174732416	0	35	0	35	0	35	0	35
TCGA-56-8625-01	LUSC	Tumor	9.8016174732416	1	26.25	1	26.25	NA	NA	1	22.6666666666667
TCGA-56-8626-01	LUSC	Tumor	10.1812430885499	1	25.1666666666667	0	25.1666666666667	0	25.1666666666667	0	25.1666666666667
TCGA-56-8628-01	LUSC	Tumor	9.81160630675537	0	51.3333333333333	0	51.3333333333333	0	51.3333333333333	0	51.3333333333333
TCGA-56-8629-01	LUSC	Tumor	9.12259054418664	0	40.0833333333333	0	40.0833333333333	0	40.0833333333333	0	40.0833333333333
TCGA-56-A49D-01	LUSC	Tumor	9.42210453027594	0	53.0833333333333	0	53.0833333333333	0	53.0833333333333	0	53.0833333333333
TCGA-56-A4BW-01	LUSC	Tumor	10.580942183218	0	48.75	0	48.75	0	48.75	0	48.75
TCGA-56-A4BX-01	LUSC	Tumor	9.51197734125119	0	33.75	0	33.75	0	33.75	0	33.75
TCGA-56-A4BY-01	LUSC	Tumor	10.1912345055828	1	45.25	1	45.25	NA	NA	1	45.25
TCGA-56-A4ZJ-01	LUSC	Tumor	10.2312007620071	0	53.3333333333333	0	53.3333333333333	0	53.3333333333333	0	53.3333333333333
TCGA-56-A4ZK-01	LUSC	Tumor	9.30228692181775	0	47.5	0	47.5	0	47.5	0	47.5
TCGA-56-A5DR-01	LUSC	Tumor	9.05271921615093	0	0.333333333333333	0	0.333333333333333	0	0.333333333333333	0	0.333333333333333
TCGA-56-A5DS-01	LUSC	Tumor	9.89151970440899	0	0.666666666666667	0	0.666666666666667	0	0.666666666666667	0	0.666666666666667
TCGA-56-A62T-01	LUSC	Tumor	4.25747399935638	0	36.6666666666667	0	36.6666666666667	0	36.6666666666667	0	36.6666666666667
TCGA-57-1582-01	OV	Tumor	9.12259054418664	1	60.9166666666667	1	60.9166666666667	NA	NA	1	60.9166666666667
TCGA-57-1583-01	OV	Tumor	6.98146222922925	1	28.8333333333333	1	28.8333333333333	NA	NA	1	28.8333333333333
TCGA-57-1584-01	OV	Tumor	8.82318867271602	0	53.5833333333333	0	53.5833333333333	NA	NA	1	44.1666666666667
TCGA-57-1585-01	OV	Tumor	7.92594459013023	1	4.41666666666667	1	4.41666666666667	NA	NA	1	4.41666666666667
TCGA-57-1993-01	OV	Tumor	9.73169784134654	0	63.5833333333333	0	63.5833333333333	NA	NA	0	63.5833333333333
TCGA-57-1994-01	OV	Tumor	7.55767789063168	0	63.4166666666667	0	63.4166666666667	NA	NA	0	63.4166666666667
TCGA-58-8386-01	LUSC	Tumor	8.5239247148947	1	0.0833333333333333	0	0.0833333333333333	NA	NA	0	0.0833333333333333
TCGA-58-8386-11	LUAD	Normal	8.10524857425023	1	0.0833333333333333	0	0.0833333333333333	NA	NA	0	0.0833333333333333
TCGA-58-8386-11	LUSC	Normal	8.10524857425023	1	0.0833333333333333	0	0.0833333333333333	NA	NA	0	0.0833333333333333
TCGA-58-8387-01	LUSC	Tumor	8.02554726304225	1	33.5833333333333	0	33.5833333333333	0	33.5833333333333	0	33.5833333333333
TCGA-58-8388-01	LUSC	Tumor	8.92297535688049	1	34.3333333333333	0	34.3333333333333	0	34.3333333333333	0	34.3333333333333
TCGA-58-8390-01	LUSC	Tumor	9.8016174732416	0	75.9166666666667	0	75.9166666666667	0	75.9166666666667	0	75.9166666666667
TCGA-58-8391-01	LUSC	Tumor	10.3311203817826	0	180.583333333333	0	180.583333333333	1	169.416666666667	1	169.416666666667
TCGA-58-8392-01	LUSC	Tumor	10.1113048628494	1	41.75	1	41.75	1	8	1	8
TCGA-58-8393-01	LUSC	Tumor	10.6009292160796	0	88.1666666666667	0	88.1666666666667	0	88.1666666666667	0	88.1666666666667
TCGA-58-A46J-01	LUSC	Tumor	9.04273811185805	0	215.75	0	215.75	0	215.75	0	215.75
TCGA-58-A46K-01	LUSC	Tumor	9.70173349517773	1	87.0833333333333	1	87.0833333333333	1	61.25	1	61.25
TCGA-58-A46L-01	LUSC	Tumor	8.80323313508855	0	143.583333333333	0	143.583333333333	0	143.583333333333	0	143.583333333333
TCGA-58-A46M-01	LUSC	Tumor	8.93295482562172	0	89.3333333333333	0	89.3333333333333	0	89.3333333333333	0	89.3333333333333
TCGA-58-A46N-01	LUSC	Tumor	10.3411126457238	0	75.8333333333333	0	75.8333333333333	1	52.5	1	52.5
TCGA-59-2348-01	OV	Tumor	8.24476398216131	0	456.75	0	456.75	0	456.75	0	456.75
TCGA-59-2350-01	OV	Tumor	8.23479706324854	1	56.5833333333333	1	56.5833333333333	NA	NA	1	17.5833333333333
TCGA-59-2351-01	OV	Tumor	8.34444544352552	0	294.333333333333	0	294.333333333333	1	178.25	1	178.25
TCGA-59-2352-01	OV	Tumor	9.11260854656635	1	23.8333333333333	1	23.8333333333333	NA	NA	1	23.8333333333333
TCGA-59-2354-01	OV	Tumor	8.39429424053811	1	87.1666666666667	1	87.1666666666667	NA	NA	1	38.5
TCGA-59-2355-01	OV	Tumor	8.94293443589355	1	5.41666666666667	1	5.41666666666667	NA	NA	1	5.41666666666667
TCGA-59-2363-01	OV	Tumor	8.94293443589355	0	13.75	0	13.75	0	13.75	0	13.75
TCGA-59-A5PD-01	OV	Tumor	6.24909328567989	1	52	1	52	1	12.0833333333333	1	12.0833333333333
TCGA-5B-A90C-01	UCEC	Tumor	10.0313792280195	0	100.166666666667	0	100.166666666667	NA	NA	1	43.0833333333333
TCGA-5C-A9VG-01	LIHC	Tumor	6.95170210085573	0	27.3333333333333	0	27.3333333333333	0	27.3333333333333	0	27.3333333333333
TCGA-5C-A9VH-01	LIHC	Tumor	9.12259054418664	0	26.8333333333333	0	26.8333333333333	0	26.8333333333333	0	26.8333333333333
TCGA-5C-AAPD-01	LIHC	Tumor	8.63363695681941	0	1.66666666666667	0	1.66666666666667	0	1.66666666666667	0	1.66666666666667
TCGA-5G-A9ZZ-01	THYM	Tumor	10.1113048628494	0	69.5833333333333	0	69.5833333333333	NA	NA	0	69.5833333333333
TCGA-5K-AAAP-01	THYM	Tumor	9.82159521731616	0	87.8333333333333	0	87.8333333333333	NA	NA	0	87.8333333333333
TCGA-5L-AAT0-01	BRCA	Tumor	8.63363695681941	0	123.083333333333	0	123.083333333333	NA	NA	0	123.083333333333
TCGA-5L-AAT1-01	BRCA	Tumor	8.65358694795363	0	122.583333333333	0	122.583333333333	NA	NA	0	122.583333333333
TCGA-5M-AAT4-01	COAD	Tumor	8.62366222177394	1	4.08333333333333	1	4.08333333333333	NA	NA	1	4.08333333333333
TCGA-5M-AAT4-01	COADREAD	Tumor	8.62366222177394	1	4.08333333333333	1	4.08333333333333	NA	NA	1	4.08333333333333
TCGA-5M-AAT6-01	COADREAD	Tumor	6.41698336750714	1	24.1666666666667	1	24.1666666666667	NA	NA	1	18.25
TCGA-5M-AAT6-01	COAD	Tumor	6.41698336750714	1	24.1666666666667	1	24.1666666666667	NA	NA	1	18.25
TCGA-5M-AATE-01	COAD	Tumor	8.97287410618942	0	100	0	100	NA	NA	1	67.5
TCGA-5M-AATE-01	COADREAD	Tumor	8.97287410618942	0	100	0	100	NA	NA	1	67.5
TCGA-5N-A9KI-01	BLCA	Tumor	7.17005277120889	1	6.33333333333333	0	6.33333333333333	0	6.33333333333333	0	6.33333333333333
TCGA-5N-A9KM-01	BLCA	Tumor	9.00281501560705	1	44.1666666666667	1	44.1666666666667	1	23	1	23
TCGA-5P-A9JU-01	KIPAN	Tumor	6.92194697155351	0	31.0833333333333	0	31.0833333333333	0	31.0833333333333	0	31.0833333333333
TCGA-5P-A9JU-01	KIRP	Tumor	6.92194697155351	0	31.0833333333333	0	31.0833333333333	0	31.0833333333333	0	31.0833333333333
TCGA-5P-A9JV-01	KIRP	Tumor	8.75334701919414	0	170.25	0	170.25	0	170.25	0	170.25
TCGA-5P-A9JV-01	KIPAN	Tumor	8.75334701919414	0	170.25	0	170.25	0	170.25	0	170.25
TCGA-5P-A9JW-01	KIRP	Tumor	8.61368766201306	0	270.083333333333	0	270.083333333333	1	269	1	269
TCGA-5P-A9JW-01	KIPAN	Tumor	8.61368766201306	0	270.083333333333	0	270.083333333333	1	269	1	269
TCGA-5P-A9JY-01	KIPAN	Tumor	8.93295482562172	1	125.666666666667	0	125.666666666667	0	125.666666666667	0	125.666666666667
TCGA-5P-A9JY-01	KIRP	Tumor	8.93295482562172	1	125.666666666667	0	125.666666666667	0	125.666666666667	0	125.666666666667
TCGA-5P-A9JZ-01	KIPAN	Tumor	7.99566359433701	0	228.666666666667	0	228.666666666667	0	228.666666666667	0	228.666666666667
TCGA-5P-A9JZ-01	KIRP	Tumor	7.99566359433701	0	228.666666666667	0	228.666666666667	0	228.666666666667	0	228.666666666667
TCGA-5P-A9K0-01	KIRP	Tumor	9.64180706328509	0	56.4166666666667	0	56.4166666666667	NA	NA	0	56.4166666666667
TCGA-5P-A9K0-01	KIPAN	Tumor	9.64180706328509	0	56.4166666666667	0	56.4166666666667	NA	NA	0	56.4166666666667
TCGA-5P-A9K2-01	KIRP	Tumor	8.7733009924679	0	199.333333333333	0	199.333333333333	0	199.333333333333	0	199.333333333333
TCGA-5P-A9K2-01	KIPAN	Tumor	8.7733009924679	0	199.333333333333	0	199.333333333333	0	199.333333333333	0	199.333333333333
TCGA-5P-A9K3-01	KIPAN	Tumor	8.36438433469177	1	39.25	1	39.25	NA	NA	1	1.41666666666667
TCGA-5P-A9K3-01	KIRP	Tumor	8.36438433469177	1	39.25	1	39.25	NA	NA	1	1.41666666666667
TCGA-5P-A9K4-01	KIRP	Tumor	8.44414817303153	0	182	0	182	0	182	0	182
TCGA-5P-A9K4-01	KIPAN	Tumor	8.44414817303153	0	182	0	182	0	182	0	182
TCGA-5P-A9K6-01	KIRP	Tumor	9.25236750380411	0	159.5	0	159.5	0	159.5	0	159.5
TCGA-5P-A9K6-01	KIPAN	Tumor	9.25236750380411	0	159.5	0	159.5	0	159.5	0	159.5
TCGA-5P-A9K8-01	KIPAN	Tumor	8.59373907320531	0	109.083333333333	0	109.083333333333	0	109.083333333333	0	109.083333333333
TCGA-5P-A9K8-01	KIRP	Tumor	8.59373907320531	0	109.083333333333	0	109.083333333333	0	109.083333333333	0	109.083333333333
TCGA-5P-A9K9-01	KIRP	Tumor	9.54193667545755	1	49.0833333333333	1	49.0833333333333	1	45.6666666666667	1	45.6666666666667
TCGA-5P-A9K9-01	KIPAN	Tumor	9.54193667545755	1	49.0833333333333	1	49.0833333333333	1	45.6666666666667	1	45.6666666666667
TCGA-5P-A9KA-01	KIPAN	Tumor	9.49200492473543	0	32.9166666666667	0	32.9166666666667	0	32.9166666666667	0	32.9166666666667
TCGA-5P-A9KA-01	KIRP	Tumor	9.49200492473543	0	32.9166666666667	0	32.9166666666667	0	32.9166666666667	0	32.9166666666667
TCGA-5P-A9KC-01	KIPAN	Tumor	6.59500158844629	0	31.4166666666667	0	31.4166666666667	0	31.4166666666667	0	31.4166666666667
TCGA-5P-A9KC-01	KIRP	Tumor	6.59500158844629	0	31.4166666666667	0	31.4166666666667	0	31.4166666666667	0	31.4166666666667
TCGA-5P-A9KE-01	KIPAN	Tumor	8.42420599504123	0	68.6666666666667	0	68.6666666666667	0	68.6666666666667	0	68.6666666666667
TCGA-5P-A9KE-01	KIRP	Tumor	8.42420599504123	0	68.6666666666667	0	68.6666666666667	0	68.6666666666667	0	68.6666666666667
TCGA-5P-A9KF-01	KIPAN	Tumor	9.11260854656635	0	70.4166666666667	0	70.4166666666667	NA	NA	1	60.6666666666667
TCGA-5P-A9KF-01	KIRP	Tumor	9.11260854656635	0	70.4166666666667	0	70.4166666666667	NA	NA	1	60.6666666666667
TCGA-5P-A9KH-01	KIRP	Tumor	9.66178220027094	0	170.916666666667	0	170.916666666667	0	170.916666666667	0	170.916666666667
TCGA-5P-A9KH-01	KIPAN	Tumor	9.66178220027094	0	170.916666666667	0	170.916666666667	0	170.916666666667	0	170.916666666667
TCGA-5R-AA1C-01	LIHC	Tumor	3.98417087988537	0	43.3333333333333	0	43.3333333333333	0	43.3333333333333	0	43.3333333333333
TCGA-5R-AA1D-01	LIHC	Tumor	7.2991892911185	0	37.4166666666667	0	37.4166666666667	0	37.4166666666667	0	37.4166666666667
TCGA-5R-AAAM-01	LIHC	Tumor	8.96289407714106	1	3.83333333333333	0	3.83333333333333	0	3.83333333333333	0	3.83333333333333
TCGA-5S-A9Q8-01	UCEC	Tumor	8.42420599504123	0	26.0833333333333	0	26.0833333333333	0	26.0833333333333	0	26.0833333333333
TCGA-5T-A9QA-01	BRCA	Tumor	4.61030857850349	0	25.25	0	25.25	NA	NA	0	25.25
TCGA-5U-AB0D-01	THYM	Tumor	8.85312312175729	0	59.5	0	59.5	NA	NA	0	59.5
TCGA-5U-AB0E-01	THYM	Tumor	9.60185783405175	0	57.25	0	57.25	NA	NA	0	57.25
TCGA-5U-AB0F-01	THYM	Tumor	9.84157326745834	0	38.25	0	38.25	NA	NA	0	38.25
TCGA-5V-A9RR-01	THYM	Tumor	9.82159521731616	0	68.9166666666667	0	68.9166666666667	NA	NA	0	68.9166666666667
TCGA-5X-AA5U-01	OV	Tumor	8.58376504660951	0	30.0833333333333	0	30.0833333333333	0	30.0833333333333	0	30.0833333333333
TCGA-60-2695-01	LUSC	Tumor	9.69174554529889	0	53.5	0	53.5	0	53.5	0	53.5
TCGA-60-2696-01	LUSC	Tumor	8.7333936869303	1	9.08333333333333	NA	9.08333333333333	NA	NA	0	9.08333333333333
TCGA-60-2697-01	LUSC	Tumor	8.06539585615433	1	31	1	31	1	16.6666666666667	1	16.6666666666667
TCGA-60-2698-01	LUSC	Tumor	8.61368766201306	1	25.9166666666667	1	25.9166666666667	NA	NA	1	9.5
TCGA-60-2703-01	LUSC	Tumor	8.36438433469177	1	245.416666666667	NA	245.416666666667	1	146.416666666667	1	146.416666666667
TCGA-60-2704-01	LUSC	Tumor	8.67353762587677	1	96.1666666666667	1	96.1666666666667	NA	NA	1	44.3333333333333
TCGA-60-2706-01	LUSC	Tumor	8.9928345763664	0	235	0	235	0	235	0	235
TCGA-60-2707-01	LUSC	Tumor	9.41211915769595	1	55.5833333333333	1	55.5833333333333	1	48.25	1	48.25
TCGA-60-2708-01	LUSC	Tumor	9.98142784232952	0	203.916666666667	0	203.916666666667	0	203.916666666667	0	203.916666666667
TCGA-60-2709-01	LUSC	Tumor	9.34222443400615	0	125.416666666667	0	125.416666666667	0	125.416666666667	0	125.416666666667
TCGA-60-2709-11	LUSC	Normal	8.28463391980665	0	125.416666666667	0	125.416666666667	0	125.416666666667	0	125.416666666667
TCGA-60-2709-11	LUAD	Normal	8.28463391980665	0	125.416666666667	0	125.416666666667	0	125.416666666667	0	125.416666666667
TCGA-60-2710-01	LUSC	Tumor	9.92148844547232	0	168.666666666667	0	168.666666666667	0	168.666666666667	0	168.666666666667
TCGA-60-2711-01	LUSC	Tumor	9.73169784134654	0	105	0	105	0	105	0	105
TCGA-60-2712-01	LUSC	Tumor	10.2411924711649	1	22.8333333333333	NA	22.8333333333333	0	22.8333333333333	0	22.8333333333333
TCGA-60-2713-01	LUSC	Tumor	9.28231882041464	0	144.25	0	144.25	1	113	1	113
TCGA-60-2714-01	LUSC	Tumor	5.5217491697503	0	127.583333333333	0	127.583333333333	0	127.583333333333	0	127.583333333333
TCGA-60-2715-01	LUSC	Tumor	9.64180706328509	1	89.5833333333333	1	89.5833333333333	NA	NA	1	89.5833333333333
TCGA-60-2716-01	LUSC	Tumor	9.95145782917873	0	122.916666666667	0	122.916666666667	0	122.916666666667	0	122.916666666667
TCGA-60-2719-01	LUSC	Tumor	12.2203023726315	0	108.083333333333	0	108.083333333333	0	108.083333333333	0	108.083333333333
TCGA-60-2720-01	LUSC	Tumor	10.201225981852	0	8.08333333333333	0	8.08333333333333	NA	NA	0	8.08333333333333
TCGA-60-2721-01	LUSC	Tumor	6.2194917780626	0	81.9166666666667	0	81.9166666666667	0	81.9166666666667	0	81.9166666666667
TCGA-60-2722-01	LUSC	Tumor	9.4720328927323	0	75.6666666666667	0	75.6666666666667	1	70.9166666666667	1	70.9166666666667
TCGA-60-2723-01	LUSC	Tumor	9.69174554529889	0	91	0	91	0	91	0	91
TCGA-60-2724-01	LUSC	Tumor	10.0913230697061	0	59.75	0	59.75	NA	NA	0	59.75
TCGA-60-2725-01	LUSC	Tumor	9.12259054418664	0	68	0	68	0	68	0	68
TCGA-60-2726-01	LUSC	Tumor	9.45206125059427	1	29.8333333333333	0	29.8333333333333	0	29.8333333333333	0	29.8333333333333
TCGA-61-1721-01	OV	Tumor	9.37217869036472	0	28.1666666666667	0	28.1666666666667	NA	NA	0	28.1666666666667
TCGA-61-1724-01	OV	Tumor	8.45411956037786	1	53.0833333333333	1	53.0833333333333	NA	NA	1	53.0833333333333
TCGA-61-1725-01	OV	Tumor	6.92194697155351	0	79.6666666666667	0	79.6666666666667	NA	NA	1	70.3333333333333
TCGA-61-1728-01	OV	Tumor	8.43417698412855	0	70.6666666666667	0	70.6666666666667	NA	NA	1	44.4166666666667
TCGA-61-1733-01	OV	Tumor	7.5676249954713	0	80.5833333333333	0	80.5833333333333	NA	NA	1	14.5833333333333
TCGA-61-1736-01	OV	Tumor	8.5239247148947	1	123.666666666667	1	123.666666666667	1	63.6666666666667	1	63.6666666666667
TCGA-61-1737-01	OV	Tumor	9.24238395749725	0	113.666666666667	0	113.666666666667	NA	NA	0	113.666666666667
TCGA-61-1738-01	OV	Tumor	7.61736592204802	1	90.75	1	90.75	NA	NA	1	23
TCGA-61-1740-01	OV	Tumor	8.58376504660951	1	6.16666666666667	1	6.16666666666667	NA	NA	1	6.16666666666667
TCGA-61-1741-01	OV	Tumor	8.03550901836343	1	85.3333333333333	1	85.3333333333333	1	40.6666666666667	1	40.6666666666667
TCGA-61-1743-01	OV	Tumor	9.24238395749725	1	110.75	1	110.75	1	67.4166666666667	1	67.4166666666667
TCGA-61-1900-01	OV	Tumor	9.2224172084402	0	14.6666666666667	0	14.6666666666667	NA	NA	0	14.6666666666667
TCGA-61-1907-01	OV	Tumor	7.57757246376511	0	79.3333333333333	0	79.3333333333333	NA	NA	1	61.9166666666667
TCGA-61-1910-01	OV	Tumor	5.61964471291272	0	93.9166666666667	0	93.9166666666667	0	93.9166666666667	0	93.9166666666667
TCGA-61-1914-01	OV	Tumor	7.1501926081035	0	143.5	0	143.5	1	139.5	1	139.5
TCGA-61-1917-01	OV	Tumor	7.1501926081035	1	110.083333333333	NA	110.083333333333	0	110.083333333333	0	110.083333333333
TCGA-61-1918-01	OV	Tumor	8.374354095534	1	39.9166666666667	1	39.9166666666667	NA	NA	1	34.4166666666667
TCGA-61-1919-01	OV	Tumor	7.05092140461967	1	96.75	NA	96.75	1	36.5833333333333	1	36.5833333333333
TCGA-61-1995-01	OV	Tumor	8.62366222177394	0	5.08333333333333	0	5.08333333333333	NA	NA	0	5.08333333333333
TCGA-61-1998-01	OV	Tumor	7.75668629135049	0	14	0	14	NA	NA	0	14
TCGA-61-2000-01	OV	Tumor	7.75668629135049	0	36.75	0	36.75	NA	NA	1	28.25
TCGA-61-2002-01	OV	Tumor	8.22483037366645	0	45.5833333333333	0	45.5833333333333	NA	NA	0	45.5833333333333
TCGA-61-2003-01	OV	Tumor	8.374354095534	0	10.1666666666667	0	10.1666666666667	NA	NA	0	10.1666666666667
TCGA-61-2008-01	OV	Tumor	9.51197734125119	0	77.6666666666667	0	77.6666666666667	1	68.1666666666667	1	68.1666666666667
TCGA-61-2009-01	OV	Tumor	7.60741702461277	0	101	0	101	1	8.41666666666667	1	8.41666666666667
TCGA-61-2012-01	OV	Tumor	8.59373907320531	0	77.6666666666667	0	77.6666666666667	NA	NA	0	77.6666666666667
TCGA-61-2016-01	OV	Tumor	9.16251976744537	1	3	1	3	NA	NA	1	3
TCGA-61-2088-01	OV	Tumor	7.2991892911185	0	12.0833333333333	0	12.0833333333333	NA	NA	0	12.0833333333333
TCGA-61-2092-01	OV	Tumor	4.73520999732714	0	131.083333333333	0	131.083333333333	0	131.083333333333	0	131.083333333333
TCGA-61-2094-01	OV	Tumor	8.21486391499952	0	181.833333333333	0	181.833333333333	0	181.833333333333	0	181.833333333333
TCGA-61-2095-01	OV	Tumor	9.24238395749725	1	156.25	1	156.25	1	37.0833333333333	1	37.0833333333333
TCGA-61-2097-01	OV	Tumor	9.43209000374812	0	153.666666666667	0	153.666666666667	0	153.666666666667	0	153.666666666667
TCGA-61-2098-01	OV	Tumor	8.50397942638167	0	166.083333333333	0	166.083333333333	0	166.083333333333	0	166.083333333333
TCGA-61-2101-01	OV	Tumor	7.28925300315822	1	140.666666666667	1	140.666666666667	NA	NA	1	140.666666666667
TCGA-61-2102-01	OV	Tumor	8.70346490994385	1	16.4166666666667	1	16.4166666666667	NA	NA	1	16.4166666666667
TCGA-61-2104-01	OV	Tumor	7.68701790434145	0	194.833333333333	0	194.833333333333	1	140	1	140
TCGA-61-2109-01	OV	Tumor	8.98285427291361	1	52.4166666666667	1	52.4166666666667	NA	NA	1	38.75
TCGA-61-2110-01	OV	Tumor	8.09528501418504	1	112.833333333333	1	112.833333333333	NA	NA	1	17.75
TCGA-61-2111-01	OV	Tumor	9.64180706328509	0	318.75	0	318.75	NA	NA	1	183.75
TCGA-61-2113-01	OV	Tumor	8.5239247148947	1	56.3333333333333	NA	56.3333333333333	NA	NA	1	24.25
TCGA-62-8394-01	LUAD	Tumor	9.15253727841109	1	11.5833333333333	0	11.5833333333333	0	11.5833333333333	0	11.5833333333333
TCGA-62-8395-01	LUAD	Tumor	8.00562454919388	0	101.333333333333	0	101.333333333333	1	32.9166666666667	1	32.9166666666667
TCGA-62-8397-01	LUAD	Tumor	8.69348898117993	0	107.416666666667	0	107.416666666667	0	107.416666666667	0	107.416666666667
TCGA-62-8398-01	LUAD	Tumor	8.7733009924679	1	37	0	37	0	37	0	37
TCGA-62-8399-01	LUAD	Tumor	9.43209000374812	0	224.666666666667	0	224.666666666667	0	224.666666666667	0	224.666666666667
TCGA-62-8402-01	LUAD	Tumor	8.18496594049771	1	124.833333333333	1	124.833333333333	1	64.3333333333333	1	64.3333333333333
TCGA-62-A46O-01	LUAD	Tumor	9.06270045072106	1	121.166666666667	1	121.166666666667	1	78.5833333333333	1	78.5833333333333
TCGA-62-A46P-01	LUAD	Tumor	7.22964462842323	1	49.5	0	49.5	1	22.25	1	22.25
TCGA-62-A46R-01	LUAD	Tumor	8.21486391499952	1	143.75	0	143.75	0	143.75	0	143.75
TCGA-62-A46S-01	LUAD	Tumor	7.64721471196281	1	137.75	1	137.75	1	43.9166666666667	1	43.9166666666667
TCGA-62-A46U-01	LUAD	Tumor	7.98570290999284	0	172.25	0	172.25	0	172.25	0	172.25
TCGA-62-A46Y-01	LUAD	Tumor	8.09528501418504	1	34.5	1	34.5	1	26.1666666666667	1	26.1666666666667
TCGA-62-A470-01	LUAD	Tumor	7.66711562943563	1	99.5	1	99.5	1	44.9166666666667	1	44.9166666666667
TCGA-62-A471-01	LUAD	Tumor	7.55767789063168	0	103.833333333333	0	103.833333333333	0	103.833333333333	0	103.833333333333
TCGA-62-A472-01	LUAD	Tumor	8.07535865338757	0	75.8333333333333	0	75.8333333333333	1	24.1666666666667	1	24.1666666666667
TCGA-63-5128-01	LUSC	Tumor	10.021388816693	1	NA	1	NA	NA	NA	1	NA
TCGA-63-5131-01	LUSC	Tumor	10.1113048628494	1	NA	0	NA	0	NA	0	NA
TCGA-63-6202-01	LUSC	Tumor	8.27466609920078	0	133.5	0	133.5	0	133.5	0	133.5
TCGA-63-7020-01	LUSC	Tumor	10.2411924711649	0	177.75	0	177.75	0	177.75	0	177.75
TCGA-63-7021-01	LUSC	Tumor	9.30228692181775	0	178.5	0	178.5	0	178.5	1	125.25
TCGA-63-7022-01	LUSC	Tumor	9.05271921615093	0	172.75	0	172.75	0	172.75	0	172.75
TCGA-63-7023-01	LUSC	Tumor	9.24238395749725	0	140.166666666667	0	140.166666666667	0	140.166666666667	0	140.166666666667
TCGA-63-A5M9-01	LUSC	Tumor	8.00562454919388	0	0	0	0	NA	NA	0	0
TCGA-63-A5MB-01	LUSC	Tumor	10.1113048628494	0	260.25	0	260.25	0	260.25	0	260.25
TCGA-63-A5MG-01	LUSC	Tumor	8.92297535688049	0	179	0	179	0	179	0	179
TCGA-63-A5MH-01	LUSC	Tumor	9.46204702259273	0	168.833333333333	0	168.833333333333	0	168.833333333333	0	168.833333333333
TCGA-63-A5MI-01	LUSC	Tumor	8.93295482562172	0	148.666666666667	0	148.666666666667	0	148.666666666667	0	148.666666666667
TCGA-63-A5MJ-01	LUSC	Tumor	8.71344100458247	0	152	0	152	0	152	0	152
TCGA-63-A5ML-01	LUSC	Tumor	9.25236750380411	0	115.5	0	115.5	0	115.5	0	115.5
TCGA-63-A5MM-01	LUSC	Tumor	8.28463391980665	1	38	1	38	1	18.1666666666667	1	18.1666666666667
TCGA-63-A5MN-01	LUSC	Tumor	8.60371327874974	1	28.75	1	28.75	1	26.6666666666667	1	26.6666666666667
TCGA-63-A5MP-01	LUSC	Tumor	8.75334701919414	0	64.0833333333333	0	64.0833333333333	1	42.5833333333333	1	42.5833333333333
TCGA-63-A5MR-01	LUSC	Tumor	8.28463391980665	0	226.333333333333	0	226.333333333333	0	226.333333333333	0	226.333333333333
TCGA-63-A5MS-01	LUSC	Tumor	9.20245092276655	0	198.416666666667	0	198.416666666667	0	198.416666666667	0	198.416666666667
TCGA-63-A5MT-01	LUSC	Tumor	8.87308017068376	0	41.5	0	41.5	1	35.5833333333333	1	35.5833333333333
TCGA-63-A5MU-01	LUSC	Tumor	9.03275713874514	1	NA	1	NA	1	35	1	35
TCGA-63-A5MV-01	LUSC	Tumor	9.58188375152447	0	91.6666666666667	0	91.6666666666667	0	91.6666666666667	0	91.6666666666667
TCGA-63-A5MW-01	LUSC	Tumor	8.51395197609013	0	136.583333333333	0	136.583333333333	0	136.583333333333	0	136.583333333333
TCGA-63-A5MY-01	LUSC	Tumor	9.20245092276655	0	87.6666666666667	0	87.6666666666667	0	87.6666666666667	0	87.6666666666667
TCGA-64-1676-01	LUAD	Tumor	5.42400126777631	0	144	0	144	0	144	0	144
TCGA-64-1677-01	LUAD	Tumor	8.34444544352552	1	52.3333333333333	NA	52.3333333333333	NA	NA	1	30
TCGA-64-1678-01	LUAD	Tumor	5.68825433704135	0	99.0833333333333	0	99.0833333333333	0	99.0833333333333	0	99.0833333333333
TCGA-64-1679-01	LUAD	Tumor	9.23240052544526	0	207.333333333333	0	207.333333333333	0	207.333333333333	0	207.333333333333
TCGA-64-1680-01	LUAD	Tumor	8.69348898117993	0	93.8333333333333	0	93.8333333333333	NA	NA	0	93.8333333333333
TCGA-64-1681-01	LUAD	Tumor	9.33223989416356	1	97.25	NA	97.25	NA	NA	1	36.5833333333333
TCGA-64-5774-01	LUAD	Tumor	9.99141798434747	0	223	0	223	1	20.5	1	20.5
TCGA-64-5775-01	LUAD	Tumor	7.72682645267475	1	5.16666666666667	1	5.16666666666667	NA	NA	1	5.16666666666667
TCGA-64-5778-01	LUAD	Tumor	7.94586291526981	0	108.75	0	108.75	1	80.1666666666667	1	80.1666666666667
TCGA-64-5779-01	LUAD	Tumor	8.88305891693057	0	72	0	72	NA	NA	1	66.25
TCGA-64-5781-01	LUAD	Tumor	6.30832042102451	0	129.916666666667	0	129.916666666667	NA	NA	1	8
TCGA-64-5815-01	LUAD	Tumor	8.05543331671743	0	72.1666666666667	0	72.1666666666667	0	72.1666666666667	0	72.1666666666667
TCGA-66-2727-01	LUSC	Tumor	9.03275713874514	1	43	NA	43	NA	NA	0	43
TCGA-66-2734-01	LUSC	Tumor	10.1712517311647	0	109.25	0	109.25	NA	NA	0	109.25
TCGA-66-2737-01	LUSC	Tumor	9.61184500925687	0	5.08333333333333	0	5.08333333333333	NA	NA	0	5.08333333333333
TCGA-66-2742-01	LUSC	Tumor	9.07268181467191	0	53.4166666666667	0	53.4166666666667	NA	NA	0	53.4166666666667
TCGA-66-2744-01	LUSC	Tumor	8.60371327874974	0	2.5	0	2.5	NA	NA	0	2.5
TCGA-66-2753-01	LUSC	Tumor	8.49400706707733	0	2.58333333333333	0	2.58333333333333	NA	NA	0	2.58333333333333
TCGA-66-2754-01	LUSC	Tumor	7.0211500020171	0	5.08333333333333	0	5.08333333333333	NA	NA	0	5.08333333333333
TCGA-66-2755-01	LUSC	Tumor	8.66356220165767	0	2.33333333333333	0	2.33333333333333	NA	NA	0	2.33333333333333
TCGA-66-2756-01	LUSC	Tumor	6.85253836159502	0	2.5	0	2.5	NA	NA	0	2.5
TCGA-66-2757-01	LUSC	Tumor	9.41211915769595	1	111.5	1	111.5	NA	NA	1	76
TCGA-66-2758-01	LUSC	Tumor	8.22483037366645	0	53.25	0	53.25	0	53.25	0	53.25
TCGA-66-2759-01	LUSC	Tumor	9.61184500925687	0	63.5	0	63.5	0	63.5	0	63.5
TCGA-66-2763-01	LUSC	Tumor	9.90150921253261	0	2.5	0	2.5	NA	NA	0	2.5
TCGA-66-2765-01	LUSC	Tumor	9.09264492716039	0	5.08333333333333	0	5.08333333333333	NA	NA	0	5.08333333333333
TCGA-66-2766-01	LUSC	Tumor	9.33223989416356	0	2.58333333333333	0	2.58333333333333	NA	NA	0	2.58333333333333
TCGA-66-2767-01	LUSC	Tumor	9.04273811185805	0	5.08333333333333	0	5.08333333333333	NA	NA	0	5.08333333333333
TCGA-66-2768-01	LUSC	Tumor	8.92297535688049	0	5.08333333333333	0	5.08333333333333	NA	NA	0	5.08333333333333
TCGA-66-2769-01	LUSC	Tumor	8.85312312175729	1	17.9166666666667	NA	17.9166666666667	NA	NA	0	17.9166666666667
TCGA-66-2770-01	LUSC	Tumor	8.47406292495817	0	58.3333333333333	0	58.3333333333333	NA	NA	0	58.3333333333333
TCGA-66-2771-01	LUSC	Tumor	8.40426462185	0	48.1666666666667	0	48.1666666666667	0	48.1666666666667	0	48.1666666666667
TCGA-66-2773-01	LUSC	Tumor	8.74337027238222	1	7.66666666666667	0	7.66666666666667	NA	NA	0	7.66666666666667
TCGA-66-2777-01	LUSC	Tumor	9.40213388670785	0	5.08333333333333	0	5.08333333333333	NA	NA	0	5.08333333333333
TCGA-66-2778-01	LUSC	Tumor	8.10524857425023	0	48.1666666666667	0	48.1666666666667	0	48.1666666666667	0	48.1666666666667
TCGA-66-2780-01	LUSC	Tumor	9.42210453027594	1	30.5	NA	30.5	NA	NA	0	30.5
TCGA-66-2781-01	LUSC	Tumor	8.44414817303153	0	10.0833333333333	0	10.0833333333333	NA	NA	0	10.0833333333333
TCGA-66-2782-01	LUSC	Tumor	8.39429424053811	1	30.4166666666667	1	30.4166666666667	NA	NA	1	25.3333333333333
TCGA-66-2783-01	LUSC	Tumor	9.6218322729365	0	63.25	0	63.25	0	63.25	0	63.25
TCGA-66-2785-01	LUSC	Tumor	6.92194697155351	0	5	0	5	NA	NA	0	5
TCGA-66-2786-01	LUSC	Tumor	9.93147816929375	0	65.8333333333333	0	65.8333333333333	NA	NA	0	65.8333333333333
TCGA-66-2787-01	LUSC	Tumor	9.77165144034797	0	101.416666666667	0	101.416666666667	NA	NA	0	101.416666666667
TCGA-66-2788-01	LUSC	Tumor	9.23240052544526	0	58.25	0	58.25	NA	NA	0	58.25
TCGA-66-2789-01	LUSC	Tumor	8.82318867271602	1	10.25	0	10.25	NA	NA	0	10.25
TCGA-66-2790-01	LUSC	Tumor	9.53195013700038	0	58.25	0	58.25	NA	NA	1	58.25
TCGA-66-2791-01	LUSC	Tumor	9.04273811185805	1	12.75	NA	12.75	NA	NA	0	12.75
TCGA-66-2792-01	LUSC	Tumor	9.39214871801619	0	76.0833333333333	0	76.0833333333333	0	76.0833333333333	0	76.0833333333333
TCGA-66-2793-01	LUSC	Tumor	9.76166292040646	1	25.5	0	25.5	NA	NA	0	25.5
TCGA-66-2794-01	LUSC	Tumor	8.9928345763664	0	137.083333333333	0	137.083333333333	0	137.083333333333	0	137.083333333333
TCGA-66-2795-01	LUSC	Tumor	8.61368766201306	0	10.1666666666667	0	10.1666666666667	NA	NA	0	10.1666666666667
TCGA-66-2800-01	LUSC	Tumor	8.71344100458247	0	124.333333333333	0	124.333333333333	NA	NA	0	124.333333333333
TCGA-67-3770-01	LUAD	Tumor	7.35881609862643	0	50.8333333333333	0	50.8333333333333	NA	NA	0	50.8333333333333
TCGA-67-3771-01	LUAD	Tumor	7.3389387862992	0	50.8333333333333	0	50.8333333333333	NA	NA	0	50.8333333333333
TCGA-67-3772-01	LUAD	Tumor	8.05543331671743	0	47.75	0	47.75	NA	NA	0	47.75
TCGA-67-3773-01	LUAD	Tumor	6.18989853008654	0	35.5833333333333	0	35.5833333333333	NA	NA	0	35.5833333333333
TCGA-67-3774-01	LUAD	Tumor	8.85312312175729	0	32.0833333333333	0	32.0833333333333	NA	NA	0	32.0833333333333
TCGA-67-4679-01	LUAD	Tumor	7.75668629135049	0	37.3333333333333	0	37.3333333333333	NA	NA	0	37.3333333333333
TCGA-67-6215-01	LUAD	Tumor	8.66356220165767	0	14.5	0	14.5	0	14.5	0	14.5
TCGA-67-6216-01	LUAD	Tumor	8.7832782167336	0	11.75	0	11.75	0	11.75	0	11.75
TCGA-67-6217-01	LUAD	Tumor	8.24476398216131	0	35.1666666666667	0	35.1666666666667	NA	NA	1	24.6666666666667
TCGA-68-7755-01	LUSC	Tumor	9.54193667545755	0	6.91666666666667	0	6.91666666666667	NA	NA	0	6.91666666666667
TCGA-68-7756-01	LUSC	Tumor	9.16251976744537	0	16.8333333333333	0	16.8333333333333	NA	NA	0	16.8333333333333
TCGA-68-7757-01	LUSC	Tumor	10.9807140978076	0	17.5833333333333	0	17.5833333333333	NA	NA	0	17.5833333333333
TCGA-68-8250-01	LUSC	Tumor	10.2811598760826	0	20.3333333333333	0	20.3333333333333	NA	NA	0	20.3333333333333
TCGA-68-8251-01	LUSC	Tumor	9.34222443400615	0	33.8333333333333	0	33.8333333333333	NA	NA	0	33.8333333333333
TCGA-68-A59I-01	LUSC	Tumor	9.44207557741761	0	41	0	41	NA	NA	1	13.25
TCGA-68-A59J-01	LUSC	Tumor	9.00281501560705	0	37.3333333333333	0	37.3333333333333	0	37.3333333333333	0	37.3333333333333
TCGA-69-7760-01	LUAD	Tumor	9.2224172084402	0	16.8333333333333	0	16.8333333333333	NA	NA	0	16.8333333333333
TCGA-69-7761-01	LUAD	Tumor	9.9714377688112	0	15.5	0	15.5	NA	NA	0	15.5
TCGA-69-7763-01	LUAD	Tumor	8.7733009924679	0	57.5	0	57.5	NA	NA	0	57.5
TCGA-69-7764-01	LUAD	Tumor	8.19493169680336	0	34.5	0	34.5	NA	NA	0	34.5
TCGA-69-7765-01	LUAD	Tumor	8.76332392625665	0	13.75	0	13.75	NA	NA	0	13.75
TCGA-69-7973-01	LUAD	Tumor	9.94146796402549	0	19.1666666666667	0	19.1666666666667	0	19.1666666666667	0	19.1666666666667
TCGA-69-7974-01	LUAD	Tumor	9.92148844547232	0	15.3333333333333	0	15.3333333333333	NA	NA	0	15.3333333333333
TCGA-69-7978-01	LUAD	Tumor	7.91598585236476	0	11.1666666666667	0	11.1666666666667	NA	NA	0	11.1666666666667
TCGA-69-7979-01	LUAD	Tumor	8.07535865338757	0	34	0	34	NA	NA	0	34
TCGA-69-7980-01	LUAD	Tumor	8.86310157195212	0	34.25	0	34.25	0	34.25	0	34.25
TCGA-69-8253-01	LUAD	Tumor	7.78654900130377	0	35.5	0	35.5	0	35.5	0	35.5
TCGA-69-8254-01	LUAD	Tumor	8.74337027238222	0	34.0833333333333	0	34.0833333333333	0	34.0833333333333	0	34.0833333333333
TCGA-69-8255-01	LUAD	Tumor	9.08266330711311	0	10.75	0	10.75	NA	NA	0	10.75
TCGA-69-8453-01	LUAD	Tumor	8.54387075460468	0	67.75	0	67.75	NA	NA	1	28.6666666666667
TCGA-69-A59K-01	LUAD	Tumor	6.42686673790381	0	49.25	0	49.25	NA	NA	0	49.25
TCGA-6A-AB49-01	LUSC	Tumor	8.94293443589355	1	NA	0	NA	NA	NA	0	NA
TCGA-6D-AA2E-01	KIPAN	Tumor	9.8615516194636	0	30.1666666666667	0	30.1666666666667	NA	NA	0	30.1666666666667
TCGA-6D-AA2E-01	KIRC	Tumor	9.8615516194636	0	30.1666666666667	0	30.1666666666667	NA	NA	0	30.1666666666667
TCGA-70-6722-01	LUSC	Tumor	9.10262667393553	0	30.5833333333333	0	30.5833333333333	NA	NA	1	24.4166666666667
TCGA-70-6723-01	LUSC	Tumor	9.70173349517773	0	31.25	0	31.25	NA	NA	1	26
TCGA-71-6725-01	LUAD	Tumor	8.26469850169504	0	21.3333333333333	0	21.3333333333333	NA	NA	1	13.6666666666667
TCGA-71-8520-01	LUAD	Tumor	9.13257266593613	1	17.5	1	17.5	1	14.9166666666667	1	14.9166666666667
TCGA-73-4658-01	LUAD	Tumor	8.32450740276406	1	133.333333333333	0	133.333333333333	0	133.333333333333	0	133.333333333333
TCGA-73-4659-01	LUAD	Tumor	8.40426462185	1	59.25	1	59.25	NA	NA	1	2.91666666666667
TCGA-73-4662-01	LUAD	Tumor	8.63363695681941	0	209.583333333333	0	209.583333333333	1	1.75	1	1.75
TCGA-73-4666-01	LUAD	Tumor	5.20952633724985	0	66.6666666666667	0	66.6666666666667	NA	NA	0	66.6666666666667
TCGA-73-4668-01	LUAD	Tumor	8.16503514161331	0	38.9166666666667	0	38.9166666666667	1	19.6666666666667	1	19.6666666666667
TCGA-73-4670-01	LUAD	Tumor	7.03107327814497	0	10.9166666666667	0	10.9166666666667	NA	NA	0	10.9166666666667
TCGA-73-4675-01	LUAD	Tumor	8.39429424053811	1	76.8333333333333	0	76.8333333333333	NA	NA	1	30.0833333333333
TCGA-73-4676-01	LUAD	Tumor	7.95582249876775	1	23.4166666666667	1	23.4166666666667	NA	NA	1	23.4166666666667
TCGA-73-4676-11	LUSC	Normal	8.7832782167336	1	23.4166666666667	1	23.4166666666667	NA	NA	1	23.4166666666667
TCGA-73-4676-11	LUAD	Normal	8.7832782167336	1	23.4166666666667	1	23.4166666666667	NA	NA	1	23.4166666666667
TCGA-73-4677-01	LUAD	Tumor	8.01558577270943	1	3.16666666666667	1	3.16666666666667	NA	NA	1	3.16666666666667
TCGA-73-7498-01	LUAD	Tumor	9.18248510692294	0	99.0833333333333	0	99.0833333333333	0	99.0833333333333	0	99.0833333333333
TCGA-73-7499-01	LUAD	Tumor	7.96578236032228	1	127.583333333333	0	127.583333333333	1	120.583333333333	1	120.583333333333
TCGA-73-A9RS-01	LUAD	Tumor	7.8263703133051	1	28.3333333333333	1	28.3333333333333	NA	NA	1	8.91666666666667
TCGA-75-5122-01	LUAD	Tumor	7.07077160632125	1	NA	1	NA	NA	NA	1	NA
TCGA-75-5125-01	LUAD	Tumor	7.35881609862643	1	168.916666666667	1	168.916666666667	1	146	1	146
TCGA-75-5126-01	LUAD	Tumor	8.04547103685652	0	NA	0	NA	NA	NA	0	NA
TCGA-75-5146-01	LUAD	Tumor	4.88951259161501	0	197.333333333333	0	197.333333333333	0	197.333333333333	1	147.75
TCGA-75-5147-01	LUAD	Tumor	8.27466609920078	0	111.083333333333	0	111.083333333333	0	111.083333333333	0	111.083333333333
TCGA-75-6203-01	LUAD	Tumor	9.37217869036472	0	NA	0	NA	0	NA	0	NA
TCGA-75-6205-01	LUAD	Tumor	8.16503514161331	1	NA	1	NA	NA	NA	1	NA
TCGA-75-6206-01	LUAD	Tumor	8.22483037366645	0	215.833333333333	0	215.833333333333	0	215.833333333333	0	215.833333333333
TCGA-75-6207-01	LUAD	Tumor	5.72748903423143	1	NA	NA	NA	0	NA	0	NA
TCGA-75-6211-01	LUAD	Tumor	5.69806105583284	1	NA	1	NA	NA	NA	1	NA
TCGA-75-6212-01	LUAD	Tumor	8.43417698412855	1	126.333333333333	1	126.333333333333	0	126.333333333333	1	111.666666666667
TCGA-75-6214-01	LUAD	Tumor	8.84314482112795	1	92.9166666666667	1	92.9166666666667	1	34.9166666666667	1	34.9166666666667
TCGA-75-7025-01	LUAD	Tumor	9.06270045072106	0	275.416666666667	0	275.416666666667	1	123.416666666667	1	123.416666666667
TCGA-75-7027-01	LUAD	Tumor	8.49400706707733	0	254.916666666667	0	254.916666666667	1	245.75	1	245.75
TCGA-75-7030-01	LUAD	Tumor	8.75334701919414	0	NA	0	NA	0	NA	0	NA
TCGA-75-7031-01	LUAD	Tumor	8.02554726304225	0	NA	0	NA	NA	NA	0	NA
TCGA-76-4925-01	GBM	Tumor	9.81160630675537	1	12.1666666666667	NA	12.1666666666667	NA	NA	1	7.33333333333333
TCGA-76-4925-01	GBMLGG	Tumor	9.81160630675537	1	12.1666666666667	NA	12.1666666666667	NA	NA	1	7.33333333333333
TCGA-76-4926-01	GBM	Tumor	8.88305891693057	1	11.5	1	11.5	NA	NA	1	2.83333333333333
TCGA-76-4926-01	GBMLGG	Tumor	8.88305891693057	1	11.5	1	11.5	NA	NA	1	2.83333333333333
TCGA-76-4927-01	GBM	Tumor	9.61184500925687	1	44.5833333333333	1	44.5833333333333	NA	NA	1	34.6666666666667
TCGA-76-4927-01	GBMLGG	Tumor	9.61184500925687	1	44.5833333333333	1	44.5833333333333	NA	NA	1	34.6666666666667
TCGA-76-4928-01	GBM	Tumor	10.0313792280195	1	7.83333333333333	1	7.83333333333333	NA	NA	1	7.83333333333333
TCGA-76-4928-01	GBMLGG	Tumor	10.0313792280195	1	7.83333333333333	1	7.83333333333333	NA	NA	1	7.83333333333333
TCGA-76-4929-01	GBM	Tumor	8.70346490994385	1	9.25	1	9.25	NA	NA	1	9.25
TCGA-76-4929-01	GBMLGG	Tumor	8.70346490994385	1	9.25	1	9.25	NA	NA	1	9.25
TCGA-76-4931-01	GBM	Tumor	9.46204702259273	1	23.25	1	23.25	NA	NA	1	9.33333333333333
TCGA-76-4931-01	GBMLGG	Tumor	9.46204702259273	1	23.25	1	23.25	NA	NA	1	9.33333333333333
TCGA-76-4932-01	GBM	Tumor	10.9907091663858	1	121.5	1	121.5	NA	NA	1	121.5
TCGA-76-4932-01	GBMLGG	Tumor	10.9907091663858	1	121.5	1	121.5	NA	NA	1	121.5
TCGA-77-6842-01	LUSC	Tumor	8.69348898117993	1	74.9166666666667	NA	74.9166666666667	NA	NA	1	16.75
TCGA-77-6843-01	LUSC	Tumor	9.6218322729365	1	185.333333333333	NA	185.333333333333	NA	NA	0	185.333333333333
TCGA-77-6844-01	LUSC	Tumor	10.1812430885499	1	190.333333333333	NA	190.333333333333	1	149	1	149
TCGA-77-6845-01	LUSC	Tumor	8.90301684791804	1	59	NA	59	NA	NA	0	59
TCGA-77-7138-01	LUSC	Tumor	9.33223989416356	1	28.3333333333333	NA	28.3333333333333	NA	NA	0	28.3333333333333
TCGA-77-7138-11	LUAD	Normal	8.60371327874974	1	28.3333333333333	NA	28.3333333333333	NA	NA	0	28.3333333333333
TCGA-77-7138-11	LUSC	Normal	8.60371327874974	1	28.3333333333333	NA	28.3333333333333	NA	NA	0	28.3333333333333
TCGA-77-7139-01	LUSC	Tumor	10.0813322681358	0	355.083333333333	0	355.083333333333	0	355.083333333333	0	355.083333333333
TCGA-77-7140-01	LUSC	Tumor	8.51395197609013	1	52.6666666666667	NA	52.6666666666667	NA	NA	1	20.8333333333333
TCGA-77-7141-01	LUSC	Tumor	9.50199108526089	0	1.25	0	1.25	NA	NA	0	1.25
TCGA-77-7142-01	LUSC	Tumor	9.87154090736675	0	185.583333333333	0	185.583333333333	NA	NA	0	185.583333333333
TCGA-77-7142-11	LUSC	Normal	8.7333936869303	0	185.583333333333	0	185.583333333333	NA	NA	0	185.583333333333
TCGA-77-7142-11	LUAD	Normal	8.7333936869303	0	185.583333333333	0	185.583333333333	NA	NA	0	185.583333333333
TCGA-77-7335-01	LUSC	Tumor	9.38216365233038	1	177.75	NA	177.75	NA	NA	0	177.75
TCGA-77-7335-11	LUSC	Normal	7.9757424980281	1	177.75	NA	177.75	NA	NA	0	177.75
TCGA-77-7335-11	LUAD	Normal	7.9757424980281	1	177.75	NA	177.75	NA	NA	0	177.75
TCGA-77-7337-01	LUSC	Tumor	9.02277629772114	1	271.083333333333	NA	271.083333333333	NA	NA	0	271.083333333333
TCGA-77-7337-11	LUSC	Normal	8.58376504660951	1	271.083333333333	NA	271.083333333333	NA	NA	0	271.083333333333
TCGA-77-7337-11	LUAD	Normal	8.58376504660951	1	271.083333333333	NA	271.083333333333	NA	NA	0	271.083333333333
TCGA-77-7338-01	LUSC	Tumor	8.5239247148947	1	0.416666666666667	NA	0.416666666666667	NA	NA	0	0.416666666666667
TCGA-77-7338-11	LUAD	Normal	9.29230281592852	1	0.416666666666667	NA	0.416666666666667	NA	NA	0	0.416666666666667
TCGA-77-7338-11	LUSC	Normal	9.29230281592852	1	0.416666666666667	NA	0.416666666666667	NA	NA	0	0.416666666666667
TCGA-77-7463-01	LUSC	Tumor	9.55192330677609	1	118.583333333333	NA	118.583333333333	NA	NA	0	118.583333333333
TCGA-77-7465-01	LUSC	Tumor	8.87308017068376	0	82.5	0	82.5	0	82.5	0	82.5
TCGA-77-8007-01	LUSC	Tumor	7.65716499985357	1	16.5	NA	16.5	NA	NA	1	11.5833333333333
TCGA-77-8007-11	LUAD	Normal	7.58752029302882	1	16.5	NA	16.5	NA	NA	1	11.5833333333333
TCGA-77-8007-11	LUSC	Normal	7.58752029302882	1	16.5	NA	16.5	NA	NA	1	11.5833333333333
TCGA-77-8008-01	LUSC	Tumor	9.38216365233038	1	219.916666666667	NA	219.916666666667	NA	NA	0	219.916666666667
TCGA-77-8008-11	LUAD	Normal	8.15507010232493	1	219.916666666667	NA	219.916666666667	NA	NA	0	219.916666666667
TCGA-77-8008-11	LUSC	Normal	8.15507010232493	1	219.916666666667	NA	219.916666666667	NA	NA	0	219.916666666667
TCGA-77-8009-01	LUSC	Tumor	7.88611136182194	1	141.25	NA	141.25	1	50.5833333333333	1	50.5833333333333
TCGA-77-8128-01	LUSC	Tumor	9.72170964377248	1	95.8333333333333	NA	95.8333333333333	NA	NA	0	95.8333333333333
TCGA-77-8130-01	LUSC	Tumor	7.9757424980281	0	397.083333333333	0	397.083333333333	0	397.083333333333	1	372.583333333333
TCGA-77-8131-01	LUSC	Tumor	9.38216365233038	1	31.9166666666667	NA	31.9166666666667	NA	NA	0	31.9166666666667
TCGA-77-8133-01	LUSC	Tumor	9.55192330677609	1	136.666666666667	NA	136.666666666667	NA	NA	0	136.666666666667
TCGA-77-8136-01	LUSC	Tumor	10.3810822317768	1	99.0833333333333	NA	99.0833333333333	NA	NA	1	25.0833333333333
TCGA-77-8138-01	LUSC	Tumor	10.0413697055167	1	44.9166666666667	1	44.9166666666667	NA	NA	1	24.0833333333333
TCGA-77-8139-01	LUSC	Tumor	10.1912345055828	0	263.833333333333	0	263.833333333333	0	263.833333333333	0	263.833333333333
TCGA-77-8140-01	LUSC	Tumor	10.141278021051	1	29.25	NA	29.25	NA	NA	0	29.25
TCGA-77-8143-01	LUSC	Tumor	9.11260854656635	1	66.9166666666667	1	66.9166666666667	NA	NA	1	66.9166666666667
TCGA-77-8144-01	LUSC	Tumor	9.13257266593613	0	69.4166666666667	0	69.4166666666667	0	69.4166666666667	0	69.4166666666667
TCGA-77-8145-01	LUSC	Tumor	9.76166292040646	1	17.6666666666667	NA	17.6666666666667	NA	NA	1	11.3333333333333
TCGA-77-8146-01	LUSC	Tumor	8.86310157195212	0	265.75	0	265.75	0	265.75	0	265.75
TCGA-77-8148-01	LUSC	Tumor	9.43209000374812	0	168.583333333333	0	168.583333333333	0	168.583333333333	0	168.583333333333
TCGA-77-8150-01	LUSC	Tumor	9.54193667545755	1	137.916666666667	1	137.916666666667	NA	NA	1	106.5
TCGA-77-8153-01	LUSC	Tumor	9.28231882041464	0	166	0	166	0	166	0	166
TCGA-77-8154-01	LUSC	Tumor	9.76166292040646	0	153.416666666667	0	153.416666666667	0	153.416666666667	0	153.416666666667
TCGA-77-8156-01	LUSC	Tumor	9.23240052544526	0	92.1666666666667	0	92.1666666666667	0	92.1666666666667	0	92.1666666666667
TCGA-77-A5FZ-01	LUSC	Tumor	7.59746848079497	1	319.833333333333	NA	319.833333333333	0	319.833333333333	0	319.833333333333
TCGA-77-A5G1-01	LUSC	Tumor	10.2212091104685	0	335.5	0	335.5	0	335.5	1	183.083333333333
TCGA-77-A5G3-01	LUSC	Tumor	9.48201886033699	0	380.833333333333	0	380.833333333333	0	380.833333333333	0	380.833333333333
TCGA-77-A5G6-01	LUSC	Tumor	10.1512691969968	1	56.5	1	56.5	1	32.6666666666667	1	32.6666666666667
TCGA-77-A5G7-01	LUSC	Tumor	8.65358694795363	1	15	NA	15	0	15	0	15
TCGA-77-A5G8-01	LUSC	Tumor	9.66178220027094	0	157	0	157	NA	NA	0	157
TCGA-77-A5GA-01	LUSC	Tumor	8.72341726395546	0	106.666666666667	0	106.666666666667	0	106.666666666667	0	106.666666666667
TCGA-77-A5GB-01	LUSC	Tumor	8.40426462185	1	78.0833333333333	NA	78.0833333333333	0	78.0833333333333	1	19.0833333333333
TCGA-77-A5GF-01	LUSC	Tumor	8.90301684791804	1	70	1	70	1	60.1666666666667	1	60.1666666666667
TCGA-77-A5GH-01	LUSC	Tumor	10.4310453803424	0	98.5	0	98.5	0	98.5	0	98.5
TCGA-78-7143-01	LUAD	Tumor	9.45206125059427	1	413.416666666667	NA	413.416666666667	NA	NA	1	125
TCGA-78-7145-01	LUAD	Tumor	8.09528501418504	1	68.8333333333333	1	68.8333333333333	NA	NA	1	35.1666666666667
TCGA-78-7146-01	LUAD	Tumor	3.85343109417482	1	14.4166666666667	NA	14.4166666666667	NA	NA	0	14.4166666666667
TCGA-78-7147-01	LUAD	Tumor	10.0513602487285	1	48.8333333333333	1	48.8333333333333	NA	NA	1	48.1666666666667
TCGA-78-7148-01	LUAD	Tumor	8.29460196198148	1	52.1666666666667	NA	52.1666666666667	NA	NA	1	15.1666666666667
TCGA-78-7149-01	LUAD	Tumor	7.53778478133678	0	328.333333333333	0	328.333333333333	0	328.333333333333	0	328.333333333333
TCGA-78-7150-01	LUAD	Tumor	8.47406292495817	1	55.5	1	55.5	NA	NA	1	11.5833333333333
TCGA-78-7152-01	LUAD	Tumor	8.03550901836343	1	101.25	1	101.25	1	100.166666666667	1	100.166666666667
TCGA-78-7153-01	LUAD	Tumor	8.40426462185	0	302.916666666667	0	302.916666666667	0	302.916666666667	0	302.916666666667
TCGA-78-7154-01	LUAD	Tumor	8.66356220165767	1	49.4166666666667	NA	49.4166666666667	NA	NA	0	49.4166666666667
TCGA-78-7155-01	LUAD	Tumor	9.23240052544526	1	97.5833333333333	NA	97.5833333333333	NA	NA	1	17.4166666666667
TCGA-78-7156-01	LUAD	Tumor	8.70346490994385	1	81.3333333333333	NA	81.3333333333333	NA	NA	0	81.3333333333333
TCGA-78-7158-01	LUAD	Tumor	8.14510530535148	1	14.9166666666667	1	14.9166666666667	NA	NA	1	11
TCGA-78-7159-01	LUAD	Tumor	8.82318867271602	0	164.5	0	164.5	0	164.5	0	164.5
TCGA-78-7160-01	LUAD	Tumor	8.29460196198148	1	58.0833333333333	NA	58.0833333333333	NA	NA	0	58.0833333333333
TCGA-78-7161-01	LUAD	Tumor	8.46409114480462	1	24.25	1	24.25	NA	NA	1	13.5
TCGA-78-7162-01	LUAD	Tumor	8.7333936869303	1	264.083333333333	NA	264.083333333333	NA	NA	1	184.833333333333
TCGA-78-7163-01	LUAD	Tumor	9.78164003949763	0	604	0	604	0	604	0	604
TCGA-78-7166-01	LUAD	Tumor	7.57757246376511	1	21.5	NA	21.5	NA	NA	0	21.5
TCGA-78-7167-01	LUAD	Tumor	7.87615377917518	1	223.416666666667	1	223.416666666667	NA	NA	1	60.5
TCGA-78-7220-01	LUAD	Tumor	8.82318867271602	1	67.25	1	67.25	NA	NA	1	44.25
TCGA-78-7535-01	LUAD	Tumor	8.11521238511351	1	79.0833333333333	1	79.0833333333333	NA	NA	1	67.4166666666667
TCGA-78-7536-01	LUAD	Tumor	9.49200492473543	1	20.3333333333333	1	20.3333333333333	NA	NA	1	19.25
TCGA-78-7537-01	LUAD	Tumor	8.30457022420452	1	135.166666666667	NA	135.166666666667	NA	NA	0	135.166666666667
TCGA-78-7539-01	LUAD	Tumor	9.09264492716039	0	65.9166666666667	0	65.9166666666667	1	57.3333333333333	1	57.3333333333333
TCGA-78-7540-01	LUAD	Tumor	7.99566359433701	1	99.75	NA	99.75	0	99.75	0	99.75
TCGA-78-7542-01	LUAD	Tumor	7.76664021188695	1	26.75	NA	26.75	NA	NA	0	26.75
TCGA-78-7633-01	LUAD	Tumor	8.39429424053811	1	127.333333333333	1	127.333333333333	1	120.833333333333	1	120.833333333333
TCGA-78-8640-01	LUAD	Tumor	7.35881609862643	0	588.5	0	588.5	0	588.5	0	588.5
TCGA-78-8648-01	LUAD	Tumor	8.08532170664964	1	100.75	NA	100.75	NA	NA	1	60
TCGA-78-8655-01	LUAD	Tumor	8.86310157195212	0	196.666666666667	0	196.666666666667	0	196.666666666667	0	196.666666666667
TCGA-78-8660-01	LUAD	Tumor	6.48618349549255	1	26.75	1	26.75	NA	NA	1	20.1666666666667
TCGA-78-8662-01	LUAD	Tumor	8.28463391980665	1	280.083333333333	NA	280.083333333333	1	253.666666666667	1	253.666666666667
TCGA-79-5596-01	LUSC	Tumor	9.78164003949763	0	NA	0	NA	NA	NA	0	NA
TCGA-80-5607-01	LUAD	Tumor	8.3145387049654	0	NA	0	NA	NA	NA	0	NA
TCGA-80-5608-01	LUAD	Tumor	8.36438433469177	0	236	0	236	0	236	0	236
TCGA-80-5611-01	LUAD	Tumor	8.51395197609013	0	216.25	0	216.25	0	216.25	0	216.25
TCGA-83-5908-01	LUAD	Tumor	8.75334701919414	0	68.6666666666667	0	68.6666666666667	NA	NA	0	68.6666666666667
TCGA-85-6175-01	LUSC	Tumor	8.64361186594479	1	24.5	1	24.5	NA	NA	1	24.5
TCGA-85-6560-01	LUSC	Tumor	7.76664021188695	0	104.916666666667	0	104.916666666667	0	104.916666666667	0	104.916666666667
TCGA-85-6561-01	LUSC	Tumor	8.64361186594479	0	102	0	102	0	102	0	102
TCGA-85-6798-01	LUSC	Tumor	9.12259054418664	1	16.25	1	16.25	1	15	1	15
TCGA-85-7696-01	LUSC	Tumor	8.87308017068376	0	92.5833333333333	0	92.5833333333333	0	92.5833333333333	0	92.5833333333333
TCGA-85-7697-01	LUSC	Tumor	9.41211915769595	0	88.5833333333333	0	88.5833333333333	0	88.5833333333333	0	88.5833333333333
TCGA-85-7698-01	LUSC	Tumor	9.18248510692294	0	79.3333333333333	0	79.3333333333333	1	54.1666666666667	1	54.1666666666667
TCGA-85-7699-01	LUSC	Tumor	9.34222443400615	1	83.4166666666667	1	83.4166666666667	1	63.3333333333333	1	63.3333333333333
TCGA-85-7710-01	LUSC	Tumor	11.410530081321	0	3.5	0	3.5	0	3.5	0	3.5
TCGA-85-7710-11	LUSC	Normal	7.73677940953859	0	3.5	0	3.5	0	3.5	0	3.5
TCGA-85-7710-11	LUAD	Normal	7.73677940953859	0	3.5	0	3.5	0	3.5	0	3.5
TCGA-85-7843-01	LUSC	Tumor	10.5609553312519	0	2.91666666666667	0	2.91666666666667	NA	NA	0	2.91666666666667
TCGA-85-7844-01	LUSC	Tumor	9.44207557741761	0	75.9166666666667	0	75.9166666666667	0	75.9166666666667	0	75.9166666666667
TCGA-85-7950-01	LUSC	Tumor	8.91299603065022	0	48	0	48	0	48	0	48
TCGA-85-8048-01	LUSC	Tumor	9.30228692181775	0	63.75	0	63.75	0	63.75	0	63.75
TCGA-85-8049-01	LUSC	Tumor	8.62366222177394	0	48.25	0	48.25	0	48.25	0	48.25
TCGA-85-8052-01	LUSC	Tumor	9.58188375152447	0	61.1666666666667	0	61.1666666666667	0	61.1666666666667	0	61.1666666666667
TCGA-85-8070-01	LUSC	Tumor	8.91299603065022	0	80	0	80	0	80	0	80
TCGA-85-8071-01	LUSC	Tumor	10.0413697055167	0	67.9166666666667	0	67.9166666666667	0	67.9166666666667	0	67.9166666666667
TCGA-85-8072-01	LUSC	Tumor	9.26235116357923	0	77.6666666666667	0	77.6666666666667	0	77.6666666666667	0	77.6666666666667
TCGA-85-8276-01	LUSC	Tumor	8.09528501418504	0	87.5	0	87.5	1	87.3333333333333	1	87.3333333333333
TCGA-85-8277-01	LUSC	Tumor	8.86310157195212	1	25.5833333333333	0	25.5833333333333	0	25.5833333333333	0	25.5833333333333
TCGA-85-8287-01	LUSC	Tumor	9.35220908047588	1	1.91666666666667	0	1.91666666666667	0	1.91666666666667	0	1.91666666666667
TCGA-85-8288-01	LUSC	Tumor	9.8615516194636	1	33.5	0	33.5	0	33.5	0	33.5
TCGA-85-8350-01	LUSC	Tumor	9.59187074793493	0	56.9166666666667	0	56.9166666666667	0	56.9166666666667	0	56.9166666666667
TCGA-85-8351-01	LUSC	Tumor	9.28231882041464	0	42.5	0	42.5	0	42.5	0	42.5
TCGA-85-8352-01	LUSC	Tumor	9.25236750380411	1	13.4166666666667	1	13.4166666666667	1	10.6666666666667	1	10.6666666666667
TCGA-85-8353-01	LUSC	Tumor	9.24238395749725	1	7.83333333333333	1	7.83333333333333	NA	NA	1	7.83333333333333
TCGA-85-8354-01	LUSC	Tumor	8.06539585615433	0	82.9166666666667	0	82.9166666666667	0	82.9166666666667	0	82.9166666666667
TCGA-85-8355-01	LUSC	Tumor	9.59187074793493	0	5.08333333333333	0	5.08333333333333	0	5.08333333333333	0	5.08333333333333
TCGA-85-8479-01	LUSC	Tumor	10.0813322681358	0	39	0	39	0	39	0	39
TCGA-85-8481-01	LUSC	Tumor	10.2112175169492	1	19.6666666666667	0	19.6666666666667	NA	NA	0	19.6666666666667
TCGA-85-8580-01	LUSC	Tumor	8.5239247148947	0	92.75	0	92.75	0	92.75	0	92.75
TCGA-85-8582-01	LUSC	Tumor	9.28231882041464	0	96.6666666666667	0	96.6666666666667	0	96.6666666666667	0	96.6666666666667
TCGA-85-8584-01	LUSC	Tumor	8.79325559796693	1	31.9166666666667	0	31.9166666666667	0	31.9166666666667	0	31.9166666666667
TCGA-85-8664-01	LUSC	Tumor	9.83158420439294	1	45.8333333333333	1	45.8333333333333	1	36.1666666666667	1	36.1666666666667
TCGA-85-8666-01	LUSC	Tumor	9.8016174732416	1	57.25	0	57.25	0	57.25	0	57.25
TCGA-85-A4CL-01	LUSC	Tumor	8.64361186594479	1	76.75	0	76.75	0	76.75	0	76.75
TCGA-85-A4CN-01	LUSC	Tumor	9.8615516194636	0	86.5	0	86.5	0	86.5	0	86.5
TCGA-85-A4JB-01	LUSC	Tumor	9.29230281592852	0	78.5	0	78.5	0	78.5	0	78.5
TCGA-85-A4JC-01	LUSC	Tumor	9.9714377688112	1	50.3333333333333	1	50.3333333333333	1	45.6666666666667	1	45.6666666666667
TCGA-85-A4PA-01	LUSC	Tumor	6.27870288742811	0	61.75	0	61.75	0	61.75	0	61.75
TCGA-85-A4QQ-01	LUSC	Tumor	9.69174554529889	1	77.25	0	77.25	0	77.25	0	77.25
TCGA-85-A4QR-01	LUSC	Tumor	8.75334701919414	0	50	0	50	0	50	0	50
TCGA-85-A50M-01	LUSC	Tumor	7.74673268983494	1	68.8333333333333	0	68.8333333333333	0	68.8333333333333	0	68.8333333333333
TCGA-85-A50Z-01	LUSC	Tumor	9.83158420439294	0	41.0833333333333	0	41.0833333333333	0	41.0833333333333	1	38.5
TCGA-85-A510-01	LUSC	Tumor	6.18989853008654	0	40.1666666666667	0	40.1666666666667	1	30.25	1	30.25
TCGA-85-A511-01	LUSC	Tumor	8.34444544352552	1	37.9166666666667	1	37.9166666666667	1	32.5	1	32.5
TCGA-85-A512-01	LUSC	Tumor	8.70346490994385	0	38.75	0	38.75	0	38.75	0	38.75
TCGA-85-A513-01	LUSC	Tumor	7.34887723116629	0	75.8333333333333	0	75.8333333333333	0	75.8333333333333	0	75.8333333333333
TCGA-85-A53L-01	LUSC	Tumor	9.26235116357923	0	31.4166666666667	0	31.4166666666667	0	31.4166666666667	0	31.4166666666667
TCGA-85-A5B5-01	LUSC	Tumor	9.24238395749725	0	9.25	0	9.25	0	9.25	0	9.25
TCGA-86-6562-01	LUAD	Tumor	9.60185783405175	1	31.3333333333333	1	31.3333333333333	NA	NA	1	22.8333333333333
TCGA-86-6851-01	LUAD	Tumor	8.70346490994385	0	14.9166666666667	0	14.9166666666667	0	14.9166666666667	0	14.9166666666667
TCGA-86-7701-01	LUAD	Tumor	7.88611136182194	0	78.9166666666667	0	78.9166666666667	NA	NA	1	35.3333333333333
TCGA-86-7711-01	LUAD	Tumor	5.24845976535282	1	87.1666666666667	1	87.1666666666667	NA	NA	1	87.1666666666667
TCGA-86-7713-01	LUAD	Tumor	9.08266330711311	0	96.4166666666667	0	96.4166666666667	0	96.4166666666667	0	96.4166666666667
TCGA-86-7714-01	LUAD	Tumor	9.01279558970126	1	52.0833333333333	1	52.0833333333333	NA	NA	1	52.0833333333333
TCGA-86-7953-01	LUAD	Tumor	8.45411956037786	0	83.0833333333333	0	83.0833333333333	0	83.0833333333333	0	83.0833333333333
TCGA-86-7954-01	LUAD	Tumor	9.8615516194636	0	50.4166666666667	0	50.4166666666667	0	50.4166666666667	0	50.4166666666667
TCGA-86-7955-01	LUAD	Tumor	8.19493169680336	0	89.3333333333333	0	89.3333333333333	1	68.3333333333333	1	68.3333333333333
TCGA-86-8054-01	LUAD	Tumor	8.20489768884306	0	95.6666666666667	0	95.6666666666667	0	95.6666666666667	0	95.6666666666667
TCGA-86-8055-01	LUAD	Tumor	8.51395197609013	1	10.3333333333333	0	10.3333333333333	0	10.3333333333333	0	10.3333333333333
TCGA-86-8073-01	LUAD	Tumor	8.22483037366645	0	61.6666666666667	0	61.6666666666667	0	61.6666666666667	0	61.6666666666667
TCGA-86-8074-01	LUAD	Tumor	9.27233493604136	0	2	0	2	NA	NA	0	2
TCGA-86-8075-01	LUAD	Tumor	8.95291418672232	1	57.8333333333333	0	57.8333333333333	1	16.5833333333333	1	16.5833333333333
TCGA-86-8076-01	LUAD	Tumor	8.44414817303153	0	82.75	0	82.75	0	82.75	0	82.75
TCGA-86-8278-01	LUAD	Tumor	9.18248510692294	0	78.6666666666667	0	78.6666666666667	1	2.41666666666667	1	2.41666666666667
TCGA-86-8279-01	LUAD	Tumor	9.13257266593613	0	79.0833333333333	0	79.0833333333333	0	79.0833333333333	0	79.0833333333333
TCGA-86-8280-01	LUAD	Tumor	9.06270045072106	0	58.4166666666667	0	58.4166666666667	0	58.4166666666667	0	58.4166666666667
TCGA-86-8281-01	LUAD	Tumor	7.68701790434145	0	0	0	0	0	0	0	0
[truncated: 11,153 more rows]
