# Supplementary material for: Identification of immunological and prognostic value of SHROOM2 in pan-cancer and experimental verification of its role in promoting malignant phenotypes in breast cancer
Source: PeerJ. 2025 Sep 25;13:e20051. doi: 10.7717/peerj.20051 (PMC12476865; doi:10.7717/peerj.20051)
Supplement: Supplemental Information 20 [file peerj-13-20051-s020.txt]

Gene	Type
XCR1	Receptor
XCL2	Chemokine
XCL1	Chemokine
ULBP1	immunomodulator
TNFSF9	immunomodulator
TNFSF4	immunomodulator
TNFSF18	immunomodulator
TNFSF15	immunomodulator
TNFSF14	immunomodulator
TNFSF13B	immunomodulator
TNFSF13	immunomodulator
TNFRSF9	immunomodulator
TNFRSF8	immunomodulator
TNFRSF4	immunomodulator
TNFRSF25	immunomodulator
TNFRSF18	immunomodulator
TNFRSF17	immunomodulator
TNFRSF14	immunomodulator
TNFRSF13C	immunomodulator
TNFRSF13B	immunomodulator
TMIGD2	immunomodulator
TAPBP	MHC
TAP2	MHC
TAP1	MHC
RAET1E	immunomodulator
PVR	immunomodulator
NT5E	immunomodulator
MICB	immunomodulator
LTA	immunomodulator
KLRK1	immunomodulator
KLRC1	immunomodulator
IL6R	immunomodulator
IL6	immunomodulator
IL2RA	immunomodulator
ICOSLG	immunomodulator
ICOS	immunomodulator
HLA-G	MHC
HLA-F	MHC
HLA-E	MHC
HLA-DRB1	MHC
HLA-DRA	MHC
HLA-DQB1	MHC
HLA-DQA2	MHC
HLA-DQA1	MHC
HLA-DPB1	MHC
HLA-DPA1	MHC
HLA-DOB	MHC
HLA-DOA	MHC
HLA-DMB	MHC
HLA-DMA	MHC
HLA-C	MHC
HLA-B	MHC
HLA-A	MHC
HHLA2	immunomodulator
ENTPD1	immunomodulator
CXCR6	Receptor
CXCR5	Receptor
CXCR4	Receptor
CXCR3	Receptor
CXCR2	Receptor
CXCR1	Receptor
CXCL9	Chemokine
CXCL8	Chemokine
CXCL6	Chemokine
CXCL5	Chemokine
CXCL3	Chemokine
CXCL2	Chemokine
CXCL17	Chemokine
CXCL16	Chemokine
CXCL14	Chemokine
CXCL13	Chemokine
CXCL12	Chemokine
CXCL11	Chemokine
CXCL10	Chemokine
CXCL1	Chemokine
CX3CR1	Receptor
CX3CL1	Chemokine
CD86	immunomodulator
CD80	immunomodulator
CD70	immunomodulator
CD48	immunomodulator
CD40LG	immunomodulator
CD40	immunomodulator
CD28	immunomodulator
CD276	immunomodulator
CD27	immunomodulator
CCR9	Receptor
CCR8	Receptor
CCR7	Receptor
CCR6	Receptor
CCR5	Receptor
CCR4	Receptor
CCR3	Receptor
CCR2	Receptor
CCR10	Receptor
CCR1	Receptor
CCL8	Chemokine
CCL7	Chemokine
CCL5	Chemokine
CCL4	Chemokine
CCL3	Chemokine
CCL28	Chemokine
CCL27	Chemokine
CCL26	Chemokine
CCL25	Chemokine
CCL24	Chemokine
CCL23	Chemokine
CCL22	Chemokine
CCL21	Chemokine
CCL20	Chemokine
CCL2	Chemokine
CCL19	Chemokine
CCL18	Chemokine
CCL17	Chemokine
CCL16	Chemokine
CCL15	Chemokine
CCL14	Chemokine
CCL13	Chemokine
CCL11	Chemokine
CCL1	Chemokine
BTNL2	immunomodulator
B2M	MHC
