# Supplementary material for: Identification of immunological and prognostic value of SHROOM2 in pan-cancer and experimental verification of its role in promoting malignant phenotypes in breast cancer
Source: PeerJ. 2025 Sep 25;13:e20051. doi: 10.7717/peerj.20051 (PMC12476865; doi:10.7717/peerj.20051)
Supplement: Supplemental Information 21 [file peerj-13-20051-s021.txt]

Samples	ADORA2A	BTLA	CD160	CD200	CD200R1	CD244	CD27	CD274	CD276	CD28	CD40	CD40LG	CD44	CD48	CD70	CD80	CD86	CTLA4	HAVCR2	HHLA2	ICOS	ICOSLG	IDO1	KIR3DL1	LAG3	LAIR1	LGALS9	NRP1	PDCD1LG2	PDCD1	TIGIT	TMIGD2	TNFRSF14	TNFRSF18	TNFRSF25	TNFRSF4	TNFRSF8	TNFRSF9	TNFSF14	TNFSF15	TNFSF4	TNFSF9	cancer_type	gene
TCGA-02-0047-01	5.82566444949734	3.02860461225456	4.26695286851581	9.67176989726263	2.91517982768714	4.51454169248821	2.45949298138358	4.17232132392339	11.6504488565097	5.7471141185521	8.17500042155451	1	13.1701565258015	6.54552778135057	2.50876831700485	2.50876831700485	9.05271921615093	3.83482372434345	9.52196369204872	2.50876831700485	1	9.05271921615093	1.38586365296432	1.38586365296432	4.62949517802197	9.98142784232952	10.1312869064268	11.1606303545704	5.27767852009739	3.23231285175404	4.55281465901837	2.91517982768714	8.60371327874974	1.94414643735865	6.35770017259427	4.17232132392339	5.36542757037268	1	2.50876831700485	2.15644481087856	7.28925300315822	4.21959308314563	GBMLGG	8.19493169680336
TCGA-02-0047-01	5.82566444949734	3.02860461225456	4.26695286851581	9.67176989726263	2.91517982768714	4.51454169248821	2.45949298138358	4.17232132392339	11.6504488565097	5.7471141185521	8.17500042155451	1	13.1701565258015	6.54552778135057	2.50876831700485	2.50876831700485	9.05271921615093	3.83482372434345	9.52196369204872	2.50876831700485	1	9.05271921615093	1.38586365296432	1.38586365296432	4.62949517802197	9.98142784232952	10.1312869064268	11.1606303545704	5.27767852009739	3.23231285175404	4.55281465901837	2.91517982768714	8.60371327874974	1.94414643735865	6.35770017259427	4.17232132392339	5.36542757037268	1	2.50876831700485	2.15644481087856	7.28925300315822	4.21959308314563	GBM	8.19493169680336
TCGA-02-0055-01	5.88462785734143	2.56671231196998	5.48263174049241	8.374354095534	4.14400166606012	4.19121928948733	4.69673203410694	9.08266330711311	12.390268764831	4.09687652079618	9.70173349517773	2.08712659825921	14.1300804652915	7.43834190968646	10.2312007620071	5.26793717906792	10.3810822317768	4.54324213124145	10.5709487344662	1	2.56671231196998	8.68351321943887	5.42400126777631	1.35520189595118	5.0346981702733	11.0206945754653	9.67176989726263	12.4202632342354	9.42210453027594	4.54324213124145	3.21445425421009	4.40000597382335	9.2224172084402	7.12040600591417	5.66864486291578	5.7471141185521	6.1504540066804	6.10117004879547	2.56671231196998	3.02860461225456	8.63363695681941	8.5239247148947	GBMLGG	9.8016174732416
TCGA-02-0055-01	5.88462785734143	2.56671231196998	5.48263174049241	8.374354095534	4.14400166606012	4.19121928948733	4.69673203410694	9.08266330711311	12.390268764831	4.09687652079618	9.70173349517773	2.08712659825921	14.1300804652915	7.43834190968646	10.2312007620071	5.26793717906792	10.3810822317768	4.54324213124145	10.5709487344662	1	2.56671231196998	8.68351321943887	5.42400126777631	1.35520189595118	5.0346981702733	11.0206945754653	9.67176989726263	12.4202632342354	9.42210453027594	4.54324213124145	3.21445425421009	4.40000597382335	9.2224172084402	7.12040600591417	5.66864486291578	5.7471141185521	6.1504540066804	6.10117004879547	2.56671231196998	3.02860461225456	8.63363695681941	8.5239247148947	GBM	9.8016174732416
TCGA-02-2483-01	6.5851053883848	2.04147371038928	3.91869610777059	9.83158420439294	2.30595033710879	3.99354103214618	3.52144619614242	2.30595033710879	11.8403934777367	4.62949517802197	7.45822739099494	1	12.4002669085085	6.38733808831276	4.84122800705071	2.90650951429694	8.62366222177394	2.53354212336708	9.90150921253261	1	1.88536630209721	8.03550901836343	2.63351663531436	2.04147371038928	5.66864486291578	9.2224172084402	10.1712517311647	10.5909356771932	5.72748903423143	3.38514679018529	1.27741957347637	3.32199559376472	8.04547103685652	2.17976962466251	5.88462785734143	6.09131621562456	4.91851057601067	1	1.27741957347637	1.70742220421014	4.87985109663535	4.2101316019516	GBMLGG	9.1924679557096
TCGA-02-2483-01	6.5851053883848	2.04147371038928	3.91869610777059	9.83158420439294	2.30595033710879	3.99354103214618	3.52144619614242	2.30595033710879	11.8403934777367	4.62949517802197	7.45822739099494	1	12.4002669085085	6.38733808831276	4.84122800705071	2.90650951429694	8.62366222177394	2.53354212336708	9.90150921253261	1	1.88536630209721	8.03550901836343	2.63351663531436	2.04147371038928	5.66864486291578	9.2224172084402	10.1712517311647	10.5909356771932	5.72748903423143	3.38514679018529	1.27741957347637	3.32199559376472	8.04547103685652	2.17976962466251	5.88462785734143	6.09131621562456	4.91851057601067	1	1.27741957347637	1.70742220421014	4.87985109663535	4.2101316019516	GBM	9.1924679557096
TCGA-02-2485-01	6.79306840821915	1.96641017590173	4.06864701820034	9.54193667545755	2.28206768573105	2.8546573067896	3.45767891162187	4.6871189268298	11.460512028009	2.94994038484379	6.77325000121228	2.54181992673475	13.3001430388688	7.30912601638531	1.96641017590173	4.82193040494603	7.87615377917518	4.93785367061916	8.94293443589355	1.30700248387121	3.98417087988537	7.51789315609487	4.52410562984231	1	6.46640812881086	8.48403489949414	10.0813322681358	10.4510309934236	7.20977880715603	4.84122800705071	2.94994038484379	2.13322854009702	8.22483037366645	3.03738287233799	4.61030857850349	4.93785367061916	2.76037357277908	1.56503197475189	1	1	4.99593500923414	4.06864701820034	GBM	10.4410381619704
TCGA-02-2485-01	6.79306840821915	1.96641017590173	4.06864701820034	9.54193667545755	2.28206768573105	2.8546573067896	3.45767891162187	4.6871189268298	11.460512028009	2.94994038484379	6.77325000121228	2.54181992673475	13.3001430388688	7.30912601638531	1.96641017590173	4.82193040494603	7.87615377917518	4.93785367061916	8.94293443589355	1.30700248387121	3.98417087988537	7.51789315609487	4.52410562984231	1	6.46640812881086	8.48403489949414	10.0813322681358	10.4510309934236	7.20977880715603	4.84122800705071	2.94994038484379	2.13322854009702	8.22483037366645	3.03738287233799	4.61030857850349	4.93785367061916	2.76037357277908	1.56503197475189	1	1	4.99593500923414	4.06864701820034	GBMLGG	10.4410381619704
TCGA-04-1348-01	5.92395996828584	4.2101316019516	2.86327893717257	11.0406850153094	5.06379211471512	4.43813614896617	7.4980030353965	4.98624944533124	10.7208550751346	4.85088031624606	10.4410381619704	4.18176850225834	10.4410381619704	8.7333936869303	3.35804531792332	4.93785367061916	8.70346490994385	6.59500158844629	9.21243400727962	1.6729174275222	5.79619884691152	8.17500042155451	9.44207557741761	1.8780799013328	8.26469850169504	9.66178220027094	11.3805412173674	9.92148844547232	5.94363279127982	6.53563520246439	6.78315889289741	4.02167586096801	9.8615516194636	7.5676249954713	7.8363264066749	7.73677940953859	5.67844893646537	5.31666117832758	3.81623442365836	3.90002716994098	6.05191096786336	3.76057711150096	OV	4.80264225895506
TCGA-04-1357-01	6.87236647997016	6.07161156116973	4.35241377847365	9.87154090736675	6.01252218534708	5.28742160191145	9.24238395749725	6.2194917780626	10.7108610208781	5.72748903423143	10.5209821801288	5.98299167317278	11.3105681196027	10.1013139347565	5.19007051173312	4.97656599927134	9.67176989726263	6.88228142100977	9.77165144034797	3.6405795140573	6.90211304687788	8.09528501418504	12.1603152117127	1.42319779281895	9.50199108526089	10.0813322681358	11.6104614735658	9.44207557741761	8.45411956037786	8.29460196198148	7.68701790434145	4.71596594153259	11.3105681196027	6.1504540066804	8.04547103685652	6.87236647997016	4.62949517802197	6.12088069343549	4.46676587390284	4.57196817883003	7.07077160632125	4.52410562984231	OV	7.99566359433701
TCGA-04-1362-01	4.25747399935638	4.29540987163049	4.43813614896617	10.530975398008	3.39419265788308	2.95865014822494	3.84412516406061	2.61675845039912	11.3605487710435	2.81167385460034	6.41698336750714	2.50053039958154	9.4720328927323	6.39721903724874	2.12551411880675	3.4395108166181	7.64721471196281	2.57502928289061	7.40851667457788	2.4431498729125	1.5125688058269	8.12517644505499	10.0813322681358	1.01507797765291	5.21925698998554	7.98570290999284	11.0306897788289	9.94146796402549	3.32199559376472	3.2055349319375	2.86327893717257	2.47587733368269	9.49200492473543	6.52574336266968	8.7832782167336	5.23872371584118	3.95608514211159	3.06376198376263	3.57631920962397	3.79766340855895	3.78838482632161	4.85088031624606	OV	9.68175767913357
TCGA-04-1364-01	3.85343109417482	2.59169222069864	4.59113286565118	9.70173349517773	3.11671623014859	1.57830354161105	2.11012205566159	2.01129279318447	11.1906173848363	2.13322854009702	10.021388816693	1	6.91202972381993	3.51231979808162	1.7143674932764	2.14869393216997	3.63138389413759	1.1088176053105	3.83482372434345	2.0947793379315	1.09280542715635	7.5079479063862	2.35401632598722	1.01507797765291	2.81167385460034	3.98417087988537	6.44663586218697	9.70173349517773	2.01129279318447	0.792474620476452	3.4213659220451	1.69357584201308	6.43675090458821	2.87190878411041	7.46817072088047	5.86496869138992	1.80597797441368	3.29502368082856	1.09812556884038	1.73529131589479	4.54324213124145	5.38494568797386	OV	4.28592082573927
TCGA-04-1365-01	5.47285614709632	3.61300811020924	3.67741281921719	6.92194697155351	4.35241377847365	4.19121928948733	6.95170210085573	4.0780529992078	10.5409686627032	4.0780529992078	9.67176989726263	3.98417087988537	10.271167940394	8.7333936869303	3.89069918608275	4.82193040494603	8.56381753522509	5.53153224143605	8.80323313508855	3.41230225715956	5.1317477473308	7.37869508981128	9.18248510692294	2.51701627349968	8.79325559796693	8.95291418672232	11.6804396205836	10.0613508572017	5.92395996828584	6.60489849811473	6.24909328567989	3.18771642189603	8.95291418672232	5.20952633724985	7.46817072088047	6.22935803777086	4.10629401443667	4.6007193525714	3.4213659220451	4.06864701820034	6.46640812881086	4.06864701820034	OV	8.46409114480462
TCGA-04-1514-01	5.05409210524645	1.98879269765027	3.28604568159033	10.0913230697061	2.7348405810792	1.2540554823635	3.04616854680184	4.73520999732714	10.6109227995677	3.38514679018529	7.71687382147184	1.36741726678504	10.0913230697061	3.53971549248682	1.21951600450311	2.01881874253075	4.57196817883003	1.49315455647462	4.91851057601067	1.98131873344578	1.17441496762109	8.7333936869303	6.31819466726482	1.01507797765291	5.59026112354822	5.07349413462251	8.26469850169504	8.85312312175729	2.97609294306007	3.04616854680184	1.79172608041003	0.990034657081511	7.00130504198955	1.74931342633355	7.88611136182194	4.58154913521355	3.33099875382336	1.49961013965784	1.17999288342957	3.56716021751895	8.39429424053811	2.53354212336708	OV	9.40213388670785
TCGA-04-1519-01	4.14400166606012	3.30400802253797	1.74931342633355	10.7608316997986	2.79453944569699	1.99627972566346	4.95720551594449	2.1875684680501	9.61184500925687	2.97609294306007	9.06270045072106	1.2892024886148	8.03550901836343	3.52144619614242	1.37354964399439	1.82028648405417	4.70634771113805	1.41693475071192	5.30691294232939	3.28604568159033	1.5190718239606	7.74673268983494	4.6871189268298	1.01507797765291	4.39048120038826	5.40447028209273	9.9114987930534	7.1501926081035	1.88536630209721	1.74931342633355	1.96641017590173	1.5190718239606	8.18496594049771	1.26570385139098	6.40710079880717	4.88951259161501	4.76409482695253	3.29502368082856	0.84885415575632	3.07256966902626	11.8603880613409	4.87019187590791	OV	7.87615377917518
TCGA-05-4244-01	7.84628280200749	4.40953387491496	3.32199559376472	6.51585226699564	4.80264225895506	5.22898945346286	6.02236781302845	8.03550901836343	10.650897573413	6.60489849811473	9.74168612035036	4.40953387491496	12.550240553614	8.24476398216131	3.4213659220451	5.80601950037269	8.58376504660951	5.94363279127982	9.39214871801619	10.9607240637404	5.7471141185521	7.1005507384594	6.12088069343549	1.42947704357455	4.64869252644097	9.43209000374812	11.1906173848363	12.1503174039424	6.49607232829383	4.28592082573927	5.97315031663654	1.60503165446143	9.95145782917873	7.67706659837199	6.34782252968642	5.59026112354822	4.22905808515037	4.85088031624606	5.26793717906792	5.06379211471512	5.51196757396613	8.68351321943887	LUAD	7.91598585236476
TCGA-05-4250-01	6.91202972381993	4.21959308314563	3.45767891162187	7.2991892911185	5.09290415358407	5.75692856472784	7.60741702461277	8.66356220165767	11.4005337676461	5.69806105583284	10.3910747590397	3.83482372434345	13.2001533047183	8.36438433469177	7.55767789063168	5.64904073242173	8.84314482112795	6.51585226699564	9.66178220027094	11.1106525789496	6.49607232829383	7.34887723116629	10.7008670079527	1.42947704357455	7.66711562943563	9.76166292040646	11.7104305746727	12.8901900506193	7.0211500020171	8.20489768884306	7.04099708020507	4.19121928948733	9.70173349517773	5.59026112354822	5.414234981257	5.76674426899593	3.83482372434345	5.64904073242173	3.45767891162187	6.17017437001205	7.07077160632125	6.89219694463116	LUAD	7.92594459013023
TCGA-05-4382-01	7.67706659837199	4.41906488409228	3.64978024614063	8.7832782167336	5.99283410827296	5.16090065427553	9.30228692181775	6.90211304687788	11.8603880613409	7.24951228474472	9.34222443400615	4.52410562984231	13.1401598145592	9.16251976744537	3.50319894219952	6.69400183569694	9.84157326745834	6.49607232829383	10.2312007620071	10.7808202527961	5.43376913119681	8.10524857425023	7.9757424980281	2.05664083532474	7.65716499985357	10.7008670079527	10.920744414692	12.0803331823917	8.56381753522509	6.42686673790381	7.08069747657201	2.54181992673475	10.3511049630608	7.09062385510454	8.374354095534	7.41845801771856	5.551102773558	5.8551408578721	4.09687652079618	6.65439352363872	7.92594459013023	5.31666117832758	LUAD	7.19984659255141
TCGA-05-4384-01	7.54773115174744	4.10629401443667	3.40324449134647	7.28925300315822	5.02500427129375	4.54324213124145	6.69400183569694	5.10261212675158	10.7008670079527	6.74352711070353	8.53389764149629	5.07349413462251	13.1001643073022	7.54773115174744	4.2101316019516	4.87985109663535	8.4142352071513	5.1317477473308	8.86310157195212	6.73362075643522	4.16287777680036	7.64721471196281	5.86496869138992	1.6866748476107	4.79300177024062	9.64180706328509	10.1312869064268	11.7204276009169	6.14059526486312	4.58154913521355	4.90884234582118	1	10.2611760607517	5.48263174049241	6.07161156116973	6.5851053883848	4.75446407226964	3.48497398411578	4.72558670899557	9.16251976744537	4.75446407226964	6.40710079880717	LUAD	8.88305891693057
TCGA-05-4389-01	7.8661964903043	5.36542757037268	2.81167385460034	6.61479611258923	6.27870288742811	5.90429163677133	7.96578236032228	6.72371504738275	10.9507290987296	6.93186478620093	9.65179458874743	5.40447028209273	11.8803827194943	9.6218322729365	4.25747399935638	6.29844703839567	8.94293443589355	7.06084624783505	9.58188375152447	2.32993363237846	7.2991892911185	7.67706659837199	10.4310453803424	1.7143674932764	8.02554726304225	10.0613508572017	11.2006131211538	10.1812430885499	7.5079479063862	7.00130504198955	7.2395782287683	3.59465313456789	10.3111360155734	7.01122725542325	6.64449313731596	7.47811444001195	6.05191096786336	6.73362075643522	4.25747399935638	6.35770017259427	6.43675090458821	7.2395782287683	LUAD	8.14510530535148
TCGA-05-4390-01	6.61479611258923	3.53057810476897	1.96641017590173	7.1501926081035	2.54181992673475	3.27707405989652	7.66711562943563	5.83548872900001	10.3411126457238	5.50218746389933	7.63726476811629	2.54181992673475	11.3405564301247	7.28925300315822	2.1875684680501	4.26695286851581	8.29460196198148	5.92395996828584	8.34444544352552	2.1875684680501	4.1157152988859	8.89303780967789	6.41698336750714	1.39824315875015	5.30691294232939	8.80323313508855	8.48403489949414	12.2402982102083	5.7471141185521	4.36192584337647	5.02500427129375	1.39824315875015	9.6218322729365	8.30457022420452	7.21971148683644	6.47629542726537	4.40000597382335	4.67750840579316	3.06376198376263	5.95347086835584	5.86496869138992	4.40000597382335	LUAD	8.24476398216131
TCGA-05-4395-01	6.14059526486312	3.2055349319375	5.2581975903027	6.84262519230592	4.44767636606517	5.68825433704135	6.04206221129487	5.94363279127982	10.9407341687222	5.05409210524645	8.75334701919414	3.29502368082856	13.5801178065577	7.81641452397988	3.47586994583288	5.71767841309913	8.45411956037786	5.97315031663654	8.9928345763664	1.74229510845381	5.63924069338247	6.9913833653665	7.37869508981128	1	6.54552778135057	9.02277629772114	10.1212958535501	12.1403196114169	6.71380998794903	5.551102773558	5.81584137060343	5.65884212525988	9.56191003031625	8.93295482562172	6.03221449068807	6.11102487695713	3.73281202946139	5.71767841309913	3.47586994583288	4.78336369162256	5.60005425685427	5.414234981257	LUAD	7.18991484621344
TCGA-05-4396-01	7.32900076692821	3.90002716994098	3.56716021751895	7.12040600591417	4.27643515102476	3.96544290989388	6.31819466726482	4.66790048758002	11.0406850153094	6.12088069343549	7.14026325172201	4.97656599927134	11.3305602996509	6.65439352363872	2.7093872252121	3.01107049110278	6.71380998794903	5.01531243580359	6.94178316391036	6.45652160536212	4.79300177024062	6.86245212549532	5.98299167317278	2.32993363237846	5.08319815190643	7.96578236032228	9.40213388670785	10.9907091663858	5.47285614709632	4.39048120038826	5.65884212525988	2.7093872252121	9.32225546168747	4.94752850651872	6.13073749159997	6.22935803777086	3.36707308644311	4.48586735359869	4.21959308314563	7.77659444926091	5.31666117832758	5.08319815190643	LUAD	8.49400706707733
TCGA-05-4397-01	6.49607232829383	3.1078726269439	3.57631920962397	5.60005425685427	4.84122800705071	3.82552680187983	5.69806105583284	5.21925698998554	12.5102473159169	6.17017437001205	10.4210526488857	3.54885832795991	11.6604457565103	7.17005277120889	5.70786908408509	5.42400126777631	8.46409114480462	5.551102773558	8.87308017068376	1.5255905884282	4.62949517802197	8.23479706324854	9.9714377688112	2.57502928289061	6.72371504738275	10.4310453803424	12.9201861396864	10.2112175169492	6.96162159323654	4.90884234582118	5.20952633724985	2.91517982768714	10.8707706594091	6.20962643606519	7.08069747657201	6.10117004879547	3.54885832795991	3.54885832795991	2.21888213769176	4.28592082573927	5.54131677926944	5.86496869138992	LUAD	8.72341726395546
TCGA-05-4398-01	8.72341726395546	4.93785367061916	2.89784721240771	7.67706659837199	6.10117004879547	5.35567096710634	8.25473112883112	9.35220908047588	11.1006571169615	6.79306840821915	9.88153026918505	4.24799856480596	13.6501122272203	8.91299603065022	7.26938175118885	6.57520990276317	9.42210453027594	6.36757865041342	9.961447764268	3.73281202946139	6.2194917780626	9.46204702259273	8.47406292495817	1.60503165446143	7.12040600591417	10.1912345055828	11.1906173848363	12.0603378329001	7.78654900130377	6.91202972381993	7.12040600591417	3.29502368082856	10.4810097833094	8.48403489949414	7.36875538579611	7.5079479063862	5.1317477473308	8.16503514161331	4.06864701820034	5.43376913119681	7.32900076692821	9.36219383283848	LUAD	8.39429424053811
TCGA-05-4402-01	6.90211304687788	4.12514035098032	2.82025377961879	6.65439352363872	4.74483579042214	3.89069918608275	8.38432406462607	5.58046939914552	11.4705084917965	7.48805854573083	9.42210453027594	4.18176850225834	12.6302275786093	8.54387075460468	4.49542253591994	6.03221449068807	9.04273811185805	5.50218746389933	9.4720328927323	10.4910028106502	5.15118111877881	7.94586291526981	9.32225546168747	1.4484117589876	7.32900076692821	9.68175767913357	11.7404217148691	11.3405564301247	6.37745795751641	4.63909251716718	5.88462785734143	3.31299867178276	10.2511842375447	5.54131677926944	7.71687382147184	5.64904073242173	4.33339935039163	5.27767852009739	3.53971549248682	6.36757865041342	6.57520990276317	4.34290494073378	LUAD	8.7733009924679
TCGA-05-4403-01	8.08532170664964	4.08746284125034	4.18176850225834	6.92194697155351	5.28742160191145	5.5217491697503	7.58752029302882	5.61964471291272	11.7404217148691	8.29460196198148	8.96289407714106	5.02500427129375	12.930184854008	9.41211915769595	3.7420622730727	5.7373009388936	9.14255491096044	4.62949517802197	9.9114987930534	8.38432406462607	4.8991763461976	8.16503514161331	8.22483037366645	1	5.69806105583284	9.27233493604136	11.9203722553597	11.270584088386	6.47629542726537	4.36192584337647	5.70786908408509	3.76984165007216	10.6608913753355	4.41906488409228	4.15343788332676	5.551102773558	4.08746284125034	4.64869252644097	3.11671623014859	5.51196757396613	5.65884212525988	6.06176075345336	LUAD	8.50397942638167
TCGA-05-4405-01	7.21971148683644	3.99354103214618	4.04984673403572	8.05543331671743	4.95720551594449	3.57631920962397	8.26469850169504	6.34782252968642	11.3305602996509	5.31666117832758	8.46409114480462	4.58154913521355	12.2602941050787	7.89606923623249	2.7348405810792	5.26793717906792	8.85312312175729	4.61990052607713	9.17250237722637	4.10629401443667	3.92803700999273	8.10524857425023	5.63924069338247	1	6.03221449068807	9.53195013700038	11.7004335691065	12.9201861396864	5.65884212525988	5.05409210524645	4.95720551594449	2.7348405810792	9.85156240598861	7.11047812320034	5.19007051173312	5.68825433704135	3.73281202946139	4.36192584337647	6.90211304687788	6.17017437001205	5.70786908408509	7.68701790434145	LUAD	8.56381753522509
TCGA-05-4410-01	7.69696954503856	5.8551408578721	5.19007051173312	6.16031371054989	5.6294420171807	6.08146338416209	9.92148844547232	6.77325000121228	9.92148844547232	6.52574336266968	9.49200492473543	6.03221449068807	13.0101748831522	8.98285427291361	2.54181992673475	5.21925698998554	8.69348898117993	6.47629542726537	9.16251976744537	9.07268181467191	6.00267761472089	8.57379120020053	9.59187074793493	1.82028648405417	7.89606923623249	9.9714377688112	11.7304246476963	12.7802051069244	7.59746848079497	6.23922520901988	7.18991484621344	5.06379211471512	10.0313792280195	5.35567096710634	8.45411956037786	5.46308207930634	5.02500427129375	4.99593500923414	4.40000597382335	6.50596192050492	5.83548872900001	5.94363279127982	LUAD	8.91299603065022
TCGA-05-4415-01	6.74352711070353	3.11671623014859	2.87190878411041	5.67844893646537	3.76057711150096	4.64869252644097	6.2194917780626	6.02236781302845	11.7904073517403	6.02236781302845	8.44414817303153	2.07948633244772	12.2802900564542	7.46817072088047	4.57196817883003	4.98624944533124	7.65716499985357	5.24845976535282	7.87615377917518	1.73529131589479	5.10261212675158	6.79306840821915	8.67353762587677	2.07948633244772	7.448284453032	7.85623949723517	8.57379120020053	12.3802706340629	5.97315031663654	5.36542757037268	6.81288929288024	1.73529131589479	7.8263703133051	4.13456914767839	3.55800657999046	4.27643515102476	3.32199559376472	4.79300177024062	4.37144111531919	3.85343109417482	6.62469442710071	7.13033438321058	LUAD	5.551102773558
TCGA-05-4417-01	7.68701790434145	6.03221449068807	3.06376198376263	8.84314482112795	5.6294420171807	5.1317477473308	9.02277629772114	6.34782252968642	11.2805800546037	8.21486391499952	9.28231882041464	5.07349413462251	12.2902880530879	8.96289407714106	3.44859198044464	6.46640812881086	9.04273811185805	7.57757246376511	9.23240052544526	2.82025377961879	7.67706659837199	8.15507010232493	8.59373907320531	2.03390924643191	7.2395782287683	9.81160630675537	10.4010673378822	12.4902507680185	7.06084624783505	6.86245212549532	8.47406292495817	3.75131730981593	9.77165144034797	6.28857452523258	6.37745795751641	7.41845801771856	6.20962643606519	6.33794572735453	3.2681088509576	7.73677940953859	7.14026325172201	6.71380998794903	LUAD	8.80323313508855
TCGA-05-4418-01	7.5676249954713	6.11102487695713	3.69585955485882	7.93590361174681	4.82193040494603	5.70786908408509	9.28231882041464	7.04099708020507	11.2006131211538	7.18991484621344	9.79162871730955	5.34591601531236	12.1803108725674	9.33223989416356	5.38494568797386	5.27767852009739	8.7333936869303	6.70390558256643	9.27233493604136	4.08746284125034	5.88462785734143	7.0211500020171	9.21243400727962	1.58496250072116	7.46817072088047	9.30228692181775	10.0014081943928	10.9007548036159	7.57757246376511	6.81288929288024	7.87615377917518	4.63909251716718	10.3411126457238	6.62469442710071	6.54552778135057	7.09062385510454	5.43376913119681	6.04206221129487	3.45767891162187	6.64449313731596	7.39857573701822	7.95582249876775	LUAD	7.5079479063862
TCGA-05-4420-01	7.42839976367146	2.69246313713459	3.34000811743607	7.18991484621344	4.35241377847365	4.52410562984231	7.11047812320034	4.45721961405385	12.0903308811967	5.7471141185521	7.19984659255141	2.57502928289061	11.2405963587883	7.58752029302882	1.48029104992431	3.81623442365836	7.51789315609487	2.95865014822494	7.90602740040838	1.3370026756639	3.05496159683704	6.20962643606519	5.97315031663654	1.48029104992431	5.32641110989816	8.08532170664964	8.22483037366645	11.8803827194943	5.20952633724985	4.43813614896617	4.33339935039163	2.75185379854473	9.33223989416356	10.3111360155734	7.13033438321058	6.13073749159997	3.09903613126183	3.09903613126183	2.36206576402517	7.8661964903043	5.12203393633322	2.21103606826081	LUAD	8.30457022420452
TCGA-05-4422-01	7.66711562943563	5.91412523732421	4.78336369162256	6.62469442710071	6.60489849811473	6.46640812881086	9.72170964377248	5.81584137060343	11.0806662878546	6.88228142100977	8.65358694795363	6.03221449068807	11.830396214215	9.67176989726263	4.71596594153259	5.6294420171807	8.7333936869303	6.97154163727767	9.29230281592852	9.35220908047588	6.36757865041342	8.23479706324854	8.87308017068376	1.81312517329443	7.64721471196281	9.58188375152447	10.9607240637404	10.1512691969968	6.90211304687788	7.42839976367146	7.81641452397988	4.96688468484955	11.1706260013379	6.07161156116973	7.79650386586165	6.64449313731596	4.56239001417346	5.91412523732421	5.88462785734143	7.39857573701822	6.52574336266968	5.01531243580359	LUAD	8.03550901836343
TCGA-05-4424-01	7.09062385510454	4.87019187590791	3.2681088509576	7.46817072088047	4.93785367061916	5.30691294232939	7.38863520782718	5.47285614709632	11.0506802846785	8.09528501418504	9.30228692181775	4.74483579042214	12.1803108725674	8.62366222177394	2.41871333943918	5.76674426899593	9.26235116357923	5.65884212525988	9.72170964377248	2.41871333943918	6.14059526486312	8.63363695681941	8.50397942638167	1	6.36757865041342	10.3011439140548	11.4305227848568	11.7204276009169	7.12040600591417	5.34591601531236	7.21971148683644	1.77753113673595	8.97287410618942	5.2581975903027	7.01122725542325	5.69806105583284	4.97656599927134	5.08319815190643	3.03738287233799	6.43675090458821	6.26883213091403	4.14400166606012	LUAD	9.66178220027094
TCGA-05-4425-01	7.85623949723517	4.31439799340085	2.69246313713459	7.90602740040838	6.13073749159997	5.30691294232939	7.17005277120889	7.13033438321058	11.2905760486737	6.56531513644648	10.271167940394	6.55542109433225	13.6401130077918	9.40213388670785	4.61030857850349	6.88228142100977	9.46204702259273	5.4924088494279	9.85156240598861	3.21445425421009	5.78637941837864	8.7733009924679	8.7832782167336	1	5.75692856472784	10.0313792280195	11.9103748442642	12.2502961505314	8.05543331671743	5.64904073242173	6.39721903724874	4.73520999732714	10.2811598760826	6.13073749159997	5.72748903423143	6.73362075643522	4.92818102237751	6.98146222922925	4.39048120038826	7.65716499985357	6.71380998794903	8.44414817303153	LUAD	9.28231882041464
TCGA-05-4426-01	7.0211500020171	3.36707308644311	3.18771642189603	6.87236647997016	4.3049022677843	4.91851057601067	6.01252218534708	8.20489768884306	11.1806216781623	7.08069747657201	10.3810822317768	5.29716641310144	13.5001245233669	8.00562454919388	2.21888213769176	4.6007193525714	7.59746848079497	5.20952633724985	8.7333936869303	3.09020678100444	4.71596594153259	7.1501926081035	5.33616272591282	1	4.71596594153259	9.40213388670785	10.1812430885499	12.7502094163441	6.48618349549255	5.82566444949734	5.7471141185521	2.69246313713459	10.680879107246	5.4435385611301	5.80601950037269	6.19976201798932	4.79300177024062	5.86496869138992	5.70786908408509	6.57520990276317	6.16031371054989	8.20489768884306	LUAD	8.19493169680336
TCGA-05-4427-01	6.91202972381993	4.21959308314563	3.53057810476897	7.12040600591417	3.91869610777059	5.2581975903027	7.09062385510454	8.20489768884306	11.3305602996509	6.26883213091403	8.22483037366645	4.33339935039163	11.5604777447017	7.64721471196281	3.25915009012114	6.42686673790381	8.70346490994385	5.69806105583284	8.89303780967789	2.00377977252234	5.92395996828584	6.50596192050492	7.88611136182194	1.81312517329443	6.30832042102451	9.73169784134654	10.0813322681358	13.3901343886742	6.28857452523258	4.33339935039163	6.69400183569694	2.7093872252121	9.64180706328509	6.13073749159997	7.00130504198955	5.65884212525988	3.76984165007216	6.00267761472089	3.01107049110278	5.33616272591282	6.67419633549476	5.66864486291578	LUAD	9.01279558970126
TCGA-05-4430-01	7.98570290999284	4.23852658624002	3.36707308644311	8.15507010232493	5.67844893646537	5.37518581425734	7.96578236032228	6.18989853008654	11.9003774511712	7.39857573701822	9.58188375152447	3.64978024614063	12.2402982102083	9.1924679557096	4.0029152628302	6.67419633549476	9.34222443400615	6.31819466726482	9.93147816929375	6.82280065384376	6.12088069343549	8.1351407523665	8.29460196198148	1.39824315875015	7.1005507384594	9.81160630675537	11.0906616865235	12.4302614161084	7.39857573701822	5.4435385611301	6.36757865041342	3.16992500144231	9.8615516194636	8.5538440529385	6.52574336266968	7.63726476811629	5.28742160191145	5.01531243580359	3.16992500144231	4.85088031624606	6.90211304687788	6.02236781302845	LUAD	8.86310157195212
TCGA-05-4432-01	7.98570290999284	5.02500427129375	4.24799856480596	7.42839976367146	4.72558670899557	5.47285614709632	9.13257266593613	5.92395996828584	11.0306897788289	6.59500158844629	9.35220908047588	4.54324213124145	11.9503645954231	8.85312312175729	3.41230225715956	5.39470718080309	8.66356220165767	6.26883213091403	8.74337027238222	3.2055349319375	5.414234981257	8.56381753522509	9.75167448022276	2.11012205566159	8.01558577270943	9.28231882041464	10.0113984719966	10.9407341687222	6.93186478620093	6.48618349549255	7.0211500020171	2.78598504596302	9.74168612035036	6.59500158844629	8.9928345763664	6.65439352363872	5.43376913119681	6.5851053883848	3.25019781287157	4.24799856480596	6.02236781302845	3.90935948581676	LUAD	7.95582249876775
TCGA-05-4433-01	7.38863520782718	4.5049806550494	3.24125205483001	6.38733808831276	5.1317477473308	6.14059526486312	6.97154163727767	5.86496869138992	11.060675586709	6.80297854294739	8.89303780967789	5.7373009388936	12.5802356034964	9.21243400727962	3.1078726269439	5.40447028209273	8.85312312175729	5.38494568797386	9.70173349517773	9.8016174732416	5.84531420110871	8.98285427291361	9.50199108526089	1.87080722742063	6.12088069343549	10.2511842375447	11.260588150214	11.2106088869102	6.74352711070353	5.35567096710634	6.81288929288024	2.79453944569699	10.7208550751346	4.39048120038826	5.82566444949734	5.09290415358407	5.1317477473308	4.64869252644097	5.09290415358407	6.18989853008654	6.18989853008654	5.09290415358407	LUAD	9.05271921615093
TCGA-05-4434-01	7.59746848079497	6.10117004879547	3.60382800625361	7.8263703133051	6.20962643606519	6.26883213091403	8.29460196198148	8.03550901836343	11.6904365843618	7.37869508981128	10.4110599679487	5.96331004592741	13.4501289144777	9.98142784232952	4.04045247856114	6.71380998794903	9.44207557741761	6.72371504738275	9.99141798434747	10.6109227995677	6.65439352363872	8.40426462185	11.6404519780646	2.0947793379315	7.40851667457788	10.3910747590397	11.6404519780646	11.3405564301247	8.7333936869303	6.82280065384376	7.54773115174744	4.55281465901837	10.6109227995677	7.448284453032	7.48805854573083	6.94178316391036	7.92594459013023	6.45652160536212	5.23872371584118	6.54552778135057	7.26938175118885	6.16031371054989	LUAD	8.62366222177394
TCGA-05-5420-01	8.50397942638167	7.28925300315822	4.38095957429007	8.58376504660951	7.34887723116629	7.48805854573083	8.70346490994385	7.75668629135049	10.5509619738914	7.62731517068299	11.3205641960812	7.34887723116629	13.3501381666731	12.5302439113334	4.75446407226964	8.07535865338757	10.7008670079527	8.14510530535148	11.2306005059285	1.53212506611158	8.10524857425023	7.25944679324657	11.6604457565103	1	7.57757246376511	10.970719063513	11.0506802846785	11.1206480722698	9.76166292040646	6.85253836159502	6.96162159323654	5.93379582210517	11.060675586709	7.51789315609487	6.94178316391036	8.12517644505499	6.26883213091403	7.31906317597605	6.13073749159997	6.57520990276317	7.84628280200749	5.64904073242173	LUAD	4.75446407226964
TCGA-05-5423-01	7.92594459013023	6.12088069343549	3.99354103214618	7.77659444926091	6.74352711070353	6.29844703839567	7.84628280200749	5.67844893646537	11.1006571169615	7.27931715550728	10.4410381619704	5.37518581425734	12.6502244457111	10.7708259564726	4.34290494073378	7.79650386586165	10.0513602487285	7.08069747657201	10.2411924711649	12.4902507680185	6.89219694463116	7.95582249876775	9.38216365233038	1.64558194307775	5.92395996828584	10.141278021051	10.8507814145006	12.4202632342354	7.77659444926091	5.54131677926944	7.12040600591417	3.85343109417482	10.1212958535501	6.42686673790381	6.25896226166122	6.97154163727767	4.58154913521355	6.48618349549255	3.09903613126183	6.12088069343549	6.18003597864946	7.2395782287683	LUAD	7.60741702461277
TCGA-05-5425-01	7.8661964903043	5.37518581425734	4.61990052607713	8.86310157195212	6.1504540066804	6.68409875183243	8.46409114480462	6.77325000121228	11.1706260013379	7.48805854573083	9.74168612035036	4.44767636606517	12.1603152117127	10.0513602487285	4.51454169248821	6.84262519230592	10.0014081943928	7.41845801771856	10.2511842375447	9.26235116357923	7.09062385510454	8.18496594049771	10.9907091663858	1.53867522362071	7.51789315609487	10.0613508572017	11.0206945754653	10.650897573413	7.9757424980281	6.88228142100977	7.8661964903043	4.40953387491496	10.3311203817826	6.36757865041342	5.99283410827296	7.17998357135454	5.53153224143605	6.41698336750714	4.05924492188326	7.39857573701822	7.06084624783505	5.72748903423143	LUAD	7.66711562943563
TCGA-05-5428-01	8.76332392625665	2.45949298138358	2.20320173603971	8.35441478353908	6.03221449068807	4.67750840579316	5.33616272591282	6.02236781302845	10.1812430885499	5.83548872900001	7.79650386586165	2.8546573067896	11.8104017443893	9.68175767913357	3.82552680187983	6.74352711070353	9.75167448022276	3.99354103214618	9.71172152819323	4.57196817883003	4.77372803864711	7.31906317597605	6.71380998794903	1.5190718239606	5.59026112354822	9.07268181467191	8.91299603065022	11.6104614735658	6.26883213091403	3.6405795140573	4.06864701820034	1.90730743050151	9.58188375152447	4.14400166606012	5.68825433704135	6.57520990276317	3.91869610777059	3.82552680187983	3.30400802253797	3.91869610777059	7.46817072088047	6.73362075643522	LUAD	4.86053494416974
TCGA-05-5429-01	5.50218746389933	2.88919296279737	1	7.30912601638531	3.84412516406061	3.49408366024756	6.90211304687788	3.16103954165925	10.7708259564726	5.61964471291272	8.95291418672232	3.76984165007216	13.1301609260954	8.15507010232493	3.03738287233799	4.61030857850349	6.75343410581403	4.3049022677843	7.17005277120889	11.0306897788289	4.36192584337647	7.8363264066749	6.11102487695713	1	4.24799856480596	7.13033438321058	11.7404217148691	10.0113984719966	4.93785367061916	3.59465313456789	4.56239001417346	3.76984165007216	11.2905760486737	3.76984165007216	4.69673203410694	5.07349413462251	2.55010758916726	3.49408366024756	2.11012205566159	6.01252218534708	6.62469442710071	8.76332392625665	LUAD	6.64449313731596
TCGA-05-5715-01	6.75343410581403	3.29502368082856	2.55840506583267	6.63459343691165	3.85343109417482	6.06176075345336	6.16031371054989	4.52410562984231	11.5304877814366	5.414234981257	9.29230281592852	4.0780529992078	12.7002168008406	8.81321082702645	4.83157803158658	3.69585955485882	8.5538440529385	3.40324449134647	9.69174554529889	10.1912345055828	3.85343109417482	7.22964462842323	9.11260854656635	1.47388318970464	4.42859898189366	9.8615516194636	12.3202821256207	11.0906616865235	5.67844893646537	3.85343109417482	4.25747399935638	1.83465127218851	10.4010673378822	5.71767841309913	3.29502368082856	6.46640812881086	4.25747399935638	3.69585955485882	3.40324449134647	5.99283410827296	6.87236647997016	8.94293443589355	LUAD	8.12517644505499
TCGA-06-0125-01	6.67419633549476	2.78598504596302	3.69585955485882	8.5538440529385	2.69246313713459	3.34000811743607	2.6000380985843	4.65829518887023	11.5204911736473	2.14869393216997	6.56531513644648	1.26570385139098	13.6401130077918	4.79300177024062	2.28206768573105	2.01129279318447	7.13033438321058	1.6866748476107	8.53389764149629	1.49315455647462	1	7.94586291526981	3.50319894219952	1	4.5049806550494	8.51395197609013	8.61368766201306	10.9907091663858	5.60005425685427	2.28206768573105	3.69585955485882	1.49315455647462	8.87308017068376	3.55800657999046	6.34782252968642	4.83157803158658	2.14869393216997	1.49315455647462	2.78598504596302	2.01129279318447	5.88462785734143	2.14869393216997	GBMLGG	10.2811598760826
TCGA-06-0125-01	6.67419633549476	2.78598504596302	3.69585955485882	8.5538440529385	2.69246313713459	3.34000811743607	2.6000380985843	4.65829518887023	11.5204911736473	2.14869393216997	6.56531513644648	1.26570385139098	13.6401130077918	4.79300177024062	2.28206768573105	2.01129279318447	7.13033438321058	1.6866748476107	8.53389764149629	1.49315455647462	1	7.94586291526981	3.50319894219952	1	4.5049806550494	8.51395197609013	8.61368766201306	10.9907091663858	5.60005425685427	2.28206768573105	3.69585955485882	1.49315455647462	8.87308017068376	3.55800657999046	6.34782252968642	4.83157803158658	2.14869393216997	1.49315455647462	2.78598504596302	2.01129279318447	5.88462785734143	2.14869393216997	GBM	10.2811598760826
TCGA-06-0129-01	6.75343410581403	1.69357584201308	4.87019187590791	8.38432406462607	2.51701627349968	4.0029152628302	3.53057810476897	5.56089021467045	10.7008670079527	3.35804531792332	6.92194697155351	1.49961013965784	10.8907600523075	8.39429424053811	1.27155330316361	5.33616272591282	9.39214871801619	4.61990052607713	11.0106994054488	1	3.23231285175404	8.5538440529385	3.02860461225456	1	7.73677940953859	9.69174554529889	11.830396214215	8.81321082702645	7.19984659255141	3.23231285175404	2.61675845039912	5.14146347898437	8.64361186594479	2.16420774993775	5.1317477473308	3.56716021751895	3.16992500144231	1.27155330316361	1.69357584201308	2.79453944569699	4.41906488409228	3.41230225715956	GBM	7.81641452397988
TCGA-06-0129-01	6.75343410581403	1.69357584201308	4.87019187590791	8.38432406462607	2.51701627349968	4.0029152628302	3.53057810476897	5.56089021467045	10.7008670079527	3.35804531792332	6.92194697155351	1.49961013965784	10.8907600523075	8.39429424053811	1.27155330316361	5.33616272591282	9.39214871801619	4.61990052607713	11.0106994054488	1	3.23231285175404	8.5538440529385	3.02860461225456	1	7.73677940953859	9.69174554529889	11.830396214215	8.81321082702645	7.19984659255141	3.23231285175404	2.61675845039912	5.14146347898437	8.64361186594479	2.16420774993775	5.1317477473308	3.56716021751895	3.16992500144231	1.27155330316361	1.69357584201308	2.79453944569699	4.41906488409228	3.41230225715956	GBMLGG	7.81641452397988
TCGA-06-0130-01	6.60489849811473	4.32389702779414	4.08746284125034	7.32900076692821	5.97315031663654	6.25896226166122	7.74673268983494	7.32900076692821	12.6602228954711	6.35770017259427	9.50199108526089	4.28592082573927	14.2000766543954	9.93147816929375	9.01279558970126	6.04206221129487	10.2911518674308	5.5706790930363	11.3005720704037	2.01881874253075	5.82566444949734	9.1924679557096	7.85623949723517	2.01881874253075	8.08532170664964	11.7704130373448	11.8803827194943	12.4702542683011	9.24238395749725	5.551102773558	6.39721903724874	4.65829518887023	10.680879107246	4.87019187590791	8.34444544352552	5.81584137060343	5.01531243580359	5.08319815190643	4.04045247856114	3.55800657999046	9.2224172084402	7.07077160632125	GBMLGG	7.3389387862992
TCGA-06-0130-01	6.60489849811473	4.32389702779414	4.08746284125034	7.32900076692821	5.97315031663654	6.25896226166122	7.74673268983494	7.32900076692821	12.6602228954711	6.35770017259427	9.50199108526089	4.28592082573927	14.2000766543954	9.93147816929375	9.01279558970126	6.04206221129487	10.2911518674308	5.5706790930363	11.3005720704037	2.01881874253075	5.82566444949734	9.1924679557096	7.85623949723517	2.01881874253075	8.08532170664964	11.7704130373448	11.8803827194943	12.4702542683011	9.24238395749725	5.551102773558	6.39721903724874	4.65829518887023	10.680879107246	4.87019187590791	8.34444544352552	5.81584137060343	5.01531243580359	5.08319815190643	4.04045247856114	3.55800657999046	9.2224172084402	7.07077160632125	GBM	7.3389387862992
TCGA-06-0132-01	6.76334173742217	2.49230256639332	4.09687652079618	9.94146796402549	3.61300811020924	5.71767841309913	5.15118111877881	4.37144111531919	10.580942183218	4.33339935039163	7.64721471196281	3.1078726269439	13.1701565258015	7.77659444926091	3.92803700999273	2.49230256639332	9.9114987930534	3.2055349319375	11.7204276009169	2.63351663531436	2.63351663531436	9.64180706328509	5.90429163677133	1.37969844810088	4.37144111531919	11.2405963587883	11.7104305746727	10.4910028106502	7.31906317597605	3.53971549248682	3.29502368082856	7.12040600591417	9.18248510692294	3.87205631882768	5.7471141185521	4.6007193525714	5.94363279127982	1.679788696493	3.68663370448297	1.679788696493	6.24909328567989	5.90429163677133	GBMLGG	8.64361186594479
TCGA-06-0132-01	6.76334173742217	2.49230256639332	4.09687652079618	9.94146796402549	3.61300811020924	5.71767841309913	5.15118111877881	4.37144111531919	10.580942183218	4.33339935039163	7.64721471196281	3.1078726269439	13.1701565258015	7.77659444926091	3.92803700999273	2.49230256639332	9.9114987930534	3.2055349319375	11.7204276009169	2.63351663531436	2.63351663531436	9.64180706328509	5.90429163677133	1.37969844810088	4.37144111531919	11.2405963587883	11.7104305746727	10.4910028106502	7.31906317597605	3.53971549248682	3.29502368082856	7.12040600591417	9.18248510692294	3.87205631882768	5.7471141185521	4.6007193525714	5.94363279127982	1.679788696493	3.68663370448297	1.679788696493	6.24909328567989	5.90429163677133	GBM	8.64361186594479
TCGA-06-0138-01	6.69400183569694	2.02635757536804	4.98624944533124	9.65179458874743	4.59113286565118	3.98417087988537	4.38095957429007	4.04984673403572	11.3405564301247	4.95720551594449	8.25473112883112	2.7774392389867	13.7801025571072	8.56381753522509	2.61675845039912	3.77911089760816	9.54193667545755	2.45131624892209	10.5109890093907	1.42947704357455	2.61675845039912	8.85312312175729	2.91517982768714	1	5.11232205858368	10.4010673378822	10.6009292160796	10.3311203817826	6.64449313731596	4.5049806550494	1.42947704357455	4.88951259161501	9.1924679557096	1.75634622894942	6.2194917780626	6.05191096786336	3.63138389413759	2.02635757536804	2.45131624892209	1	6.39721903724874	5.5706790930363	GBM	9.06270045072106
TCGA-06-0138-01	6.69400183569694	2.02635757536804	4.98624944533124	9.65179458874743	4.59113286565118	3.98417087988537	4.38095957429007	4.04984673403572	11.3405564301247	4.95720551594449	8.25473112883112	2.7774392389867	13.7801025571072	8.56381753522509	2.61675845039912	3.77911089760816	9.54193667545755	2.45131624892209	10.5109890093907	1.42947704357455	2.61675845039912	8.85312312175729	2.91517982768714	1	5.11232205858368	10.4010673378822	10.6009292160796	10.3311203817826	6.64449313731596	4.5049806550494	1.42947704357455	4.88951259161501	9.1924679557096	1.75634622894942	6.2194917780626	6.05191096786336	3.63138389413759	2.02635757536804	2.45131624892209	1	6.39721903724874	5.5706790930363	GBMLGG	9.06270045072106
TCGA-06-0141-01	5.88462785734143	2.48408486266533	4.73520999732714	8.90301684791804	3.67741281921719	5.4924088494279	5.04439411935845	5.56089021467045	11.4005337676461	5.4435385611301	9.70173349517773	2.3459777940047	13.8800956893923	8.04547103685652	6.91202972381993	3.27707405989652	10.1312869064268	5.08319815190643	11.3605487710435	1.59832659298	3.34902365021822	8.82318867271602	8.23479706324854	2.60839352325266	4.88951259161501	11.3905374796022	11.1906173848363	11.3505525873171	7.22964462842323	3.78838482632161	3.98417087988537	3.55800657999046	10.7108610208781	4.61990052607713	7.09062385510454	4.24799856480596	5.42400126777631	3.61300811020924	5.0346981702733	1.82028648405417	6.73362075643522	6.36757865041342	GBM	6.71380998794903
TCGA-06-0141-01	5.88462785734143	2.48408486266533	4.73520999732714	8.90301684791804	3.67741281921719	5.4924088494279	5.04439411935845	5.56089021467045	11.4005337676461	5.4435385611301	9.70173349517773	2.3459777940047	13.8800956893923	8.04547103685652	6.91202972381993	3.27707405989652	10.1312869064268	5.08319815190643	11.3605487710435	1.59832659298	3.34902365021822	8.82318867271602	8.23479706324854	2.60839352325266	4.88951259161501	11.3905374796022	11.1906173848363	11.3505525873171	7.22964462842323	3.78838482632161	3.98417087988537	3.55800657999046	10.7108610208781	4.61990052607713	7.09062385510454	4.24799856480596	5.42400126777631	3.61300811020924	5.0346981702733	1.82028648405417	6.73362075643522	6.36757865041342	GBMLGG	6.71380998794903
TCGA-06-0156-01	6.39721903724874	2.54181992673475	4.75446407226964	9.74168612035036	5.18034536300173	3.75131730981593	5.07349413462251	4.75446407226964	11.5704744452206	4.27643515102476	7.2991892911185	1.86354832367643	13.8800956893923	7.26938175118885	4.2006736634117	4.27643515102476	8.88305891693057	4.27643515102476	9.98142784232952	1.86354832367643	3.55800657999046	9.08266330711311	3.17881730713462	1	5.26793717906792	10.0913230697061	9.74168612035036	10.9807140978076	6.73362075643522	4.10629401443667	3.4213659220451	4.23852658624002	9.72170964377248	3.09020678100444	6.74352711070353	3.90935948581676	4.36192584337647	3.09020678100444	5.54131677926944	2.39437165707241	6.60489849811473	3.55800657999046	GBM	8.97287410618942
TCGA-06-0156-01	6.39721903724874	2.54181992673475	4.75446407226964	9.74168612035036	5.18034536300173	3.75131730981593	5.07349413462251	4.75446407226964	11.5704744452206	4.27643515102476	7.2991892911185	1.86354832367643	13.8800956893923	7.26938175118885	4.2006736634117	4.27643515102476	8.88305891693057	4.27643515102476	9.98142784232952	1.86354832367643	3.55800657999046	9.08266330711311	3.17881730713462	1	5.26793717906792	10.0913230697061	9.74168612035036	10.9807140978076	6.73362075643522	4.10629401443667	3.4213659220451	4.23852658624002	9.72170964377248	3.09020678100444	6.74352711070353	3.90935948581676	4.36192584337647	3.09020678100444	5.54131677926944	2.39437165707241	6.60489849811473	3.55800657999046	GBMLGG	8.97287410618942
TCGA-06-0157-01	7.5079479063862	2.2900173099202	3.95608514211159	9.48201886033699	3.8627414879615	4.27643515102476	4.42859898189366	3.60382800625361	11.7604159098327	5.23872371584118	7.42839976367146	3.2055349319375	13.2601470600338	6.63459343691165	1.97385787793091	2.66714509463772	8.48403489949414	2.2900173099202	9.67176989726263	1.78462146896177	2.55010758916726	7.79650386586165	2.96736768094267	1	4.41906488409228	9.51197734125119	10.2511842375447	10.650897573413	6.59500158844629	3.04616854680184	3.04616854680184	2.66714509463772	8.60371327874974	2.66714509463772	6.49607232829383	6.65439352363872	4.31439799340085	1.78462146896177	3.34902365021822	2.2900173099202	5.30691294232939	2.96736768094267	GBM	9.56191003031625
TCGA-06-0157-01	7.5079479063862	2.2900173099202	3.95608514211159	9.48201886033699	3.8627414879615	4.27643515102476	4.42859898189366	3.60382800625361	11.7604159098327	5.23872371584118	7.42839976367146	3.2055349319375	13.2601470600338	6.63459343691165	1.97385787793091	2.66714509463772	8.48403489949414	2.2900173099202	9.67176989726263	1.78462146896177	2.55010758916726	7.79650386586165	2.96736768094267	1	4.41906488409228	9.51197734125119	10.2511842375447	10.650897573413	6.59500158844629	3.04616854680184	3.04616854680184	2.66714509463772	8.60371327874974	2.66714509463772	6.49607232829383	6.65439352363872	4.31439799340085	1.78462146896177	3.34902365021822	2.2900173099202	5.30691294232939	2.96736768094267	GBMLGG	9.56191003031625
TCGA-06-0158-01	6.52574336266968	2.21103606826081	4.5049806550494	8.71344100458247	2.07185858623713	4.22905808515037	3.94673155264998	5.36542757037268	11.4805049800017	2.46768002478876	7.53778478133678	2.7774392389867	14.5200614058517	6.82280065384376	3.17881730713462	4.29540987163049	9.09264492716039	3.1078726269439	10.3610973334254	1	2.46768002478876	9.04273811185805	2.57502928289061	1.2892024886148	4.19121928948733	9.70173349517773	10.7408433065025	9.9714377688112	6.82280065384376	4.44767636606517	2.21103606826081	2.21103606826081	8.79325559796693	3.31299867178276	5.6294420171807	4.78336369162256	3.70509034134286	1	3.31299867178276	1.72830208906149	5.48263174049241	4.93785367061916	GBMLGG	9.21243400727962
TCGA-06-0158-01	6.52574336266968	2.21103606826081	4.5049806550494	8.71344100458247	2.07185858623713	4.22905808515037	3.94673155264998	5.36542757037268	11.4805049800017	2.46768002478876	7.53778478133678	2.7774392389867	14.5200614058517	6.82280065384376	3.17881730713462	4.29540987163049	9.09264492716039	3.1078726269439	10.3610973334254	1	2.46768002478876	9.04273811185805	2.57502928289061	1.2892024886148	4.19121928948733	9.70173349517773	10.7408433065025	9.9714377688112	6.82280065384376	4.44767636606517	2.21103606826081	2.21103606826081	8.79325559796693	3.31299867178276	5.6294420171807	4.78336369162256	3.70509034134286	1	3.31299867178276	1.72830208906149	5.48263174049241	4.93785367061916	GBM	9.21243400727962
TCGA-06-0168-01	6.00267761472089	2.10244450567668	3.48497398411578	8.91299603065022	4.5049806550494	4.76409482695253	3.75131730981593	5.27767852009739	11.5804711685232	2.7178627571513	8.02554726304225	1	14.4600640134401	7.45822739099494	4.34290494073378	2.7178627571513	9.02277629772114	4.34290494073378	10.6309100991197	3.15216096475958	1	9.71172152819323	4.34290494073378	1	4.63909251716718	10.680879107246	11.1606303545704	11.460512028009	8.1351407523665	3.97480483083111	3.48497398411578	5.27767852009739	10.1512691969968	4.34290494073378	4.87985109663535	4.76409482695253	6.00267761472089	1	3.75131730981593	1	5.58046939914552	5.09290415358407	GBMLGG	8.16503514161331
TCGA-06-0168-01	6.00267761472089	2.10244450567668	3.48497398411578	8.91299603065022	4.5049806550494	4.76409482695253	3.75131730981593	5.27767852009739	11.5804711685232	2.7178627571513	8.02554726304225	1	14.4600640134401	7.45822739099494	4.34290494073378	2.7178627571513	9.02277629772114	4.34290494073378	10.6309100991197	3.15216096475958	1	9.71172152819323	4.34290494073378	1	4.63909251716718	10.680879107246	11.1606303545704	11.460512028009	8.1351407523665	3.97480483083111	3.48497398411578	5.27767852009739	10.1512691969968	4.34290494073378	4.87985109663535	4.76409482695253	6.00267761472089	1	3.75131730981593	1	5.58046939914552	5.09290415358407	GBM	8.16503514161331
TCGA-06-0174-01	6.55542109433225	1	3.01107049110278	9.55192330677609	2.46768002478876	2.59169222069864	2.51701627349968	3.76984165007216	11.7504188022945	3.76984165007216	7.30912601638531	1.32495270471191	12.9801785575915	5.14146347898437	2.7093872252121	2.59169222069864	7.58752029302882	1.81312517329443	9.35220908047588	1.32495270471191	1.59163686308139	7.78654900130377	1.81312517329443	1	4.62949517802197	8.36438433469177	9.71172152819323	10.4810097833094	4.65829518887023	2.59169222069864	1.59163686308139	3.40324449134647	7.57757246376511	2.46768002478876	5.6294420171807	5.2581975903027	2.82025377961879	1	1.81312517329443	1.81312517329443	4.73520999732714	2.91517982768714	GBM	9.92148844547232
TCGA-06-0174-01	6.55542109433225	1	3.01107049110278	9.55192330677609	2.46768002478876	2.59169222069864	2.51701627349968	3.76984165007216	11.7504188022945	3.76984165007216	7.30912601638531	1.32495270471191	12.9801785575915	5.14146347898437	2.7093872252121	2.59169222069864	7.58752029302882	1.81312517329443	9.35220908047588	1.32495270471191	1.59163686308139	7.78654900130377	1.81312517329443	1	4.62949517802197	8.36438433469177	9.71172152819323	10.4810097833094	4.65829518887023	2.59169222069864	1.59163686308139	3.40324449134647	7.57757246376511	2.46768002478876	5.6294420171807	5.2581975903027	2.82025377961879	1	1.81312517329443	1.81312517329443	4.73520999732714	2.91517982768714	GBMLGG	9.92148844547232
TCGA-06-0178-01	6.29844703839567	1	4.6007193525714	9.82159521731616	4.04984673403572	5.47285614709632	4.99593500923414	2.88054680636108	11.0306897788289	4.6007193525714	8.08532170664964	1.467491299804	13.2501480828648	8.71344100458247	2.72634722345807	3.16103954165925	9.29230281592852	2.72634722345807	11.130643596706	1	2.72634722345807	7.26938175118885	2.88054680636108	1	6.2194917780626	9.43209000374812	10.5709487344662	9.20245092276655	6.28857452523258	2.55010758916726	2.88054680636108	7.80645904079528	8.29460196198148	2.55010758916726	5.5217491697503	5.0346981702733	4.96688468484955	2.88054680636108	2.11012205566159	1.467491299804	4.64869252644097	5.6294420171807	GBMLGG	7.22964462842323
TCGA-06-0178-01	6.29844703839567	1	4.6007193525714	9.82159521731616	4.04984673403572	5.47285614709632	4.99593500923414	2.88054680636108	11.0306897788289	4.6007193525714	8.08532170664964	1.467491299804	13.2501480828648	8.71344100458247	2.72634722345807	3.16103954165925	9.29230281592852	2.72634722345807	11.130643596706	1	2.72634722345807	7.26938175118885	2.88054680636108	1	6.2194917780626	9.43209000374812	10.5709487344662	9.20245092276655	6.28857452523258	2.55010758916726	2.88054680636108	7.80645904079528	8.29460196198148	2.55010758916726	5.5217491697503	5.0346981702733	4.96688468484955	2.88054680636108	2.11012205566159	1.467491299804	4.64869252644097	5.6294420171807	GBM	7.22964462842323
TCGA-06-0184-01	6.26883213091403	1.31895264329099	3.36707308644311	7.71687382147184	3.36707308644311	3.55800657999046	4.71596594153259	5.43376913119681	11.3605487710435	4.53367244882199	7.90602740040838	2.15644481087856	12.9801785575915	6.84262519230592	4.37144111531919	3.77911089760816	9.9114987930534	3.55800657999046	11.3705449811209	1.31895264329099	1.98879269765027	9.85156240598861	2.68401466758454	1	4.40000597382335	10.7108610208781	11.7404217148691	11.2006131211538	8.27466609920078	4.37144111531919	2.56671231196998	5.46308207930634	9.05271921615093	3.30400802253797	6.47629542726537	5.88462785734143	4.59113286565118	1.57830354161105	3.22338023953746	1	5.97315031663654	5.65884212525988	GBM	7.94586291526981
TCGA-06-0184-01	6.26883213091403	1.31895264329099	3.36707308644311	7.71687382147184	3.36707308644311	3.55800657999046	4.71596594153259	5.43376913119681	11.3605487710435	4.53367244882199	7.90602740040838	2.15644481087856	12.9801785575915	6.84262519230592	4.37144111531919	3.77911089760816	9.9114987930534	3.55800657999046	11.3705449811209	1.31895264329099	1.98879269765027	9.85156240598861	2.68401466758454	1	4.40000597382335	10.7108610208781	11.7404217148691	11.2006131211538	8.27466609920078	4.37144111531919	2.56671231196998	5.46308207930634	9.05271921615093	3.30400802253797	6.47629542726537	5.88462785734143	4.59113286565118	1.57830354161105	3.22338023953746	1	5.97315031663654	5.65884212525988	GBMLGG	7.94586291526981
TCGA-06-0187-01	6.53563520246439	2.00377977252234	3.59465313456789	7.77659444926091	3.76057711150096	3.17881730713462	2.11012205566159	5.43376913119681	11.8004045383508	3.25915009012114	7.04099708020507	1	14.4800631321674	5.89445917422729	2.7093872252121	2.81167385460034	8.35441478353908	2.59169222069864	9.61184500925687	1	1	8.06539585615433	2.91517982768714	1	3.71432603506903	9.58188375152447	10.2911518674308	10.4810097833094	7.9757424980281	2.32993363237846	2.17976962466251	3.46677157756622	9.72170964377248	4.40000597382335	4.59113286565118	5.05409210524645	2.7093872252121	3.64978024614063	3.64978024614063	2.32993363237846	4.84122800705071	2.7093872252121	GBM	9.87154090736675
TCGA-06-0187-01	6.53563520246439	2.00377977252234	3.59465313456789	7.77659444926091	3.76057711150096	3.17881730713462	2.11012205566159	5.43376913119681	11.8004045383508	3.25915009012114	7.04099708020507	1	14.4800631321674	5.89445917422729	2.7093872252121	2.81167385460034	8.35441478353908	2.59169222069864	9.61184500925687	1	1	8.06539585615433	2.91517982768714	1	3.71432603506903	9.58188375152447	10.2911518674308	10.4810097833094	7.9757424980281	2.32993363237846	2.17976962466251	3.46677157756622	9.72170964377248	4.40000597382335	4.59113286565118	5.05409210524645	2.7093872252121	3.64978024614063	3.64978024614063	2.32993363237846	4.84122800705071	2.7093872252121	GBMLGG	9.87154090736675
TCGA-06-0190-01	6.08146338416209	2.68401466758454	3.1078726269439	8.03550901836343	4.0780529992078	4.44767636606517	5.83548872900001	5.80601950037269	11.7904073517403	5.54131677926944	8.07535865338757	2.41058884532301	14.4700635712767	7.60741702461277	8.46409114480462	3.4395108166181	9.20245092276655	3.70509034134286	10.3111360155734	1.63200448873035	3.35804531792332	9.49200492473543	6.17017437001205	1	5.18034536300173	10.5509619738914	10.271167940394	12.0603378329001	8.374354095534	5.18034536300173	3.92803700999273	2.07185858623713	9.95145782917873	6.56531513644648	6.1504540066804	4.71596594153259	4.64869252644097	2.41058884532301	3.19662230902072	2.55010758916726	9.00281501560705	5.70786908408509	GBM	9.46204702259273
TCGA-06-0190-01	6.08146338416209	2.68401466758454	3.1078726269439	8.03550901836343	4.0780529992078	4.44767636606517	5.83548872900001	5.80601950037269	11.7904073517403	5.54131677926944	8.07535865338757	2.41058884532301	14.4700635712767	7.60741702461277	8.46409114480462	3.4395108166181	9.20245092276655	3.70509034134286	10.3111360155734	1.63200448873035	3.35804531792332	9.49200492473543	6.17017437001205	1	5.18034536300173	10.5509619738914	10.271167940394	12.0603378329001	8.374354095534	5.18034536300173	3.92803700999273	2.07185858623713	9.95145782917873	6.56531513644648	6.1504540066804	4.71596594153259	4.64869252644097	2.41058884532301	3.19662230902072	2.55010758916726	9.00281501560705	5.70786908408509	GBMLGG	9.46204702259273
TCGA-06-0210-01	5.66864486291578	2.42684837253757	4.08746284125034	7.75668629135049	4.0029152628302	4.90884234582118	3.24125205483001	6.09131621562456	12.3202821256207	2.96736768094267	7.67706659837199	2.14095515989205	14.8200498772495	6.97154163727767	4.51454169248821	4.38095957429007	9.09264492716039	2.66714509463772	10.7108610208781	1	2.42684837253757	8.38432406462607	2.42684837253757	1	4.2101316019516	10.0913230697061	10.0313792280195	11.9403671310622	6.32806977130073	2.55010758916726	2.66714509463772	4.73520999732714	9.94146796402549	4.62949517802197	6.39721903724874	3.76984165007216	4.71596594153259	3.4213659220451	3.35804531792332	2.29797820910785	7.17005277120889	4.38095957429007	GBM	11.060675586709
TCGA-06-0210-01	5.66864486291578	2.42684837253757	4.08746284125034	7.75668629135049	4.0029152628302	4.90884234582118	3.24125205483001	6.09131621562456	12.3202821256207	2.96736768094267	7.67706659837199	2.14095515989205	14.8200498772495	6.97154163727767	4.51454169248821	4.38095957429007	9.09264492716039	2.66714509463772	10.7108610208781	1	2.42684837253757	8.38432406462607	2.42684837253757	1	4.2101316019516	10.0913230697061	10.0313792280195	11.9403671310622	6.32806977130073	2.55010758916726	2.66714509463772	4.73520999732714	9.94146796402549	4.62949517802197	6.39721903724874	3.76984165007216	4.71596594153259	3.4213659220451	3.35804531792332	2.29797820910785	7.17005277120889	4.38095957429007	GBMLGG	11.060675586709
TCGA-06-0211-01	7.60741702461277	2.49230256639332	3.53057810476897	8.39429424053811	4.08746284125034	3.14328930785111	4.31439799340085	5.01531243580359	12.0203473295325	3.88137556031166	7.77659444926091	1.74931342633355	14.1500793575325	6.46640812881086	5.09290415358407	4.40000597382335	8.70346490994385	4.16287777680036	9.82159521731616	1	3.83482372434345	9.5718968454427	4.0029152628302	1	3.6405795140573	9.89151970440899	9.68175767913357	11.3605487710435	6.07161156116973	2.49230256639332	3.34902365021822	1.53867522362071	8.82318867271602	5.43376913119681	5.60984878973297	6.39721903724874	4.48586735359869	2.7093872252121	5.43376913119681	2.0947793379315	5.4924088494279	2.0947793379315	GBM	10.201225981852
TCGA-06-0211-01	7.60741702461277	2.49230256639332	3.53057810476897	8.39429424053811	4.08746284125034	3.14328930785111	4.31439799340085	5.01531243580359	12.0203473295325	3.88137556031166	7.77659444926091	1.74931342633355	14.1500793575325	6.46640812881086	5.09290415358407	4.40000597382335	8.70346490994385	4.16287777680036	9.82159521731616	1	3.83482372434345	9.5718968454427	4.0029152628302	1	3.6405795140573	9.89151970440899	9.68175767913357	11.3605487710435	6.07161156116973	2.49230256639332	3.34902365021822	1.53867522362071	8.82318867271602	5.43376913119681	5.60984878973297	6.39721903724874	4.48586735359869	2.7093872252121	5.43376913119681	2.0947793379315	5.4924088494279	2.0947793379315	GBMLGG	10.201225981852
TCGA-06-0219-01	6.00267761472089	2.20320173603971	4.66790048758002	9.5718968454427	2.7178627571513	4.90884234582118	3.60382800625361	4.19121928948733	11.4805049800017	3.84412516406061	7.74673268983494	1.72132746817637	13.0701677595471	8.74337027238222	5.08319815190643	4.08746284125034	9.05271921615093	1.98131873344578	11.2306005059285	1.72132746817637	1	8.7733009924679	5.75692856472784	1	4.87985109663535	9.51197734125119	10.7508374830494	9.43209000374812	7.51789315609487	1.72132746817637	1.40445740574805	6.22935803777086	9.27233493604136	1.98131873344578	5.8747976938127	5.21925698998554	2.7178627571513	2.56671231196998	1.98131873344578	2.39437165707241	6.37745795751641	5.90429163677133	GBMLGG	8.22483037366645
TCGA-06-0219-01	6.00267761472089	2.20320173603971	4.66790048758002	9.5718968454427	2.7178627571513	4.90884234582118	3.60382800625361	4.19121928948733	11.4805049800017	3.84412516406061	7.74673268983494	1.72132746817637	13.0701677595471	8.74337027238222	5.08319815190643	4.08746284125034	9.05271921615093	1.98131873344578	11.2306005059285	1.72132746817637	1	8.7733009924679	5.75692856472784	1	4.87985109663535	9.51197734125119	10.7508374830494	9.43209000374812	7.51789315609487	1.72132746817637	1.40445740574805	6.22935803777086	9.27233493604136	1.98131873344578	5.8747976938127	5.21925698998554	2.7178627571513	2.56671231196998	1.98131873344578	2.39437165707241	6.37745795751641	5.90429163677133	GBM	8.22483037366645
TCGA-06-0238-01	5.98299167317278	2.59169222069864	4.80264225895506	9.79162871730955	4.88951259161501	4.61030857850349	4.67750840579316	3.48497398411578	11.0206945754653	4.46676587390284	7.87615377917518	2.2900173099202	12.0803331823917	8.43417698412855	4.13456914767839	4.43813614896617	9.51197734125119	3.55800657999046	10.9407341687222	2.11012205566159	3.33099875382336	8.82318867271602	3.55800657999046	1	5.40447028209273	10.0813322681358	11.1406391520434	10.021388816693	6.94178316391036	6.75343410581403	3.25019781287157	5.59026112354822	8.70346490994385	4.43813614896617	5.88462785734143	4.94752850651872	3.16103954165925	1.36741726678504	2.45131624892209	1.36741726678504	5.10261212675158	5.21925698998554	GBMLGG	8.90301684791804
TCGA-06-0238-01	5.98299167317278	2.59169222069864	4.80264225895506	9.79162871730955	4.88951259161501	4.61030857850349	4.67750840579316	3.48497398411578	11.0206945754653	4.46676587390284	7.87615377917518	2.2900173099202	12.0803331823917	8.43417698412855	4.13456914767839	4.43813614896617	9.51197734125119	3.55800657999046	10.9407341687222	2.11012205566159	3.33099875382336	8.82318867271602	3.55800657999046	1	5.40447028209273	10.0813322681358	11.1406391520434	10.021388816693	6.94178316391036	6.75343410581403	3.25019781287157	5.59026112354822	8.70346490994385	4.43813614896617	5.88462785734143	4.94752850651872	3.16103954165925	1.36741726678504	2.45131624892209	1.36741726678504	5.10261212675158	5.21925698998554	GBM	8.90301684791804
TCGA-06-0644-01	6.17017437001205	2.82884212909496	1.76339347554018	8.50397942638167	4.8991763461976	4.65829518887023	5.18034536300173	7.39857573701822	13.5401211184118	5.39470718080309	8.74337027238222	3.00231470828842	14.6700553421686	7.42839976367146	8.87308017068376	3.90935948581676	8.7333936869303	4.25747399935638	10.0813322681358	1	4.15343788332676	9.69174554529889	5.32641110989816	1	4.25747399935638	10.4510309934236	10.6608913753355	12.8102008861788	8.16503514161331	3.8627414879615	4.65829518887023	1.94414643735865	9.961447764268	7.0211500020171	5.40447028209273	5.00562267726803	5.02500427129375	5.28742160191145	3.16103954165925	2.92385811191835	8.11521238511351	4.03106217948756	GBM	9.06270045072106
TCGA-06-0644-01	6.17017437001205	2.82884212909496	1.76339347554018	8.50397942638167	4.8991763461976	4.65829518887023	5.18034536300173	7.39857573701822	13.5401211184118	5.39470718080309	8.74337027238222	3.00231470828842	14.6700553421686	7.42839976367146	8.87308017068376	3.90935948581676	8.7333936869303	4.25747399935638	10.0813322681358	1	4.15343788332676	9.69174554529889	5.32641110989816	1	4.25747399935638	10.4510309934236	10.6608913753355	12.8102008861788	8.16503514161331	3.8627414879615	4.65829518887023	1.94414643735865	9.961447764268	7.0211500020171	5.40447028209273	5.00562267726803	5.02500427129375	5.28742160191145	3.16103954165925	2.92385811191835	8.11521238511351	4.03106217948756	GBMLGG	9.06270045072106
TCGA-06-0645-01	6.86245212549532	2.74334278705986	3.04616854680184	9.05271921615093	4.41906488409228	5.38494568797386	4.31439799340085	6.05191096786336	11.5804711685232	5.15118111877881	8.66356220165767	1.83465127218851	14.2300750769118	7.42839976367146	5.78637941837864	4.41906488409228	9.71172152819323	3.8627414879615	11.5904679144522	1.3370026756639	2.74334278705986	9.78164003949763	4.26695286851581	1	5.08319815190643	11.3305602996509	11.5604777447017	11.7204276009169	6.67419633549476	4.14400166606012	3.13442460817496	7.20977880715603	9.01279558970126	4.05924492188326	6.56531513644648	5.84531420110871	5.71767841309913	2.6251328358001	5.8551408578721	2.8546573067896	6.08146338416209	5.24845976535282	GBMLGG	9.05271921615093
TCGA-06-0645-01	6.86245212549532	2.74334278705986	3.04616854680184	9.05271921615093	4.41906488409228	5.38494568797386	4.31439799340085	6.05191096786336	11.5804711685232	5.15118111877881	8.66356220165767	1.83465127218851	14.2300750769118	7.42839976367146	5.78637941837864	4.41906488409228	9.71172152819323	3.8627414879615	11.5904679144522	1.3370026756639	2.74334278705986	9.78164003949763	4.26695286851581	1	5.08319815190643	11.3305602996509	11.5604777447017	11.7204276009169	6.67419633549476	4.14400166606012	3.13442460817496	7.20977880715603	9.01279558970126	4.05924492188326	6.56531513644648	5.84531420110871	5.71767841309913	2.6251328358001	5.8551408578721	2.8546573067896	6.08146338416209	5.24845976535282	GBM	9.05271921615093
TCGA-06-0646-01	6.5851053883848	1.58496250072116	3.95608514211159	9.38216365233038	2.81167385460034	3.81623442365836	3.76984165007216	5.51196757396613	11.4405191743677	3.00231470828842	7.84628280200749	2.45949298138358	13.6701106822142	7.4980030353965	3.00231470828842	4.56239001417346	8.85312312175729	1.58496250072116	10.8307923196457	1	2.00377977252234	10.0014081943928	4.04984673403572	1	5.61964471291272	10.3511049630608	10.8807653374874	10.6908730366457	6.74352711070353	3.09020678100444	4.49542253591994	4.56239001417346	9.66178220027094	4.76409482695253	7.32900076692821	4.88951259161501	3.76057711150096	2.59169222069864	7.32900076692821	2.70092067079099	5.82566444949734	5.4435385611301	GBMLGG	9.60185783405175
TCGA-06-0646-01	6.5851053883848	1.58496250072116	3.95608514211159	9.38216365233038	2.81167385460034	3.81623442365836	3.76984165007216	5.51196757396613	11.4405191743677	3.00231470828842	7.84628280200749	2.45949298138358	13.6701106822142	7.4980030353965	3.00231470828842	4.56239001417346	8.85312312175729	1.58496250072116	10.8307923196457	1	2.00377977252234	10.0014081943928	4.04984673403572	1	5.61964471291272	10.3511049630608	10.8807653374874	10.6908730366457	6.74352711070353	3.09020678100444	4.49542253591994	4.56239001417346	9.66178220027094	4.76409482695253	7.32900076692821	4.88951259161501	3.76057711150096	2.59169222069864	7.32900076692821	2.70092067079099	5.82566444949734	5.4435385611301	GBM	9.60185783405175
TCGA-06-0649-01	6.28857452523258	2.96736768094267	4.54324213124145	9.40213388670785	3.90002716994098	5.89445917422729	5.68825433704135	3.96544290989388	10.5209821801288	5.32641110989816	7.72682645267475	2.96736768094267	13.8200997527746	7.32900076692821	5.67844893646537	3.18771642189603	9.79162871730955	4.02167586096801	10.7308491704372	3.46677157756622	3.46677157756622	8.30457022420452	3.54885832795991	1	5.1317477473308	10.7208550751346	10.650897573413	10.9607240637404	6.67419633549476	3.96544290989388	4.54324213124145	5.20952633724985	9.36219383283848	3.08138461420473	7.75668629135049	4.8991763461976	5.1317477473308	2.7093872252121	2.7093872252121	1.40445740574805	6.85253836159502	4.76409482695253	GBMLGG	7.1005507384594
TCGA-06-0649-01	6.28857452523258	2.96736768094267	4.54324213124145	9.40213388670785	3.90002716994098	5.89445917422729	5.68825433704135	3.96544290989388	10.5209821801288	5.32641110989816	7.72682645267475	2.96736768094267	13.8200997527746	7.32900076692821	5.67844893646537	3.18771642189603	9.79162871730955	4.02167586096801	10.7308491704372	3.46677157756622	3.46677157756622	8.30457022420452	3.54885832795991	1	5.1317477473308	10.7208550751346	10.650897573413	10.9607240637404	6.67419633549476	3.96544290989388	4.54324213124145	5.20952633724985	9.36219383283848	3.08138461420473	7.75668629135049	4.8991763461976	5.1317477473308	2.7093872252121	2.7093872252121	1.40445740574805	6.85253836159502	4.76409482695253	GBM	7.1005507384594
TCGA-06-0675-11	6.9913833653665	2.48408486266533	5.40447028209273	11.270584088386	3.34000811743607	4.71596594153259	3.66819692819939	3.82552680187983	8.56381753522509	2.70092067079099	6.08146338416209	1.29511909197241	9.52196369204872	3.90935948581676	1.29511909197241	1.74229510845381	6.90211304687788	3.34000811743607	8.08532170664964	3.12556690310524	2.23460930330595	7.67706659837199	1	1	2.6000380985843	8.3145387049654	9.04273811185805	9.23240052544526	3.67741281921719	2.23460930330595	2.48408486266533	5.86496869138992	7.91598585236476	3.72356660730688	6.67419633549476	3.87205631882768	2.88919296279737	1	1	1.92937052961804	5.12203393633322	6.09131621562456	GBM	9.82159521731616
TCGA-06-0675-11	6.9913833653665	2.48408486266533	5.40447028209273	11.270584088386	3.34000811743607	4.71596594153259	3.66819692819939	3.82552680187983	8.56381753522509	2.70092067079099	6.08146338416209	1.29511909197241	9.52196369204872	3.90935948581676	1.29511909197241	1.74229510845381	6.90211304687788	3.34000811743607	8.08532170664964	3.12556690310524	2.23460930330595	7.67706659837199	1	1	2.6000380985843	8.3145387049654	9.04273811185805	9.23240052544526	3.67741281921719	2.23460930330595	2.48408486266533	5.86496869138992	7.91598585236476	3.72356660730688	6.67419633549476	3.87205631882768	2.88919296279737	1	1	1.92937052961804	5.12203393633322	6.09131621562456	LGG	9.82159521731616
TCGA-06-0675-11	6.9913833653665	2.48408486266533	5.40447028209273	11.270584088386	3.34000811743607	4.71596594153259	3.66819692819939	3.82552680187983	8.56381753522509	2.70092067079099	6.08146338416209	1.29511909197241	9.52196369204872	3.90935948581676	1.29511909197241	1.74229510845381	6.90211304687788	3.34000811743607	8.08532170664964	3.12556690310524	2.23460930330595	7.67706659837199	1	1	2.6000380985843	8.3145387049654	9.04273811185805	9.23240052544526	3.67741281921719	2.23460930330595	2.48408486266533	5.86496869138992	7.91598585236476	3.72356660730688	6.67419633549476	3.87205631882768	2.88919296279737	1	1	1.92937052961804	5.12203393633322	6.09131621562456	GBMLGG	9.82159521731616
TCGA-06-0678-11	7.39857573701822	1.30105243093781	4.3049022677843	10.7708259564726	2.63351663531436	7.20977880715603	3.34000811743607	4.3049022677843	9.06270045072106	2.11781194201032	6.06176075345336	1	10.9907091663858	3.24125205483001	2.26620244715195	2.39437165707241	6.45652160536212	1.55182244321305	7.88611136182194	3.09020678100444	1.951554411044	9.60185783405175	1.55182244321305	1.30105243093781	3.16992500144231	6.80297854294739	8.20489768884306	9.6218322729365	2.63351663531436	3.09020678100444	2.83743886122548	5.22898945346286	7.48805854573083	4.97656599927134	6.42686673790381	3.90935948581676	5.94363279127982	1	1.951554411044	1.951554411044	4.71596594153259	6.74352711070353	GBM	8.93295482562172
TCGA-06-0678-11	7.39857573701822	1.30105243093781	4.3049022677843	10.7708259564726	2.63351663531436	7.20977880715603	3.34000811743607	4.3049022677843	9.06270045072106	2.11781194201032	6.06176075345336	1	10.9907091663858	3.24125205483001	2.26620244715195	2.39437165707241	6.45652160536212	1.55182244321305	7.88611136182194	3.09020678100444	1.951554411044	9.60185783405175	1.55182244321305	1.30105243093781	3.16992500144231	6.80297854294739	8.20489768884306	9.6218322729365	2.63351663531436	3.09020678100444	2.83743886122548	5.22898945346286	7.48805854573083	4.97656599927134	6.42686673790381	3.90935948581676	5.94363279127982	1	1.951554411044	1.951554411044	4.71596594153259	6.74352711070353	LGG	8.93295482562172
TCGA-06-0678-11	7.39857573701822	1.30105243093781	4.3049022677843	10.7708259564726	2.63351663531436	7.20977880715603	3.34000811743607	4.3049022677843	9.06270045072106	2.11781194201032	6.06176075345336	1	10.9907091663858	3.24125205483001	2.26620244715195	2.39437165707241	6.45652160536212	1.55182244321305	7.88611136182194	3.09020678100444	1.951554411044	9.60185783405175	1.55182244321305	1.30105243093781	3.16992500144231	6.80297854294739	8.20489768884306	9.6218322729365	2.63351663531436	3.09020678100444	2.83743886122548	5.22898945346286	7.48805854573083	4.97656599927134	6.42686673790381	3.90935948581676	5.94363279127982	1	1.951554411044	1.951554411044	4.71596594153259	6.74352711070353	GBMLGG	8.93295482562172
TCGA-06-0680-11	7.04099708020507	1.6729174275222	5.48263174049241	11.2106088869102	3.12556690310524	5.4435385611301	3.72356660730688	4.94752850651872	8.68351321943887	3.30400802253797	5.96331004592741	1.6729174275222	8.69348898117993	3.61300811020924	1.25987123797536	1	6.55542109433225	1.98879269765027	7.47811444001195	2.66714509463772	1	8.08532170664964	1	1.25987123797536	2.37012606211158	6.82280065384376	7.99566359433701	9.01279558970126	2.47587733368269	2.25038286307402	1.98879269765027	5.01531243580359	7.98570290999284	4.27643515102476	7.53778478133678	4.15343788332676	2.47587733368269	1.25987123797536	1.6729174275222	2.12551411880675	5.08319815190643	6.34782252968642	LGG	9.76166292040646
TCGA-06-0680-11	7.04099708020507	1.6729174275222	5.48263174049241	11.2106088869102	3.12556690310524	5.4435385611301	3.72356660730688	4.94752850651872	8.68351321943887	3.30400802253797	5.96331004592741	1.6729174275222	8.69348898117993	3.61300811020924	1.25987123797536	1	6.55542109433225	1.98879269765027	7.47811444001195	2.66714509463772	1	8.08532170664964	1	1.25987123797536	2.37012606211158	6.82280065384376	7.99566359433701	9.01279558970126	2.47587733368269	2.25038286307402	1.98879269765027	5.01531243580359	7.98570290999284	4.27643515102476	7.53778478133678	4.15343788332676	2.47587733368269	1.25987123797536	1.6729174275222	2.12551411880675	5.08319815190643	6.34782252968642	GBM	9.76166292040646
TCGA-06-0680-11	7.04099708020507	1.6729174275222	5.48263174049241	11.2106088869102	3.12556690310524	5.4435385611301	3.72356660730688	4.94752850651872	8.68351321943887	3.30400802253797	5.96331004592741	1.6729174275222	8.69348898117993	3.61300811020924	1.25987123797536	1	6.55542109433225	1.98879269765027	7.47811444001195	2.66714509463772	1	8.08532170664964	1	1.25987123797536	2.37012606211158	6.82280065384376	7.99566359433701	9.01279558970126	2.47587733368269	2.25038286307402	1.98879269765027	5.01531243580359	7.98570290999284	4.27643515102476	7.53778478133678	4.15343788332676	2.47587733368269	1.25987123797536	1.6729174275222	2.12551411880675	5.08319815190643	6.34782252968642	GBMLGG	9.76166292040646
TCGA-06-0681-11	7.37869508981128	1.5125688058269	5.7471141185521	11.1506347380688	2.65031230053778	3.92803700999273	3.90002716994098	4.1157152988859	9.1924679557096	3.27707405989652	5.97315031663654	2.1875684680501	8.45411956037786	4.40953387491496	1.27741957347637	2.1875684680501	7.12040600591417	2.65031230053778	8.22483037366645	2.32192809488736	2.32192809488736	9.30228692181775	1.27741957347637	1.27741957347637	2.83743886122548	6.98146222922925	8.66356220165767	8.7333936869303	2.65031230053778	2.91517982768714	2.55010758916726	5.0346981702733	8.30457022420452	4.35241377847365	7.59746848079497	4.85088031624606	2.65031230053778	1	1.5125688058269	2.04905092184103	4.81228514231132	6.66429459123602	GBMLGG	9.70173349517773
TCGA-06-0681-11	7.37869508981128	1.5125688058269	5.7471141185521	11.1506347380688	2.65031230053778	3.92803700999273	3.90002716994098	4.1157152988859	9.1924679557096	3.27707405989652	5.97315031663654	2.1875684680501	8.45411956037786	4.40953387491496	1.27741957347637	2.1875684680501	7.12040600591417	2.65031230053778	8.22483037366645	2.32192809488736	2.32192809488736	9.30228692181775	1.27741957347637	1.27741957347637	2.83743886122548	6.98146222922925	8.66356220165767	8.7333936869303	2.65031230053778	2.91517982768714	2.55010758916726	5.0346981702733	8.30457022420452	4.35241377847365	7.59746848079497	4.85088031624606	2.65031230053778	1	1.5125688058269	2.04905092184103	4.81228514231132	6.66429459123602	LGG	9.70173349517773
TCGA-06-0681-11	7.37869508981128	1.5125688058269	5.7471141185521	11.1506347380688	2.65031230053778	3.92803700999273	3.90002716994098	4.1157152988859	9.1924679557096	3.27707405989652	5.97315031663654	2.1875684680501	8.45411956037786	4.40953387491496	1.27741957347637	2.1875684680501	7.12040600591417	2.65031230053778	8.22483037366645	2.32192809488736	2.32192809488736	9.30228692181775	1.27741957347637	1.27741957347637	2.83743886122548	6.98146222922925	8.66356220165767	8.7333936869303	2.65031230053778	2.91517982768714	2.55010758916726	5.0346981702733	8.30457022420452	4.35241377847365	7.59746848079497	4.85088031624606	2.65031230053778	1	1.5125688058269	2.04905092184103	4.81228514231132	6.66429459123602	GBM	9.70173349517773
TCGA-06-0686-01	6.70390558256643	1.63878566045912	4.04045247856114	9.49200492473543	2.41058884532301	4.13456914767839	2.76037357277908	1.63878566045912	11.6104614735658	3.82552680187983	7.96578236032228	1	12.4402596105379	5.92395996828584	2.41058884532301	3.82552680187983	7.9757424980281	2.68401466758454	9.33223989416356	2.07948633244772	1	8.67353762587677	1.63878566045912	1	5.09290415358407	9.12259054418664	10.3411126457238	10.1013139347565	4.65829518887023	4.04045247856114	2.07948633244772	4.21959308314563	8.9928345763664	3.4395108166181	6.44663586218697	4.99593500923414	3.58548352552211	1	1.63878566045912	1	4.8991763461976	6.03221449068807	GBM	8.96289407714106
TCGA-06-0686-01	6.70390558256643	1.63878566045912	4.04045247856114	9.49200492473543	2.41058884532301	4.13456914767839	2.76037357277908	1.63878566045912	11.6104614735658	3.82552680187983	7.96578236032228	1	12.4402596105379	5.92395996828584	2.41058884532301	3.82552680187983	7.9757424980281	2.68401466758454	9.33223989416356	2.07948633244772	1	8.67353762587677	1.63878566045912	1	5.09290415358407	9.12259054418664	10.3411126457238	10.1013139347565	4.65829518887023	4.04045247856114	2.07948633244772	4.21959308314563	8.9928345763664	3.4395108166181	6.44663586218697	4.99593500923414	3.58548352552211	1	1.63878566045912	1	4.8991763461976	6.03221449068807	GBMLGG	8.96289407714106
TCGA-06-0743-01	7.73677940953859	2.51701627349968	4.69673203410694	8.7832782167336	3.71432603506903	3.88137556031166	4.0780529992078	3.65898606070369	11.1606303545704	3.15216096475958	7.38863520782718	3.06376198376263	12.8401967522829	7.07077160632125	4.65829518887023	3.31299867178276	7.8263703133051	3.38514679018529	9.27233493604136	2.76037357277908	2.96736768094267	7.87615377917518	3.82552680187983	1.61175201132912	4.86053494416974	9.28231882041464	10.0113984719966	9.44207557741761	6.55542109433225	3.06376198376263	2.87190878411041	3.82552680187983	10.0014081943928	4.1157152988859	7.42839976367146	6.93186478620093	3.53057810476897	2.21888213769176	4.69673203410694	1.3370026756639	6.16031371054989	2.76037357277908	GBM	7.71687382147184
TCGA-06-0743-01	7.73677940953859	2.51701627349968	4.69673203410694	8.7832782167336	3.71432603506903	3.88137556031166	4.0780529992078	3.65898606070369	11.1606303545704	3.15216096475958	7.38863520782718	3.06376198376263	12.8401967522829	7.07077160632125	4.65829518887023	3.31299867178276	7.8263703133051	3.38514679018529	9.27233493604136	2.76037357277908	2.96736768094267	7.87615377917518	3.82552680187983	1.61175201132912	4.86053494416974	9.28231882041464	10.0113984719966	9.44207557741761	6.55542109433225	3.06376198376263	2.87190878411041	3.82552680187983	10.0014081943928	4.1157152988859	7.42839976367146	6.93186478620093	3.53057810476897	2.21888213769176	4.69673203410694	1.3370026756639	6.16031371054989	2.76037357277908	GBMLGG	7.71687382147184
TCGA-06-0744-01	8.33447631611066	1.6252384652496	5.27767852009739	9.41211915769595	3.90002716994098	4.3049022677843	3.09903613126183	2.65872407838838	11.2905760486737	3.41230225715956	7.72682645267475	1.34305253801962	12.390268764831	6.85253836159502	1.85630323328894	2.38627905456014	7.54773115174744	1.34305253801962	9.27233493604136	1.85630323328894	1.34305253801962	7.58752029302882	1.6252384652496	1	5.37518581425734	8.82318867271602	9.68175767913357	9.61184500925687	5.1317477473308	3.08138461420473	2.05664083532474	3.08138461420473	8.7333936869303	3.34000811743607	7.16012244903253	6.32806977130073	3.08138461420473	1.6252384652496	2.65872407838838	1.6252384652496	5.33616272591282	3.48497398411578	GBMLGG	9.56191003031625
TCGA-06-0744-01	8.33447631611066	1.6252384652496	5.27767852009739	9.41211915769595	3.90002716994098	4.3049022677843	3.09903613126183	2.65872407838838	11.2905760486737	3.41230225715956	7.72682645267475	1.34305253801962	12.390268764831	6.85253836159502	1.85630323328894	2.38627905456014	7.54773115174744	1.34305253801962	9.27233493604136	1.85630323328894	1.34305253801962	7.58752029302882	1.6252384652496	1	5.37518581425734	8.82318867271602	9.68175767913357	9.61184500925687	5.1317477473308	3.08138461420473	2.05664083532474	3.08138461420473	8.7333936869303	3.34000811743607	7.16012244903253	6.32806977130073	3.08138461420473	1.6252384652496	2.65872407838838	1.6252384652496	5.33616272591282	3.48497398411578	GBM	9.56191003031625
TCGA-06-0745-01	7.19984659255141	1.5125688058269	3.65898606070369	8.35441478353908	2.4349938989145	3.55800657999046	4.38095957429007	2.31393364775293	12.0203473295325	3.91869610777059	8.3145387049654	2.6419098048844	13.3101420508758	7.62731517068299	3.55800657999046	2.98482589476312	8.32450740276406	1.88536630209721	9.94146796402549	1.70742220421014	2.1875684680501	7.78654900130377	3.06376198376263	1	4.61030857850349	9.71172152819323	10.2312007620071	9.90150921253261	4.88951259161501	3.39419265788308	2.04147371038928	4.45721961405385	8.90301684791804	3.2681088509576	6.20962643606519	6.69400183569694	4.34290494073378	2.4349938989145	1.70742220421014	1.27741957347637	6.1504540066804	4.59113286565118	GBM	10.2811598760826
TCGA-06-0745-01	7.19984659255141	1.5125688058269	3.65898606070369	8.35441478353908	2.4349938989145	3.55800657999046	4.38095957429007	2.31393364775293	12.0203473295325	3.91869610777059	8.3145387049654	2.6419098048844	13.3101420508758	7.62731517068299	3.55800657999046	2.98482589476312	8.32450740276406	1.88536630209721	9.94146796402549	1.70742220421014	2.1875684680501	7.78654900130377	3.06376198376263	1	4.61030857850349	9.71172152819323	10.2312007620071	9.90150921253261	4.88951259161501	3.39419265788308	2.04147371038928	4.45721961405385	8.90301684791804	3.2681088509576	6.20962643606519	6.69400183569694	4.34290494073378	2.4349938989145	1.70742220421014	1.27741957347637	6.1504540066804	4.59113286565118	GBMLGG	10.2811598760826
TCGA-06-0747-01	7.2991892911185	2.49230256639332	4.95720551594449	7.34887723116629	2.60839352325266	2.60839352325266	3.53057810476897	3.91869610777059	12.3702725162939	1.92937052961804	5.6294420171807	1	14.510061832954	5.39470718080309	1.92937052961804	1.74931342633355	7.2991892911185	2.7093872252121	8.48403489949414	1.29511909197241	1.29511909197241	6.56531513644648	6.24909328567989	1	4.33339935039163	8.32450740276406	9.5718968454427	9.1924679557096	4.6007193525714	2.37012606211158	1.74931342633355	2.37012606211158	8.96289407714106	5.58046939914552	6.76334173742217	3.83482372434345	2.37012606211158	1.53867522362071	2.80310239595253	1.53867522362071	7.17005277120889	2.37012606211158	GBM	10.3011439140548
TCGA-06-0747-01	7.2991892911185	2.49230256639332	4.95720551594449	7.34887723116629	2.60839352325266	2.60839352325266	3.53057810476897	3.91869610777059	12.3702725162939	1.92937052961804	5.6294420171807	1	14.510061832954	5.39470718080309	1.92937052961804	1.74931342633355	7.2991892911185	2.7093872252121	8.48403489949414	1.29511909197241	1.29511909197241	6.56531513644648	6.24909328567989	1	4.33339935039163	8.32450740276406	9.5718968454427	9.1924679557096	4.6007193525714	2.37012606211158	1.74931342633355	2.37012606211158	8.96289407714106	5.58046939914552	6.76334173742217	3.83482372434345	2.37012606211158	1.53867522362071	2.80310239595253	1.53867522362071	7.17005277120889	2.37012606211158	GBMLGG	10.3011439140548
TCGA-06-0749-01	6.44663586218697	2.0947793379315	5.26793717906792	9.8615516194636	1.36130134228001	5.77656122298536	3.76057711150096	3.47586994583288	10.9007548036159	2.58335593397992	7.4980030353965	2.4349938989145	13.4301307139753	7.94586291526981	3.67741281921719	3.47586994583288	9.46204702259273	3.23231285175404	11.0406850153094	1.36130134228001	2.2741293827386	8.18496594049771	1.65239329900447	1	4.62949517802197	10.7508374830494	11.9203722553597	8.26469850169504	6.82280065384376	4.02167586096801	3.04616854680184	6.65439352363872	10.321128171608	5.7373009388936	6.80297854294739	4.95720551594449	4.2101316019516	1	2.94123843085835	1	5.50218746389933	6.85253836159502	GBM	8.01558577270943
TCGA-06-0749-01	6.44663586218697	2.0947793379315	5.26793717906792	9.8615516194636	1.36130134228001	5.77656122298536	3.76057711150096	3.47586994583288	10.9007548036159	2.58335593397992	7.4980030353965	2.4349938989145	13.4301307139753	7.94586291526981	3.67741281921719	3.47586994583288	9.46204702259273	3.23231285175404	11.0406850153094	1.36130134228001	2.2741293827386	8.18496594049771	1.65239329900447	1	4.62949517802197	10.7508374830494	11.9203722553597	8.26469850169504	6.82280065384376	4.02167586096801	3.04616854680184	6.65439352363872	10.321128171608	5.7373009388936	6.80297854294739	4.95720551594449	4.2101316019516	1	2.94123843085835	1	5.50218746389933	6.85253836159502	GBMLGG	8.01558577270943
TCGA-06-0750-01	6.34782252968642	2.89784721240771	4.61030857850349	9.08266330711311	4.84122800705071	4.76409482695253	3.45767891162187	4.97656599927134	11.9503645954231	5.20952633724985	8.4142352071513	1.6252384652496	13.9900886648644	6.94178316391036	2.0642434053172	2.40247493593719	8.64361186594479	3.68663370448297	9.84157326745834	1	2.0642434053172	9.9114987930534	8.92297535688049	1.6252384652496	3.96544290989388	10.0014081943928	10.4010673378822	10.7708259564726	6.57520990276317	3.68663370448297	2.54181992673475	3.63138389413759	10.3610973334254	5.18034536300173	7.77659444926091	7.25944679324657	4.28592082573927	1.6252384652496	4.76409482695253	1.34911895293288	5.98299167317278	4.82193040494603	GBM	8.32450740276406
TCGA-06-0750-01	6.34782252968642	2.89784721240771	4.61030857850349	9.08266330711311	4.84122800705071	4.76409482695253	3.45767891162187	4.97656599927134	11.9503645954231	5.20952633724985	8.4142352071513	1.6252384652496	13.9900886648644	6.94178316391036	2.0642434053172	2.40247493593719	8.64361186594479	3.68663370448297	9.84157326745834	1	2.0642434053172	9.9114987930534	8.92297535688049	1.6252384652496	3.96544290989388	10.0014081943928	10.4010673378822	10.7708259564726	6.57520990276317	3.68663370448297	2.54181992673475	3.63138389413759	10.3610973334254	5.18034536300173	7.77659444926091	7.25944679324657	4.28592082573927	1.6252384652496	4.76409482695253	1.34911895293288	5.98299167317278	4.82193040494603	GBMLGG	8.32450740276406
TCGA-06-0878-01	6.79306840821915	2.87190878411041	3.98417087988537	8.7733009924679	3.23231285175404	4.0780529992078	3.50319894219952	5.20952633724985	12.4502578174372	4.93785367061916	7.77659444926091	2.37012606211158	14.3300700493577	6.66429459123602	3.98417087988537	2.37012606211158	9.02277629772114	2.6419098048844	10.1812430885499	1.61175201132912	2.6419098048844	9.39214871801619	6.24909328567989	1	4.16287777680036	9.84157326745834	10.2411924711649	11.7404217148691	6.26883213091403	2.6419098048844	3.65898606070369	1.61175201132912	9.28231882041464	3.23231285175404	5.91412523732421	4.88951259161501	4.40000597382335	2.87190878411041	5.28742160191145	2.37012606211158	6.50596192050492	3.98417087988537	GBM	9.08266330711311
TCGA-06-0878-01	6.79306840821915	2.87190878411041	3.98417087988537	8.7733009924679	3.23231285175404	4.0780529992078	3.50319894219952	5.20952633724985	12.4502578174372	4.93785367061916	7.77659444926091	2.37012606211158	14.3300700493577	6.66429459123602	3.98417087988537	2.37012606211158	9.02277629772114	2.6419098048844	10.1812430885499	1.61175201132912	2.6419098048844	9.39214871801619	6.24909328567989	1	4.16287777680036	9.84157326745834	10.2411924711649	11.7404217148691	6.26883213091403	2.6419098048844	3.65898606070369	1.61175201132912	9.28231882041464	3.23231285175404	5.91412523732421	4.88951259161501	4.40000597382335	2.87190878411041	5.28742160191145	2.37012606211158	6.50596192050492	3.98417087988537	GBMLGG	9.08266330711311
TCGA-06-0882-01	6.69400183569694	1.951554411044	4.23852658624002	8.67353762587677	4.84122800705071	4.34290494073378	4.06864701820034	4.23852658624002	11.4905014924562	4.79300177024062	8.86310157195212	3.32199559376472	13.8400983794955	7.06084624783505	5.04439411935845	3.09903613126183	9.25236750380411	3.32199559376472	10.7508374830494	2.40247493593719	2.26620244715195	9.14255491096044	2.26620244715195	1	3.73281202946139	10.5409686627032	11.0007042690112	10.3011439140548	7.09062385510454	2.40247493593719	2.6419098048844	6.56531513644648	9.8016174732416	4.23852658624002	7.16012244903253	5.24845976535282	5.16090065427553	3.38514679018529	3.38514679018529	1.55841943718155	5.71767841309913	4.82193040494603	GBMLGG	8.40426462185
TCGA-06-0882-01	6.69400183569694	1.951554411044	4.23852658624002	8.67353762587677	4.84122800705071	4.34290494073378	4.06864701820034	4.23852658624002	11.4905014924562	4.79300177024062	8.86310157195212	3.32199559376472	13.8400983794955	7.06084624783505	5.04439411935845	3.09903613126183	9.25236750380411	3.32199559376472	10.7508374830494	2.40247493593719	2.26620244715195	9.14255491096044	2.26620244715195	1	3.73281202946139	10.5409686627032	11.0007042690112	10.3011439140548	7.09062385510454	2.40247493593719	2.6419098048844	6.56531513644648	9.8016174732416	4.23852658624002	7.16012244903253	5.24845976535282	5.16090065427553	3.38514679018529	3.38514679018529	1.55841943718155	5.71767841309913	4.82193040494603	GBM	8.40426462185
TCGA-06-1804-01	7.19984659255141	1.30105243093781	3.80694661680014	8.85312312175729	4.02167586096801	4.06864701820034	4.21959308314563	4.53367244882199	10.8507814145006	1.75634622894942	6.84262519230592	1.94414643735865	12.1903087254435	5.93379582210517	1.54524102729639	3.54885832795991	7.8263703133051	3.08138461420473	8.93295482562172	1.54524102729639	1.54524102729639	7.54773115174744	2.38627905456014	1.30105243093781	3.70509034134286	8.89303780967789	9.69174554529889	8.97287410618942	7.21971148683644	3.00231470828842	4.87019187590791	4.97656599927134	10.1612604338413	3.15216096475958	7.01122725542325	4.88951259161501	3.43043545286456	2.25038286307402	2.50876831700485	1.94414643735865	6.67419633549476	3.85343109417482	GBM	8.63363695681941
TCGA-06-1804-01	7.19984659255141	1.30105243093781	3.80694661680014	8.85312312175729	4.02167586096801	4.06864701820034	4.21959308314563	4.53367244882199	10.8507814145006	1.75634622894942	6.84262519230592	1.94414643735865	12.1903087254435	5.93379582210517	1.54524102729639	3.54885832795991	7.8263703133051	3.08138461420473	8.93295482562172	1.54524102729639	1.54524102729639	7.54773115174744	2.38627905456014	1.30105243093781	3.70509034134286	8.89303780967789	9.69174554529889	8.97287410618942	7.21971148683644	3.00231470828842	4.87019187590791	4.97656599927134	10.1612604338413	3.15216096475958	7.01122725542325	4.88951259161501	3.43043545286456	2.25038286307402	2.50876831700485	1.94414643735865	6.67419633549476	3.85343109417482	GBMLGG	8.63363695681941
TCGA-06-2557-01	6.82280065384376	3.76984165007216	4.34290494073378	9.10262667393553	5.08319815190643	6.25896226166122	6.38733808831276	4.91851057601067	11.2206046819024	5.60005425685427	8.3145387049654	4.04984673403572	12.6602228954711	9.04273811185805	3.17881730713462	4.24799856480596	9.79162871730955	4.81228514231132	11.1206480722698	1	4.48586735359869	9.27233493604136	6.04206221129487	1.27155330316361	6.43675090458821	10.7808202527961	11.5604777447017	10.4310453803424	7.01122725542325	5.43376913119681	5.15118111877881	4.53367244882199	10.3411126457238	4.08746284125034	6.16031371054989	4.48586735359869	4.08746284125034	2.16420774993775	4.45721961405385	2.6251328358001	5.8551408578721	3.93738216680291	GBM	9.72170964377248
TCGA-06-2557-01	6.82280065384376	3.76984165007216	4.34290494073378	9.10262667393553	5.08319815190643	6.25896226166122	6.38733808831276	4.91851057601067	11.2206046819024	5.60005425685427	8.3145387049654	4.04984673403572	12.6602228954711	9.04273811185805	3.17881730713462	4.24799856480596	9.79162871730955	4.81228514231132	11.1206480722698	1	4.48586735359869	9.27233493604136	6.04206221129487	1.27155330316361	6.43675090458821	10.7808202527961	11.5604777447017	10.4310453803424	7.01122725542325	5.43376913119681	5.15118111877881	4.53367244882199	10.3411126457238	4.08746284125034	6.16031371054989	4.48586735359869	4.08746284125034	2.16420774993775	4.45721961405385	2.6251328358001	5.8551408578721	3.93738216680291	GBMLGG	9.72170964377248
TCGA-06-2558-01	7.46817072088047	2.7093872252121	3.91869610777059	9.25236750380411	3.53971549248682	5.05409210524645	3.19662230902072	4.21959308314563	10.4510309934236	4.37144111531919	7.98570290999284	1.81312517329443	11.8903800762059	6.81288929288024	1.59163686308139	2.82025377961879	8.26469850169504	3.40324449134647	9.90150921253261	1.59163686308139	1.81312517329443	8.76332392625665	1.59163686308139	1	4.37144111531919	9.12259054418664	9.67176989726263	10.8008089632989	5.82566444949734	2.46768002478876	2.17976962466251	5.5217491697503	8.50397942638167	4.01229354728086	5.91412523732421	6.1504540066804	3.96544290989388	2.00377977252234	3.09903613126183	2.46768002478876	6.13073749159997	5.08319815190643	GBMLGG	8.83316667109989
TCGA-06-2558-01	7.46817072088047	2.7093872252121	3.91869610777059	9.25236750380411	3.53971549248682	5.05409210524645	3.19662230902072	4.21959308314563	10.4510309934236	4.37144111531919	7.98570290999284	1.81312517329443	11.8903800762059	6.81288929288024	1.59163686308139	2.82025377961879	8.26469850169504	3.40324449134647	9.90150921253261	1.59163686308139	1.81312517329443	8.76332392625665	1.59163686308139	1	4.37144111531919	9.12259054418664	9.67176989726263	10.8008089632989	5.82566444949734	2.46768002478876	2.17976962466251	5.5217491697503	8.50397942638167	4.01229354728086	5.91412523732421	6.1504540066804	3.96544290989388	2.00377977252234	3.09903613126183	2.46768002478876	6.13073749159997	5.08319815190643	GBM	8.83316667109989
TCGA-06-2559-01	6.74352711070353	2.03390924643191	4.19121928948733	9.08266330711311	1.83465127218851	4.48586735359869	2.94994038484379	6.63459343691165	11.7704130373448	5.67844893646537	6.87236647997016	1.83465127218851	13.5301219608214	6.91202972381993	2.36206576402517	3.81623442365836	8.24476398216131	3.37610692180761	9.50199108526089	1	1.61175201132912	8.72341726395546	1.83465127218851	1	5.38494568797386	9.07268181467191	9.23240052544526	11.1206480722698	6.29844703839567	4.15343788332676	2.21103606826081	4.01229354728086	9.14255491096044	2.50053039958154	6.55542109433225	4.94752850651872	3.05496159683704	1.61175201132912	3.58548352552211	2.03390924643191	5.21925698998554	3.70509034134286	GBM	8.92297535688049
TCGA-06-2559-01	6.74352711070353	2.03390924643191	4.19121928948733	9.08266330711311	1.83465127218851	4.48586735359869	2.94994038484379	6.63459343691165	11.7704130373448	5.67844893646537	6.87236647997016	1.83465127218851	13.5301219608214	6.91202972381993	2.36206576402517	3.81623442365836	8.24476398216131	3.37610692180761	9.50199108526089	1	1.61175201132912	8.72341726395546	1.83465127218851	1	5.38494568797386	9.07268181467191	9.23240052544526	11.1206480722698	6.29844703839567	4.15343788332676	2.21103606826081	4.01229354728086	9.14255491096044	2.50053039958154	6.55542109433225	4.94752850651872	3.05496159683704	1.61175201132912	3.58548352552211	2.03390924643191	5.21925698998554	3.70509034134286	GBMLGG	8.92297535688049
TCGA-06-2561-01	6.02236781302845	1.64558194307775	4.51454169248821	8.42420599504123	3.13442460817496	2.82025377961879	4.66790048758002	5.06379211471512	11.2306005059285	3.60382800625361	7.85623949723517	1.35520189595118	13.9600905278432	7.80645904079528	3.30400802253797	3.38514679018529	9.54193667545755	4.15343788332676	10.3710897564518	2.08712659825921	2.82025377961879	8.19493169680336	1.35520189595118	1	4.74483579042214	10.4310453803424	10.9507290987296	10.021388816693	6.94178316391036	3.84412516406061	2.26620244715195	4.51454169248821	9.81160630675537	4.58154913521355	6.98146222922925	3.53057810476897	3.22338023953746	3.38514679018529	4.83157803158658	1	5.92395996828584	3.13442460817496	GBMLGG	8.39429424053811
TCGA-06-2561-01	6.02236781302845	1.64558194307775	4.51454169248821	8.42420599504123	3.13442460817496	2.82025377961879	4.66790048758002	5.06379211471512	11.2306005059285	3.60382800625361	7.85623949723517	1.35520189595118	13.9600905278432	7.80645904079528	3.30400802253797	3.38514679018529	9.54193667545755	4.15343788332676	10.3710897564518	2.08712659825921	2.82025377961879	8.19493169680336	1.35520189595118	1	4.74483579042214	10.4310453803424	10.9507290987296	10.021388816693	6.94178316391036	3.84412516406061	2.26620244715195	4.51454169248821	9.81160630675537	4.58154913521355	6.98146222922925	3.53057810476897	3.22338023953746	3.38514679018529	4.83157803158658	1	5.92395996828584	3.13442460817496	GBM	8.39429424053811
TCGA-06-2562-01	6.18003597864946	1.2892024886148	3.33099875382336	8.74337027238222	2.96736768094267	4.14400166606012	2.95865014822494	8.65358694795363	13.0201736752187	3.62219341620227	7.96578236032228	1.53212506611158	14.4200658130618	6.48618349549255	3.04616854680184	3.45767891162187	8.51395197609013	3.33099875382336	10.1212958535501	1.53212506611158	1	8.7832782167336	1.2892024886148	1	3.90935948581676	9.79162871730955	9.9714377688112	11.7004335691065	7.73677940953859	2.79453944569699	1	4.10629401443667	9.36219383283848	4.91851057601067	6.5851053883848	4.03106217948756	3.62219341620227	3.2681088509576	3.72356660730688	1.92200268412237	6.53563520246439	4.49542253591994	GBMLGG	10.6209164273495
TCGA-06-2562-01	6.18003597864946	1.2892024886148	3.33099875382336	8.74337027238222	2.96736768094267	4.14400166606012	2.95865014822494	8.65358694795363	13.0201736752187	3.62219341620227	7.96578236032228	1.53212506611158	14.4200658130618	6.48618349549255	3.04616854680184	3.45767891162187	8.51395197609013	3.33099875382336	10.1212958535501	1.53212506611158	1	8.7832782167336	1.2892024886148	1	3.90935948581676	9.79162871730955	9.9714377688112	11.7004335691065	7.73677940953859	2.79453944569699	1	4.10629401443667	9.36219383283848	4.91851057601067	6.5851053883848	4.03106217948756	3.62219341620227	3.2681088509576	3.72356660730688	1.92200268412237	6.53563520246439	4.49542253591994	GBM	10.6209164273495
TCGA-06-2563-01	7.43834190968646	1.95897567206671	4.41906488409228	8.47406292495817	3.78838482632161	4.09687652079618	3.22338023953746	6.36757865041342	11.9403671310622	3.63138389413759	7.89606923623249	2.41058884532301	12.2203023726315	6.40710079880717	1.55841943718155	3.17881730713462	7.78654900130377	2.6419098048844	9.43209000374812	1	1.95897567206671	8.49400706707733	6.89219694463116	1	4.5049806550494	8.87308017068376	9.83158420439294	10.6608913753355	7.4980030353965	2.41058884532301	2.84604393431751	2.94123843085835	9.21243400727962	3.92803700999273	6.52574336266968	5.17062207311207	2.94123843085835	1.55841943718155	1.77045512517092	2.53354212336708	5.90429163677133	3.68663370448297	GBM	10.5509619738914
TCGA-06-2563-01	7.43834190968646	1.95897567206671	4.41906488409228	8.47406292495817	3.78838482632161	4.09687652079618	3.22338023953746	6.36757865041342	11.9403671310622	3.63138389413759	7.89606923623249	2.41058884532301	12.2203023726315	6.40710079880717	1.55841943718155	3.17881730713462	7.78654900130377	2.6419098048844	9.43209000374812	1	1.95897567206671	8.49400706707733	6.89219694463116	1	4.5049806550494	8.87308017068376	9.83158420439294	10.6608913753355	7.4980030353965	2.41058884532301	2.84604393431751	2.94123843085835	9.21243400727962	3.92803700999273	6.52574336266968	5.17062207311207	2.94123843085835	1.55841943718155	1.77045512517092	2.53354212336708	5.90429163677133	3.68663370448297	GBMLGG	10.5509619738914
TCGA-06-2564-01	7.17005277120889	1.84907199931701	3.80694661680014	8.60371327874974	2.48408486266533	3.67741281921719	3.13442460817496	6.37745795751641	11.5204911736473	4.04045247856114	7.07077160632125	1.84907199931701	13.7701032704227	5.98299167317278	1.84907199931701	2.58335593397992	8.5538440529385	1.48671484932418	10.6608913753355	1.84907199931701	1.84907199931701	10.1212958535501	2.00377977252234	1	3.63138389413759	10.201225981852	10.141278021051	10.4610238743583	7.75668629135049	3.37610692180761	2.26620244715195	2.26620244715195	9.50199108526089	3.63138389413759	6.52574336266968	4.85088031624606	2.26620244715195	1.84907199931701	3.07256966902626	1.84907199931701	5.5217491697503	3.80694661680014	GBM	9.8016174732416
TCGA-06-2564-01	7.17005277120889	1.84907199931701	3.80694661680014	8.60371327874974	2.48408486266533	3.67741281921719	3.13442460817496	6.37745795751641	11.5204911736473	4.04045247856114	7.07077160632125	1.84907199931701	13.7701032704227	5.98299167317278	1.84907199931701	2.58335593397992	8.5538440529385	1.48671484932418	10.6608913753355	1.84907199931701	1.84907199931701	10.1212958535501	2.00377977252234	1	3.63138389413759	10.201225981852	10.141278021051	10.4610238743583	7.75668629135049	3.37610692180761	2.26620244715195	2.26620244715195	9.50199108526089	3.63138389413759	6.52574336266968	4.85088031624606	2.26620244715195	1.84907199931701	3.07256966902626	1.84907199931701	5.5217491697503	3.80694661680014	GBMLGG	9.8016174732416
TCGA-06-2565-01	7.04099708020507	2.82884212909496	4.88951259161501	8.47406292495817	3.70509034134286	2.6419098048844	3.29502368082856	4.42859898189366	11.8104017443893	2.99356649636134	7.25944679324657	3.2681088509576	12.3302801770259	6.05191096786336	6.00267761472089	4.0780529992078	7.91598585236476	2.99356649636134	8.88305891693057	1.5125688058269	2.4349938989145	7.64721471196281	3.44859198044464	1	5.98299167317278	8.63363695681941	9.36219383283848	10.5109890093907	6.07161156116973	2.1875684680501	2.1875684680501	1.88536630209721	9.46204702259273	4.18176850225834	7.51789315609487	5.70786908408509	2.54181992673475	1.88536630209721	2.1875684680501	1.7143674932764	5.29716641310144	2.31393364775293	GBM	7.87615377917518
TCGA-06-2565-01	7.04099708020507	2.82884212909496	4.88951259161501	8.47406292495817	3.70509034134286	2.6419098048844	3.29502368082856	4.42859898189366	11.8104017443893	2.99356649636134	7.25944679324657	3.2681088509576	12.3302801770259	6.05191096786336	6.00267761472089	4.0780529992078	7.91598585236476	2.99356649636134	8.88305891693057	1.5125688058269	2.4349938989145	7.64721471196281	3.44859198044464	1	5.98299167317278	8.63363695681941	9.36219383283848	10.5109890093907	6.07161156116973	2.1875684680501	2.1875684680501	1.88536630209721	9.46204702259273	4.18176850225834	7.51789315609487	5.70786908408509	2.54181992673475	1.88536630209721	2.1875684680501	1.7143674932764	5.29716641310144	2.31393364775293	GBMLGG	7.87615377917518
TCGA-06-2567-01	6.66429459123602	3.33099875382336	4.04045247856114	10.2911518674308	3.44859198044464	4.90884234582118	4.5049806550494	5.66864486291578	10.8907600523075	3.33099875382336	8.60371327874974	1.88536630209721	13.6301137937921	7.2395782287683	4.0780529992078	3.92803700999273	9.01279558970126	3.44859198044464	10.5109890093907	2.99356649636134	2.4349938989145	8.98285427291361	4.0780529992078	3.06376198376263	4.59113286565118	9.65179458874743	10.7608316997986	10.2611760607517	7.8661964903043	2.54181992673475	4.51454169248821	6.10117004879547	10.0313792280195	4.40000597382335	6.49607232829383	4.27643515102476	4.73520999732714	2.82884212909496	4.66790048758002	2.6419098048844	6.02236781302845	4.04045247856114	GBM	6.52574336266968
TCGA-06-2567-01	6.66429459123602	3.33099875382336	4.04045247856114	10.2911518674308	3.44859198044464	4.90884234582118	4.5049806550494	5.66864486291578	10.8907600523075	3.33099875382336	8.60371327874974	1.88536630209721	13.6301137937921	7.2395782287683	4.0780529992078	3.92803700999273	9.01279558970126	3.44859198044464	10.5109890093907	2.99356649636134	2.4349938989145	8.98285427291361	4.0780529992078	3.06376198376263	4.59113286565118	9.65179458874743	10.7608316997986	10.2611760607517	7.8661964903043	2.54181992673475	4.51454169248821	6.10117004879547	10.0313792280195	4.40000597382335	6.49607232829383	4.27643515102476	4.73520999732714	2.82884212909496	4.66790048758002	2.6419098048844	6.02236781302845	4.04045247856114	GBMLGG	6.52574336266968
TCGA-06-2569-01	7.63726476811629	1.30700248387121	5.46308207930634	8.53389764149629	2.84604393431751	2.2741293827386	3.34000811743607	3.57631920962397	12.2702920737522	3.78838482632161	5.59026112354822	1	9.79162871730955	3.78838482632161	1	1.30700248387121	4.75446407226964	3.68663370448297	5.96331004592741	1	1	6.01252218534708	2.75185379854473	1.30700248387121	6.93186478620093	6.18989853008654	7.67706659837199	11.5904679144522	3.1078726269439	1.30700248387121	1.30700248387121	5.00562267726803	8.30457022420452	3.68663370448297	6.90211304687788	6.07161156116973	2.75185379854473	1.30700248387121	1	2.75185379854473	7.48805854573083	2.6419098048844	GBM	3.83482372434345
TCGA-06-2569-01	7.63726476811629	1.30700248387121	5.46308207930634	8.53389764149629	2.84604393431751	2.2741293827386	3.34000811743607	3.57631920962397	12.2702920737522	3.78838482632161	5.59026112354822	1	9.79162871730955	3.78838482632161	1	1.30700248387121	4.75446407226964	3.68663370448297	5.96331004592741	1	1	6.01252218534708	2.75185379854473	1.30700248387121	6.93186478620093	6.18989853008654	7.67706659837199	11.5904679144522	3.1078726269439	1.30700248387121	1.30700248387121	5.00562267726803	8.30457022420452	3.68663370448297	6.90211304687788	6.07161156116973	2.75185379854473	1.30700248387121	1	2.75185379854473	7.48805854573083	2.6419098048844	GBMLGG	3.83482372434345
TCGA-06-2570-01	7.47811444001195	2.55840506583267	4.35241377847365	8.9928345763664	2.29797820910785	5.04439411935845	2.80310239595253	4.45721961405385	11.0106994054488	4.17232132392339	7.69696954503856	1	11.8403934777367	5.90429163677133	1.98131873344578	3.48497398411578	8.89303780967789	2.55840506583267	10.4110599679487	1	1.31296922877405	8.7832782167336	1.57166002121611	1.79172608041003	4.09687652079618	9.70173349517773	10.7308491704372	10.8707706594091	5.7373009388936	1.79172608041003	1.31296922877405	6.36757865041342	8.22483037366645	2.88054680636108	5.8747976938127	5.92395996828584	4.13456914767839	1.31296922877405	1.98131873344578	2.7774392389867	4.6007193525714	4.6871189268298	GBM	7.48805854573083
TCGA-06-2570-01	7.47811444001195	2.55840506583267	4.35241377847365	8.9928345763664	2.29797820910785	5.04439411935845	2.80310239595253	4.45721961405385	11.0106994054488	4.17232132392339	7.69696954503856	1	11.8403934777367	5.90429163677133	1.98131873344578	3.48497398411578	8.89303780967789	2.55840506583267	10.4110599679487	1	1.31296922877405	8.7832782167336	1.57166002121611	1.79172608041003	4.09687652079618	9.70173349517773	10.7308491704372	10.8707706594091	5.7373009388936	1.79172608041003	1.31296922877405	6.36757865041342	8.22483037366645	2.88054680636108	5.8747976938127	5.92395996828584	4.13456914767839	1.31296922877405	1.98131873344578	2.7774392389867	4.6007193525714	4.6871189268298	GBMLGG	7.48805854573083
TCGA-06-5408-01	5.76674426899593	2.21888213769176	3.70509034134286	9.06270045072106	3.37610692180761	2.94994038484379	3.08138461420473	5.20952633724985	11.780410184693	2.68401466758454	6.84262519230592	1.2892024886148	13.9400917915246	6.05191096786336	4.2006736634117	2.57502928289061	7.96578236032228	1.5255905884282	8.83316667109989	1.2892024886148	1.73529131589479	8.43417698412855	2.94994038484379	1	4.29540987163049	8.70346490994385	9.60185783405175	10.9407341687222	6.55542109433225	1.73529131589479	1.2892024886148	2.21888213769176	9.17250237722637	4.61990052607713	5.80601950037269	5.2581975903027	3.49408366024756	1.2892024886148	3.70509034134286	1.91464830307761	4.76409482695253	2.87190878411041	GBMLGG	9.06270045072106
TCGA-06-5408-01	5.76674426899593	2.21888213769176	3.70509034134286	9.06270045072106	3.37610692180761	2.94994038484379	3.08138461420473	5.20952633724985	11.780410184693	2.68401466758454	6.84262519230592	1.2892024886148	13.9400917915246	6.05191096786336	4.2006736634117	2.57502928289061	7.96578236032228	1.5255905884282	8.83316667109989	1.2892024886148	1.73529131589479	8.43417698412855	2.94994038484379	1	4.29540987163049	8.70346490994385	9.60185783405175	10.9407341687222	6.55542109433225	1.73529131589479	1.2892024886148	2.21888213769176	9.17250237722637	4.61990052607713	5.80601950037269	5.2581975903027	3.49408366024756	1.2892024886148	3.70509034134286	1.91464830307761	4.76409482695253	2.87190878411041	GBM	9.06270045072106
TCGA-06-5410-01	7.00130504198955	2.82884212909496	3.34902365021822	8.58376504660951	6.75343410581403	6.25896226166122	4.65829518887023	5.42400126777631	11.8004045383508	5.4924088494279	9.00281501560705	2.01881874253075	14.570059314186	9.08266330711311	5.09290415358407	4.70634771113805	10.8907600523075	5.0346981702733	12.1103263263727	1	3.11671623014859	10.3910747590397	4.61030857850349	1	3.54885832795991	12.4702542683011	11.8803827194943	12.0803331823917	7.95582249876775	4.64869252644097	3.27707405989652	7.39857573701822	10.1812430885499	5.18034536300173	5.54131677926944	4.81228514231132	7.40851667457788	2.48408486266533	5.35567096710634	2.82884212909496	6.97154163727767	5.71767841309913	GBMLGG	6.78315889289741
TCGA-06-5410-01	7.00130504198955	2.82884212909496	3.34902365021822	8.58376504660951	6.75343410581403	6.25896226166122	4.65829518887023	5.42400126777631	11.8004045383508	5.4924088494279	9.00281501560705	2.01881874253075	14.570059314186	9.08266330711311	5.09290415358407	4.70634771113805	10.8907600523075	5.0346981702733	12.1103263263727	1	3.11671623014859	10.3910747590397	4.61030857850349	1	3.54885832795991	12.4702542683011	11.8803827194943	12.0803331823917	7.95582249876775	4.64869252644097	3.27707405989652	7.39857573701822	10.1812430885499	5.18034536300173	5.54131677926944	4.81228514231132	7.40851667457788	2.48408486266533	5.35567096710634	2.82884212909496	6.97154163727767	5.71767841309913	GBM	6.78315889289741
TCGA-06-5411-01	5.8747976938127	1.75634622894942	4.59113286565118	11.5604777447017	3.36707308644311	4.53367244882199	3.39419265788308	5.11232205858368	11.1406391520434	4.14400166606012	7.8263703133051	1.75634622894942	11.4205264204498	5.5706790930363	3.98417087988537	2.99356649636134	8.7333936869303	2.91517982768714	10.3610973334254	1	2.10244450567668	9.24238395749725	1.54524102729639	1.30105243093781	5.07349413462251	9.49200492473543	10.3011439140548	10.0113984719966	5.51196757396613	3.15216096475958	2.10244450567668	6.14059526486312	8.01558577270943	4.28592082573927	5.82566444949734	4.10629401443667	3.15216096475958	1.54524102729639	2.61675845039912	1	5.90429163677133	5.24845976535282	GBM	9.961447764268
TCGA-06-5411-01	5.8747976938127	1.75634622894942	4.59113286565118	11.5604777447017	3.36707308644311	4.53367244882199	3.39419265788308	5.11232205858368	11.1406391520434	4.14400166606012	7.8263703133051	1.75634622894942	11.4205264204498	5.5706790930363	3.98417087988537	2.99356649636134	8.7333936869303	2.91517982768714	10.3610973334254	1	2.10244450567668	9.24238395749725	1.54524102729639	1.30105243093781	5.07349413462251	9.49200492473543	10.3011439140548	10.0113984719966	5.51196757396613	3.15216096475958	2.10244450567668	6.14059526486312	8.01558577270943	4.28592082573927	5.82566444949734	4.10629401443667	3.15216096475958	1.54524102729639	2.61675845039912	1	5.90429163677133	5.24845976535282	GBMLGG	9.961447764268
TCGA-06-5412-01	6.98146222922925	1.84185466468674	2.96736768094267	9.13257266593613	4.53367244882199	5.70786908408509	4.47631512668974	8.5239247148947	11.8903800762059	3.88137556031166	8.70346490994385	2.6419098048844	13.5801178065577	7.98570290999284	3.31299867178276	4.0780529992078	10.1312869064268	3.98417087988537	11.1706260013379	1	2.51701627349968	9.36219383283848	5.12203393633322	1.61175201132912	3.38514679018529	10.8607760183278	11.3805412173674	12.0803331823917	8.05543331671743	3.82552680187983	4.24799856480596	5.95347086835584	9.87154090736675	3.65898606070369	5.8747976938127	5.7373009388936	5.45330954725283	2.21888213769176	2.37012606211158	2.76037357277908	8.05543331671743	5.14146347898437	GBM	10.0913230697061
TCGA-06-5412-01	6.98146222922925	1.84185466468674	2.96736768094267	9.13257266593613	4.53367244882199	5.70786908408509	4.47631512668974	8.5239247148947	11.8903800762059	3.88137556031166	8.70346490994385	2.6419098048844	13.5801178065577	7.98570290999284	3.31299867178276	4.0780529992078	10.1312869064268	3.98417087988537	11.1706260013379	1	2.51701627349968	9.36219383283848	5.12203393633322	1.61175201132912	3.38514679018529	10.8607760183278	11.3805412173674	12.0803331823917	8.05543331671743	3.82552680187983	4.24799856480596	5.95347086835584	9.87154090736675	3.65898606070369	5.8747976938127	5.7373009388936	5.45330954725283	2.21888213769176	2.37012606211158	2.76037357277908	8.05543331671743	5.14146347898437	GBMLGG	10.0913230697061
TCGA-06-5413-01	6.57520990276317	3.62219341620227	2.74334278705986	10.0913230697061	5.28742160191145	5.08319815190643	5.15118111877881	4.38095957429007	11.550481067125	5.23872371584118	8.42420599504123	1.95897567206671	12.6702213559377	8.03550901836343	3.01983380548825	3.17881730713462	9.33223989416356	3.77911089760816	10.201225981852	1	3.38514679018529	8.59373907320531	4.47631512668974	1.77045512517092	4.2101316019516	10.3011439140548	10.1612604338413	10.7908145884954	7.28925300315822	4.08746284125034	3.91869610777059	4.23852658624002	8.94293443589355	3.77911089760816	5.27767852009739	5.77656122298536	4.93785367061916	3.09903613126183	2.26620244715195	2.52527422396563	6.18989853008654	4.04984673403572	GBM	8.83316667109989
TCGA-06-5413-01	6.57520990276317	3.62219341620227	2.74334278705986	10.0913230697061	5.28742160191145	5.08319815190643	5.15118111877881	4.38095957429007	11.550481067125	5.23872371584118	8.42420599504123	1.95897567206671	12.6702213559377	8.03550901836343	3.01983380548825	3.17881730713462	9.33223989416356	3.77911089760816	10.201225981852	1	3.38514679018529	8.59373907320531	4.47631512668974	1.77045512517092	4.2101316019516	10.3011439140548	10.1612604338413	10.7908145884954	7.28925300315822	4.08746284125034	3.91869610777059	4.23852658624002	8.94293443589355	3.77911089760816	5.27767852009739	5.77656122298536	4.93785367061916	3.09903613126183	2.26620244715195	2.52527422396563	6.18989853008654	4.04984673403572	GBMLGG	8.83316667109989
TCGA-06-5414-01	6.42686673790381	2.25038286307402	3.90002716994098	7.70692151817346	1.83465127218851	3.11671623014859	3.53971549248682	6.31819466726482	11.5104945894447	4.38095957429007	7.2991892911185	2.25038286307402	14.9300462157226	7.09062385510454	4.8991763461976	2.82884212909496	8.91299603065022	2.46768002478876	10.1113048628494	1.25987123797536	2.12551411880675	10.201225981852	6.07161156116973	1	2.74334278705986	10.0713415304864	10.4510309934236	10.0014081943928	6.95170210085573	2.97609294306007	2.36206576402517	3.46677157756622	9.34222443400615	1.83465127218851	4.29540987163049	5.48263174049241	3.82552680187983	2.25038286307402	2.82884212909496	2.46768002478876	5.14146347898437	2.74334278705986	GBM	10.7008670079527
TCGA-06-5414-01	6.42686673790381	2.25038286307402	3.90002716994098	7.70692151817346	1.83465127218851	3.11671623014859	3.53971549248682	6.31819466726482	11.5104945894447	4.38095957429007	7.2991892911185	2.25038286307402	14.9300462157226	7.09062385510454	4.8991763461976	2.82884212909496	8.91299603065022	2.46768002478876	10.1113048628494	1.25987123797536	2.12551411880675	10.201225981852	6.07161156116973	1	2.74334278705986	10.0713415304864	10.4510309934236	10.0014081943928	6.95170210085573	2.97609294306007	2.36206576402517	3.46677157756622	9.34222443400615	1.83465127218851	4.29540987163049	5.48263174049241	3.82552680187983	2.25038286307402	2.82884212909496	2.46768002478876	5.14146347898437	2.74334278705986	GBMLGG	10.7008670079527
TCGA-06-5415-01	6.38733808831276	2.51701627349968	4.49542253591994	9.12259054418664	2.58335593397992	3.71432603506903	4.21959308314563	3.91869610777059	11.0706709211757	3.47586994583288	6.89219694463116	1.36130134228001	13.2201511942375	6.44663586218697	2.28206768573105	2.51701627349968	7.42839976367146	3.00231470828842	8.92297535688049	1.65239329900447	3.04616854680184	8.11521238511351	3.40324449134647	1	4.58154913521355	8.15507010232493	9.50199108526089	9.59187074793493	6.62469442710071	3.7420622730727	3.00231470828842	3.47586994583288	8.87308017068376	2.83743886122548	5.40447028209273	4.62949517802197	2.94994038484379	1.36130134228001	2.19537918723705	1	5.61964471291272	4.47631512668974	GBM	9.16251976744537
TCGA-06-5415-01	6.38733808831276	2.51701627349968	4.49542253591994	9.12259054418664	2.58335593397992	3.71432603506903	4.21959308314563	3.91869610777059	11.0706709211757	3.47586994583288	6.89219694463116	1.36130134228001	13.2201511942375	6.44663586218697	2.28206768573105	2.51701627349968	7.42839976367146	3.00231470828842	8.92297535688049	1.65239329900447	3.04616854680184	8.11521238511351	3.40324449134647	1	4.58154913521355	8.15507010232493	9.50199108526089	9.59187074793493	6.62469442710071	3.7420622730727	3.00231470828842	3.47586994583288	8.87308017068376	2.83743886122548	5.40447028209273	4.62949517802197	2.94994038484379	1.36130134228001	2.19537918723705	1	5.61964471291272	4.47631512668974	GBMLGG	9.16251976744537
TCGA-06-5416-01	6.88228142100977	2.31393364775293	3.54885832795991	10.1712517311647	2.69246313713459	2.99356649636134	3.95608514211159	3.94673155264998	11.0406850153094	2.51701627349968	7.77659444926091	1.80597797441368	12.9601810500062	6.12088069343549	5.12203393633322	2.99356649636134	6.25896226166122	2.31393364775293	7.20977880715603	1.80597797441368	2.31393364775293	6.73362075643522	1.80597797441368	1	5.96331004592741	6.67419633549476	8.02554726304225	10.1912345055828	3.87205631882768	3.44859198044464	2.51701627349968	2.99356649636134	7.47811444001195	2.07948633244772	2.8546573067896	2.8546573067896	4.14400166606012	1.45475555404544	1.80597797441368	2.07948633244772	5.90429163677133	3.79766340855895	GBMLGG	8.72341726395546
TCGA-06-5416-01	6.88228142100977	2.31393364775293	3.54885832795991	10.1712517311647	2.69246313713459	2.99356649636134	3.95608514211159	3.94673155264998	11.0406850153094	2.51701627349968	7.77659444926091	1.80597797441368	12.9601810500062	6.12088069343549	5.12203393633322	2.99356649636134	6.25896226166122	2.31393364775293	7.20977880715603	1.80597797441368	2.31393364775293	6.73362075643522	1.80597797441368	1	5.96331004592741	6.67419633549476	8.02554726304225	10.1912345055828	3.87205631882768	3.44859198044464	2.51701627349968	2.99356649636134	7.47811444001195	2.07948633244772	2.8546573067896	2.8546573067896	4.14400166606012	1.45475555404544	1.80597797441368	2.07948633244772	5.90429163677133	3.79766340855895	GBM	8.72341726395546
TCGA-06-5417-01	5.46308207930634	2.94994038484379	4.52410562984231	10.1712517311647	3.53057810476897	1	2.94123843085835	3.2681088509576	10.0413697055167	1.96641017590173	5.84531420110871	1	11.1606303545704	1	1	3.2681088509576	6.95170210085573	1	8.32450740276406	1	1	6.86245212549532	1	1	3.93738216680291	7.61736592204802	8.23479706324854	9.40213388670785	5.10261212675158	1.96641017590173	2.94994038484379	5.63924069338247	6.18003597864946	1.96641017590173	3.53057810476897	2.94994038484379	5.18034536300173	1.96641017590173	1	1	5.93379582210517	1.96641017590173	GBMLGG	6.79306840821915
TCGA-06-5417-01	5.46308207930634	2.94994038484379	4.52410562984231	10.1712517311647	3.53057810476897	1	2.94123843085835	3.2681088509576	10.0413697055167	1.96641017590173	5.84531420110871	1	11.1606303545704	1	1	3.2681088509576	6.95170210085573	1	8.32450740276406	1	1	6.86245212549532	1	1	3.93738216680291	7.61736592204802	8.23479706324854	9.40213388670785	5.10261212675158	1.96641017590173	2.94994038484379	5.63924069338247	6.18003597864946	1.96641017590173	3.53057810476897	2.94994038484379	5.18034536300173	1.96641017590173	1	1	5.93379582210517	1.96641017590173	GBM	6.79306840821915
TCGA-06-5418-01	5.67844893646537	2.45131624892209	3.31299867178276	7.98570290999284	3.24125205483001	4.96688468484955	3.53971549248682	5.68825433704135	11.550481067125	2.99356649636134	7.16012244903253	1.57830354161105	14.8200498772495	7.2991892911185	4.03106217948756	2.31393364775293	9.04273811185805	2.16420774993775	10.141278021051	1	1.57830354161105	8.25473112883112	1.31895264329099	1	2.99356649636134	9.63181962448104	9.76166292040646	10.5909356771932	6.75343410581403	2.16420774993775	1.99627972566346	4.82193040494603	9.63181962448104	2.16420774993775	5.29716641310144	3.44859198044464	3.31299867178276	2.16420774993775	3.69585955485882	1.57830354161105	5.71767841309913	4.23852658624002	GBM	10.4210526488857
TCGA-06-5418-01	5.67844893646537	2.45131624892209	3.31299867178276	7.98570290999284	3.24125205483001	4.96688468484955	3.53971549248682	5.68825433704135	11.550481067125	2.99356649636134	7.16012244903253	1.57830354161105	14.8200498772495	7.2991892911185	4.03106217948756	2.31393364775293	9.04273811185805	2.16420774993775	10.141278021051	1	1.57830354161105	8.25473112883112	1.31895264329099	1	2.99356649636134	9.63181962448104	9.76166292040646	10.5909356771932	6.75343410581403	2.16420774993775	1.99627972566346	4.82193040494603	9.63181962448104	2.16420774993775	5.29716641310144	3.44859198044464	3.31299867178276	2.16420774993775	3.69585955485882	1.57830354161105	5.71767841309913	4.23852658624002	GBMLGG	10.4210526488857
TCGA-06-5856-01	6.87236647997016	3.27707405989652	3.8627414879615	9.38216365233038	3.90935948581676	2.86327893717257	3.39419265788308	5.84531420110871	11.5604777447017	4.3049022677843	7.52783878193505	1.31296922877405	12.8601940437182	6.88228142100977	2.42684837253757	3.47586994583288	8.71344100458247	2.95865014822494	9.95145782917873	1	1.56503197475189	7.61736592204802	1.78462146896177	1.56503197475189	5.24845976535282	9.64180706328509	10.021388816693	11.4205264204498	6.20962643606519	3.53971549248682	3.70509034134286	1.31296922877405	8.59373907320531	3.12556690310524	4.56239001417346	5.8747976938127	3.34902365021822	1.56503197475189	2.65872407838838	2.2900173099202	6.76334173742217	3.41230225715956	GBM	10.201225981852
TCGA-06-5856-01	6.87236647997016	3.27707405989652	3.8627414879615	9.38216365233038	3.90935948581676	2.86327893717257	3.39419265788308	5.84531420110871	11.5604777447017	4.3049022677843	7.52783878193505	1.31296922877405	12.8601940437182	6.88228142100977	2.42684837253757	3.47586994583288	8.71344100458247	2.95865014822494	9.95145782917873	1	1.56503197475189	7.61736592204802	1.78462146896177	1.56503197475189	5.24845976535282	9.64180706328509	10.021388816693	11.4205264204498	6.20962643606519	3.53971549248682	3.70509034134286	1.31296922877405	8.59373907320531	3.12556690310524	4.56239001417346	5.8747976938127	3.34902365021822	1.56503197475189	2.65872407838838	2.2900173099202	6.76334173742217	3.41230225715956	GBMLGG	10.201225981852
TCGA-06-5858-01	5.91412523732421	1.53867522362071	2.81167385460034	7.76664021188695	2.242490307036	2.37819717427073	2.94994038484379	4.58154913521355	11.7704130373448	3.34902365021822	7.31906317597605	1.74931342633355	14.1500793575325	6.16031371054989	1	3.58548352552211	8.80323313508855	2.60839352325266	10.2212091104685	3.34902365021822	1.74931342633355	8.5239247148947	3.69585955485882	1	4.55281465901837	9.51197734125119	10.7208550751346	11.4805049800017	7.13033438321058	2.242490307036	2.89784721240771	4.6007193525714	8.5538440529385	1.74931342633355	5.90429163677133	3.58548352552211	3.53057810476897	1.29511909197241	1.53867522362071	1.93675179543982	6.2194917780626	3.97480483083111	GBMLGG	9.30228692181775
TCGA-06-5858-01	5.91412523732421	1.53867522362071	2.81167385460034	7.76664021188695	2.242490307036	2.37819717427073	2.94994038484379	4.58154913521355	11.7704130373448	3.34902365021822	7.31906317597605	1.74931342633355	14.1500793575325	6.16031371054989	1	3.58548352552211	8.80323313508855	2.60839352325266	10.2212091104685	3.34902365021822	1.74931342633355	8.5239247148947	3.69585955485882	1	4.55281465901837	9.51197734125119	10.7208550751346	11.4805049800017	7.13033438321058	2.242490307036	2.89784721240771	4.6007193525714	8.5538440529385	1.74931342633355	5.90429163677133	3.58548352552211	3.53057810476897	1.29511909197241	1.53867522362071	1.93675179543982	6.2194917780626	3.97480483083111	GBM	9.30228692181775
TCGA-06-5859-01	5.88462785734143	3.44859198044464	2.22673989811492	9.38216365233038	3.44859198044464	2.95865014822494	4.61990052607713	4.46676587390284	10.2511842375447	5.15118111877881	5.45330954725283	3.98417087988537	13.1701565258015	7.62731517068299	2.22673989811492	4.05924492188326	9.58188375152447	6.24909328567989	10.0513602487285	1.2892024886148	3.11671623014859	9.00281501560705	2.35401632598722	1.2892024886148	4.49542253591994	9.88153026918505	10.5509619738914	10.2611760607517	6.10117004879547	3.44859198044464	2.35401632598722	2.88054680636108	8.35441478353908	1.73529131589479	4.70634771113805	3.80694661680014	3.25915009012114	2.22673989811492	2.22673989811492	1.2892024886148	5.58046939914552	2.88054680636108	GBM	8.75334701919414
TCGA-06-5859-01	5.88462785734143	3.44859198044464	2.22673989811492	9.38216365233038	3.44859198044464	2.95865014822494	4.61990052607713	4.46676587390284	10.2511842375447	5.15118111877881	5.45330954725283	3.98417087988537	13.1701565258015	7.62731517068299	2.22673989811492	4.05924492188326	9.58188375152447	6.24909328567989	10.0513602487285	1.2892024886148	3.11671623014859	9.00281501560705	2.35401632598722	1.2892024886148	4.49542253591994	9.88153026918505	10.5509619738914	10.2611760607517	6.10117004879547	3.44859198044464	2.35401632598722	2.88054680636108	8.35441478353908	1.73529131589479	4.70634771113805	3.80694661680014	3.25915009012114	2.22673989811492	2.22673989811492	1.2892024886148	5.58046939914552	2.88054680636108	GBMLGG	8.75334701919414
TCGA-06-AABW-11	6.5851053883848	1.58496250072116	4.53367244882199	10.1712517311647	3.00231470828842	5.51196757396613	3.83482372434345	3.09020678100444	8.44414817303153	1.32495270471191	5.60984878973297	1	11.7004335691065	2.46768002478876	1	1.32495270471191	7.16012244903253	1.81312517329443	8.58376504660951	3.00231470828842	1	11.8703853811634	1	1	1.81312517329443	7.43834190968646	9.10262667393553	7.80645904079528	4.13456914767839	1	1.58496250072116	5.81584137060343	7.14026325172201	4.25747399935638	5.16090065427553	1.58496250072116	3.09020678100444	1	2.59169222069864	1	5.54131677926944	6.59500158844629	GBMLGG	8.02554726304225
TCGA-06-AABW-11	6.5851053883848	1.58496250072116	4.53367244882199	10.1712517311647	3.00231470828842	5.51196757396613	3.83482372434345	3.09020678100444	8.44414817303153	1.32495270471191	5.60984878973297	1	11.7004335691065	2.46768002478876	1	1.32495270471191	7.16012244903253	1.81312517329443	8.58376504660951	3.00231470828842	1	11.8703853811634	1	1	1.81312517329443	7.43834190968646	9.10262667393553	7.80645904079528	4.13456914767839	1	1.58496250072116	5.81584137060343	7.14026325172201	4.25747399935638	5.16090065427553	1.58496250072116	3.09020678100444	1	2.59169222069864	1	5.54131677926944	6.59500158844629	LGG	8.02554726304225
TCGA-06-AABW-11	6.5851053883848	1.58496250072116	4.53367244882199	10.1712517311647	3.00231470828842	5.51196757396613	3.83482372434345	3.09020678100444	8.44414817303153	1.32495270471191	5.60984878973297	1	11.7004335691065	2.46768002478876	1	1.32495270471191	7.16012244903253	1.81312517329443	8.58376504660951	3.00231470828842	1	11.8703853811634	1	1	1.81312517329443	7.43834190968646	9.10262667393553	7.80645904079528	4.13456914767839	1	1.58496250072116	5.81584137060343	7.14026325172201	4.25747399935638	5.16090065427553	1.58496250072116	3.09020678100444	1	2.59169222069864	1	5.54131677926944	6.59500158844629	GBM	8.02554726304225
TCGA-08-0386-01	6.67419633549476	1.75634622894942	3.89069918608275	9.23240052544526	2.50053039958154	3.07256966902626	1.80597797441368	5.31666117832758	10.9407341687222	2.7178627571513	6.69400183569694	1	13.3301400953144	4.78336369162256	1.75634622894942	1.29511909197241	7.28925300315822	2.60839352325266	8.47406292495817	1.75634622894942	1	7.71687382147184	2.10244450567668	1.29511909197241	3.7420622730727	8.4142352071513	8.87308017068376	10.3610973334254	7.71687382147184	2.50053039958154	3.6405795140573	2.242490307036	8.85312312175729	2.242490307036	5.47285614709632	4.58154913521355	4.6871189268298	1.75634622894942	2.242490307036	1.29511909197241	6.81288929288024	4.09687652079618	GBMLGG	9.77165144034797
TCGA-08-0386-01	6.67419633549476	1.75634622894942	3.89069918608275	9.23240052544526	2.50053039958154	3.07256966902626	1.80597797441368	5.31666117832758	10.9407341687222	2.7178627571513	6.69400183569694	1	13.3301400953144	4.78336369162256	1.75634622894942	1.29511909197241	7.28925300315822	2.60839352325266	8.47406292495817	1.75634622894942	1	7.71687382147184	2.10244450567668	1.29511909197241	3.7420622730727	8.4142352071513	8.87308017068376	10.3610973334254	7.71687382147184	2.50053039958154	3.6405795140573	2.242490307036	8.85312312175729	2.242490307036	5.47285614709632	4.58154913521355	4.6871189268298	1.75634622894942	2.242490307036	1.29511909197241	6.81288929288024	4.09687652079618	GBM	9.77165144034797
TCGA-09-0364-01	5.4924088494279	1.55841943718155	3.33099875382336	7.84628280200749	2.29797820910785	1.35520189595118	3.48497398411578	1.5125688058269	11.780410184693	3.76057711150096	3.99354103214618	1	9.48201886033699	2.53354212336708	0.884984915628808	1.8274618644742	4.12514035098032	1.41693475071192	4.3049022677843	4.88951259161501	0.844414967621085	7.46817072088047	1.679788696493	1.01507797765291	3.87205631882768	4.92818102237751	7.13033438321058	9.6218322729365	1.5125688058269	1.04570169774907	1.20813852846895	0.990034657081511	7.39857573701822	1.5125688058269	6.39721903724874	4.65829518887023	9.29230281592852	1.16331046113783	0.84885415575632	4.57196817883003	4.74483579042214	2.35401632598722	OV	8.80323313508855
TCGA-09-0366-01	5.93379582210517	1.81312517329443	4.91851057601067	5.95347086835584	5.60984878973297	5.17062207311207	5.01531243580359	4.24799856480596	11.5404844126497	5.30691294232939	8.80323313508855	1.29511909197241	10.8607760183278	9.2224172084402	3.67741281921719	3.60382800625361	10.0313792280195	3.88137556031166	10.2411924711649	2.31393364775293	2.53354212336708	8.89303780967789	8.07535865338757	1.83465127218851	8.90301684791804	10.7508374830494	11.830396214215	10.271167940394	5.98299167317278	6.65439352363872	4.13456914767839	3.23231285175404	10.970719063513	9.4720328927323	9.12259054418664	8.34444544352552	4.80264225895506	3.23231285175404	3.75131730981593	4.85088031624606	5.17062207311207	5.15118111877881	OV	9.1924679557096
TCGA-09-0367-01	5.82566444949734	2.21103606826081	2.60839352325266	8.58376504660951	3.45767891162187	2.11781194201032	5.5217491697503	1.85630323328894	9.60185783405175	3.00231470828842	8.70346490994385	1.88536630209721	10.680879107246	7.62731517068299	2.98482589476312	3.07256966902626	7.63726476811629	4.06864701820034	7.63726476811629	1.69357584201308	2.55010758916726	8.68351321943887	11.0206945754653	1.01507797765291	5.22898945346286	8.27466609920078	10.3111360155734	8.5538440529385	3.46677157756622	3.4213659220451	4.04045247856114	3.36707308644311	10.1712517311647	6.57520990276317	6.42686673790381	6.94178316391036	3.16103954165925	2.13322854009702	2.17976962466251	4.36192584337647	5.23872371584118	4.35241377847365	OV	7.38863520782718
TCGA-09-0369-01	7.5079479063862	1.60503165446143	2.49230256639332	8.49400706707733	4.44767636606517	1.0508662605809	3.55800657999046	1.49961013965784	12.3602744116144	5.65884212525988	6.96162159323654	1.91464830307761	8.7733009924679	5.39470718080309	2.47587733368269	2.45131624892209	6.23922520901988	3.58548352552211	6.54552778135057	1.14678220783613	1.31895264329099	7.95582249876775	6.24909328567989	1.01507797765291	5.01531243580359	8.30457022420452	8.95291418672232	10.3610973334254	3.57631920962397	1.48671484932418	1.28330264214401	1.77753113673595	7.94586291526981	6.98146222922925	8.68351321943887	8.23479706324854	10.0413697055167	0.889578590088328	0.84885415575632	1.39204523211383	5.76674426899593	3.04616854680184	OV	8.33447631611066
TCGA-09-1659-01	6.41698336750714	2.69246313713459	4.16287777680036	8.43417698412855	2.37819717427073	2.57502928289061	5.61964471291272	3.16992500144231	10.9807140978076	3.8627414879615	9.90150921253261	2.93254432644934	10.0014081943928	8.10524857425023	4.09687652079618	3.56716021751895	7.90602740040838	3.82552680187983	7.79650386586165	4.03106217948756	2.49230256639332	8.46409114480462	9.67176989726263	2.87190878411041	7.8263703133051	8.32450740276406	11.6804396205836	9.28231882041464	4.37144111531919	5.4435385611301	3.30400802253797	2.46768002478876	9.41211915769595	5.86496869138992	6.72371504738275	8.02554726304225	4.02167586096801	3.75131730981593	5.19007051173312	2.50876831700485	7.24951228474472	5.2581975903027	OV	7.57757246376511
TCGA-09-1662-01	5.82566444949734	4.59113286565118	3.46677157756622	10.201225981852	4.58154913521355	4.61030857850349	5.30691294232939	4.44767636606517	10.5909356771932	4.65829518887023	8.83316667109989	4.66790048758002	11.270584088386	8.06539585615433	2.99356649636134	3.09903613126183	7.98570290999284	3.11671623014859	8.43417698412855	1.34305253801962	3.43043545286456	8.86310157195212	7.28925300315822	1.63878566045912	5.18034536300173	9.17250237722637	10.7108610208781	9.54193667545755	5.6294420171807	2.6000380985843	4.31439799340085	3.65898606070369	10.0313792280195	4.90884234582118	6.65439352363872	6.16031371054989	5.75692856472784	5.551102773558	5.35567096710634	5.19979750716979	6.20962643606519	3.13442460817496	OV	8.23479706324854
TCGA-09-1666-01	5.09290415358407	3.39419265788308	3.16103954165925	7.78654900130377	4.76409482695253	3.40324449134647	5.95347086835584	5.97315031663654	10.8607760183278	4.37144111531919	8.57379120020053	3.69585955485882	11.550481067125	7.66711562943563	3.03738287233799	4.17232132392339	8.46409114480462	4.44767636606517	8.5538440529385	3.1078726269439	4.6871189268298	8.32450740276406	10.7008670079527	1.26570385139098	7.67706659837199	9.04273811185805	11.130643596706	10.7408433065025	7.24951228474472	4.88951259161501	5.48263174049241	2.07185858623713	8.5239247148947	4.51454169248821	7.04099708020507	6.42686673790381	3.55800657999046	4.55281465901837	4.2101316019516	4.28592082573927	5.45330954725283	3.24125205483001	OV	8.20489768884306
TCGA-09-1667-01	5.95347086835584	4.35241377847365	3.8627414879615	10.021388816693	5.5706790930363	4.98624944533124	6.76334173742217	6.18989853008654	10.530975398008	5.30691294232939	9.14255491096044	4.63909251716718	11.2006131211538	8.39429424053811	4.25747399935638	4.92818102237751	8.45411956037786	6.27870288742811	8.90301684791804	2.97609294306007	5.91412523732421	7.85623949723517	11.0806662878546	1.8780799013328	7.80645904079528	9.05271921615093	11.0906616865235	9.60185783405175	7.20977880715603	5.93379582210517	6.57520990276317	4.49542253591994	9.43209000374812	6.22935803777086	7.64721471196281	5.89445917422729	5.66864486291578	5.68825433704135	3.70509034134286	4.6871189268298	7.96578236032228	5.05409210524645	OV	7.00130504198955
TCGA-09-1668-01	5.59026112354822	3.47586994583288	4.01229354728086	8.96289407714106	4.62949517802197	4.08746284125034	5.84531420110871	6.05191096786336	10.7208550751346	5.69806105583284	9.6218322729365	5.29716641310144	11.0406850153094	7.75668629135049	3.95608514211159	6.24909328567989	8.91299603065022	7.28925300315822	8.60371327874974	2.30595033710879	6.82280065384376	8.71344100458247	10.2811598760826	3.58548352552211	7.72682645267475	8.80323313508855	11.3505525873171	10.3111360155734	7.60741702461277	5.47285614709632	6.46640812881086	2.91517982768714	8.86310157195212	6.5851053883848	6.72371504738275	6.72371504738275	5.2581975903027	5.50218746389933	2.36206576402517	6.32806977130073	8.66356220165767	4.31439799340085	OV	9.04273811185805
TCGA-09-1669-01	6.20962643606519	4.14400166606012	4.01229354728086	9.95145782917873	4.67750840579316	3.4213659220451	7.31906317597605	4.40000597382335	11.1906173848363	5.26793717906792	9.75167448022276	4.80264225895506	10.6309100991197	8.01558577270943	3.53971549248682	4.77372803864711	8.01558577270943	5.42400126777631	8.03550901836343	2.45131624892209	5.34591601531236	7.88611136182194	8.26469850169504	1.55182244321305	6.61479611258923	8.36438433469177	9.37217869036472	9.5718968454427	6.01252218534708	5.8747976938127	6.01252218534708	2.0642434053172	8.95291418672232	6.02236781302845	7.52783878193505	6.57520990276317	6.72371504738275	4.79300177024062	2.60839352325266	2.60839352325266	6.54552778135057	3.23231285175404	OV	8.97287410618942
TCGA-09-1670-01	4.61030857850349	4.85088031624606	3.37610692180761	11.0406850153094	5.12203393633322	3.24125205483001	4.95720551594449	4.90884234582118	10.0413697055167	5.32641110989816	9.06270045072106	3.39419265788308	9.88153026918505	7.85623949723517	2.58335593397992	4.71596594153259	8.81321082702645	2.96736768094267	8.86310157195212	3.93738216680291	2.21888213769176	9.12259054418664	8.28463391980665	1.01507797765291	5.8747976938127	8.90301684791804	10.7508374830494	10.4510309934236	5.19979750716979	3.72356660730688	3.50319894219952	1.84907199931701	9.20245092276655	2.68401466758454	7.22964462842323	4.28592082573927	5.46308207930634	2.72634722345807	6.47629542726537	4.36192584337647	6.74352711070353	3.36707308644311	OV	8.22483037366645
TCGA-09-1673-01	4.95720551594449	3.94673155264998	3.79766340855895	11.4505155888092	5.31666117832758	3.67741281921719	3.40324449134647	3.7420622730727	10.7108610208781	4.0780529992078	7.11047812320034	2.33795021411391	9.38216365233038	6.83271262169182	1.55841943718155	3.66819692819939	7.80645904079528	1.87080722742063	7.85623949723517	4.33339935039163	2.39437165707241	5.88462785734143	7.91598585236476	1.30105243093781	7.92594459013023	7.81641452397988	9.61184500925687	12.1303218342421	3.99354103214618	2.0947793379315	2.72634722345807	2.55010758916726	7.90602740040838	2.89784721240771	6.59500158844629	5.7373009388936	6.08146338416209	3.02860461225456	2.49230256639332	1.38586365296432	5.94363279127982	2.50876831700485	OV	4.67750840579316
TCGA-09-1674-01	4.83157803158658	1.24825660363017	2.92385811191835	9.20245092276655	3.81623442365836	1.34911895293288	3.33099875382336	2.78598504596302	11.1206480722698	4.45721961405385	6.9913833653665	1.41693475071192	7.98570290999284	3.41230225715956	1.26570385139098	1.81312517329443	5.5706790930363	1.8780799013328	4.92818102237751	5.414234981257	1.1034629642478	8.79325559796693	2.6419098048844	1.01507797765291	5.08319815190643	5.42400126777631	6.66429459123602	11.0706709211757	2.31393364775293	3.61300811020924	3.83482372434345	1.27741957347637	7.17998357135454	1.60503165446143	6.09131621562456	5.09290415358407	3.54885832795991	6.00267761472089	0.985077977652906	3.89069918608275	5.96331004592741	3.8627414879615	OV	9.70173349517773
TCGA-09-2044-01	6.04206221129487	2.94123843085835	1.88536630209721	8.7832782167336	5.12203393633322	3.36707308644311	6.18003597864946	4.42859898189366	10.6409038145746	6.2194917780626	9.18248510692294	2.31393364775293	11.0306897788289	8.71344100458247	4.79300177024062	6.27870288742811	9.08266330711311	4.75446407226964	9.24238395749725	1.36130134228001	5.19979750716979	7.2395782287683	7.12040600591417	1.01507797765291	7.85623949723517	9.4720328927323	11.060675586709	10.2611760607517	6.18003597864946	4.88951259161501	5.31666117832758	2.37819717427073	8.79325559796693	4.63909251716718	6.17017437001205	6.20962643606519	5.46308207930634	5.02500427129375	5.27767852009739	4.19121928948733	5.80601950037269	4.99593500923414	OV	7.93590361174681
TCGA-09-2045-01	5.71767841309913	2.3459777940047	3.91869610777059	7.42839976367146	3.75131730981593	3.40324449134647	4.57196817883003	5.0346981702733	10.7808202527961	3.55800657999046	8.46409114480462	2.57502928289061	10.3111360155734	7.01122725542325	1.6729174275222	4.3049022677843	7.34887723116629	2.75185379854473	7.4980030353965	2.35401632598722	2.63351663531436	8.19493169680336	9.27233493604136	1.01507797765291	6.56531513644648	8.00562454919388	10.9107495911607	8.90301684791804	4.5049806550494	2.79453944569699	3.81623442365836	2.55840506583267	9.77165144034797	3.02860461225456	8.36438433469177	4.43813614896617	3.02860461225456	1.3370026756639	2.49230256639332	3.68663370448297	4.95720551594449	1.63200448873035	OV	8.87308017068376
TCGA-09-2048-01	5.10261212675158	3.89069918608275	3.09020678100444	9.76166292040646	4.92818102237751	1.80597797441368	4.67750840579316	2.90650951429694	11.1906173848363	4.16287777680036	7.61736592204802	1.72830208906149	8.09528501418504	6.65439352363872	0.884984915628808	2.47587733368269	6.09131621562456	3.93738216680291	6.67419633549476	4.19121928948733	2.40247493593719	6.43675090458821	3.99354103214618	1.01507797765291	5.10261212675158	6.71380998794903	7.63726476811629	9.24238395749725	4.15343788332676	3.54885832795991	5.42400126777631	0.990034657081511	6.45652160536212	2.31393364775293	5.99283410827296	5.28742160191145	2.41058884532301	2.16420774993775	0.84885415575632	3.55800657999046	7.89606923623249	2.11012205566159	OV	8.5239247148947
TCGA-09-2051-01	4.94752850651872	2.99356649636134	3.98417087988537	9.05271921615093	4.61990052607713	3.53971549248682	5.27767852009739	4.97656599927134	10.1912345055828	4.49542253591994	8.65358694795363	3.04616854680184	12.0303449306389	7.93590361174681	3.36707308644311	5.48263174049241	8.46409114480462	4.64869252644097	8.47406292495817	1.6252384652496	4.70634771113805	8.45411956037786	10.5409686627032	2.2741293827386	8.35441478353908	8.62366222177394	11.7204276009169	9.00281501560705	6.00267761472089	4.26695286851581	4.58154913521355	3.53971549248682	10.4710168044332	7.63726476811629	8.38432406462607	5.79619884691152	4.18176850225834	3.52144619614242	4.13456914767839	5.28742160191145	6.68409875183243	4.51454169248821	OV	9.52196369204872
TCGA-09-2054-01	5.58046939914552	2.55010758916726	3.24125205483001	7.8661964903043	4.55281465901837	2.54181992673475	5.5217491697503	3.76057711150096	11.4405191743677	5.27767852009739	7.92594459013023	2.03390924643191	9.59187074793493	6.55542109433225	2.26620244715195	3.67741281921719	6.86245212549532	3.46677157756622	7.01122725542325	1.61175201132912	3.34902365021822	7.1501926081035	3.66819692819939	1.01507797765291	5.93379582210517	7.95582249876775	8.32450740276406	10.1512691969968	4.0780529992078	3.58548352552211	3.43043545286456	1.41693475071192	7.1501926081035	3.24125205483001	6.61479611258923	5.83548872900001	5.88462785734143	4.6871189268298	1.55182244321305	2.2900173099202	7.42839976367146	2.66714509463772	OV	9.02277629772114
TCGA-09-2056-01	4.97656599927134	4.57196817883003	2.68401466758454	10.1212958535501	3.93738216680291	3.62219341620227	6.5851053883848	4.16287777680036	11.5004980289926	3.39419265788308	9.98142784232952	2.76890206710986	10.8108033769368	8.70346490994385	10.2911518674308	4.40953387491496	7.4980030353965	3.39419265788308	8.38432406462607	1.63878566045912	3.48497398411578	6.79306840821915	8.22483037366645	1	6.24909328567989	8.19493169680336	11.2006131211538	8.51395197609013	4.61990052607713	4.80264225895506	4.40953387491496	2.68401466758454	9.18248510692294	10.7308491704372	6.62469442710071	8.26469850169504	4.47631512668974	5.29716641310144	3.1078726269439	3.04616854680184	5.23872371584118	9.21243400727962	OV	7.73677940953859
TCGA-10-0928-01	4.32389702779414	3.45767891162187	2.2900173099202	8.374354095534	2.35401632598722	1.4484117589876	2.67557530557624	2.88054680636108	11.1506347380688	3.6405795140573	8.68351321943887	1.69357584201308	9.66178220027094	4.83157803158658	2.14869393216997	2.22673989811492	5.99283410827296	1.83465127218851	6.28857452523258	1.89266638627396	1.90730743050151	7.43834190968646	6.01252218534708	1.40445740574805	3.8627414879615	6.11102487695713	10.1013139347565	9.68175767913357	1.66606107935442	3.29502368082856	1.29511909197241	1.37354964399439	8.4142352071513	6.16031371054989	6.57520990276317	6.09131621562456	8.06539585615433	3.49408366024756	3.96544290989388	5.78637941837864	6.43675090458821	4.40953387491496	OV	9.74168612035036
TCGA-10-0936-01	5.98299167317278	3.51231979808162	4.36192584337647	7.26938175118885	3.53057810476897	3.4213659220451	6.85253836159502	3.88137556031166	10.3511049630608	3.2681088509576	10.6209164273495	3.17881730713462	8.51395197609013	6.90211304687788	6.38733808831276	3.85343109417482	7.04099708020507	5.34591601531236	7.1501926081035	6.85253836159502	4.31439799340085	9.81160630675537	10.6409038145746	1.01507797765291	8.70346490994385	8.04547103685652	12.8201994986525	7.71687382147184	4.14400166606012	6.89219694463116	4.90884234582118	3.63138389413759	10.1812430885499	6.1504540066804	8.67353762587677	7.5079479063862	4.34290494073378	2.81167385460034	4.38095957429007	2.41871333943918	5.72748903423143	6.16031371054989	OV	7.71687382147184
TCGA-12-0616-01	6.66429459123602	2.82884212909496	4.37144111531919	9.95145782917873	2.82884212909496	2.98482589476312	5.60005425685427	2.1875684680501	11.550481067125	4.59113286565118	6.5851053883848	1.88536630209721	13.6001161847453	8.24476398216131	6.24909328567989	3.50319894219952	8.7333936869303	4.04045247856114	9.89151970440899	1.5125688058269	3.60382800625361	8.3145387049654	5.32641110989816	1.5125688058269	5.65884212525988	9.48201886033699	10.4810097833094	9.16251976744537	6.5851053883848	5.02500427129375	2.82884212909496	4.24799856480596	8.26469850169504	4.04045247856114	5.7471141185521	4.6871189268298	3.79766340855895	1	2.98482589476312	1	5.32641110989816	5.53153224143605	GBMLGG	8.91299603065022
TCGA-12-0616-01	6.66429459123602	2.82884212909496	4.37144111531919	9.95145782917873	2.82884212909496	2.98482589476312	5.60005425685427	2.1875684680501	11.550481067125	4.59113286565118	6.5851053883848	1.88536630209721	13.6001161847453	8.24476398216131	6.24909328567989	3.50319894219952	8.7333936869303	4.04045247856114	9.89151970440899	1.5125688058269	3.60382800625361	8.3145387049654	5.32641110989816	1.5125688058269	5.65884212525988	9.48201886033699	10.4810097833094	9.16251976744537	6.5851053883848	5.02500427129375	2.82884212909496	4.24799856480596	8.26469850169504	4.04045247856114	5.7471141185521	4.6871189268298	3.79766340855895	1	2.98482589476312	1	5.32641110989816	5.53153224143605	GBM	8.91299603065022
TCGA-12-0618-01	6.37745795751641	2.56671231196998	4.69673203410694	9.78164003949763	2.36206576402517	2.97609294306007	3.54885832795991	3.46677157756622	10.650897573413	3.11671623014859	5.75692856472784	1.25987123797536	12.6502244457111	5.51196757396613	1.25987123797536	2.82884212909496	7.45822739099494	2.56671231196998	8.44414817303153	1.66606107935442	1.25987123797536	8.56381753522509	1	1	4.56239001417346	7.8661964903043	8.88305891693057	9.60185783405175	5.04439411935845	2.65872407838838	1.98879269765027	2.74334278705986	8.43417698412855	2.36206576402517	6.94178316391036	4.35241377847365	2.36206576402517	1.25987123797536	1.83465127218851	1	4.1157152988859	3.17881730713462	GBM	9.8615516194636
TCGA-12-0618-01	6.37745795751641	2.56671231196998	4.69673203410694	9.78164003949763	2.36206576402517	2.97609294306007	3.54885832795991	3.46677157756622	10.650897573413	3.11671623014859	5.75692856472784	1.25987123797536	12.6502244457111	5.51196757396613	1.25987123797536	2.82884212909496	7.45822739099494	2.56671231196998	8.44414817303153	1.66606107935442	1.25987123797536	8.56381753522509	1	1	4.56239001417346	7.8661964903043	8.88305891693057	9.60185783405175	5.04439411935845	2.65872407838838	1.98879269765027	2.74334278705986	8.43417698412855	2.36206576402517	6.94178316391036	4.35241377847365	2.36206576402517	1.25987123797536	1.83465127218851	1	4.1157152988859	3.17881730713462	GBMLGG	9.8615516194636
TCGA-12-0619-01	6.06176075345336	1.29511909197241	4.16287777680036	7.46817072088047	5.48263174049241	3.88137556031166	4.74483579042214	6.18003597864946	11.5004980289926	3.21445425421009	6.94178316391036	1.29511909197241	13.6701106822142	6.43675090458821	5.16090065427553	3.69585955485882	9.38216365233038	5.63924069338247	10.3910747590397	1.74931342633355	2.7178627571513	9.18248510692294	3.7420622730727	1.54524102729639	6.33794572735453	10.8507814145006	10.5009958861213	11.6504488565097	7.76664021188695	5.08319815190643	3.28604568159033	2.50053039958154	10.3311203817826	4.6007193525714	7.39857573701822	4.91851057601067	4.65829518887023	4.08746284125034	5.08319815190643	1.93675179543982	6.79306840821915	5.02500427129375	GBMLGG	9.12259054418664
TCGA-12-0619-01	6.06176075345336	1.29511909197241	4.16287777680036	7.46817072088047	5.48263174049241	3.88137556031166	4.74483579042214	6.18003597864946	11.5004980289926	3.21445425421009	6.94178316391036	1.29511909197241	13.6701106822142	6.43675090458821	5.16090065427553	3.69585955485882	9.38216365233038	5.63924069338247	10.3910747590397	1.74931342633355	2.7178627571513	9.18248510692294	3.7420622730727	1.54524102729639	6.33794572735453	10.8507814145006	10.5009958861213	11.6504488565097	7.76664021188695	5.08319815190643	3.28604568159033	2.50053039958154	10.3311203817826	4.6007193525714	7.39857573701822	4.91851057601067	4.65829518887023	4.08746284125034	5.08319815190643	1.93675179543982	6.79306840821915	5.02500427129375	GBM	9.12259054418664
TCGA-12-0821-01	5.97315031663654	3.18771642189603	5.5217491697503	10.0913230697061	1.77045512517092	2.53354212336708	3.09903613126183	2.6419098048844	11.6404519780646	2.75185379854473	7.52783878193505	1	13.0601689263387	5.4924088494279	1.77045512517092	1.95897567206671	7.3389387862992	1.55841943718155	8.85312312175729	1	1.55841943718155	6.55542109433225	1	1	4.39048120038826	8.61368766201306	8.68351321943887	10.2411924711649	6.07161156116973	3.1078726269439	3.63138389413759	3.25915009012114	8.40426462185	2.12551411880675	5.31666117832758	5.0346981702733	3.02860461225456	1.30700248387121	2.75185379854473	1	6.36757865041342	3.25915009012114	GBM	7.84628280200749
TCGA-12-0821-01	5.97315031663654	3.18771642189603	5.5217491697503	10.0913230697061	1.77045512517092	2.53354212336708	3.09903613126183	2.6419098048844	11.6404519780646	2.75185379854473	7.52783878193505	1	13.0601689263387	5.4924088494279	1.77045512517092	1.95897567206671	7.3389387862992	1.55841943718155	8.85312312175729	1	1.55841943718155	6.55542109433225	1	1	4.39048120038826	8.61368766201306	8.68351321943887	10.2411924711649	6.07161156116973	3.1078726269439	3.63138389413759	3.25915009012114	8.40426462185	2.12551411880675	5.31666117832758	5.0346981702733	3.02860461225456	1.30700248387121	2.75185379854473	1	6.36757865041342	3.25915009012114	GBMLGG	7.84628280200749
TCGA-12-1597-01	6.23922520901988	1.74229510845381	3.95608514211159	9.9714377688112	2.01129279318447	3.01107049110278	3.69585955485882	3.34000811743607	11.1506347380688	2.88919296279737	6.88228142100977	1.74229510845381	12.3802706340629	5.21925698998554	2.23460930330595	2.42684837253757	9.09264492716039	2.6000380985843	10.0014081943928	1	1.42319779281895	8.71344100458247	1.42319779281895	1	2.42684837253757	9.05271921615093	10.4610238743583	10.2911518674308	5.91412523732421	3.60382800625361	1	6.23922520901988	7.75668629135049	2.01129279318447	4.88951259161501	3.67741281921719	3.82552680187983	1	1.42319779281895	1	4.13456914767839	5.60005425685427	GBM	9.06270045072106
TCGA-12-1597-01	6.23922520901988	1.74229510845381	3.95608514211159	9.9714377688112	2.01129279318447	3.01107049110278	3.69585955485882	3.34000811743607	11.1506347380688	2.88919296279737	6.88228142100977	1.74229510845381	12.3802706340629	5.21925698998554	2.23460930330595	2.42684837253757	9.09264492716039	2.6000380985843	10.0014081943928	1	1.42319779281895	8.71344100458247	1.42319779281895	1	2.42684837253757	9.05271921615093	10.4610238743583	10.2911518674308	5.91412523732421	3.60382800625361	1	6.23922520901988	7.75668629135049	2.01129279318447	4.88951259161501	3.67741281921719	3.82552680187983	1	1.42319779281895	1	4.13456914767839	5.60005425685427	GBMLGG	9.06270045072106
TCGA-12-3650-01	6.31819466726482	1.5125688058269	3.27707405989652	9.90150921253261	1.5125688058269	3.61300811020924	3.63138389413759	4.19121928948733	11.3805412173674	4.55281465901837	7.27931715550728	4.99593500923414	11.2505922402826	7.65716499985357	2.65031230053778	3.27707405989652	8.5538440529385	3.51231979808162	9.961447764268	1	2.4431498729125	8.43417698412855	3.51231979808162	1	3.27707405989652	9.10262667393553	10.2811598760826	9.98142784232952	5.91412523732421	4.64869252644097	2.4431498729125	3.89069918608275	8.69348898117993	4.38095957429007	4.6007193525714	5.43376913119681	3.61300811020924	1	1.5125688058269	1.5125688058269	4.69673203410694	3.80694661680014	GBM	10.0014081943928
TCGA-12-3650-01	6.31819466726482	1.5125688058269	3.27707405989652	9.90150921253261	1.5125688058269	3.61300811020924	3.63138389413759	4.19121928948733	11.3805412173674	4.55281465901837	7.27931715550728	4.99593500923414	11.2505922402826	7.65716499985357	2.65031230053778	3.27707405989652	8.5538440529385	3.51231979808162	9.961447764268	1	2.4431498729125	8.43417698412855	3.51231979808162	1	3.27707405989652	9.10262667393553	10.2811598760826	9.98142784232952	5.91412523732421	4.64869252644097	2.4431498729125	3.89069918608275	8.69348898117993	4.38095957429007	4.6007193525714	5.43376913119681	3.61300811020924	1	1.5125688058269	1.5125688058269	4.69673203410694	3.80694661680014	GBMLGG	10.0014081943928
TCGA-12-3652-01	6.17017437001205	1.40445740574805	3.27707405989652	8.3145387049654	1.97385787793091	2.55010758916726	3.49408366024756	4.40953387491496	11.780410184693	2.95865014822494	6.17017437001205	1.7143674932764	12.4702542683011	7.05092140461967	4.40953387491496	2.19537918723705	6.88228142100977	2.19537918723705	7.63726476811629	1.40445740574805	1.7143674932764	6.96162159323654	5.26793717906792	1	4.12514035098032	7.16012244903253	8.53389764149629	9.82159521731616	5.95347086835584	3.37610692180761	1.7143674932764	2.83743886122548	9.58188375152447	1.97385787793091	4.32389702779414	5.71767841309913	2.19537918723705	1	1.7143674932764	1	5.09290415358407	3.45767891162187	GBMLGG	10.0014081943928
TCGA-12-3652-01	6.17017437001205	1.40445740574805	3.27707405989652	8.3145387049654	1.97385787793091	2.55010758916726	3.49408366024756	4.40953387491496	11.780410184693	2.95865014822494	6.17017437001205	1.7143674932764	12.4702542683011	7.05092140461967	4.40953387491496	2.19537918723705	6.88228142100977	2.19537918723705	7.63726476811629	1.40445740574805	1.7143674932764	6.96162159323654	5.26793717906792	1	4.12514035098032	7.16012244903253	8.53389764149629	9.82159521731616	5.95347086835584	3.37610692180761	1.7143674932764	2.83743886122548	9.58188375152447	1.97385787793091	4.32389702779414	5.71767841309913	2.19537918723705	1	1.7143674932764	1	5.09290415358407	3.45767891162187	GBM	10.0014081943928
TCGA-12-3653-01	6.33794572735453	2.0642434053172	3.51231979808162	8.26469850169504	2.49230256639332	1.4484117589876	3.76984165007216	6.2194917780626	11.5104945894447	3.84412516406061	6.92194697155351	2.0642434053172	10.2911518674308	7.91598585236476	1	4.88951259161501	8.50397942638167	1.78462146896177	9.07268181467191	1	2.49230256639332	8.38432406462607	5.89445917422729	1.4484117589876	6.09131621562456	8.64361186594479	10.9507290987296	11.4205264204498	7.41845801771856	3.32199559376472	1.78462146896177	2.96736768094267	10.2911518674308	2.2900173099202	5.05409210524645	5.14146347898437	2.2900173099202	1.4484117589876	1.4484117589876	1.78462146896177	5.67844893646537	3.09020678100444	GBM	10.6209164273495
TCGA-12-3653-01	6.33794572735453	2.0642434053172	3.51231979808162	8.26469850169504	2.49230256639332	1.4484117589876	3.76984165007216	6.2194917780626	11.5104945894447	3.84412516406061	6.92194697155351	2.0642434053172	10.2911518674308	7.91598585236476	1	4.88951259161501	8.50397942638167	1.78462146896177	9.07268181467191	1	2.49230256639332	8.38432406462607	5.89445917422729	1.4484117589876	6.09131621562456	8.64361186594479	10.9507290987296	11.4205264204498	7.41845801771856	3.32199559376472	1.78462146896177	2.96736768094267	10.2911518674308	2.2900173099202	5.05409210524645	5.14146347898437	2.2900173099202	1.4484117589876	1.4484117589876	1.78462146896177	5.67844893646537	3.09020678100444	GBMLGG	10.6209164273495
TCGA-12-5295-01	5.22898945346286	2.55010758916726	2.55010758916726	9.36219383283848	4.6871189268298	3.89069918608275	5.27767852009739	4.58154913521355	10.920744414692	5.66864486291578	6.94178316391036	2.83743886122548	13.4501289144777	8.71344100458247	3.28604568159033	2.55010758916726	10.0913230697061	4.06864701820034	10.5409686627032	1	3.08138461420473	8.7733009924679	6.40710079880717	1	4.18176850225834	9.89151970440899	10.6109227995677	9.32225546168747	6.64449313731596	3.89069918608275	3.37610692180761	1.97385787793091	9.09264492716039	2.95865014822494	3.08138461420473	3.37610692180761	4.40953387491496	1.97385787793091	1	1	5.6294420171807	3.28604568159033	GBMLGG	10.5509619738914
TCGA-12-5295-01	5.22898945346286	2.55010758916726	2.55010758916726	9.36219383283848	4.6871189268298	3.89069918608275	5.27767852009739	4.58154913521355	10.920744414692	5.66864486291578	6.94178316391036	2.83743886122548	13.4501289144777	8.71344100458247	3.28604568159033	2.55010758916726	10.0913230697061	4.06864701820034	10.5409686627032	1	3.08138461420473	8.7733009924679	6.40710079880717	1	4.18176850225834	9.89151970440899	10.6109227995677	9.32225546168747	6.64449313731596	3.89069918608275	3.37610692180761	1.97385787793091	9.09264492716039	2.95865014822494	3.08138461420473	3.37610692180761	4.40953387491496	1.97385787793091	1	1	5.6294420171807	3.28604568159033	GBM	10.5509619738914
TCGA-12-5299-01	5.05409210524645	1.5125688058269	2.65031230053778	8.49400706707733	2.1875684680501	2.74334278705986	2.38627905456014	6.47629542726537	11.5604777447017	3.40324449134647	6.76334173742217	1.27741957347637	14.3600686077971	5.98299167317278	2.1875684680501	1.89266638627396	8.46409114480462	2.1875684680501	9.89151970440899	1.27741957347637	1.27741957347637	7.98570290999284	6.95170210085573	1	3.14328930785111	9.77165144034797	10.1812430885499	11.1906173848363	7.62731517068299	2.4349938989145	2.04905092184103	5.66864486291578	8.17500042155451	3.27707405989652	3.97480483083111	3.27707405989652	3.97480483083111	1.7143674932764	2.32192809488736	1.89266638627396	5.64904073242173	3.61300811020924	GBM	10.8507814145006
TCGA-12-5299-01	5.05409210524645	1.5125688058269	2.65031230053778	8.49400706707733	2.1875684680501	2.74334278705986	2.38627905456014	6.47629542726537	11.5604777447017	3.40324449134647	6.76334173742217	1.27741957347637	14.3600686077971	5.98299167317278	2.1875684680501	1.89266638627396	8.46409114480462	2.1875684680501	9.89151970440899	1.27741957347637	1.27741957347637	7.98570290999284	6.95170210085573	1	3.14328930785111	9.77165144034797	10.1812430885499	11.1906173848363	7.62731517068299	2.4349938989145	2.04905092184103	5.66864486291578	8.17500042155451	3.27707405989652	3.97480483083111	3.27707405989652	3.97480483083111	1.7143674932764	2.32192809488736	1.89266638627396	5.64904073242173	3.61300811020924	GBMLGG	10.8507814145006
TCGA-13-0730-01	6.45652160536212	2.37819717427073	2.41871333943918	8.21486391499952	4.23852658624002	1.93675179543982	5.36542757037268	3.4213659220451	11.5304877814366	5.35567096710634	6.77325000121228	1	10.6908730366457	6.95170210085573	1.6866748476107	4.43813614896617	7.31906317597605	5.31666117832758	7.06084624783505	1.679788696493	2.66714509463772	6.86245212549532	8.20489768884306	1.01507797765291	7.00130504198955	7.8363264066749	9.29230281592852	9.66178220027094	4.73520999732714	3.76984165007216	2.65872407838838	1.48029104992431	9.35220908047588	5.80601950037269	9.69174554529889	7.08069747657201	6.55542109433225	2.88919296279737	1.63878566045912	3.8627414879615	5.65884212525988	6.24909328567989	OV	9.28231882041464
TCGA-13-0799-01	4.67750840579316	4.16287777680036	3.48497398411578	11.5304877814366	3.35804531792332	1.84907199931701	4.98624944533124	5.18034536300173	11.7304246476963	2.48408486266533	9.21243400727962	2.13322854009702	9.60185783405175	5.32641110989816	2.6000380985843	2.55840506583267	5.10261212675158	4.10629401443667	5.12203393633322	2.17976962466251	3.28604568159033	8.02554726304225	8.61368766201306	1.32495270471191	6.74352711070353	5.11232205858368	10.4010673378822	9.00281501560705	4.6007193525714	3.15216096475958	3.13442460817496	1.42947704357455	8.5538440529385	4.27643515102476	8.16503514161331	6.88228142100977	4.40000597382335	3.90935948581676	2.16420774993775	6.57520990276317	5.42400126777631	2.11012205566159	OV	7.68701790434145
TCGA-13-0800-01	4.51454169248821	5.31666117832758	3.23231285175404	10.4210526488857	3.00231470828842	1.36741726678504	2.90650951429694	2.7178627571513	11.2805800546037	2.21888213769176	8.9928345763664	1	8.84314482112795	3.69585955485882	0.884984915628808	1.70742220421014	4.14400166606012	1.70049164063475	4.59113286565118	4.10629401443667	0.844414967621085	6.92194697155351	5.06379211471512	1.01507797765291	4.85088031624606	4.31439799340085	10.9107495911607	8.39429424053811	2.61675845039912	1.92937052961804	2.89784721240771	0.990034657081511	7.52783878193505	1.53212506611158	7.06084624783505	3.46677157756622	4.82193040494603	1.17441496762109	1.12498491562881	3.14328930785111	8.12517644505499	2.92385811191835	OV	8.24476398216131
TCGA-13-0801-01	5.86496869138992	4.13456914767839	2.37819717427073	11.0206945754653	5.67844893646537	5.46308207930634	7.13033438321058	4.47631512668974	11.2805800546037	5.01531243580359	10.201225981852	3.78838482632161	11.8703853811634	10.2611760607517	5.28742160191145	5.02500427129375	10.1013139347565	4.78336369162256	9.9714377688112	1.14678220783613	4.45721961405385	9.50199108526089	9.961447764268	1.01507797765291	8.94293443589355	10.8707706594091	12.7902036902474	9.55192330677609	7.34887723116629	5.92395996828584	4.94752850651872	2.7774392389867	11.3505525873171	7.62731517068299	6.9913833653665	7.90602740040838	5.10261212675158	5.81584137060343	3.12556690310524	4.33339935039163	5.61964471291272	7.57757246376511	OV	4.54324213124145
TCGA-13-0890-01	6.22935803777086	2.91517982768714	2.72634722345807	9.8615516194636	3.35804531792332	3.33099875382336	6.66429459123602	4.08746284125034	12.7802051069244	4.16287777680036	9.50199108526089	2.58335593397992	10.6409038145746	7.98570290999284	3.58548352552211	4.46676587390284	8.33447631611066	4.72558670899557	8.22483037366645	3.53057810476897	3.96544290989388	9.30228692181775	7.75668629135049	2.60839352325266	7.54773115174744	9.07268181467191	10.4510309934236	11.4405191743677	6.29844703839567	6.41698336750714	4.98624944533124	4.33339935039163	8.82318867271602	7.17998357135454	4.81228514231132	7.40851667457788	5.51196757396613	3.56716021751895	2.19537918723705	2.93254432644934	7.43834190968646	5.83548872900001	OV	8.94293443589355
TCGA-13-0893-01	4.41906488409228	2.2741293827386	5.27767852009739	7.3389387862992	3.92803700999273	4.18176850225834	5.5706790930363	4.61030857850349	9.93147816929375	3.48497398411578	7.58752029302882	3.44859198044464	9.81160630675537	7.41845801771856	2.80310239595253	4.52410562984231	8.04547103685652	4.5049806550494	8.20489768884306	1.14678220783613	3.81623442365836	7.94586291526981	10.4310453803424	1.58496250072116	6.72371504738275	8.00562454919388	10.1812430885499	9.25236750380411	5.33616272591282	4.42859898189366	5.38494568797386	6.26883213091403	7.69696954503856	6.10117004879547	6.64449313731596	5.02500427129375	4.17232132392339	2.88054680636108	3.53057810476897	2.89784721240771	6.61479611258923	3.62219341620227	OV	8.85312312175729
TCGA-13-0897-01	5.40447028209273	2.6000380985843	1.92200268412237	7.37869508981128	3.16992500144231	2.48408486266533	6.87236647997016	4.41906488409228	10.9507290987296	4.42859898189366	8.50397942638167	3.09020678100444	10.7508374830494	7.1501926081035	4.40000597382335	3.90002716994098	7.9757424980281	5.39470718080309	8.09528501418504	1.74229510845381	4.23852658624002	8.60371327874974	10.1812430885499	1.78462146896177	6.98146222922925	8.89303780967789	11.2306005059285	11.6104614735658	6.27870288742811	5.21925698998554	5.29716641310144	3.53971549248682	9.09264492716039	9.27233493604136	3.58548352552211	6.60489849811473	4.21959308314563	4.96688468484955	1.11957859008833	3.67741281921719	6.68409875183243	5.77656122298536	OV	8.7832782167336
TCGA-13-0899-01	6.26883213091403	3.90002716994098	2.7178627571513	9.79162871730955	2.67557530557624	2.86327893717257	7.45822739099494	3.2055349319375	12.0703354995891	3.94673155264998	9.01279558970126	1.5255905884282	10.2411924711649	7.32900076692821	1.73529131589479	3.17881730713462	7.12040600591417	2.63351663531436	7.448284453032	2.91517982768714	2.50053039958154	6.56531513644648	7.00130504198955	1.30700248387121	6.38733808831276	8.21486391499952	11.1706260013379	8.59373907320531	3.80694661680014	4.1157152988859	3.33099875382336	2.12551411880675	9.11260854656635	8.76332392625665	7.3389387862992	8.59373907320531	3.85343109417482	3.66819692819939	1.6866748476107	2.6000380985843	6.23922520901988	3.04616854680184	OV	7.5676249954713
TCGA-13-0916-01	6.35770017259427	2.47587733368269	3.24125205483001	7.65716499985357	3.63138389413759	3.35804531792332	7.47811444001195	5.16090065427553	11.4205264204498	4.32389702779414	9.00281501560705	3.4213659220451	10.6708852200449	7.39857573701822	4.13456914767839	3.98417087988537	7.12040600591417	4.82193040494603	7.47811444001195	3.34000811743607	4.47631512668974	7.58752029302882	9.59187074793493	1.01507797765291	8.48403489949414	7.98570290999284	11.0806662878546	9.87154090736675	6.04206221129487	6.51585226699564	5.23872371584118	2.21888213769176	8.374354095534	4.6007193525714	7.4980030353965	6.94178316391036	9.06270045072106	4.05924492188326	2.87190878411041	4.33339935039163	6.52574336266968	3.76057711150096	OV	9.56191003031625
TCGA-13-0920-01	4.86053494416974	3.62219341620227	2.21888213769176	10.6409038145746	3.7420622730727	1.54524102729639	6.24909328567989	3.98417087988537	10.2511842375447	3.55800657999046	6.78315889289741	2.37012606211158	8.64361186594479	6.48618349549255	1.94414643735865	2.75185379854473	6.41698336750714	2.93254432644934	6.28857452523258	2.81167385460034	3.22338023953746	5.5706790930363	7.90602740040838	1.01507797765291	6.82280065384376	6.36757865041342	10.1113048628494	9.48201886033699	3.66819692819939	3.79766340855895	4.66790048758002	2.11012205566159	7.06084624783505	3.01983380548825	6.01252218534708	5.69806105583284	3.13442460817496	2.55840506583267	0.84885415575632	2.20320173603971	7.448284453032	1.89998011030192	OV	6.89219694463116
TCGA-13-0924-01	5.83548872900001	4.40953387491496	3.08138461420473	8.75334701919414	4.67750840579316	4.69673203410694	7.94586291526981	3.05496159683704	11.0306897788289	5.4924088494279	9.81160630675537	3.71432603506903	11.1606303545704	8.84314482112795	6.62469442710071	3.32199559376472	8.58376504660951	5.96331004592741	8.74337027238222	1.92200268412237	5.5217491697503	8.30457022420452	9.33223989416356	1.01507797765291	7.03107327814497	9.6218322729365	11.1806216781623	10.8707706594091	5.82566444949734	7.00130504198955	5.24845976535282	4.22905808515037	9.20245092276655	5.90429163677133	5.98299167317278	7.19984659255141	7.30912601638531	5.61964471291272	2.82025377961879	4.0029152628302	5.63924069338247	6.66429459123602	OV	7.84628280200749
TCGA-13-1403-01	4.73520999732714	2.79453944569699	3.12556690310524	9.11260854656635	4.86053494416974	1.84907199931701	1.88536630209721	3.80694661680014	10.4610238743583	4.19121928948733	9.961447764268	2.28206768573105	9.06270045072106	5.05409210524645	3.35804531792332	3.61300811020924	6.43675090458821	1.92937052961804	6.84262519230592	4.33339935039163	1.11957859008833	8.19493169680336	9.34222443400615	1.01507797765291	4.38095957429007	7.08069747657201	10.5209821801288	9.81160630675537	4.44767636606517	3.64978024614063	2.01881874253075	1.951554411044	9.05271921615093	5.79619884691152	7.19984659255141	5.56089021467045	3.6405795140573	2.3459777940047	4.85088031624606	2.67557530557624	7.00130504198955	5.61964471291272	OV	8.58376504660951
TCGA-13-1405-01	5.37518581425734	2.92385811191835	3.69585955485882	9.15253727841109	3.40324449134647	3.65898606070369	5.91412523732421	3.40324449134647	11.0406850153094	3.57631920962397	9.37217869036472	3.31299867178276	10.7108610208781	7.70692151817346	2.33795021411391	3.4213659220451	7.79650386586165	3.24125205483001	8.374354095534	1.14678220783613	3.41230225715956	6.83271262169182	10.0813322681358	1.5190718239606	6.30832042102451	8.36438433469177	11.2505922402826	11.2805800546037	5.16090065427553	4.99593500923414	4.80264225895506	2.98482589476312	9.23240052544526	4.09687652079618	7.41845801771856	5.5706790930363	6.26883213091403	2.86327893717257	7.5079479063862	2.11781194201032	6.97154163727767	3.71432603506903	OV	7.71687382147184
TCGA-13-1410-01	4.77372803864711	3.45767891162187	4.02167586096801	7.17005277120889	4.61030857850349	2.67557530557624	5.91412523732421	4.61030857850349	10.4110599679487	4.83157803158658	9.09264492716039	3.46677157756622	9.40213388670785	7.59746848079497	2.79453944569699	4.63909251716718	7.8363264066749	4.55281465901837	8.32450740276406	2.08712659825921	4.82193040494603	7.43834190968646	9.49200492473543	1.24247462047645	6.93186478620093	8.54387075460468	11.550481067125	9.78164003949763	5.80601950037269	3.99354103214618	4.65829518887023	2.31393364775293	9.21243400727962	4.1157152988859	6.50596192050492	5.88462785734143	3.97480483083111	3.76057711150096	2.7348405810792	2.6419098048844	7.0211500020171	3.01107049110278	OV	7.55767789063168
TCGA-13-1411-01	6.56531513644648	2.84604393431751	2.70092067079099	8.75334701919414	4.95720551594449	5.20952633724985	7.24951228474472	5.45330954725283	11.4005337676461	5.35567096710634	9.55192330677609	4.38095957429007	12.5302439113334	9.71172152819323	3.03738287233799	4.72558670899557	9.48201886033699	4.77372803864711	10.0713415304864	1.79172608041003	4.66790048758002	8.27466609920078	7.8661964903043	1.91464830307761	7.95582249876775	11.0906616865235	11.0806662878546	11.1706260013379	7.31906317597605	6.13073749159997	6.18989853008654	2.94994038484379	9.9114987930534	5.4435385611301	6.31819466726482	6.85253836159502	6.08146338416209	7.09062385510454	3.67741281921719	4.55281465901837	7.47811444001195	3.55800657999046	OV	7.63726476811629
TCGA-13-1481-01	5.89445917422729	3.29502368082856	3.78838482632161	8.94293443589355	4.41906488409228	2.92385811191835	8.24476398216131	3.4213659220451	11.0206945754653	4.70634771113805	7.75668629135049	2.6251328358001	9.79162871730955	7.0211500020171	3.46677157756622	3.14328930785111	6.95170210085573	5.00562267726803	7.3389387862992	2.78598504596302	4.42859898189366	7.51789315609487	6.92194697155351	1.87080722742063	6.05191096786336	7.74673268983494	9.81160630675537	10.920744414692	5.47285614709632	3.96544290989388	4.6871189268298	2.2741293827386	8.83316667109989	5.6294420171807	6.40710079880717	6.36757865041342	4.87019187590791	4.42859898189366	2.50053039958154	3.50319894219952	7.9757424980281	6.01252218534708	OV	6.9913833653665
TCGA-13-1497-01	5.65884212525988	3.21445425421009	2.05664083532474	8.93295482562172	3.4213659220451	2.70092067079099	6.95170210085573	4.2006736634117	10.6608913753355	4.14400166606012	7.09062385510454	3.29502368082856	9.61184500925687	7.54773115174744	2.66714509463772	4.05924492188326	7.32900076692821	3.65898606070369	7.48805854573083	1.44208405584378	3.99354103214618	6.73362075643522	9.50199108526089	1.89266638627396	7.0211500020171	7.75668629135049	11.0706709211757	9.54193667545755	5.35567096710634	3.96544290989388	4.5049806550494	1.679788696493	8.34444544352552	4.61030857850349	6.69400183569694	6.18989853008654	3.70509034134286	3.15216096475958	1.64558194307775	3.94673155264998	6.29844703839567	3.76057711150096	OV	10.0313792280195
TCGA-13-1498-01	5.04439411935845	4.24799856480596	4.08746284125034	9.95145782917873	4.78336369162256	4.17232132392339	6.48618349549255	5.29716641310144	10.8307923196457	3.39419265788308	11.0706709211757	3.60382800625361	11.3105681196027	8.54387075460468	4.2006736634117	3.24125205483001	8.12517644505499	4.73520999732714	8.26469850169504	3.49408366024756	4.85088031624606	7.79650386586165	10.1612604338413	2.56671231196998	7.48805854573083	8.63363695681941	10.9907091663858	9.52196369204872	5.48263174049241	5.18034536300173	5.96331004592741	4.40953387491496	10.9307392739613	6.02236781302845	8.27466609920078	6.18989853008654	3.7420622730727	5.09290415358407	3.84412516406061	5.09290415358407	7.06084624783505	4.62949517802197	OV	7.78654900130377
TCGA-13-1505-01	5.82566444949734	3.22338023953746	3.81623442365836	9.75167448022276	4.97656599927134	3.36707308644311	6.85253836159502	4.42859898189366	10.3311203817826	4.46676587390284	7.12040600591417	3.53971549248682	9.52196369204872	7.67706659837199	2.22673989811492	4.0780529992078	6.96162159323654	4.19121928948733	7.63726476811629	4.02167586096801	3.68663370448297	6.93186478620093	5.38494568797386	1.33096938997402	6.65439352363872	7.8661964903043	9.20245092276655	9.13257266593613	5.31666117832758	4.21959308314563	4.93785367061916	2.2741293827386	8.43417698412855	3.16992500144231	8.59373907320531	5.93379582210517	6.75343410581403	3.00231470828842	3.25019781287157	3.01983380548825	7.30912601638531	3.37610692180761	OV	8.36438433469177
TCGA-13-1506-01	5.54131677926944	4.0029152628302	2.53354212336708	9.74168612035036	2.81167385460034	2.01881874253075	5.34591601531236	4.12514035098032	10.7908145884954	3.83482372434345	9.41211915769595	1.38586365296432	10.0513602487285	6.29844703839567	3.66819692819939	2.82884212909496	6.73362075643522	3.96544290989388	7.04099708020507	3.27707405989652	3.90935948581676	8.98285427291361	10.1013139347565	1.01507797765291	6.20962643606519	7.1005507384594	9.99141798434747	8.36438433469177	3.18771642189603	3.4213659220451	3.92803700999273	2.14095515989205	8.79325559796693	7.45822739099494	6.20962643606519	6.88228142100977	6.08146338416209	3.55800657999046	1.48029104992431	3.76057711150096	4.65829518887023	3.05496159683704	OV	9.04273811185805
TCGA-13-1507-01	5.50218746389933	4.63909251716718	2.83743886122548	8.61368766201306	5.35567096710634	4.56239001417346	7.71687382147184	5.70786908408509	10.6209164273495	5.53153224143605	8.76332392625665	2.37012606211158	10.6608913753355	9.77165144034797	4.19121928948733	6.08146338416209	9.1924679557096	6.60489849811473	9.98142784232952	2.25828692518895	6.44663586218697	6.44663586218697	10.0313792280195	1.86354832367643	8.07535865338757	9.43209000374812	11.1606303545704	9.13257266593613	7.57757246376511	4.97656599927134	6.05191096786336	5.19979750716979	9.74168612035036	6.38733808831276	6.33794572735453	7.01122725542325	4.59113286565118	5.76674426899593	1.80597797441368	3.87205631882768	8.7333936869303	3.59465313456789	OV	7.95582249876775
TCGA-13-1511-01	4.53367244882199	3.84412516406061	4.0780529992078	8.74337027238222	4.10629401443667	2.15644481087856	3.72356660730688	5.91412523732421	10.271167940394	4.06864701820034	9.12259054418664	2.76037357277908	11.7004335691065	5.67844893646537	1.40445740574805	3.95608514211159	6.71380998794903	2.54181992673475	7.21971148683644	2.17976962466251	2.02635757536804	8.9928345763664	11.7304246476963	1.86354832367643	5.59026112354822	7.47811444001195	13.6301137937921	11.9103748442642	5.84531420110871	2.95865014822494	2.49230256639332	1.69357584201308	9.85156240598861	2.33795021411391	7.70692151817346	5.53153224143605	3.61300811020924	4.04045247856114	6.90211304687788	4.13456914767839	6.94178316391036	3.50319894219952	OV	9.15253727841109
TCGA-13-1512-01	5.43376913119681	2.8546573067896	3.1078726269439	6.79306840821915	3.23231285175404	2.82884212909496	6.48618349549255	3.96544290989388	11.7904073517403	3.98417087988537	8.91299603065022	2.74334278705986	9.8016174732416	8.22483037366645	3.90002716994098	3.97480483083111	8.01558577270943	4.06864701820034	8.01558577270943	1.14678220783613	3.7420622730727	7.55767789063168	9.36219383283848	1.57166002121611	7.39857573701822	8.74337027238222	9.92148844547232	11.4705084917965	5.54131677926944	4.92818102237751	4.29540987163049	1.74931342633355	8.5239247148947	7.26938175118885	7.21971148683644	6.35770017259427	4.85088031624606	5.58046939914552	2.26620244715195	3.89069918608275	5.5217491697503	4.91851057601067	OV	8.06539585615433
TCGA-13-2060-01	5.27767852009739	4.1157152988859	3.58548352552211	9.27233493604136	3.78838482632161	3.80694661680014	7.28925300315822	5.2581975903027	10.0513602487285	5.05409210524645	9.03275713874514	4.04045247856114	10.3111360155734	8.76332392625665	3.4395108166181	4.70634771113805	8.5538440529385	6.28857452523258	8.72341726395546	1.41068794565867	5.42400126777631	5.19979750716979	10.3610973334254	1.47388318970464	7.45822739099494	9.11260854656635	10.7108610208781	9.89151970440899	6.73362075643522	5.43376913119681	6.75343410581403	2.66714509463772	8.53389764149629	4.93785367061916	6.91202972381993	5.79619884691152	4.64869252644097	4.8991763461976	3.00231470828842	4.32389702779414	7.11047812320034	6.29844703839567	OV	4.04045247856114
TCGA-13-A5FT-01	4.61030857850349	3.49408366024756	4.03106217948756	7.20977880715603	3.09903613126183	1.31296922877405	4.98624944533124	3.82552680187983	10.3511049630608	4.28592082573927	9.64180706328509	1.65239329900447	11.130643596706	6.28857452523258	2.99356649636134	3.39419265788308	5.96331004592741	3.94673155264998	6.32806977130073	2.02635757536804	3.44859198044464	9.37217869036472	10.1912345055828	1.27155330316361	6.16031371054989	6.1504540066804	9.9114987930534	8.66356220165767	3.71432603506903	3.12556690310524	4.09687652079618	1.80597797441368	9.36219383283848	6.01252218534708	8.08532170664964	5.69806105583284	3.14328930785111	2.75185379854473	3.93738216680291	2.83743886122548	5.15118111877881	4.51454169248821	OV	8.5239247148947
TCGA-14-0781-01	7.00130504198955	1.99627972566346	3.08138461420473	8.75334701919414	2.31393364775293	3.7420622730727	3.77911089760816	7.448284453032	12.3602744116144	3.38514679018529	7.99566359433701	2.57502928289061	15.3000357610468	6.83271262169182	7.67706659837199	2.16420774993775	9.00281501560705	3.08138461420473	9.99141798434747	1	2.45131624892209	9.30228692181775	1.99627972566346	1	3.99354103214618	10.2411924711649	9.75167448022276	11.5104945894447	8.19493169680336	3.16103954165925	1.99627972566346	3.08138461420473	10.1612604338413	5.05409210524645	6.42686673790381	6.08146338416209	5.12203393633322	1.99627972566346	5.68825433704135	1.79884492948043	6.86245212549532	3.51231979808162	GBM	8.26469850169504
TCGA-14-0781-01	7.00130504198955	1.99627972566346	3.08138461420473	8.75334701919414	2.31393364775293	3.7420622730727	3.77911089760816	7.448284453032	12.3602744116144	3.38514679018529	7.99566359433701	2.57502928289061	15.3000357610468	6.83271262169182	7.67706659837199	2.16420774993775	9.00281501560705	3.08138461420473	9.99141798434747	1	2.45131624892209	9.30228692181775	1.99627972566346	1	3.99354103214618	10.2411924711649	9.75167448022276	11.5104945894447	8.19493169680336	3.16103954165925	1.99627972566346	3.08138461420473	10.1612604338413	5.05409210524645	6.42686673790381	6.08146338416209	5.12203393633322	1.99627972566346	5.68825433704135	1.79884492948043	6.86245212549532	3.51231979808162	GBMLGG	8.26469850169504
TCGA-14-0787-01	5.96331004592741	1.4484117589876	3.21445425421009	7.55767789063168	3.51231979808162	3.90935948581676	2.7178627571513	5.90429163677133	12.0303449306389	2.96736768094267	7.09062385510454	2.0642434053172	14.3000715212071	6.48618349549255	3.21445425421009	2.82025377961879	8.5239247148947	2.66714509463772	9.65179458874743	1.4484117589876	2.2900173099202	9.94146796402549	3.21445425421009	1	3.09020678100444	9.73169784134654	10.021388816693	9.89151970440899	6.41698336750714	3.09020678100444	2.2900173099202	2.49230256639332	7.61736592204802	5.7373009388936	5.79619884691152	3.84412516406061	4.04984673403572	2.0642434053172	2.49230256639332	1	4.88951259161501	3.68663370448297	GBM	10.1712517311647
TCGA-14-0787-01	5.96331004592741	1.4484117589876	3.21445425421009	7.55767789063168	3.51231979808162	3.90935948581676	2.7178627571513	5.90429163677133	12.0303449306389	2.96736768094267	7.09062385510454	2.0642434053172	14.3000715212071	6.48618349549255	3.21445425421009	2.82025377961879	8.5239247148947	2.66714509463772	9.65179458874743	1.4484117589876	2.2900173099202	9.94146796402549	3.21445425421009	1	3.09020678100444	9.73169784134654	10.021388816693	9.89151970440899	6.41698336750714	3.09020678100444	2.2900173099202	2.49230256639332	7.61736592204802	5.7373009388936	5.79619884691152	3.84412516406061	4.04984673403572	2.0642434053172	2.49230256639332	1	4.88951259161501	3.68663370448297	GBMLGG	10.1712517311647
TCGA-14-0789-01	6.26883213091403	1	2.68401466758454	8.19493169680336	3.52144619614242	3.05496159683704	4.28592082573927	7.62731517068299	11.9103748442642	5.84531420110871	7.53778478133678	2.37012606211158	15.0500425271915	5.79619884691152	4.77372803864711	3.92803700999273	9.26235116357923	4.42859898189366	10.530975398008	1	3.52144619614242	9.13257266593613	3.7420622730727	1	3.80694661680014	10.580942183218	10.9407341687222	12.3602744116144	9.01279558970126	3.4395108166181	3.4395108166181	5.42400126777631	9.25236750380411	5.17062207311207	5.07349413462251	5.4924088494279	5.26793717906792	3.80694661680014	4.87019187590791	1.70742220421014	5.5706790930363	3.99354103214618	GBM	9.16251976744537
TCGA-14-0789-01	6.26883213091403	1	2.68401466758454	8.19493169680336	3.52144619614242	3.05496159683704	4.28592082573927	7.62731517068299	11.9103748442642	5.84531420110871	7.53778478133678	2.37012606211158	15.0500425271915	5.79619884691152	4.77372803864711	3.92803700999273	9.26235116357923	4.42859898189366	10.530975398008	1	3.52144619614242	9.13257266593613	3.7420622730727	1	3.80694661680014	10.580942183218	10.9407341687222	12.3602744116144	9.01279558970126	3.4395108166181	3.4395108166181	5.42400126777631	9.25236750380411	5.17062207311207	5.07349413462251	5.4924088494279	5.26793717906792	3.80694661680014	4.87019187590791	1.70742220421014	5.5706790930363	3.99354103214618	GBMLGG	9.16251976744537
TCGA-14-0790-01	6.52574336266968	2.01881874253075	3.76984165007216	8.48403489949414	3.53057810476897	2.60839352325266	2.66714509463772	2.60839352325266	11.6204582864413	2.76037357277908	5.7373009388936	2.60839352325266	12.0103497451076	6.54552778135057	1.42319779281895	3.25019781287157	6.53563520246439	2.01881874253075	7.11047812320034	2.01881874253075	2.4349938989145	5.58046939914552	4.80264225895506	1	3.69585955485882	7.17998357135454	8.89303780967789	9.44207557741761	6.84262519230592	1.42319779281895	3.02860461225456	2.01881874253075	9.24238395749725	2.01881874253075	5.7471141185521	4.53367244882199	2.01881874253075	1.74931342633355	1	1	5.95347086835584	1.74931342633355	GBMLGG	10.4810097833094
TCGA-14-0790-01	6.52574336266968	2.01881874253075	3.76984165007216	8.48403489949414	3.53057810476897	2.60839352325266	2.66714509463772	2.60839352325266	11.6204582864413	2.76037357277908	5.7373009388936	2.60839352325266	12.0103497451076	6.54552778135057	1.42319779281895	3.25019781287157	6.53563520246439	2.01881874253075	7.11047812320034	2.01881874253075	2.4349938989145	5.58046939914552	4.80264225895506	1	3.69585955485882	7.17998357135454	8.89303780967789	9.44207557741761	6.84262519230592	1.42319779281895	3.02860461225456	2.01881874253075	9.24238395749725	2.01881874253075	5.7471141185521	4.53367244882199	2.01881874253075	1.74931342633355	1	1	5.95347086835584	1.74931342633355	GBM	10.4810097833094
TCGA-14-0817-01	7.08069747657201	1.88536630209721	3.46677157756622	9.50199108526089	4.24799856480596	5.27767852009739	4.88951259161501	4.75446407226964	11.3005720704037	4.33339935039163	8.7832782167336	3.13442460817496	13.0801666008142	9.85156240598861	3.31299867178276	4.62949517802197	9.98142784232952	3.53971549248682	11.4405191743677	1.64558194307775	2.94123843085835	9.13257266593613	6.23922520901988	1	5.00562267726803	10.3810822317768	11.4905014924562	10.5509619738914	7.90602740040838	4.01229354728086	3.13442460817496	5.27767852009739	10.0813322681358	5.77656122298536	5.75692856472784	6.5851053883848	4.40953387491496	2.82884212909496	1.64558194307775	1	6.12088069343549	5.29716641310144	GBMLGG	8.75334701919414
TCGA-14-0817-01	7.08069747657201	1.88536630209721	3.46677157756622	9.50199108526089	4.24799856480596	5.27767852009739	4.88951259161501	4.75446407226964	11.3005720704037	4.33339935039163	8.7832782167336	3.13442460817496	13.0801666008142	9.85156240598861	3.31299867178276	4.62949517802197	9.98142784232952	3.53971549248682	11.4405191743677	1.64558194307775	2.94123843085835	9.13257266593613	6.23922520901988	1	5.00562267726803	10.3810822317768	11.4905014924562	10.5509619738914	7.90602740040838	4.01229354728086	3.13442460817496	5.27767852009739	10.0813322681358	5.77656122298536	5.75692856472784	6.5851053883848	4.40953387491496	2.82884212909496	1.64558194307775	1	6.12088069343549	5.29716641310144	GBM	8.75334701919414
TCGA-14-0871-01	6.35770017259427	1	3.88137556031166	7.87615377917518	1	1	3.17881730713462	2.37819717427073	11.6704426779175	4.61030857850349	4.78336369162256	1	11.6304551213249	5.81584137060343	1	3.07256966902626	4.94752850651872	2.37819717427073	5.4435385611301	1	1	5.08319815190643	3.53057810476897	1	4.40000597382335	6.61479611258923	7.61736592204802	10.1812430885499	3.53057810476897	3.88137556031166	1	3.88137556031166	8.19493169680336	4.40000597382335	8.00562454919388	4.61030857850349	5.4435385611301	1	2.37819717427073	2.37819717427073	7.09062385510454	4.40000597382335	GBMLGG	7.3389387862992
TCGA-14-0871-01	6.35770017259427	1	3.88137556031166	7.87615377917518	1	1	3.17881730713462	2.37819717427073	11.6704426779175	4.61030857850349	4.78336369162256	1	11.6304551213249	5.81584137060343	1	3.07256966902626	4.94752850651872	2.37819717427073	5.4435385611301	1	1	5.08319815190643	3.53057810476897	1	4.40000597382335	6.61479611258923	7.61736592204802	10.1812430885499	3.53057810476897	3.88137556031166	1	3.88137556031166	8.19493169680336	4.40000597382335	8.00562454919388	4.61030857850349	5.4435385611301	1	2.37819717427073	2.37819717427073	7.09062385510454	4.40000597382335	GBM	7.3389387862992
TCGA-14-1034-01	5.76674426899593	1	2.76890206710986	7.9757424980281	3.2055349319375	4.49542253591994	2.68401466758454	6.74352711070353	11.5704744452206	2.89784721240771	7.00130504198955	2.49230256639332	14.4600640134401	6.67419633549476	4.09687652079618	1	9.20245092276655	2.6419098048844	9.89151970440899	1	2.32993363237846	8.46409114480462	1.37969844810088	1	3.1078726269439	10.201225981852	10.1812430885499	11.5804711685232	9.79162871730955	1.92937052961804	1.679788696493	1.679788696493	9.34222443400615	2.14095515989205	2.76890206710986	3.75131730981593	4.45721961405385	1.92937052961804	2.32993363237846	2.32993363237846	5.50218746389933	2.6419098048844	GBM	7.42839976367146
TCGA-14-1034-01	5.76674426899593	1	2.76890206710986	7.9757424980281	3.2055349319375	4.49542253591994	2.68401466758454	6.74352711070353	11.5704744452206	2.89784721240771	7.00130504198955	2.49230256639332	14.4600640134401	6.67419633549476	4.09687652079618	1	9.20245092276655	2.6419098048844	9.89151970440899	1	2.32993363237846	8.46409114480462	1.37969844810088	1	3.1078726269439	10.201225981852	10.1812430885499	11.5804711685232	9.79162871730955	1.92937052961804	1.679788696493	1.679788696493	9.34222443400615	2.14095515989205	2.76890206710986	3.75131730981593	4.45721961405385	1.92937052961804	2.32993363237846	2.32993363237846	5.50218746389933	2.6419098048844	GBMLGG	7.42839976367146
TCGA-14-1823-01	5.66864486291578	2.52527422396563	3.55800657999046	8.7333936869303	3.95608514211159	5.35567096710634	3.24125205483001	4.08746284125034	11.2805800546037	3.45767891162187	7.8263703133051	2.8546573067896	14.9400458964923	8.26469850169504	3.6405795140573	3.12556690310524	9.64180706328509	3.80694661680014	11.2106088869102	1.80597797441368	4.08746284125034	7.69696954503856	5.10261212675158	1	3.55800657999046	10.2312007620071	10.3511049630608	11.0206945754653	8.09528501418504	1.80597797441368	2.08712659825921	5.24845976535282	10.0113984719966	2.70092067079099	5.35567096710634	4.65829518887023	4.86053494416974	2.08712659825921	2.8546573067896	1.46111541106781	7.42839976367146	4.42859898189366	GBM	7.61736592204802
TCGA-14-1823-01	5.66864486291578	2.52527422396563	3.55800657999046	8.7333936869303	3.95608514211159	5.35567096710634	3.24125205483001	4.08746284125034	11.2805800546037	3.45767891162187	7.8263703133051	2.8546573067896	14.9400458964923	8.26469850169504	3.6405795140573	3.12556690310524	9.64180706328509	3.80694661680014	11.2106088869102	1.80597797441368	4.08746284125034	7.69696954503856	5.10261212675158	1	3.55800657999046	10.2312007620071	10.3511049630608	11.0206945754653	8.09528501418504	1.80597797441368	2.08712659825921	5.24845976535282	10.0113984719966	2.70092067079099	5.35567096710634	4.65829518887023	4.86053494416974	2.08712659825921	2.8546573067896	1.46111541106781	7.42839976367146	4.42859898189366	GBMLGG	7.61736592204802
TCGA-14-1825-01	6.03221449068807	3.11671623014859	3.37610692180761	10.0713415304864	1	1.8780799013328	1.88536630209721	4.76409482695253	11.2505922402826	2.41871333943918	7.24951228474472	1	12.0403425483118	5.07349413462251	2.41871333943918	2.81167385460034	7.38863520782718	1	9.01279558970126	2.41871333943918	2.41871333943918	8.1351407523665	1	1	2.81167385460034	8.29460196198148	9.56191003031625	9.29230281592852	4.57196817883003	4.08746284125034	1.8780799013328	2.41871333943918	7.90602740040838	1.8780799013328	4.76409482695253	4.84122800705071	3.77911089760816	1	1	1	5.60984878973297	3.37610692180761	GBM	7.78654900130377
TCGA-14-1825-01	6.03221449068807	3.11671623014859	3.37610692180761	10.0713415304864	1	1.8780799013328	1.88536630209721	4.76409482695253	11.2505922402826	2.41871333943918	7.24951228474472	1	12.0403425483118	5.07349413462251	2.41871333943918	2.81167385460034	7.38863520782718	1	9.01279558970126	2.41871333943918	2.41871333943918	8.1351407523665	1	1	2.81167385460034	8.29460196198148	9.56191003031625	9.29230281592852	4.57196817883003	4.08746284125034	1.8780799013328	2.41871333943918	7.90602740040838	1.8780799013328	4.76409482695253	4.84122800705071	3.77911089760816	1	1	1	5.60984878973297	3.37610692180761	GBMLGG	7.78654900130377
TCGA-14-1829-01	6.27870288742811	5.12203393633322	3.84412516406061	10.4810097833094	4.66790048758002	5.09290415358407	5.01531243580359	4.78336369162256	10.1812430885499	4.99593500923414	7.76664021188695	2.50053039958154	14.0000880524301	9.17250237722637	4.86053494416974	3.69585955485882	9.9714377688112	3.91869610777059	11.0206945754653	2.82884212909496	3.84412516406061	6.98146222922925	3.84412516406061	1	3.76984165007216	9.95145782917873	9.51197734125119	10.2611760607517	8.12517644505499	3.76984165007216	2.82884212909496	4.78336369162256	9.25236750380411	2.96736768094267	3.61300811020924	5.56089021467045	4.74483579042214	3.21445425421009	2.50053039958154	1	7.4980030353965	3.84412516406061	GBMLGG	8.64361186594479
TCGA-14-1829-01	6.27870288742811	5.12203393633322	3.84412516406061	10.4810097833094	4.66790048758002	5.09290415358407	5.01531243580359	4.78336369162256	10.1812430885499	4.99593500923414	7.76664021188695	2.50053039958154	14.0000880524301	9.17250237722637	4.86053494416974	3.69585955485882	9.9714377688112	3.91869610777059	11.0206945754653	2.82884212909496	3.84412516406061	6.98146222922925	3.84412516406061	1	3.76984165007216	9.95145782917873	9.51197734125119	10.2611760607517	8.12517644505499	3.76984165007216	2.82884212909496	4.78336369162256	9.25236750380411	2.96736768094267	3.61300811020924	5.56089021467045	4.74483579042214	3.21445425421009	2.50053039958154	1	7.4980030353965	3.84412516406061	GBM	8.64361186594479
TCGA-14-2554-01	6.12088069343549	3.71432603506903	2.2900173099202	9.77165144034797	3.65898606070369	4.73520999732714	4.10629401443667	4.92818102237751	10.8507814145006	3.12556690310524	7.1501926081035	2.2900173099202	14.2800725195809	8.05543331671743	4.87985109663535	1.97385787793091	9.42210453027594	3.27707405989652	10.141278021051	2.14095515989205	1.97385787793091	8.14510530535148	2.55010758916726	1	1.97385787793091	9.93147816929375	10.321128171608	9.95145782917873	8.04547103685652	2.66714509463772	2.42684837253757	5.42400126777631	8.83316667109989	3.47586994583288	3.53971549248682	4.64869252644097	4.83157803158658	2.2900173099202	3.12556690310524	1.56503197475189	5.26793717906792	4.53367244882199	GBMLGG	10.0014081943928
TCGA-14-2554-01	6.12088069343549	3.71432603506903	2.2900173099202	9.77165144034797	3.65898606070369	4.73520999732714	4.10629401443667	4.92818102237751	10.8507814145006	3.12556690310524	7.1501926081035	2.2900173099202	14.2800725195809	8.05543331671743	4.87985109663535	1.97385787793091	9.42210453027594	3.27707405989652	10.141278021051	2.14095515989205	1.97385787793091	8.14510530535148	2.55010758916726	1	1.97385787793091	9.93147816929375	10.321128171608	9.95145782917873	8.04547103685652	2.66714509463772	2.42684837253757	5.42400126777631	8.83316667109989	3.47586994583288	3.53971549248682	4.64869252644097	4.83157803158658	2.2900173099202	3.12556690310524	1.56503197475189	5.26793717906792	4.53367244882199	GBM	10.0014081943928
TCGA-15-0742-01	6.40710079880717	1.3370026756639	4.35241377847365	8.35441478353908	2.37012606211158	3.30400802253797	3.46677157756622	3.81623442365836	11.9903546267674	2.37012606211158	7.03107327814497	1	13.1101631724129	5.2581975903027	1.3370026756639	2.21103606826081	6.97154163727767	3.05496159683704	8.35441478353908	1	1	8.17500042155451	2.75185379854473	1	4.87985109663535	8.35441478353908	9.23240052544526	9.40213388670785	4.97656599927134	3.05496159683704	1.3370026756639	3.38514679018529	7.65716499985357	4.39048120038826	6.43675090458821	4.61990052607713	2.37012606211158	1.3370026756639	2.21103606826081	1.3370026756639	4.42859898189366	3.14328930785111	GBMLGG	10.271167940394
TCGA-15-0742-01	6.40710079880717	1.3370026756639	4.35241377847365	8.35441478353908	2.37012606211158	3.30400802253797	3.46677157756622	3.81623442365836	11.9903546267674	2.37012606211158	7.03107327814497	1	13.1101631724129	5.2581975903027	1.3370026756639	2.21103606826081	6.97154163727767	3.05496159683704	8.35441478353908	1	1	8.17500042155451	2.75185379854473	1	4.87985109663535	8.35441478353908	9.23240052544526	9.40213388670785	4.97656599927134	3.05496159683704	1.3370026756639	3.38514679018529	7.65716499985357	4.39048120038826	6.43675090458821	4.61990052607713	2.37012606211158	1.3370026756639	2.21103606826081	1.3370026756639	4.42859898189366	3.14328930785111	GBM	10.271167940394
TCGA-15-1444-01	6.62469442710071	2.97609294306007	4.29540987163049	9.33223989416356	2.36206576402517	3.05496159683704	2.78598504596302	5.21925698998554	10.4610238743583	2.48408486266533	6.76334173742217	1.92937052961804	13.0901654500843	6.88228142100977	1.74229510845381	3.99354103214618	9.71172152819323	2.79453944569699	10.8307923196457	1.92937052961804	1	8.7733009924679	1.92937052961804	1.29511909197241	5.02500427129375	9.75167448022276	11.260588150214	9.53195013700038	6.69400183569694	2.97609294306007	1.92937052961804	6.38733808831276	7.5676249954713	1.92937052961804	3.95608514211159	4.41906488409228	3.67741281921719	1.29511909197241	2.48408486266533	1.29511909197241	5.29716641310144	5.21925698998554	GBMLGG	8.15507010232493
TCGA-15-1444-01	6.62469442710071	2.97609294306007	4.29540987163049	9.33223989416356	2.36206576402517	3.05496159683704	2.78598504596302	5.21925698998554	10.4610238743583	2.48408486266533	6.76334173742217	1.92937052961804	13.0901654500843	6.88228142100977	1.74229510845381	3.99354103214618	9.71172152819323	2.79453944569699	10.8307923196457	1.92937052961804	1	8.7733009924679	1.92937052961804	1.29511909197241	5.02500427129375	9.75167448022276	11.260588150214	9.53195013700038	6.69400183569694	2.97609294306007	1.92937052961804	6.38733808831276	7.5676249954713	1.92937052961804	3.95608514211159	4.41906488409228	3.67741281921719	1.29511909197241	2.48408486266533	1.29511909197241	5.29716641310144	5.21925698998554	GBM	8.15507010232493
TCGA-16-0846-01	6.68409875183243	2.94994038484379	5.11232205858368	8.69348898117993	3.15216096475958	3.68663370448297	4.69673203410694	4.98624944533124	10.8207978291411	4.12514035098032	7.36875538579611	3.05496159683704	13.5701186259334	8.66356220165767	1.36130134228001	4.0780529992078	8.90301684791804	4.26695286851581	10.680879107246	1.89266638627396	3.55800657999046	10.8008089632989	5.89445917422729	1	8.38432406462607	9.99141798434747	12.0103497451076	9.49200492473543	7.25944679324657	4.61030857850349	4.87985109663535	5.04439411935845	9.67176989726263	3.97480483083111	5.19007051173312	4.12514035098032	3.24125205483001	2.59169222069864	3.75131730981593	1.36130134228001	5.14146347898437	5.31666117832758	GBMLGG	7.92594459013023
TCGA-16-0846-01	6.68409875183243	2.94994038484379	5.11232205858368	8.69348898117993	3.15216096475958	3.68663370448297	4.69673203410694	4.98624944533124	10.8207978291411	4.12514035098032	7.36875538579611	3.05496159683704	13.5701186259334	8.66356220165767	1.36130134228001	4.0780529992078	8.90301684791804	4.26695286851581	10.680879107246	1.89266638627396	3.55800657999046	10.8008089632989	5.89445917422729	1	8.38432406462607	9.99141798434747	12.0103497451076	9.49200492473543	7.25944679324657	4.61030857850349	4.87985109663535	5.04439411935845	9.67176989726263	3.97480483083111	5.19007051173312	4.12514035098032	3.24125205483001	2.59169222069864	3.75131730981593	1.36130134228001	5.14146347898437	5.31666117832758	GBM	7.92594459013023
TCGA-16-1045-01	6.78315889289741	3.14328930785111	3.4213659220451	8.98285427291361	5.45330954725283	5.1317477473308	4.87985109663535	5.29716641310144	11.4405191743677	4.57196817883003	8.30457022420452	3.03738287233799	13.9200930728452	8.22483037366645	3.03738287233799	3.34000811743607	9.66178220027094	4.13456914767839	10.9307392739613	1	3.4213659220451	9.49200492473543	4.28592082573927	1	4.57196817883003	11.3105681196027	11.0007042690112	11.1606303545704	7.79650386586165	3.14328930785111	4.28592082573927	4.03106217948756	10.201225981852	4.03106217948756	5.77656122298536	5.4924088494279	4.99593500923414	2.35401632598722	5.63924069338247	3.50319894219952	6.82280065384376	3.72356660730688	GBM	8.20489768884306
TCGA-16-1045-01	6.78315889289741	3.14328930785111	3.4213659220451	8.98285427291361	5.45330954725283	5.1317477473308	4.87985109663535	5.29716641310144	11.4405191743677	4.57196817883003	8.30457022420452	3.03738287233799	13.9200930728452	8.22483037366645	3.03738287233799	3.34000811743607	9.66178220027094	4.13456914767839	10.9307392739613	1	3.4213659220451	9.49200492473543	4.28592082573927	1	4.57196817883003	11.3105681196027	11.0007042690112	11.1606303545704	7.79650386586165	3.14328930785111	4.28592082573927	4.03106217948756	10.201225981852	4.03106217948756	5.77656122298536	5.4924088494279	4.99593500923414	2.35401632598722	5.63924069338247	3.50319894219952	6.82280065384376	3.72356660730688	GBMLGG	8.20489768884306
TCGA-18-3407-01	7.24951228474472	4.06864701820034	2.28206768573105	8.5239247148947	3.79766340855895	3.84412516406061	8.06539585615433	9.15253727841109	11.2306005059285	6.02236781302845	8.69348898117993	3.2681088509576	14.510061832954	8.14510530535148	2.76037357277908	4.90884234582118	8.42420599504123	5.28742160191145	8.3145387049654	3.52144619614242	4.79300177024062	6.85253836159502	7.95582249876775	1.55182244321305	6.17017437001205	8.50397942638167	11.3605487710435	10.5509619738914	7.0211500020171	4.86053494416974	6.31819466726482	1.77753113673595	9.1924679557096	5.19979750716979	6.49607232829383	5.59026112354822	4.76409482695253	4.48586735359869	3.11671623014859	4.63909251716718	7.17998357135454	6.34782252968642	LUSC	8.28463391980665
TCGA-18-3408-01	5.77656122298536	4.84122800705071	4.42859898189366	8.75334701919414	6.06176075345336	5.89445917422729	6.42686673790381	8.56381753522509	10.9607240637404	7.08069747657201	8.10524857425023	3.52144619614242	15.2600367664138	9.2224172084402	1.37354964399439	5.65884212525988	8.91299603065022	5.6294420171807	9.17250237722637	4.3049022677843	5.77656122298536	5.42400126777631	9.24238395749725	2.98482589476312	6.08146338416209	8.42420599504123	9.65179458874743	10.8207978291411	8.10524857425023	2.12551411880675	6.04206221129487	2.47587733368269	6.35770017259427	4.3049022677843	2.31393364775293	1	1.91464830307761	5.11232205858368	2.12551411880675	4.71596594153259	7.00130504198955	5.60984878973297	LUSC	8.88305891693057
TCGA-18-3409-01	6.71380998794903	3.78838482632161	3.27707405989652	9.43209000374812	5.35567096710634	4.03106217948756	6.50596192050492	5.69806105583284	12.1603152117127	6.70390558256643	8.64361186594479	4.81228514231132	13.9800892815582	8.76332392625665	3.02860461225456	5.70786908408509	8.94293443589355	4.64869252644097	9.74168612035036	4.81228514231132	4.79300177024062	7.45822739099494	7.8661964903043	1.82028648405417	5.61964471291272	9.76166292040646	10.2312007620071	12.1003285958936	8.04547103685652	5.5706790930363	5.60005425685427	2.1875684680501	9.05271921615093	4.45721961405385	4.31439799340085	5.42400126777631	4.42859898189366	5.31666117832758	2.93254432644934	3.98417087988537	7.36875538579611	4.35241377847365	LUSC	11.0206945754653
TCGA-18-3410-01	9.8016174732416	4.56239001417346	2.25038286307402	11.8004045383508	6.02236781302845	6.2194917780626	8.48403489949414	10.650897573413	11.4705084917965	6.92194697155351	11.4305227848568	4.40953387491496	12.99017732428	9.74168612035036	11.3805412173674	5.551102773558	9.9114987930534	7.31906317597605	9.37217869036472	2.65872407838838	7.26938175118885	8.9928345763664	8.54387075460468	1	8.17500042155451	9.00281501560705	11.1806216781623	9.5718968454427	8.44414817303153	6.83271262169182	7.77659444926091	1.48029104992431	10.6209164273495	8.01558577270943	8.15507010232493	9.39214871801619	5.42400126777631	10.650897573413	3.11671623014859	4.72558670899557	7.2991892911185	8.4142352071513	LUSC	7.76664021188695
TCGA-18-3411-01	5.67844893646537	3.73281202946139	1.679788696493	7.04099708020507	3.2055349319375	4.72558670899557	6.75343410581403	5.42400126777631	11.2905760486737	5.45330954725283	8.72341726395546	2.26620244715195	13.8700963549424	9.03275713874514	3.53971549248682	6.76334173742217	9.09264492716039	6.34782252968642	9.90150921253261	1.84907199931701	6.26883213091403	6.97154163727767	8.70346490994385	3.38514679018529	6.93186478620093	9.42210453027594	10.1712517311647	10.8507814145006	7.17998357135454	5.16090065427553	6.16031371054989	3.33099875382336	9.17250237722637	10.2911518674308	4.65829518887023	6.00267761472089	4.3049022677843	4.40953387491496	1	2.93254432644934	6.16031371054989	7.07077160632125	LUSC	8.25473112883112
TCGA-18-3412-01	6.60489849811473	3.34902365021822	2.11781194201032	7.1005507384594	4.04045247856114	4.94752850651872	6.86245212549532	6.33794572735453	10.0713415304864	5.81584137060343	8.5239247148947	2.56671231196998	12.550240553614	8.7832782167336	2.56671231196998	5.65884212525988	8.15507010232493	5.02500427129375	8.61368766201306	1.83465127218851	4.87985109663535	8.11521238511351	8.72341726395546	1	5.38494568797386	8.3145387049654	10.201225981852	9.9114987930534	6.84262519230592	4.26695286851581	5.551102773558	2.56671231196998	9.35220908047588	8.65358694795363	6.48618349549255	6.03221449068807	3.51231979808162	4.48586735359869	2.46768002478876	3.60382800625361	6.52574336266968	4.91851057601067	LUSC	8.93295482562172
TCGA-18-3414-01	6.66429459123602	3.48497398411578	2.68401466758454	6.38733808831276	5.20952633724985	4.71596594153259	6.91202972381993	5.48263174049241	11.8703853811634	6.50596192050492	8.71344100458247	3.04616854680184	14.1400799094925	8.57379120020053	3.39419265788308	5.07349413462251	7.87615377917518	5.42400126777631	8.09528501418504	3.75131730981593	5.46308207930634	8.63363695681941	9.1924679557096	1	6.46640812881086	8.18496594049771	9.64180706328509	10.5109890093907	6.13073749159997	5.12203393633322	6.42686673790381	2.30595033710879	9.88153026918505	8.5538440529385	7.74673268983494	5.79619884691152	4.99593500923414	5.42400126777631	2.84604393431751	5.8747976938127	6.10117004879547	6.80297854294739	LUSC	9.15253727841109
TCGA-18-3415-01	6.06176075345336	4.22905808515037	2.6000380985843	8.12517644505499	5.05409210524645	6.48618349549255	7.2395782287683	9.74168612035036	12.2402982102083	5.59026112354822	9.53195013700038	2.72634722345807	14.7000542032646	9.82159521731616	3.41230225715956	5.98299167317278	8.25473112883112	6.44663586218697	8.91299603065022	2.6000380985843	5.76674426899593	7.04099708020507	10.3011439140548	1.47388318970464	7.78654900130377	8.80323313508855	10.5709487344662	10.3710897564518	8.03550901836343	5.76674426899593	6.83271262169182	3.76057711150096	9.31227113732233	9.64180706328509	5.8747976938127	5.42400126777631	4.31439799340085	5.23872371584118	2.72634722345807	4.13456914767839	7.35881609862643	7.18991484621344	LUSC	9.69174554529889
TCGA-18-3416-01	7.85623949723517	5.83548872900001	6.76334173742217	6.57520990276317	5.89445917422729	7.51789315609487	8.54387075460468	10.1013139347565	10.7008670079527	6.11102487695713	9.46204702259273	4.18176850225834	13.0401712843226	10.0014081943928	5.4924088494279	6.92194697155351	9.05271921615093	7.22964462842323	9.66178220027094	2.69246313713459	6.45652160536212	9.50199108526089	13.2701460442674	4.86053494416974	10.271167940394	9.93147816929375	11.8503907601555	10.4010673378822	8.53389764149629	8.04547103685652	9.11260854656635	4.63909251716718	11.6804396205836	10.1912345055828	7.74673268983494	5.79619884691152	4.95720551594449	7.60741702461277	4.18176850225834	6.66429459123602	6.61479611258923	7.22964462842323	LUSC	9.32225546168747
TCGA-18-3417-01	7.03107327814497	2.4431498729125	2.10244450567668	8.374354095534	2.4431498729125	3.63138389413759	7.37869508981128	6.03221449068807	12.4402596105379	5.68825433704135	10.1812430885499	3.33099875382336	13.4301307139753	8.53389764149629	2.95865014822494	5.27767852009739	8.56381753522509	5.31666117832758	8.59373907320531	2.72634722345807	5.61964471291272	7.60741702461277	7.59746848079497	1	6.32806977130073	8.3145387049654	10.0913230697061	10.680879107246	6.25896226166122	3.98417087988537	5.97315031663654	3.33099875382336	8.97287410618942	7.88611136182194	3.87205631882768	4.18176850225834	3.75131730981593	5.31666117832758	1	3.15216096475958	7.51789315609487	5.31666117832758	LUSC	7.0211500020171
TCGA-18-3419-01	7.14026325172201	4.62949517802197	2.82025377961879	7.17998357135454	6.23922520901988	5.54131677926944	8.53389764149629	6.17017437001205	11.8603880613409	6.20962643606519	11.7204276009169	4.19121928948733	12.760207969904	8.47406292495817	4.47631512668974	5.63924069338247	8.23479706324854	6.06176075345336	8.65358694795363	1.32495270471191	5.34591601531236	8.30457022420452	11.410530081321	1	7.41845801771856	8.57379120020053	9.8016174732416	9.17250237722637	6.67419633549476	6.35770017259427	7.21971148683644	4.14400166606012	10.3710897564518	6.20962643606519	6.93186478620093	5.8747976938127	4.74483579042214	4.77372803864711	3.41230225715956	4.62949517802197	6.59500158844629	6.90211304687788	LUSC	9.40213388670785
TCGA-18-3421-01	6.16031371054989	3.67741281921719	3.7420622730727	7.07077160632125	5.00562267726803	6.66429459123602	6.83271262169182	7.61736592204802	10.7208550751346	5.6294420171807	9.85156240598861	2.94123843085835	13.9600905278432	10.271167940394	3.67741281921719	4.65829518887023	8.05543331671743	5.2581975903027	8.98285427291361	1	5.00562267726803	6.27870288742811	13.9300924299647	1.88536630209721	7.13033438321058	8.7333936869303	9.71172152819323	9.04273811185805	7.52783878193505	4.97656599927134	6.07161156116973	3.04616854680184	9.37217869036472	8.63363695681941	5.56089021467045	5.67844893646537	4.37144111531919	5.4924088494279	2.2741293827386	4.1157152988859	6.35770017259427	3.61300811020924	LUSC	9.2224172084402
TCGA-18-4083-01	7.22964462842323	5.40447028209273	3.7420622730727	10.0113984719966	4.55281465901837	5.19007051173312	8.29460196198148	10.0113984719966	10.9907091663858	6.41698336750714	9.55192330677609	2.89784721240771	12.7802051069244	7.5676249954713	2.97609294306007	5.51196757396613	7.73677940953859	5.97315031663654	8.40426462185	6.26883213091403	5.23872371584118	8.17500042155451	8.11521238511351	2.16420774993775	7.85623949723517	8.29460196198148	9.59187074793493	9.90150921253261	8.19493169680336	5.8747976938127	7.01122725542325	2.72634722345807	9.70173349517773	8.38432406462607	7.66711562943563	6.28857452523258	6.67419633549476	5.4924088494279	2.53354212336708	5.14146347898437	7.71687382147184	5.21925698998554	LUSC	9.38216365233038
TCGA-18-4086-01	6.74352711070353	4.39048120038826	2.57502928289061	7.77659444926091	4.44767636606517	4.21959308314563	8.76332392625665	7.9757424980281	11.8403934777367	6.07161156116973	8.92297535688049	3.47586994583288	14.4100662708173	8.84314482112795	3.12556690310524	5.5706790930363	8.4142352071513	5.89445917422729	8.80323313508855	1.48029104992431	5.7373009388936	7.2395782287683	7.48805854573083	1.6729174275222	6.87236647997016	8.79325559796693	10.1912345055828	10.1712517311647	7.1501926081035	5.76674426899593	6.22935803777086	3.18771642189603	9.20245092276655	8.61368766201306	6.13073749159997	5.5217491697503	4.75446407226964	5.43376913119681	2.57502928289061	4.75446407226964	7.47811444001195	7.01122725542325	LUSC	9.03275713874514
TCGA-18-4721-01	7.12040600591417	5.81584137060343	4.23852658624002	7.91598585236476	5.23872371584118	6.57520990276317	9.17250237722637	9.30228692181775	11.3705449811209	7.30912601638531	8.64361186594479	4.91851057601067	14.570059314186	9.64180706328509	3.51231979808162	6.51585226699564	9.23240052544526	6.23922520901988	9.5718968454427	2.74334278705986	6.57520990276317	7.55767789063168	9.16251976744537	3.38514679018529	8.17500042155451	9.84157326745834	11.3105681196027	10.4910028106502	8.94293443589355	6.12088069343549	7.99566359433701	3.62219341620227	8.91299603065022	5.12203393633322	4.17232132392339	5.04439411935845	5.40447028209273	5.91412523732421	2.74334278705986	5.16090065427553	7.19984659255141	5.60984878973297	LUSC	9.03275713874514
TCGA-18-5592-01	5.93379582210517	2.82884212909496	2.59169222069864	6.42686673790381	3.61300811020924	4.48586735359869	6.89219694463116	5.7471141185521	11.6004646828514	3.91869610777059	6.9913833653665	2.0642434053172	15.0200434207648	6.57520990276317	2.1875684680501	4.22905808515037	6.71380998794903	5.70786908408509	7.70692151817346	2.29797820910785	3.88137556031166	7.17005277120889	8.87308017068376	1	7.75668629135049	7.05092140461967	9.26235116357923	9.75167448022276	5.47285614709632	5.7373009388936	6.83271262169182	2.82884212909496	8.06539585615433	8.21486391499952	5.60005425685427	4.17232132392339	2.40247493593719	4.48586735359869	2.0642434053172	4.58154913521355	6.02236781302845	6.88228142100977	LUSC	9.27233493604136
TCGA-18-5595-01	6.65439352363872	2.7093872252121	2.6419098048844	6.53563520246439	2.50876831700485	3.23231285175404	4.5049806550494	6.65439352363872	11.2006131211538	4.48586735359869	6.32806977130073	1.88536630209721	14.1500793575325	5.4924088494279	1.64558194307775	3.7420622730727	5.78637941837864	3.09020678100444	6.17017437001205	3.04616854680184	2.99356649636134	8.14510530535148	7.39857573701822	1	5.02500427129375	6.69400183569694	9.89151970440899	9.24238395749725	4.84122800705071	2.82884212909496	5.19007051173312	1.19119997169429	8.00562454919388	6.27870288742811	7.04099708020507	5.38494568797386	2.4349938989145	3.31299867178276	2.0947793379315	3.93738216680291	5.37518581425734	6.71380998794903	LUSC	9.21243400727962
TCGA-19-1390-01	6.41698336750714	1.6866748476107	4.19121928948733	8.50397942638167	2.39437165707241	2.14869393216997	2.7178627571513	4.05924492188326	11.1706260013379	3.90935948581676	5.51196757396613	1.26570385139098	11.0007042690112	4.05924492188326	5.07349413462251	2.6000380985843	7.28925300315822	2.2741293827386	8.81321082702645	1.6866748476107	1.49315455647462	8.10524857425023	2.86327893717257	1	5.19007051173312	7.99566359433701	9.26235116357923	9.64180706328509	3.90935948581676	2.78598504596302	1.6866748476107	3.40324449134647	8.17500042155451	1.26570385139098	6.57520990276317	2.86327893717257	2.39437165707241	1.49315455647462	2.2741293827386	1.85630323328894	3.7420622730727	3.22338023953746	GBMLGG	10.7408433065025
TCGA-19-1390-01	6.41698336750714	1.6866748476107	4.19121928948733	8.50397942638167	2.39437165707241	2.14869393216997	2.7178627571513	4.05924492188326	11.1706260013379	3.90935948581676	5.51196757396613	1.26570385139098	11.0007042690112	4.05924492188326	5.07349413462251	2.6000380985843	7.28925300315822	2.2741293827386	8.81321082702645	1.6866748476107	1.49315455647462	8.10524857425023	2.86327893717257	1	5.19007051173312	7.99566359433701	9.26235116357923	9.64180706328509	3.90935948581676	2.78598504596302	1.6866748476107	3.40324449134647	8.17500042155451	1.26570385139098	6.57520990276317	2.86327893717257	2.39437165707241	1.49315455647462	2.2741293827386	1.85630323328894	3.7420622730727	3.22338023953746	GBM	10.7408433065025
TCGA-19-1787-01	6.12088069343549	2.19537918723705	3.15216096475958	8.26469850169504	2.05664083532474	1.72132746817637	4.49542253591994	5.17062207311207	11.9203722553597	3.85343109417482	8.25473112883112	2.32993363237846	14.3700681338996	7.85623949723517	2.05664083532474	4.80264225895506	8.80323313508855	3.34902365021822	10.3810822317768	1.5190718239606	2.92385811191835	9.94146796402549	4.2006736634117	1	6.64449313731596	9.48201886033699	11.5104945894447	11.460512028009	7.16012244903253	3.62219341620227	3.34902365021822	5.46308207930634	9.11260854656635	2.19537918723705	4.80264225895506	3.62219341620227	3.67741281921719	2.92385811191835	1.5190718239606	1.72132746817637	5.42400126777631	3.52144619614242	GBMLGG	7.89606923623249
TCGA-19-1787-01	6.12088069343549	2.19537918723705	3.15216096475958	8.26469850169504	2.05664083532474	1.72132746817637	4.49542253591994	5.17062207311207	11.9203722553597	3.85343109417482	8.25473112883112	2.32993363237846	14.3700681338996	7.85623949723517	2.05664083532474	4.80264225895506	8.80323313508855	3.34902365021822	10.3810822317768	1.5190718239606	2.92385811191835	9.94146796402549	4.2006736634117	1	6.64449313731596	9.48201886033699	11.5104945894447	11.460512028009	7.16012244903253	3.62219341620227	3.34902365021822	5.46308207930634	9.11260854656635	2.19537918723705	4.80264225895506	3.62219341620227	3.67741281921719	2.92385811191835	1.5190718239606	1.72132746817637	5.42400126777631	3.52144619614242	GBM	7.89606923623249
TCGA-19-2619-01	6.88228142100977	1.27155330316361	3.58548352552211	8.42420599504123	1.49961013965784	2.29797820910785	2.1875684680501	4.1157152988859	11.6804396205836	2.16420774993775	6.54552778135057	1	13.9200930728452	4.63909251716718	3.97480483083111	1.70049164063475	7.448284453032	2.6251328358001	8.12517644505499	1	1.70049164063475	7.35881609862643	1.87080722742063	1	3.36707308644311	8.17500042155451	9.11260854656635	10.2212091104685	5.70786908408509	2.02635757536804	2.02635757536804	1.70049164063475	8.5538440529385	4.18176850225834	5.8551408578721	5.15118111877881	2.96736768094267	1.27155330316361	2.16420774993775	1.49961013965784	9.08266330711311	3.58548352552211	GBMLGG	9.15253727841109
TCGA-19-2619-01	6.88228142100977	1.27155330316361	3.58548352552211	8.42420599504123	1.49961013965784	2.29797820910785	2.1875684680501	4.1157152988859	11.6804396205836	2.16420774993775	6.54552778135057	1	13.9200930728452	4.63909251716718	3.97480483083111	1.70049164063475	7.448284453032	2.6251328358001	8.12517644505499	1	1.70049164063475	7.35881609862643	1.87080722742063	1	3.36707308644311	8.17500042155451	9.11260854656635	10.2212091104685	5.70786908408509	2.02635757536804	2.02635757536804	1.70049164063475	8.5538440529385	4.18176850225834	5.8551408578721	5.15118111877881	2.96736768094267	1.27155330316361	2.16420774993775	1.49961013965784	9.08266330711311	3.58548352552211	GBM	9.15253727841109
TCGA-19-2620-01	5.78637941837864	2.50053039958154	4.63909251716718	8.89303780967789	2.50053039958154	3.07256966902626	2.90650951429694	4.74483579042214	11.3205641960812	2.90650951429694	6.34782252968642	1	14.1200810249561	4.96688468484955	5.40447028209273	1.93675179543982	8.03550901836343	1.93675179543982	9.41211915769595	1	1	9.13257266593613	1	1.54524102729639	4.6871189268298	9.13257266593613	10.0813322681358	10.1013139347565	5.80601950037269	1.54524102729639	1.93675179543982	1.54524102729639	8.81321082702645	2.25038286307402	5.4924088494279	3.79766340855895	2.7178627571513	1.54524102729639	4.63909251716718	1	5.43376913119681	4.40953387491496	GBMLGG	9.09264492716039
TCGA-19-2620-01	5.78637941837864	2.50053039958154	4.63909251716718	8.89303780967789	2.50053039958154	3.07256966902626	2.90650951429694	4.74483579042214	11.3205641960812	2.90650951429694	6.34782252968642	1	14.1200810249561	4.96688468484955	5.40447028209273	1.93675179543982	8.03550901836343	1.93675179543982	9.41211915769595	1	1	9.13257266593613	1	1.54524102729639	4.6871189268298	9.13257266593613	10.0813322681358	10.1013139347565	5.80601950037269	1.54524102729639	1.93675179543982	1.54524102729639	8.81321082702645	2.25038286307402	5.4924088494279	3.79766340855895	2.7178627571513	1.54524102729639	4.63909251716718	1	5.43376913119681	4.40953387491496	GBM	9.09264492716039
TCGA-19-2624-01	7.05092140461967	2.16420774993775	5.47285614709632	9.73169784134654	1.69357584201308	3.1078726269439	3.80694661680014	2.2900173099202	11.2306005059285	3.41230225715956	6.35770017259427	1.27155330316361	12.5702372421136	4.0780529992078	1.87080722742063	2.01881874253075	6.61479611258923	3.62219341620227	8.06539585615433	1	1.27155330316361	7.48805854573083	2.88054680636108	1	5.8551408578721	7.59746848079497	9.10262667393553	10.4010673378822	4.0029152628302	3.16992500144231	2.79453944569699	2.2900173099202	8.61368766201306	4.96688468484955	7.07077160632125	4.55281465901837	1.87080722742063	1.27155330316361	2.01881874253075	1	4.74483579042214	4.39048120038826	GBMLGG	9.72170964377248
TCGA-19-2624-01	7.05092140461967	2.16420774993775	5.47285614709632	9.73169784134654	1.69357584201308	3.1078726269439	3.80694661680014	2.2900173099202	11.2306005059285	3.41230225715956	6.35770017259427	1.27155330316361	12.5702372421136	4.0780529992078	1.87080722742063	2.01881874253075	6.61479611258923	3.62219341620227	8.06539585615433	1	1.27155330316361	7.48805854573083	2.88054680636108	1	5.8551408578721	7.59746848079497	9.10262667393553	10.4010673378822	4.0029152628302	3.16992500144231	2.79453944569699	2.2900173099202	8.61368766201306	4.96688468484955	7.07077160632125	4.55281465901837	1.87080722742063	1.27155330316361	2.01881874253075	1	4.74483579042214	4.39048120038826	GBM	9.72170964377248
TCGA-19-2625-01	5.97315031663654	2.3459777940047	5.00562267726803	8.51395197609013	2.72634722345807	2.93254432644934	2.91517982768714	4.78336369162256	12.930184854008	2.60839352325266	6.34782252968642	1	14.7800512794649	6.29844703839567	1.33096938997402	1.82028648405417	7.5676249954713	1.59832659298	8.64361186594479	1.82028648405417	1.33096938997402	7.03107327814497	2.3459777940047	1	5.10261212675158	9.75167448022276	10.0413697055167	10.7708259564726	6.16031371054989	2.48408486266533	1.82028648405417	3.19662230902072	9.36219383283848	2.48408486266533	5.8747976938127	3.11671623014859	3.48497398411578	1	6.51585226699564	1.33096938997402	6.11102487695713	4.41906488409228	GBMLGG	7.12040600591417
TCGA-19-2625-01	5.97315031663654	2.3459777940047	5.00562267726803	8.51395197609013	2.72634722345807	2.93254432644934	2.91517982768714	4.78336369162256	12.930184854008	2.60839352325266	6.34782252968642	1	14.7800512794649	6.29844703839567	1.33096938997402	1.82028648405417	7.5676249954713	1.59832659298	8.64361186594479	1.82028648405417	1.33096938997402	7.03107327814497	2.3459777940047	1	5.10261212675158	9.75167448022276	10.0413697055167	10.7708259564726	6.16031371054989	2.48408486266533	1.82028648405417	3.19662230902072	9.36219383283848	2.48408486266533	5.8747976938127	3.11671623014859	3.48497398411578	1	6.51585226699564	1.33096938997402	6.11102487695713	4.41906488409228	GBM	7.12040600591417
TCGA-19-2629-01	5.97315031663654	1	3.97480483083111	7.20977880715603	1.70049164063475	2.29797820910785	4.09687652079618	3.97480483083111	11.3205641960812	3.4213659220451	6.97154163727767	1.87080722742063	13.6901091584771	7.68701790434145	2.02635757536804	2.88919296279737	9.14255491096044	3.25019781287157	10.6608913753355	1.27155330316361	2.17198270324195	8.5239247148947	3.31299867178276	1	5.34591601531236	9.93147816929375	11.8004045383508	8.88305891693057	6.43675090458821	3.17881730713462	3.53057810476897	6.72371504738275	7.8363264066749	2.17198270324195	4.37144111531919	4.15343788332676	4.61030857850349	1.70049164063475	1.27155330316361	1.27155330316361	5.58046939914552	3.58548352552211	GBM	7.08069747657201
TCGA-19-2629-01	5.97315031663654	1	3.97480483083111	7.20977880715603	1.70049164063475	2.29797820910785	4.09687652079618	3.97480483083111	11.3205641960812	3.4213659220451	6.97154163727767	1.87080722742063	13.6901091584771	7.68701790434145	2.02635757536804	2.88919296279737	9.14255491096044	3.25019781287157	10.6608913753355	1.27155330316361	2.17198270324195	8.5239247148947	3.31299867178276	1	5.34591601531236	9.93147816929375	11.8004045383508	8.88305891693057	6.43675090458821	3.17881730713462	3.53057810476897	6.72371504738275	7.8363264066749	2.17198270324195	4.37144111531919	4.15343788332676	4.61030857850349	1.70049164063475	1.27155330316361	1.27155330316361	5.58046939914552	3.58548352552211	GBMLGG	7.08069747657201
TCGA-19-4065-01	5.12203393633322	3.02860461225456	3.6405795140573	7.67706659837199	4.6871189268298	4.81228514231132	4.87985109663535	7.31906317597605	12.0703354995891	5.7373009388936	7.81641452397988	2.41058884532301	14.630056898018	8.90301684791804	4.92818102237751	5.12203393633322	9.98142784232952	2.41058884532301	10.9307392739613	1.55841943718155	2.65031230053778	8.22483037366645	3.69585955485882	1	4.90884234582118	10.8407868481863	10.9007548036159	12.0403425483118	9.1924679557096	3.11671623014859	3.52144619614242	2.8546573067896	10.2212091104685	3.11671623014859	5.96331004592741	3.11671623014859	3.7420622730727	2.8546573067896	2.94123843085835	3.33099875382336	6.43675090458821	5.30691294232939	GBM	10.321128171608
TCGA-19-4065-01	5.12203393633322	3.02860461225456	3.6405795140573	7.67706659837199	4.6871189268298	4.81228514231132	4.87985109663535	7.31906317597605	12.0703354995891	5.7373009388936	7.81641452397988	2.41058884532301	14.630056898018	8.90301684791804	4.92818102237751	5.12203393633322	9.98142784232952	2.41058884532301	10.9307392739613	1.55841943718155	2.65031230053778	8.22483037366645	3.69585955485882	1	4.90884234582118	10.8407868481863	10.9007548036159	12.0403425483118	9.1924679557096	3.11671623014859	3.52144619614242	2.8546573067896	10.2212091104685	3.11671623014859	5.96331004592741	3.11671623014859	3.7420622730727	2.8546573067896	2.94123843085835	3.33099875382336	6.43675090458821	5.30691294232939	GBMLGG	10.321128171608
TCGA-19-5960-01	5.82566444949734	2.25038286307402	3.93738216680291	8.70346490994385	2.37819717427073	1.93675179543982	3.37610692180761	6.05191096786336	11.4405191743677	2.99356649636134	4.79300177024062	1.54524102729639	12.2902880530879	5.38494568797386	1.54524102729639	3.22338023953746	6.81288929288024	2.99356649636134	8.42420599504123	2.25038286307402	2.82025377961879	7.21971148683644	1.54524102729639	1	4.81228514231132	7.91598585236476	8.70346490994385	9.41211915769595	4.74483579042214	3.84412516406061	4.09687652079618	3.53971549248682	7.59746848079497	2.82025377961879	4.71596594153259	2.90650951429694	2.37819717427073	1.29511909197241	2.25038286307402	1.29511909197241	5.15118111877881	3.15216096475958	GBM	10.3810822317768
TCGA-19-5960-01	5.82566444949734	2.25038286307402	3.93738216680291	8.70346490994385	2.37819717427073	1.93675179543982	3.37610692180761	6.05191096786336	11.4405191743677	2.99356649636134	4.79300177024062	1.54524102729639	12.2902880530879	5.38494568797386	1.54524102729639	3.22338023953746	6.81288929288024	2.99356649636134	8.42420599504123	2.25038286307402	2.82025377961879	7.21971148683644	1.54524102729639	1	4.81228514231132	7.91598585236476	8.70346490994385	9.41211915769595	4.74483579042214	3.84412516406061	4.09687652079618	3.53971549248682	7.59746848079497	2.82025377961879	4.71596594153259	2.90650951429694	2.37819717427073	1.29511909197241	2.25038286307402	1.29511909197241	5.15118111877881	3.15216096475958	GBMLGG	10.3810822317768
TCGA-20-1682-01	6.02236781302845	3.85343109417482	2.70092067079099	7.3389387862992	4.77372803864711	3.27707405989652	6.64449313731596	4.12514035098032	11.0406850153094	5.30691294232939	8.50397942638167	4.16287777680036	12.4302614161084	8.05543331671743	9.11260854656635	3.78838482632161	7.95582249876775	4.61990052607713	8.60371327874974	1.86354832367643	4.6871189268298	8.40426462185	9.13257266593613	1.01507797765291	6.67419633549476	8.9928345763664	9.961447764268	9.87154090736675	6.10117004879547	5.32641110989816	5.31666117832758	1.65239329900447	8.87308017068376	7.66711562943563	5.7471141185521	6.38733808831276	4.26695286851581	4.83157803158658	3.95608514211159	3.33099875382336	7.08069747657201	8.47406292495817	OV	10.4410381619704
TCGA-20-1683-01	6.35770017259427	3.18771642189603	5.28742160191145	8.72341726395546	4.47631512668974	1.70742220421014	8.75334701919414	4.08746284125034	9.61184500925687	4.35241377847365	6.71380998794903	3.01983380548825	11.9903546267674	6.35770017259427	2.84604393431751	3.16103954165925	6.79306840821915	3.70509034134286	6.9913833653665	1.34911895293288	3.25019781287157	5.54131677926944	5.5706790930363	1.5190718239606	6.90211304687788	8.07535865338757	8.32450740276406	8.75334701919414	5.22898945346286	3.32199559376472	3.65898606070369	1.74229510845381	8.63363695681941	4.83157803158658	5.90429163677133	5.54131677926944	5.72748903423143	2.36206576402517	5.31666117832758	1.61175201132912	6.9913833653665	2.17198270324195	OV	6.68409875183243
TCGA-20-1684-01	4.14400166606012	4.57196817883003	3.02860461225456	10.3810822317768	5.06379211471512	1.86354832367643	3.70509034134286	3.47586994583288	10.3511049630608	4.3049022677843	7.94586291526981	1.4484117589876	8.36438433469177	4.43813614896617	1.29511909197241	2.21103606826081	5.67844893646537	2.6000380985843	6.17017437001205	2.36206576402517	1.36130134228001	6.90211304687788	6.80297854294739	1.01507797765291	6.37745795751641	5.65884212525988	9.68175767913357	9.16251976744537	3.4213659220451	1.8780799013328	1.951554411044	1.30105243093781	7.11047812320034	3.59465313456789	7.22964462842323	4.57196817883003	3.99354103214618	3.63138389413759	1.2540554823635	5.30691294232939	6.12088069343549	1.57830354161105	OV	6.80297854294739
TCGA-20-1685-01	5.4924088494279	4.37144111531919	2.81167385460034	10.920744414692	5.01531243580359	3.49408366024756	5.31666117832758	3.8627414879615	11.3405564301247	5.02500427129375	8.09528501418504	4.94752850651872	10.3111360155734	7.63726476811629	2.25828692518895	4.66790048758002	8.85312312175729	4.79300177024062	9.00281501560705	6.12088069343549	3.88137556031166	8.46409114480462	6.65439352363872	1.01507797765291	6.11102487695713	9.34222443400615	10.5009958861213	10.2112175169492	6.24909328567989	4.22905808515037	4.55281465901837	1.92937052961804	8.38432406462607	4.23852658624002	6.30832042102451	6.08146338416209	4.02167586096801	4.8991763461976	2.91517982768714	2.7348405810792	5.38494568797386	2.78598504596302	OV	5.47285614709632
TCGA-20-1687-01	4.37144111531919	2.58335593397992	2.82884212909496	8.86310157195212	3.79766340855895	3.93738216680291	5.83548872900001	4.75446407226964	10.0313792280195	3.77911089760816	8.48403489949414	3.59465313456789	10.1212958535501	7.75668629135049	2.7178627571513	2.6251328358001	7.91598585236476	3.31299867178276	8.35441478353908	1.53212506611158	3.01107049110278	8.44414817303153	9.54193667545755	1.01507797765291	5.02500427129375	8.40426462185	10.970719063513	9.44207557741761	4.72558670899557	3.25019781287157	3.81623442365836	3.1078726269439	10.141278021051	5.54131677926944	6.78315889289741	4.95720551594449	3.79766340855895	2.82884212909496	2.93254432644934	5.36542757037268	6.9913833653665	4.56239001417346	OV	7.99566359433701
TCGA-21-1070-01	7.48805854573083	6.28857452523258	4.39048120038826	7.91598585236476	5.40447028209273	5.5706790930363	8.68351321943887	8.4142352071513	10.650897573413	7.06084624783505	9.82159521731616	4.97656599927134	14.7200534570461	9.29230281592852	5.06379211471512	6.43675090458821	8.58376504660951	7.60741702461277	9.07268181467191	3.69585955485882	7.55767789063168	8.5239247148947	12.3602744116144	4.39048120038826	8.59373907320531	9.23240052544526	10.4810097833094	10.970719063513	7.46817072088047	7.08069747657201	8.11521238511351	3.75131730981593	10.5009958861213	9.52196369204872	8.5538440529385	6.16031371054989	4.80264225895506	6.02236781302845	3.69585955485882	5.10261212675158	7.94586291526981	6.47629542726537	LUSC	10.650897573413
TCGA-21-1071-01	6.20962643606519	3.93738216680291	2.95865014822494	7.28925300315822	4.61990052607713	4.36192584337647	6.01252218534708	6.90211304687788	11.6504488565097	6.38733808831276	8.5538440529385	2.46768002478876	14.3800676632754	7.72682645267475	2.7774392389867	5.10261212675158	8.01558577270943	6.05191096786336	8.48403489949414	2.35401632598722	5.02500427129375	6.94178316391036	8.74337027238222	1.53212506611158	6.66429459123602	8.44414817303153	10.650897573413	10.9807140978076	7.27931715550728	5.12203393633322	6.52574336266968	2.58335593397992	9.07268181467191	6.30832042102451	6.60489849811473	5.35567096710634	4.36192584337647	4.81228514231132	3.18771642189603	5.7373009388936	6.45652160536212	6.22935803777086	LUSC	8.3145387049654
TCGA-21-1072-01	5.22898945346286	3.01107049110278	3.13442460817496	7.39857573701822	3.70509034134286	3.29502368082856	4.8991763461976	6.74352711070353	11.7304246476963	5.20952633724985	7.12040600591417	2.37819717427073	14.7400527211005	6.76334173742217	2.72634722345807	4.81228514231132	7.41845801771856	4.57196817883003	7.75668629135049	2.80310239595253	4.08746284125034	7.1501926081035	8.48403489949414	1.77753113673595	5.5706790930363	7.27931715550728	8.7333936869303	11.3405564301247	6.11102487695713	3.81623442365836	5.47285614709632	1.77753113673595	7.13033438321058	8.18496594049771	5.97315031663654	3.18771642189603	3.13442460817496	4.08746284125034	2.16420774993775	5.33616272591282	6.25896226166122	6.85253836159502	LUSC	10.3710897564518
TCGA-21-1075-01	5.60984878973297	3.34902365021822	1.61848762714846	9.58188375152447	2.2741293827386	1.23670955122796	4.84122800705071	7.79650386586165	11.0906616865235	4.22905808515037	5.90429163677133	1.44208405584378	14.7200534570461	5.37518581425734	1.91464830307761	2.65031230053778	6.32806977130073	3.01107049110278	5.77656122298536	4.78336369162256	2.80310239595253	5.89445917422729	4.86053494416974	1	2.56671231196998	5.58046939914552	7.9757424980281	9.28231882041464	6.69400183569694	1.61848762714846	2.80310239595253	1	6.77325000121228	5.65884212525988	5.42400126777631	4.54324213124145	2.16420774993775	1.77753113673595	1.44208405584378	3.95608514211159	5.7373009388936	4.6871189268298	LUSC	9.51197734125119
TCGA-21-1076-01	7.68701790434145	6.74352711070353	3.36707308644311	9.13257266593613	6.01252218534708	5.7373009388936	9.08266330711311	7.19984659255141	11.4805049800017	7.65716499985357	9.72170964377248	6.33794572735453	14.4800631321674	10.530975398008	4.66790048758002	7.70692151817346	10.0113984719966	8.24476398216131	10.8207978291411	4.88951259161501	7.78654900130377	8.16503514161331	10.530975398008	1	8.4142352071513	10.9107495911607	11.8503907601555	10.9607240637404	8.09528501418504	7.16012244903253	8.34444544352552	3.36707308644311	10.8607760183278	7.43834190968646	7.8363264066749	7.41845801771856	5.91412523732421	6.73362075643522	5.10261212675158	5.4435385611301	8.07535865338757	5.70786908408509	LUSC	9.26235116357923
TCGA-21-1077-01	6.88228142100977	4.48586735359869	3.03738287233799	7.88611136182194	3.25915009012114	4.17232132392339	8.18496594049771	6.92194697155351	12.3002860635572	6.28857452523258	10.3710897564518	3.61300811020924	13.9500911574943	8.22483037366645	2.07948633244772	4.96688468484955	7.99566359433701	5.70786908408509	8.11521238511351	3.11671623014859	5.45330954725283	7.14026325172201	7.60741702461277	2.22673989811492	5.47285614709632	8.83316667109989	10.2811598760826	9.9114987930534	6.83271262169182	4.27643515102476	5.83548872900001	2.58335593397992	9.27233493604136	10.3710897564518	6.57520990276317	5.5706790930363	3.61300811020924	4.57196817883003	2.78598504596302	4.05924492188326	5.75692856472784	5.69806105583284	LUSC	9.58188375152447
TCGA-21-1078-01	6.07161156116973	1.47388318970464	3.29502368082856	4.94752850651872	1.98131873344578	3.03738287233799	4.6007193525714	3.96544290989388	10.8607760183278	3.29502368082856	10.0913230697061	1.8274618644742	12.5202456077265	4.79300177024062	1.47388318970464	2.11781194201032	5.16090065427553	2.55840506583267	6.07161156116973	2.11781194201032	2.89784721240771	6.16031371054989	5.79619884691152	1.36741726678504	2.55840506583267	6.45652160536212	11.130643596706	8.46409114480462	3.1078726269439	2.89784721240771	3.1078726269439	2.7348405810792	10.2411924711649	4.04045247856114	7.61736592204802	5.53153224143605	1.66606107935442	2.242490307036	1.8274618644742	4.31439799340085	4.04045247856114	1.98131873344578	LUSC	10.3111360155734
TCGA-21-1079-01	5.61964471291272	2.32192809488736	2.1875684680501	7.11047812320034	3.14328930785111	3.61300811020924	6.02236781302845	8.21486391499952	12.620229161418	5.22898945346286	8.33447631611066	1.27741957347637	14.9700449519709	5.72748903423143	3.21445425421009	4.95720551594449	8.45411956037786	5.6294420171807	7.52783878193505	1	5.05409210524645	7.51789315609487	5.98299167317278	1.27741957347637	5.97315031663654	7.69696954503856	9.32225546168747	10.6908730366457	8.7733009924679	4.1157152988859	4.54324213124145	1.89266638627396	8.66356220165767	5.01531243580359	6.89219694463116	5.27767852009739	3.89069918608275	4.52410562984231	2.83743886122548	3.27707405989652	6.89219694463116	4.87985109663535	LUSC	10.2611760607517
TCGA-21-1080-01	6.12088069343549	4.04045247856114	2.26620244715195	6.22935803777086	4.0780529992078	4.88951259161501	7.08069747657201	5.48263174049241	10.7308491704372	5.19007051173312	8.54387075460468	3.33099875382336	13.1801554446571	7.93590361174681	3.4395108166181	4.65829518887023	8.94293443589355	5.11232205858368	8.27466609920078	5.00562267726803	4.2101316019516	6.66429459123602	9.98142784232952	1.47388318970464	7.06084624783505	8.33447631611066	9.27233493604136	10.8607760183278	5.7373009388936	5.94363279127982	6.30832042102451	3.53971549248682	8.25473112883112	10.7708259564726	7.48805854573083	4.81228514231132	4.54324213124145	4.77372803864711	3.14328930785111	3.96544290989388	6.00267761472089	6.01252218534708	LUSC	8.57379120020053
TCGA-21-1081-01	7.19984659255141	1.95897567206671	3.70509034134286	8.03550901836343	3.73281202946139	2.88054680636108	5.81584137060343	4.54324213124145	11.3205641960812	5.06379211471512	7.18991484621344	1.85630323328894	13.1401598145592	5.38494568797386	4.09687652079618	3.25019781287157	7.19984659255141	5.00562267726803	6.96162159323654	1.95897567206671	4.06864701820034	9.34222443400615	4.41906488409228	1	5.18034536300173	8.08532170664964	9.59187074793493	10.9907091663858	5.4435385611301	3.73281202946139	5.89445917422729	1	9.43209000374812	6.84262519230592	8.24476398216131	5.64904073242173	6.98146222922925	3.44859198044464	2.7774392389867	3.97480483083111	7.95582249876775	6.18989853008654	LUSC	8.81321082702645
TCGA-21-1082-01	7.4980030353965	4.28592082573927	3.50319894219952	8.15507010232493	4.40000597382335	5.12203393633322	9.02277629772114	4.98624944533124	11.2006131211538	6.43675090458821	9.76166292040646	4.5049806550494	13.0101748831522	8.84314482112795	3.27707405989652	5.83548872900001	8.15507010232493	6.80297854294739	8.7832782167336	4.02167586096801	6.10117004879547	7.74673268983494	8.28463391980665	2.50053039958154	7.06084624783505	9.39214871801619	9.98142784232952	10.0313792280195	6.17017437001205	5.66864486291578	7.28925300315822	2.6000380985843	10.1512691969968	7.20977880715603	9.15253727841109	6.67419633549476	4.98624944533124	5.16090065427553	3.55800657999046	2.94123843085835	7.5676249954713	5.39470718080309	LUSC	9.41211915769595
TCGA-21-1083-01	7.19984659255141	4.57196817883003	2.45131624892209	7.59746848079497	4.74483579042214	4.78336369162256	7.79650386586165	9.52196369204872	11.3405564301247	6.22935803777086	10.3311203817826	2.53354212336708	11.9603620772946	7.87615377917518	3.31299867178276	6.27870288742811	8.56381753522509	6.91202972381993	9.23240052544526	3.98417087988537	6.62469442710071	7.1501926081035	9.48201886033699	1.75634622894942	8.79325559796693	9.14255491096044	11.7004335691065	10.9607240637404	7.99566359433701	6.25896226166122	8.18496594049771	1.75634622894942	10.1013139347565	5.66864486291578	7.51789315609487	6.1504540066804	6.80297854294739	6.14059526486312	2.45131624892209	4.78336369162256	7.73677940953859	7.43834190968646	LUSC	10.680879107246
TCGA-21-5782-01	8.07535865338757	4.23852658624002	5.19979750716979	7.42839976367146	4.54324213124145	5.19979750716979	9.4720328927323	4.86053494416974	12.3202821256207	5.40447028209273	9.73169784134654	3.12556690310524	13.3701362645816	7.69696954503856	4.14400166606012	5.06379211471512	7.5676249954713	5.11232205858368	7.36875538579611	5.16090065427553	5.06379211471512	8.23479706324854	8.29460196198148	3.70509034134286	7.34887723116629	7.92594459013023	10.0014081943928	11.0206945754653	5.77656122298536	5.59026112354822	7.14026325172201	4.23852658624002	9.83158420439294	10.1812430885499	7.94586291526981	7.2395782287683	5.59026112354822	4.40000597382335	4.61030857850349	4.40000597382335	7.68701790434145	7.61736592204802	LUSC	11.1106525789496
TCGA-21-5783-01	5.97315031663654	3.06376198376263	2.01129279318447	7.89606923623249	3.53057810476897	3.06376198376263	5.97315031663654	4.93785367061916	12.5402422266562	4.51454169248821	8.43417698412855	2.53354212336708	13.9000943720512	5.63924069338247	7.26938175118885	4.73520999732714	6.92194697155351	4.43813614896617	7.06084624783505	2.37819717427073	4.51454169248821	8.83316667109989	6.75343410581403	1	5.04439411935845	7.46817072088047	8.96289407714106	10.6608913753355	6.10117004879547	4.53367244882199	5.14146347898437	2.01129279318447	9.01279558970126	8.02554726304225	6.9913833653665	5.24845976535282	5.23872371584118	4.2101316019516	2.66714509463772	5.21925698998554	6.75343410581403	5.22898945346286	LUSC	10.141278021051
TCGA-21-5784-01	7.62731517068299	5.40447028209273	4.29540987163049	7.17998357135454	6.63459343691165	5.06379211471512	9.31227113732233	4.61990052607713	11.0806662878546	5.5706790930363	9.8615516194636	4.79300177024062	13.4701271397522	9.42210453027594	3.84412516406061	4.87985109663535	8.54387075460468	5.10261212675158	9.02277629772114	6.11102487695713	4.64869252644097	7.17005277120889	9.54193667545755	1.73529131589479	6.96162159323654	8.96289407714106	11.0106994054488	10.3610973334254	5.82566444949734	5.38494568797386	6.05191096786336	5.32641110989816	9.73169784134654	9.89151970440899	6.20962643606519	6.74352711070353	5.82566444949734	3.89069918608275	2.07185858623713	2.21888213769176	5.38494568797386	8.05543331671743	LUSC	10.3810822317768
TCGA-21-5786-01	7.17005277120889	3.38514679018529	2.88054680636108	6.59500158844629	3.46677157756622	4.73520999732714	8.45411956037786	4.85088031624606	12.390268764831	5.37518581425734	9.63181962448104	3.23231285175404	12.4502578174372	8.19493169680336	3.01107049110278	3.89069918608275	6.90211304687788	5.42400126777631	7.39857573701822	2.12551411880675	4.99593500923414	8.7733009924679	7.20977880715603	1.22523022586182	6.63459343691165	7.89606923623249	9.05271921615093	9.48201886033699	5.69806105583284	5.07349413462251	5.7471141185521	2.88054680636108	8.40426462185	5.38494568797386	5.5706790930363	5.23872371584118	4.71596594153259	4.58154913521355	2.59169222069864	3.01107049110278	6.63459343691165	3.6405795140573	LUSC	10.0113984719966
TCGA-21-5787-01	7.13033438321058	5.4924088494279	4.22905808515037	7.92594459013023	5.04439411935845	6.95170210085573	9.20245092276655	5.95347086835584	11.0206945754653	5.84531420110871	10.0313792280195	3.37610692180761	13.3801353233775	8.92297535688049	5.12203393633322	5.39470718080309	9.16251976744537	7.81641452397988	10.1312869064268	2.1875684680501	6.61479611258923	7.27931715550728	10.1113048628494	3.8627414879615	9.9714377688112	9.40213388670785	10.0813322681358	11.6404519780646	8.21486391499952	8.69348898117993	9.48201886033699	5.98299167317278	10.021388816693	8.09528501418504	5.61964471291272	6.65439352363872	5.76674426899593	6.67419633549476	4.14400166606012	3.43043545286456	7.72682645267475	4.1157152988859	LUSC	7.24951228474472
TCGA-21-A5DI-01	5.35567096710634	2.25828692518895	2.91517982768714	4.99593500923414	2.45131624892209	4.17232132392339	5.83548872900001	5.94363279127982	11.8104017443893	4.46676587390284	10.4310453803424	1.76339347554018	13.9800892815582	6.13073749159997	3.36707308644311	3.85343109417482	7.48805854573083	5.77656122298536	5.84531420110871	2.6251328358001	4.51454169248821	8.93295482562172	8.11521238511351	1	7.17998357135454	6.02236781302845	8.47406292495817	9.35220908047588	4.99593500923414	3.78838482632161	5.56089021467045	2.45131624892209	10.8807653374874	7.78654900130377	9.04273811185805	5.27767852009739	3.54885832795991	4.04984673403572	2.25828692518895	3.46677157756622	4.51454169248821	5.05409210524645	LUSC	9.90150921253261
TCGA-22-0940-01	7.51789315609487	5.31666117832758	5.14146347898437	8.06539585615433	5.65884212525988	7.00130504198955	8.39429424053811	7.1501926081035	11.9803570930863	6.59500158844629	10.7608316997986	4.87019187590791	14.3100710271862	9.9114987930534	4.54324213124145	6.76334173742217	9.18248510692294	7.74673268983494	10.021388816693	5.21925698998554	7.22964462842323	7.58752029302882	12.7902036902474	2.70092067079099	9.02277629772114	9.74168612035036	11.3205641960812	10.3910747590397	7.94586291526981	7.28925300315822	8.56381753522509	6.59500158844629	10.0613508572017	7.17005277120889	6.76334173742217	5.97315031663654	4.87019187590791	6.84262519230592	4.08746284125034	5.21925698998554	7.62731517068299	5.37518581425734	LUSC	8.9928345763664
TCGA-22-0944-01	5.83548872900001	2.82884212909496	1.84185466468674	6.53563520246439	2.54181992673475	2.54181992673475	6.92194697155351	5.60005425685427	11.6104614735658	4.41906488409228	7.98570290999284	2.28206768573105	14.3700681338996	6.38733808831276	5.63924069338247	4.03106217948756	6.48618349549255	4.90884234582118	6.46640812881086	2.54181992673475	4.99593500923414	8.16503514161331	5.77656122298536	1	5.60984878973297	6.18989853008654	9.961447764268	9.05271921615093	4.40000597382335	3.53057810476897	4.3049022677843	1.70742220421014	8.18496594049771	7.59746848079497	7.59746848079497	7.52783878193505	3.6405795140573	3.35804531792332	2.45949298138358	3.77911089760816	4.94752850651872	7.38863520782718	LUSC	9.39214871801619
TCGA-22-1000-01	8.10524857425023	5.20952633724985	3.17881730713462	8.34444544352552	6.19976201798932	5.33616272591282	9.51197734125119	6.38733808831276	11.7404217148691	7.59746848079497	10.3411126457238	5.38494568797386	14.2200755990994	9.31227113732233	5.06379211471512	7.13033438321058	9.64180706328509	7.60741702461277	10.2112175169492	5.12203393633322	6.83271262169182	8.80323313508855	10.5409686627032	1.96641017590173	7.59746848079497	10.3411126457238	11.2306005059285	11.4405191743677	7.99566359433701	6.90211304687788	7.98570290999284	2.58335593397992	10.6209164273495	7.5676249954713	7.72682645267475	7.5079479063862	6.06176075345336	6.85253836159502	3.65898606070369	4.69673203410694	8.12517644505499	6.42686673790381	LUSC	8.93295482562172
TCGA-22-1002-01	7.71687382147184	4.85088031624606	3.67741281921719	8.1351407523665	5.02500427129375	6.56531513644648	7.92594459013023	5.76674426899593	11.2006131211538	5.70786908408509	9.21243400727962	4.72558670899557	12.99017732428	8.40426462185	3.09903613126183	4.23852658624002	8.45411956037786	5.33616272591282	8.01558577270943	3.09903613126183	4.93785367061916	6.80297854294739	12.1003285958936	4.2006736634117	5.76674426899593	8.91299603065022	9.961447764268	10.580942183218	6.32806977130073	5.02500427129375	6.93186478620093	3.38514679018529	9.83158420439294	5.95347086835584	6.83271262169182	5.18034536300173	5.35567096710634	3.32199559376472	4.47631512668974	4.23852658624002	5.86496869138992	4.77372803864711	LUSC	9.06270045072106
TCGA-22-1005-01	9.23240052544526	7.1005507384594	5.40447028209273	8.91299603065022	5.5217491697503	6.16031371054989	11.6504488565097	6.19976201798932	10.9407341687222	8.11521238511351	10.2811598760826	6.96162159323654	13.3501381666731	10.4210526488857	4.46676587390284	5.82566444949734	9.00281501560705	8.08532170664964	9.51197734125119	10.321128171608	6.94178316391036	7.58752029302882	11.5804711685232	3.47586994583288	9.04273811185805	9.75167448022276	11.5704744452206	11.1206480722698	7.32900076692821	8.374354095534	8.96289407714106	4.58154913521355	11.550481067125	7.99566359433701	7.16012244903253	7.34887723116629	7.17998357135454	6.26883213091403	4.58154913521355	4.34290494073378	7.55767789063168	5.33616272591282	LUSC	7.93590361174681
TCGA-22-1011-01	8.51395197609013	6.10117004879547	3.6405795140573	7.96578236032228	5.93379582210517	4.93785367061916	10.8207978291411	6.46640812881086	11.1906173848363	7.8363264066749	10.3511049630608	6.22935803777086	13.7801025571072	9.53195013700038	4.40953387491496	5.38494568797386	8.80323313508855	6.85253836159502	8.42420599504123	3.35804531792332	6.69400183569694	9.17250237722637	10.8607760183278	2.25828692518895	7.41845801771856	9.12259054418664	10.3311203817826	10.7508374830494	6.87236647997016	6.98146222922925	8.58376504660951	3.01107049110278	10.1812430885499	9.10262667393553	7.32900076692821	6.85253836159502	5.82566444949734	6.83271262169182	3.76057711150096	5.38494568797386	6.51585226699564	6.41698336750714	LUSC	10.0613508572017
TCGA-22-1012-01	6.62469442710071	4.45721961405385	2.81167385460034	8.38432406462607	3.64978024614063	7.8263703133051	7.31906317597605	6.09131621562456	10.7008670079527	5.7471141185521	9.68175767913357	3.64978024614063	14.4700635712767	8.68351321943887	5.5217491697503	4.84122800705071	7.94586291526981	5.414234981257	8.22483037366645	5.17062207311207	5.31666117832758	6.55542109433225	6.65439352363872	1	6.57520990276317	8.25473112883112	9.56191003031625	9.77165144034797	5.29716641310144	5.17062207311207	6.13073749159997	2.55840506583267	8.7333936869303	9.35220908047588	7.60741702461277	5.60984878973297	5.10261212675158	4.66790048758002	3.2055349319375	3.36707308644311	6.55542109433225	8.82318867271602	LUSC	8.18496594049771
TCGA-22-1016-01	8.20489768884306	4.36192584337647	4.6871189268298	8.1351407523665	4.75446407226964	5.01531243580359	6.45652160536212	6.38733808831276	11.2006131211538	6.75343410581403	9.2224172084402	3.73281202946139	13.0401712843226	8.48403489949414	3.21445425421009	5.70786908408509	9.38216365233038	4.77372803864711	9.99141798434747	4.52410562984231	4.71596594153259	8.61368766201306	7.17005277120889	1.679788696493	5.53153224143605	10.7408433065025	10.7208550751346	11.6104614735658	7.18991484621344	5.17062207311207	6.01252218534708	2.00377977252234	10.1512691969968	4.64869252644097	7.20977880715603	5.90429163677133	6.05191096786336	4.6007193525714	5.0346981702733	5.04439411935845	6.47629542726537	5.72748903423143	LUSC	9.55192330677609
TCGA-22-1017-01	7.448284453032	4.51454169248821	3.76057711150096	6.56531513644648	5.12203393633322	5.40447028209273	6.74352711070353	8.95291418672232	11.1906173848363	5.42400126777631	8.86310157195212	3.84412516406061	12.6102307552343	8.1351407523665	3.58548352552211	4.8991763461976	7.85623949723517	5.86496869138992	8.98285427291361	6.75343410581403	5.19979750716979	7.94586291526981	9.55192330677609	1.97385787793091	7.19984659255141	9.25236750380411	10.5209821801288	11.6704426779175	6.09131621562456	6.94178316391036	6.68409875183243	4.87985109663535	9.90150921253261	6.59500158844629	8.61368766201306	5.79619884691152	5.12203393633322	6.00267761472089	3.99354103214618	7.69696954503856	5.43376913119681	7.25944679324657	LUSC	6.9913833653665
TCGA-22-4591-01	7.32900076692821	3.40324449134647	2.50876831700485	5.96331004592741	3.48497398411578	4.76409482695253	5.93379582210517	5.58046939914552	9.76166292040646	5.67844893646537	9.33223989416356	3.7420622730727	14.630056898018	7.39857573701822	2.33795021411391	4.3049022677843	7.53778478133678	4.43813614896617	7.70692151817346	3.17881730713462	4.43813614896617	6.56531513644648	9.56191003031625	1.6866748476107	5.75692856472784	8.02554726304225	9.31227113732233	9.20245092276655	5.78637941837864	3.95608514211159	5.18034536300173	2.58335593397992	8.71344100458247	5.97315031663654	4.35241377847365	5.12203393633322	3.35804531792332	3.83482372434345	2.50876831700485	4.92818102237751	5.5217491697503	4.3049022677843	LUSC	8.54387075460468
TCGA-22-4593-01	7.72682645267475	2.21888213769176	2.58335593397992	7.5676249954713	3.69585955485882	2.7093872252121	5.92395996828584	5.28742160191145	12.1303218342421	5.22898945346286	9.94146796402549	2.13322854009702	13.2601470600338	6.83271262169182	6.17017437001205	3.19662230902072	6.40710079880717	4.17232132392339	7.11047812320034	1.34305253801962	3.98417087988537	8.93295482562172	4.17232132392339	1	5.23872371584118	7.75668629135049	8.49400706707733	11.0906616865235	6.5851053883848	2.87190878411041	5.22898945346286	1.951554411044	7.53778478133678	6.81288929288024	5.86496869138992	5.14146347898437	5.48263174049241	4.22905808515037	3.07256966902626	4.47631512668974	7.2991892911185	6.12088069343549	LUSC	9.32225546168747
TCGA-22-4593-11	8.22483037366645	4.59113286565118	4.80264225895506	8.56381753522509	6.00267761472089	7.00130504198955	6.91202972381993	7.18991484621344	11.3005720704037	6.88228142100977	10.1312869064268	6.19976201798932	14.2900720186641	9.44207557741761	4.04984673403572	6.23922520901988	10.2212091104685	5.23872371584118	11.0806662878546	5.00562267726803	5.98299167317278	8.51395197609013	11.1606303545704	2.20320173603971	6.06176075345336	11.6904365843618	11.830396214215	12.3302801770259	7.84628280200749	4.76409482695253	6.28857452523258	2.11781194201032	9.9714377688112	5.09290415358407	3.7420622730727	5.45330954725283	6.25896226166122	5.60984878973297	4.5049806550494	5.92395996828584	5.95347086835584	6.27870288742811	LUAD	8.49400706707733
TCGA-22-4593-11	8.22483037366645	4.59113286565118	4.80264225895506	8.56381753522509	6.00267761472089	7.00130504198955	6.91202972381993	7.18991484621344	11.3005720704037	6.88228142100977	10.1312869064268	6.19976201798932	14.2900720186641	9.44207557741761	4.04984673403572	6.23922520901988	10.2212091104685	5.23872371584118	11.0806662878546	5.00562267726803	5.98299167317278	8.51395197609013	11.1606303545704	2.20320173603971	6.06176075345336	11.6904365843618	11.830396214215	12.3302801770259	7.84628280200749	4.76409482695253	6.28857452523258	2.11781194201032	9.9714377688112	5.09290415358407	3.7420622730727	5.45330954725283	6.25896226166122	5.60984878973297	4.5049806550494	5.92395996828584	5.95347086835584	6.27870288742811	LUSC	8.49400706707733
TCGA-22-4594-01	8.12517644505499	6.29844703839567	3.30400802253797	8.7333936869303	5.98299167317278	5.35567096710634	10.7008670079527	5.80601950037269	10.6608913753355	7.2991892911185	9.04273811185805	5.19007051173312	12.2702920737522	9.88153026918505	4.49542253591994	5.40447028209273	8.9928345763664	6.38733808831276	9.27233493604136	1.28330264214401	5.82566444949734	8.16503514161331	10.5509619738914	1	7.27931715550728	9.65179458874743	10.2411924711649	10.7808202527961	6.92194697155351	7.26938175118885	7.51789315609487	4.18176850225834	9.85156240598861	7.95582249876775	7.78654900130377	7.70692151817346	6.29844703839567	6.57520990276317	3.09903613126183	4.15343788332676	7.81641452397988	5.06379211471512	LUSC	7.34887723116629
TCGA-22-4595-01	7.20977880715603	3.88137556031166	2.32993363237846	7.36875538579611	4.46676587390284	5.54131677926944	7.26938175118885	6.03221449068807	11.0206945754653	6.18989853008654	8.60371327874974	4.12514035098032	13.9600905278432	8.24476398216131	4.87019187590791	5.18034536300173	8.75334701919414	5.5706790930363	9.09264492716039	3.23231285175404	5.38494568797386	7.85623949723517	7.20977880715603	2.66714509463772	6.65439352363872	9.51197734125119	9.66178220027094	10.6209164273495	7.14026325172201	5.56089021467045	6.70390558256643	2.94123843085835	9.38216365233038	7.62731517068299	6.84262519230592	5.77656122298536	4.70634771113805	4.87019187590791	3.59465313456789	4.12514035098032	6.95170210085573	5.19007051173312	LUSC	9.67176989726263
TCGA-22-4596-01	8.74337027238222	6.85253836159502	4.13456914767839	8.74337027238222	7.46817072088047	6.01252218534708	8.93295482562172	8.72341726395546	11.3705449811209	8.34444544352552	10.3111360155734	6.2194917780626	13.2801450355166	9.9114987930534	4.94752850651872	7.41845801771856	9.99141798434747	8.09528501418504	10.3910747590397	5.43376913119681	8.26469850169504	8.24476398216131	9.42210453027594	2.57502928289061	7.38863520782718	10.680879107246	11.0206945754653	12.390268764831	8.40426462185	7.14026325172201	8.11521238511351	5.04439411935845	10.6209164273495	8.27466609920078	7.87615377917518	8.30457022420452	6.50596192050492	7.57757246376511	4.16287777680036	5.60984878973297	7.46817072088047	5.86496869138992	LUSC	6.80297854294739
TCGA-22-4599-01	7.12040600591417	4.64869252644097	5.05409210524645	8.42420599504123	5.32641110989816	7.28925300315822	8.35441478353908	7.46817072088047	10.7408433065025	6.48618349549255	9.9714377688112	4.94752850651872	14.2100761249188	10.2611760607517	4.43813614896617	7.06084624783505	9.8016174732416	7.16012244903253	10.2212091104685	4.43813614896617	6.46640812881086	7.27931715550728	10.3710897564518	2.11012205566159	9.02277629772114	10.141278021051	11.6404519780646	10.4410381619704	8.68351321943887	6.03221449068807	7.64721471196281	5.81584137060343	9.92148844547232	6.87236647997016	5.27767852009739	5.27767852009739	5.05409210524645	6.55542109433225	3.76057711150096	4.64869252644097	6.86245212549532	5.40447028209273	LUSC	8.86310157195212
TCGA-22-4601-01	6.9913833653665	2.54181992673475	3.37610692180761	7.4980030353965	4.34290494073378	3.2681088509576	6.48618349549255	6.81288929288024	11.7304246476963	5.32641110989816	10.1912345055828	3.90002716994098	13.8101004465859	7.08069747657201	3.82552680187983	4.72558670899557	7.32900076692821	4.59113286565118	7.8263703133051	4.59113286565118	4.67750840579316	8.39429424053811	8.51395197609013	1.82028648405417	6.80297854294739	8.1351407523665	9.87154090736675	9.9114987930534	5.80601950037269	4.28592082573927	6.56531513644648	1.467491299804	9.87154090736675	7.77659444926091	7.38863520782718	5.12203393633322	2.7178627571513	3.82552680187983	3.01983380548825	4.72558670899557	5.63924069338247	6.48618349549255	LUSC	9.4720328927323
TCGA-22-4604-01	7.06084624783505	4.62949517802197	2.25038286307402	8.66356220165767	5.00562267726803	4.83157803158658	7.8661964903043	8.32450740276406	11.9203722553597	7.5676249954713	9.71172152819323	4.33339935039163	13.6901091584771	9.29230281592852	4.1157152988859	6.72371504738275	9.29230281592852	6.37745795751641	9.60185783405175	3.44859198044464	6.31819466726482	8.53389764149629	9.13257266593613	1	7.85623949723517	10.2411924711649	11.260588150214	11.2006131211538	8.56381753522509	6.54552778135057	7.35881609862643	2.58335593397992	9.9714377688112	8.62366222177394	7.5079479063862	6.49607232829383	6.39721903724874	6.40710079880717	4.33339935039163	5.60005425685427	9.09264492716039	5.76674426899593	LUSC	8.95291418672232
TCGA-22-4605-01	7.3389387862992	3.90935948581676	2.51701627349968	7.57757246376511	4.17232132392339	5.15118111877881	7.08069747657201	7.22964462842323	11.9603620772946	7.13033438321058	9.77165144034797	4.17232132392339	14.4000667317566	7.96578236032228	2.7774392389867	4.92818102237751	9.02277629772114	6.13073749159997	9.37217869036472	6.27870288742811	5.33616272591282	7.87615377917518	7.448284453032	2.26620244715195	6.46640812881086	9.65179458874743	10.5009958861213	10.920744414692	6.55542109433225	4.75446407226964	6.17017437001205	2.31393364775293	9.18248510692294	8.45411956037786	6.1504540066804	5.8747976938127	5.14146347898437	4.75446407226964	4.2006736634117	4.56239001417346	6.27870288742811	6.37745795751641	LUSC	9.90150921253261
TCGA-22-4607-01	6.72371504738275	3.40324449134647	2.20320173603971	7.70692151817346	4.54324213124145	4.25747399935638	7.75668629135049	4.58154913521355	11.4705084917965	6.07161156116973	9.8615516194636	2.69246313713459	12.9701797994804	8.29460196198148	2.7774392389867	4.97656599927134	8.29460196198148	4.69673203410694	8.1351407523665	4.22905808515037	4.61030857850349	7.5676249954713	8.80323313508855	1	5.26793717906792	8.32450740276406	10.5509619738914	10.1712517311647	6.87236647997016	5.33616272591282	4.88951259161501	2.60839352325266	9.50199108526089	7.42839976367146	7.08069747657201	6.55542109433225	4.99593500923414	3.67741281921719	2.7774392389867	4.81228514231132	7.31906317597605	4.22905808515037	LUSC	9.15253727841109
TCGA-22-4609-01	7.81641452397988	5.63924069338247	4.04984673403572	10.1912345055828	5.33616272591282	5.18034536300173	8.76332392625665	7.48805854573083	11.5804711685232	7.70692151817346	9.60185783405175	5.05409210524645	14.2200755990994	9.07268181467191	4.86053494416974	5.91412523732421	9.09264492716039	6.84262519230592	9.77165144034797	4.21959308314563	6.59500158844629	9.16251976744537	9.43209000374812	1.22523022586182	7.55767789063168	10.1912345055828	10.8907600523075	11.0306897788289	7.77659444926091	6.87236647997016	7.89606923623249	2.82884212909496	10.021388816693	6.78315889289741	6.64449313731596	6.48618349549255	6.26883213091403	5.70786908408509	4.91851057601067	5.45330954725283	6.80297854294739	5.80601950037269	LUSC	9.35220908047588
TCGA-22-4609-11	8.75334701919414	4.49542253591994	5.414234981257	7.98570290999284	5.53153224143605	6.74352711070353	7.68701790434145	8.92297535688049	10.0713415304864	6.90211304687788	9.92148844547232	5.80601950037269	13.6401130077918	9.36219383283848	4.17232132392339	6.07161156116973	8.67353762587677	5.67844893646537	9.24238395749725	4.83157803158658	6.46640812881086	8.58376504660951	11.3005720704037	3.79766340855895	6.57520990276317	10.0913230697061	10.650897573413	12.0203473295325	7.95582249876775	5.68825433704135	6.92194697155351	2.14869393216997	10.3511049630608	4.33339935039163	5.22898945346286	5.50218746389933	5.12203393633322	5.84531420110871	5.5706790930363	6.38733808831276	5.95347086835584	7.9757424980281	LUSC	9.20245092276655
TCGA-22-4609-11	8.75334701919414	4.49542253591994	5.414234981257	7.98570290999284	5.53153224143605	6.74352711070353	7.68701790434145	8.92297535688049	10.0713415304864	6.90211304687788	9.92148844547232	5.80601950037269	13.6401130077918	9.36219383283848	4.17232132392339	6.07161156116973	8.67353762587677	5.67844893646537	9.24238395749725	4.83157803158658	6.46640812881086	8.58376504660951	11.3005720704037	3.79766340855895	6.57520990276317	10.0913230697061	10.650897573413	12.0203473295325	7.95582249876775	5.68825433704135	6.92194697155351	2.14869393216997	10.3511049630608	4.33339935039163	5.22898945346286	5.50218746389933	5.12203393633322	5.84531420110871	5.5706790930363	6.38733808831276	5.95347086835584	7.9757424980281	LUAD	9.20245092276655
TCGA-22-4613-01	6.88228142100977	5.50218746389933	2.46768002478876	9.67176989726263	5.19007051173312	5.12203393633322	8.38432406462607	6.37745795751641	11.410530081321	6.00267761472089	9.11260854656635	4.54324213124145	13.3001430388688	9.40213388670785	3.31299867178276	6.26883213091403	9.08266330711311	6.72371504738275	9.43209000374812	6.45652160536212	6.78315889289741	7.42839976367146	8.88305891693057	2.21888213769176	8.20489768884306	9.49200492473543	10.5209821801288	9.54193667545755	7.55767789063168	6.02236781302845	7.53778478133678	2.21888213769176	8.98285427291361	8.09528501418504	6.54552778135057	5.80601950037269	4.96688468484955	5.80601950037269	2.46768002478876	3.17881730713462	7.0211500020171	5.4435385611301	LUSC	9.43209000374812
TCGA-22-5471-01	7.46817072088047	4.61990052607713	3.2055349319375	7.28925300315822	5.18034536300173	6.22935803777086	8.82318867271602	6.43675090458821	11.4005337676461	5.86496869138992	11.0906616865235	3.79766340855895	13.7001084044928	9.09264492716039	6.49607232829383	5.50218746389933	8.33447631611066	6.82280065384376	9.39214871801619	4.88951259161501	6.94178316391036	8.46409114480462	10.1912345055828	1.44208405584378	9.5718968454427	8.80323313508855	11.3505525873171	8.85312312175729	7.45822739099494	8.09528501418504	8.18496594049771	3.8627414879615	10.4210526488857	10.0713415304864	7.2395782287683	7.19984659255141	5.70786908408509	7.42839976367146	4.0029152628302	4.32389702779414	9.36219383283848	6.30832042102451	LUSC	10.201225981852
TCGA-22-5471-11	8.4142352071513	3.76057711150096	3.76057711150096	7.85623949723517	4.52410562984231	6.23922520901988	6.89219694463116	6.72371504738275	11.0306897788289	5.33616272591282	9.71172152819323	5.19979750716979	14.2000766543954	8.09528501418504	2.19537918723705	6.45652160536212	9.53195013700038	3.85343109417482	9.32225546168747	7.45822739099494	5.94363279127982	7.51789315609487	8.04547103685652	3.27707405989652	5.11232205858368	10.9507290987296	11.7204276009169	11.6504488565097	7.85623949723517	3.45767891162187	4.97656599927134	3.80694661680014	9.95145782917873	3.56716021751895	3.89069918608275	5.54131677926944	5.91412523732421	3.21445425421009	3.07256966902626	6.52574336266968	4.93785367061916	6.90211304687788	LUAD	8.89303780967789
TCGA-22-5471-11	8.4142352071513	3.76057711150096	3.76057711150096	7.85623949723517	4.52410562984231	6.23922520901988	6.89219694463116	6.72371504738275	11.0306897788289	5.33616272591282	9.71172152819323	5.19979750716979	14.2000766543954	8.09528501418504	2.19537918723705	6.45652160536212	9.53195013700038	3.85343109417482	9.32225546168747	7.45822739099494	5.94363279127982	7.51789315609487	8.04547103685652	3.27707405989652	5.11232205858368	10.9507290987296	11.7204276009169	11.6504488565097	7.85623949723517	3.45767891162187	4.97656599927134	3.80694661680014	9.95145782917873	3.56716021751895	3.89069918608275	5.54131677926944	5.91412523732421	3.21445425421009	3.07256966902626	6.52574336266968	4.93785367061916	6.90211304687788	LUSC	8.89303780967789
TCGA-22-5472-01	7.5079479063862	2.98482589476312	3.2681088509576	6.30832042102451	4.79300177024062	4.97656599927134	4.62949517802197	5.1317477473308	10.9007548036159	4.92818102237751	9.38216365233038	4.04984673403572	14.430065358468	7.34887723116629	1.89998011030192	4.53367244882199	7.93590361174681	3.04616854680184	8.65358694795363	6.62469442710071	3.8627414879615	7.8363264066749	8.04547103685652	1.89998011030192	5.26793717906792	9.33223989416356	10.9107495911607	10.3910747590397	5.5706790930363	4.2006736634117	4.04984673403572	2.25828692518895	9.84157326745834	7.51789315609487	7.20977880715603	5.14146347898437	5.30691294232939	3.67741281921719	3.16103954165925	5.23872371584118	5.17062207311207	6.13073749159997	LUSC	9.79162871730955
TCGA-22-5472-11	8.61368766201306	4.42859898189366	4.40953387491496	7.68701790434145	5.5706790930363	7.01122725542325	7.00130504198955	7.45822739099494	11.0906616865235	5.83548872900001	9.65179458874743	5.99283410827296	14.2700730239817	8.39429424053811	2.7774392389867	7.04099708020507	9.6218322729365	3.73281202946139	10.0613508572017	7.41845801771856	5.97315031663654	8.36438433469177	9.83158420439294	4.15343788332676	6.56531513644648	10.7908145884954	11.5404844126497	12.7002168008406	8.19493169680336	5.65884212525988	5.65884212525988	2.01881874253075	9.82159521731616	4.43813614896617	3.73281202946139	5.51196757396613	5.78637941837864	3.34902365021822	4.59113286565118	7.04099708020507	5.4924088494279	5.60005425685427	LUAD	8.83316667109989
TCGA-22-5472-11	8.61368766201306	4.42859898189366	4.40953387491496	7.68701790434145	5.5706790930363	7.01122725542325	7.00130504198955	7.45822739099494	11.0906616865235	5.83548872900001	9.65179458874743	5.99283410827296	14.2700730239817	8.39429424053811	2.7774392389867	7.04099708020507	9.6218322729365	3.73281202946139	10.0613508572017	7.41845801771856	5.97315031663654	8.36438433469177	9.83158420439294	4.15343788332676	6.56531513644648	10.7908145884954	11.5404844126497	12.7002168008406	8.19493169680336	5.65884212525988	5.65884212525988	2.01881874253075	9.82159521731616	4.43813614896617	3.73281202946139	5.51196757396613	5.78637941837864	3.34902365021822	4.59113286565118	7.04099708020507	5.4924088494279	5.60005425685427	LUSC	8.83316667109989
TCGA-22-5473-01	6.2194917780626	2.82884212909496	3.36707308644311	6.56531513644648	3.44859198044464	4.23852658624002	6.53563520246439	9.43209000374812	12.2402982102083	6.19976201798932	8.7333936869303	3.12556690310524	14.3300700493577	7.81641452397988	2.1875684680501	4.87985109663535	7.48805854573083	4.1157152988859	8.20489768884306	4.23852658624002	4.23852658624002	7.90602740040838	7.3389387862992	1.39824315875015	6.38733808831276	8.19493169680336	11.6704426779175	10.4010673378822	7.66711562943563	4.36192584337647	6.18003597864946	2.45949298138358	9.43209000374812	4.90884234582118	5.60984878973297	4.90884234582118	5.56089021467045	4.44767636606517	2.28206768573105	4.73520999732714	6.60489849811473	6.31819466726482	LUSC	8.72341726395546
TCGA-22-5474-01	8.06539585615433	5.58046939914552	5.21925698998554	7.55767789063168	6.27870288742811	6.70390558256643	9.88153026918505	9.28231882041464	12.1003285958936	6.60489849811473	9.54193667545755	4.54324213124145	13.8800956893923	9.53195013700038	4.77372803864711	6.09131621562456	9.20245092276655	6.83271262169182	9.68175767913357	1.74931342633355	6.71380998794903	7.47811444001195	10.9007548036159	2.15644481087856	8.9928345763664	9.82159521731616	11.7204276009169	10.5909356771932	8.43417698412855	7.20977880715603	8.19493169680336	4.08746284125034	9.61184500925687	8.76332392625665	6.49607232829383	6.33794572735453	5.39470718080309	6.46640812881086	4.82193040494603	4.98624944533124	7.21971148683644	7.42839976367146	LUSC	9.45206125059427
TCGA-22-5477-01	7.03107327814497	3.80694661680014	3.36707308644311	9.24238395749725	4.39048120038826	4.47631512668974	6.56531513644648	9.32225546168747	12.0103497451076	5.2581975903027	7.05092140461967	2.94994038484379	14.6400565050024	7.27931715550728	2.28206768573105	4.29540987163049	7.27931715550728	5.08319815190643	7.59746848079497	5.46308207930634	4.80264225895506	6.81288929288024	8.18496594049771	3.16103954165925	6.92194697155351	8.17500042155451	9.76166292040646	9.5718968454427	7.79650386586165	4.70634771113805	6.24909328567989	2.11781194201032	8.66356220165767	5.68825433704135	5.78637941837864	4.95720551594449	6.20962643606519	4.45721961405385	3.16992500144231	4.52410562984231	5.68825433704135	6.10117004879547	LUSC	10.0813322681358
TCGA-22-5478-01	7.3389387862992	4.47631512668974	2.4349938989145	7.448284453032	4.15343788332676	3.76057711150096	7.8363264066749	4.51454169248821	11.410530081321	5.77656122298536	10.7408433065025	4.31439799340085	13.4401298111085	8.1351407523665	3.05496159683704	4.51454169248821	7.78654900130377	5.27767852009739	7.9757424980281	4.27643515102476	4.45721961405385	6.65439352363872	10.0513602487285	1.72830208906149	6.1504540066804	8.54387075460468	9.34222443400615	9.9714377688112	6.10117004879547	4.84122800705071	6.48618349549255	2.12551411880675	9.59187074793493	5.50218746389933	4.45721961405385	6.00267761472089	4.47631512668974	4.72558670899557	2.75185379854473	2.21103606826081	6.96162159323654	3.34902365021822	LUSC	10.201225981852
TCGA-22-5478-11	8.48403489949414	4.58154913521355	4.88951259161501	7.69696954503856	5.551102773558	6.74352711070353	6.70390558256643	8.1351407523665	10.4510309934236	6.39721903724874	10.0613508572017	6.71380998794903	13.9700899025412	9.02277629772114	3.63138389413759	6.59500158844629	9.65179458874743	5.48263174049241	10.2112175169492	5.89445917422729	6.62469442710071	8.14510530535148	10.580942183218	5.4435385611301	5.81584137060343	10.920744414692	11.6204582864413	12.2402982102083	8.44414817303153	4.69673203410694	6.28857452523258	2.8546573067896	10.2212091104685	4.37144111531919	4.22905808515037	5.51196757396613	5.83548872900001	4.49542253591994	4.79300177024062	6.51585226699564	5.26793717906792	5.551102773558	LUSC	9.24238395749725
TCGA-22-5478-11	8.48403489949414	4.58154913521355	4.88951259161501	7.69696954503856	5.551102773558	6.74352711070353	6.70390558256643	8.1351407523665	10.4510309934236	6.39721903724874	10.0613508572017	6.71380998794903	13.9700899025412	9.02277629772114	3.63138389413759	6.59500158844629	9.65179458874743	5.48263174049241	10.2112175169492	5.89445917422729	6.62469442710071	8.14510530535148	10.580942183218	5.4435385611301	5.81584137060343	10.920744414692	11.6204582864413	12.2402982102083	8.44414817303153	4.69673203410694	6.28857452523258	2.8546573067896	10.2212091104685	4.37144111531919	4.22905808515037	5.51196757396613	5.83548872900001	4.49542253591994	4.79300177024062	6.51585226699564	5.26793717906792	5.551102773558	LUAD	9.24238395749725
TCGA-22-5479-01	6.66429459123602	3.55800657999046	2.58335593397992	8.17500042155451	3.38514679018529	3.61300811020924	7.61736592204802	7.34887723116629	11.5004980289926	4.96688468484955	8.33447631611066	3.03738287233799	13.2301501499169	8.16503514161331	2.95865014822494	4.48586735359869	7.54773115174744	5.79619884691152	7.99566359433701	5.2581975903027	5.14146347898437	6.66429459123602	9.48201886033699	1.73529131589479	7.35881609862643	8.01558577270943	10.1712517311647	10.4410381619704	6.60489849811473	5.39470718080309	6.70390558256643	3.18771642189603	9.20245092276655	9.34222443400615	7.0211500020171	6.13073749159997	4.13456914767839	4.05924492188326	2.87190878411041	2.87190878411041	5.8747976938127	6.30832042102451	LUSC	9.29230281592852
TCGA-22-5480-01	7.99566359433701	5.97315031663654	3.55800657999046	11.270584088386	4.48586735359869	4.5049806550494	8.45411956037786	7.61736592204802	11.1906173848363	7.53778478133678	10.5409686627032	5.70786908408509	14.690054580271	9.04273811185805	10.1013139347565	5.70786908408509	8.18496594049771	7.52783878193505	8.70346490994385	3.68663370448297	7.34887723116629	10.6409038145746	10.9107495911607	2.60839352325266	8.54387075460468	8.59373907320531	12.5102473159169	9.70173349517773	7.76664021188695	7.05092140461967	8.33447631611066	4.36192584337647	11.3305602996509	8.02554726304225	7.8363264066749	9.59187074793493	6.94178316391036	7.14026325172201	3.53057810476897	6.57520990276317	9.14255491096044	6.76334173742217	LUSC	8.38432406462607
TCGA-22-5481-01	9.14255491096044	4.36192584337647	3.78838482632161	6.17017437001205	4.10629401443667	4.23852658624002	9.32225546168747	8.47406292495817	9.83158420439294	5.29716641310144	8.45411956037786	4.23852658624002	13.3901343886742	8.03550901836343	11.060675586709	5.05409210524645	7.36875538579611	5.20952633724985	8.11521238511351	1.50608156687061	4.61030857850349	7.05092140461967	9.40213388670785	1	8.92297535688049	8.28463391980665	12.8102008861788	10.0813322681358	6.71380998794903	6.42686673790381	6.9913833653665	2.17976962466251	10.1712517311647	5.36542757037268	10.2112175169492	5.56089021467045	4.87985109663535	5.51196757396613	2.54181992673475	2.17976962466251	6.60489849811473	7.8661964903043	LUSC	9.15253727841109
TCGA-22-5481-11	8.95291418672232	4.70634771113805	5.12203393633322	7.68701790434145	5.17062207311207	6.02236781302845	8.34444544352552	7.71687382147184	10.4710168044332	6.32806977130073	9.92148844547232	6.69400183569694	13.9700899025412	9.88153026918505	3.90002716994098	6.37745795751641	8.89303780967789	4.13456914767839	9.6218322729365	6.71380998794903	6.49607232829383	8.3145387049654	9.76166292040646	4.24799856480596	6.90211304687788	10.4910028106502	11.550481067125	11.9203722553597	7.42839976367146	6.22935803777086	6.30832042102451	3.53971549248682	10.7908145884954	5.69806105583284	5.50218746389933	6.11102487695713	6.05191096786336	5.10261212675158	4.90884234582118	5.29716641310144	5.39470718080309	5.59026112354822	LUSC	8.97287410618942
TCGA-22-5481-11	8.95291418672232	4.70634771113805	5.12203393633322	7.68701790434145	5.17062207311207	6.02236781302845	8.34444544352552	7.71687382147184	10.4710168044332	6.32806977130073	9.92148844547232	6.69400183569694	13.9700899025412	9.88153026918505	3.90002716994098	6.37745795751641	8.89303780967789	4.13456914767839	9.6218322729365	6.71380998794903	6.49607232829383	8.3145387049654	9.76166292040646	4.24799856480596	6.90211304687788	10.4910028106502	11.550481067125	11.9203722553597	7.42839976367146	6.22935803777086	6.30832042102451	3.53971549248682	10.7908145884954	5.69806105583284	5.50218746389933	6.11102487695713	6.05191096786336	5.10261212675158	4.90884234582118	5.29716641310144	5.39470718080309	5.59026112354822	LUAD	8.97287410618942
TCGA-22-5482-01	5.78637941837864	1.951554411044	2.67557530557624	6.12088069343549	3.19662230902072	4.3049022677843	6.34782252968642	4.99593500923414	11.9403671310622	4.57196817883003	7.67706659837199	1.70049164063475	14.7400527211005	6.19976201798932	2.26620244715195	4.1157152988859	7.3389387862992	3.46677157756622	7.25944679324657	2.67557530557624	3.72356660730688	7.18991484621344	6.60489849811473	1.20813852846895	5.05409210524645	7.17005277120889	8.61368766201306	10.1212958535501	6.12088069343549	3.38514679018529	4.83157803158658	2.26620244715195	8.93295482562172	9.82159521731616	7.14026325172201	4.95720551594449	3.38514679018529	3.76057711150096	1.83465127218851	3.34000811743607	6.12088069343549	7.41845801771856	LUSC	8.40426462185
TCGA-22-5482-11	8.86310157195212	4.40953387491496	4.93785367061916	8.10524857425023	5.83548872900001	7.07077160632125	6.86245212549532	8.06539585615433	10.3710897564518	6.51585226699564	10.0014081943928	6.71380998794903	13.3701362645816	9.32225546168747	3.14328930785111	6.20962643606519	9.06270045072106	4.87019187590791	9.37217869036472	7.41845801771856	7.08069747657201	7.9757424980281	10.3910747590397	5.0346981702733	6.77325000121228	10.6109227995677	11.4305227848568	12.8501953933076	8.75334701919414	6.2194917780626	6.38733808831276	3.92803700999273	10.271167940394	4.94752850651872	4.93785367061916	6.10117004879547	6.39721903724874	4.17232132392339	4.91851057601067	6.38733808831276	5.82566444949734	5.551102773558	LUAD	9.27233493604136
TCGA-22-5482-11	8.86310157195212	4.40953387491496	4.93785367061916	8.10524857425023	5.83548872900001	7.07077160632125	6.86245212549532	8.06539585615433	10.3710897564518	6.51585226699564	10.0014081943928	6.71380998794903	13.3701362645816	9.32225546168747	3.14328930785111	6.20962643606519	9.06270045072106	4.87019187590791	9.37217869036472	7.41845801771856	7.08069747657201	7.9757424980281	10.3910747590397	5.0346981702733	6.77325000121228	10.6109227995677	11.4305227848568	12.8501953933076	8.75334701919414	6.2194917780626	6.38733808831276	3.92803700999273	10.271167940394	4.94752850651872	4.93785367061916	6.10117004879547	6.39721903724874	4.17232132392339	4.91851057601067	6.38733808831276	5.82566444949734	5.551102773558	LUSC	9.27233493604136
TCGA-22-5483-01	6.25896226166122	3.54885832795991	2.59169222069864	8.58376504660951	3.84412516406061	4.65829518887023	6.68409875183243	5.60984878973297	11.9003774511712	4.91851057601067	8.59373907320531	2.70092067079099	12.2402982102083	7.91598585236476	3.15216096475958	5.7373009388936	8.7832782167336	9.55192330677609	8.88305891693057	2.59169222069864	4.72558670899557	7.32900076692821	9.04273811185805	1	6.48618349549255	9.32225546168747	10.5209821801288	11.3705449811209	7.17998357135454	4.83157803158658	5.83548872900001	1.6729174275222	8.86310157195212	5.30691294232939	4.43813614896617	5.15118111877881	4.6007193525714	5.70786908408509	2.47587733368269	3.8627414879615	7.59746848079497	5.7373009388936	LUSC	6.45652160536212
TCGA-22-5483-11	8.08532170664964	4.74483579042214	3.58548352552211	7.4980030353965	4.37144111531919	5.38494568797386	7.66711562943563	7.91598585236476	10.8207978291411	7.18991484621344	9.89151970440899	5.60984878973297	13.8600970251215	9.08266330711311	3.63138389413759	6.66429459123602	9.56191003031625	4.93785367061916	10.6309100991197	3.67741281921719	6.29844703839567	8.32450740276406	7.8661964903043	2.58335593397992	6.48618349549255	11.130643596706	11.4805049800017	12.1103263263727	7.67706659837199	5.93379582210517	6.27870288742811	3.43043545286456	10.2112175169492	4.78336369162256	4.03106217948756	5.5706790930363	5.12203393633322	4.53367244882199	4.67750840579316	5.18034536300173	5.43376913119681	5.06379211471512	LUSC	8.59373907320531
TCGA-22-5483-11	8.08532170664964	4.74483579042214	3.58548352552211	7.4980030353965	4.37144111531919	5.38494568797386	7.66711562943563	7.91598585236476	10.8207978291411	7.18991484621344	9.89151970440899	5.60984878973297	13.8600970251215	9.08266330711311	3.63138389413759	6.66429459123602	9.56191003031625	4.93785367061916	10.6309100991197	3.67741281921719	6.29844703839567	8.32450740276406	7.8661964903043	2.58335593397992	6.48618349549255	11.130643596706	11.4805049800017	12.1103263263727	7.67706659837199	5.93379582210517	6.27870288742811	3.43043545286456	10.2112175169492	4.78336369162256	4.03106217948756	5.5706790930363	5.12203393633322	4.53367244882199	4.67750840579316	5.18034536300173	5.43376913119681	5.06379211471512	LUAD	8.59373907320531
TCGA-22-5485-01	7.16012244903253	2.4431498729125	3.00231470828842	8.7733009924679	4.12514035098032	4.29540987163049	4.90884234582118	7.07077160632125	11.8004045383508	4.82193040494603	10.3111360155734	3.04616854680184	14.5400605604769	7.1005507384594	1.77753113673595	4.49542253591994	7.63726476811629	3.71432603506903	7.9757424980281	3.64978024614063	4.38095957429007	7.11047812320034	6.86245212549532	1.61848762714846	6.35770017259427	8.63363695681941	10.2611760607517	10.4210526488857	6.08146338416209	3.89069918608275	4.76409482695253	1.5125688058269	9.1924679557096	10.1013139347565	4.76409482695253	5.0346981702733	4.04984673403572	3.97480483083111	2.65031230053778	3.68663370448297	5.36542757037268	7.01122725542325	LUSC	9.83158420439294
TCGA-22-5489-01	8.90301684791804	5.80601950037269	3.52144619614242	10.7508374830494	5.82566444949734	5.32641110989816	10.2112175169492	8.08532170664964	12.2802900564542	7.31906317597605	11.2905760486737	5.19979750716979	14.160078809385	9.59187074793493	8.91299603065022	6.75343410581403	9.31227113732233	7.59746848079497	9.52196369204872	2.50053039958154	7.42839976367146	11.0506802846785	9.5718968454427	1.77753113673595	8.56381753522509	9.83158420439294	12.2303002842085	10.920744414692	8.19493169680336	6.89219694463116	8.28463391980665	3.4395108166181	10.0813322681358	8.05543331671743	5.63924069338247	7.36875538579611	9.58188375152447	7.53778478133678	3.4395108166181	6.2194917780626	8.66356220165767	5.84531420110871	LUSC	8.18496594049771
TCGA-22-5489-11	8.87308017068376	4.2101316019516	6.27870288742811	8.3145387049654	4.66790048758002	7.28925300315822	7.3389387862992	7.57757246376511	10.6109227995677	5.24845976535282	10.0613508572017	5.0346981702733	13.4101325385906	9.10262667393553	2.23460930330595	5.30691294232939	8.9928345763664	4.6871189268298	9.33223989416356	7.4980030353965	6.51585226699564	7.71687382147184	9.10262667393553	4.61990052607713	6.89219694463116	10.7008670079527	11.5804711685232	12.0003521774803	8.3145387049654	5.29716641310144	6.04206221129487	4.85088031624606	10.2611760607517	4.77372803864711	4.98624944533124	7.37869508981128	5.90429163677133	3.98417087988537	3.67741281921719	5.65884212525988	5.65884212525988	6.61479611258923	LUSC	9.04273811185805
TCGA-22-5489-11	8.87308017068376	4.2101316019516	6.27870288742811	8.3145387049654	4.66790048758002	7.28925300315822	7.3389387862992	7.57757246376511	10.6109227995677	5.24845976535282	10.0613508572017	5.0346981702733	13.4101325385906	9.10262667393553	2.23460930330595	5.30691294232939	8.9928345763664	4.6871189268298	9.33223989416356	7.4980030353965	6.51585226699564	7.71687382147184	9.10262667393553	4.61990052607713	6.89219694463116	10.7008670079527	11.5804711685232	12.0003521774803	8.3145387049654	5.29716641310144	6.04206221129487	4.85088031624606	10.2611760607517	4.77372803864711	4.98624944533124	7.37869508981128	5.90429163677133	3.98417087988537	3.67741281921719	5.65884212525988	5.65884212525988	6.61479611258923	LUAD	9.04273811185805
TCGA-22-5491-01	5.8551408578721	3.7420622730727	2.45949298138358	7.36875538579611	4.61990052607713	4.54324213124145	6.73362075643522	6.29844703839567	11.2206046819024	4.79300177024062	9.21243400727962	2.38627905456014	13.9700899025412	7.57757246376511	2.29797820910785	4.66790048758002	7.99566359433701	5.07349413462251	7.77659444926091	5.7373009388936	4.90884234582118	6.32806977130073	7.72682645267475	1.53212506611158	5.99283410827296	7.72682645267475	10.9907091663858	10.0713415304864	6.35770017259427	4.6007193525714	5.81584137060343	2.11781194201032	7.93590361174681	6.69400183569694	5.56089021467045	4.85088031624606	3.22338023953746	4.33339935039163	1.36741726678504	5.96331004592741	5.53153224143605	6.18989853008654	LUSC	10.8807653374874
TCGA-22-5491-11	8.11521238511351	4.49542253591994	4.53367244882199	9.10262667393553	5.29716641310144	6.01252218534708	7.12040600591417	7.04099708020507	10.4110599679487	6.18989853008654	10.1312869064268	6.52574336266968	13.3301400953144	9.29230281592852	2.52527422396563	4.93785367061916	8.21486391499952	5.6294420171807	8.35441478353908	2.52527422396563	6.18989853008654	7.0211500020171	9.95145782917873	4.72558670899557	6.07161156116973	9.88153026918505	10.8707706594091	11.8903800762059	7.05092140461967	4.77372803864711	5.4435385611301	3.02860461225456	10.5909356771932	5.39470718080309	4.87985109663535	6.63459343691165	5.90429163677133	3.80694661680014	3.87205631882768	5.89445917422729	5.16090065427553	7.19984659255141	LUSC	9.25236750380411
TCGA-22-5491-11	8.11521238511351	4.49542253591994	4.53367244882199	9.10262667393553	5.29716641310144	6.01252218534708	7.12040600591417	7.04099708020507	10.4110599679487	6.18989853008654	10.1312869064268	6.52574336266968	13.3301400953144	9.29230281592852	2.52527422396563	4.93785367061916	8.21486391499952	5.6294420171807	8.35441478353908	2.52527422396563	6.18989853008654	7.0211500020171	9.95145782917873	4.72558670899557	6.07161156116973	9.88153026918505	10.8707706594091	11.8903800762059	7.05092140461967	4.77372803864711	5.4435385611301	3.02860461225456	10.5909356771932	5.39470718080309	4.87985109663535	6.63459343691165	5.90429163677133	3.80694661680014	3.87205631882768	5.89445917422729	5.16090065427553	7.19984659255141	LUAD	9.25236750380411
TCGA-22-5492-01	8.12517644505499	5.50218746389933	3.98417087988537	8.61368766201306	6.60489849811473	5.6294420171807	8.28463391980665	6.90211304687788	11.3005720704037	7.35881609862643	9.18248510692294	5.32641110989816	14.630056898018	8.81321082702645	3.83482372434345	5.414234981257	9.48201886033699	6.87236647997016	9.2224172084402	1.93675179543982	6.50596192050492	8.50397942638167	9.50199108526089	2.80310239595253	8.10524857425023	9.88153026918505	10.7508374830494	10.4010673378822	7.66711562943563	7.04099708020507	7.78654900130377	4.38095957429007	9.98142784232952	6.41698336750714	6.08146338416209	6.72371504738275	5.04439411935845	5.0346981702733	4.2006736634117	6.49607232829383	5.78637941837864	3.4395108166181	LUSC	10.8008089632989
TCGA-22-A5C4-01	6.28857452523258	3.30400802253797	3.57631920962397	6.51585226699564	7.00130504198955	4.27643515102476	6.07161156116973	4.38095957429007	11.6604457565103	4.88951259161501	10.2112175169492	2.4349938989145	11.6404519780646	6.79306840821915	6.39721903724874	4.33339935039163	8.04547103685652	4.69673203410694	7.61736592204802	3.09020678100444	3.87205631882768	7.43834190968646	11.4405191743677	2.01881874253075	6.47629542726537	7.76664021188695	8.51395197609013	9.93147816929375	4.35241377847365	4.80264225895506	5.67844893646537	2.242490307036	12.1303218342421	5.67844893646537	5.79619884691152	4.87985109663535	4.33339935039163	5.00562267726803	2.52527422396563	4.65829518887023	5.27767852009739	5.34591601531236	LUSC	8.95291418672232
TCGA-23-1026-01	5.29716641310144	4.1157152988859	3.36707308644311	9.21243400727962	4.63909251716718	3.4395108166181	6.41698336750714	4.33339935039163	10.6309100991197	3.64978024614063	9.52196369204872	3.51231979808162	11.4205264204498	8.11521238511351	4.01229354728086	3.73281202946139	8.02554726304225	5.34591601531236	8.9928345763664	1.14678220783613	4.64869252644097	7.67706659837199	10.3910747590397	1.50608156687061	6.74352711070353	9.34222443400615	11.2405963587883	9.67176989726263	5.61964471291272	4.39048120038826	5.75692856472784	4.54324213124145	10.0613508572017	6.11102487695713	8.18496594049771	6.42686673790381	6.05191096786336	4.94752850651872	3.4213659220451	1.95897567206671	6.36757865041342	6.83271262169182	OV	8.92297535688049
TCGA-23-1027-01	5.30691294232939	2.81167385460034	1.92937052961804	9.52196369204872	2.21103606826081	3.32199559376472	4.75446407226964	3.51231979808162	11.8104017443893	4.0029152628302	9.08266330711311	1.72132746817637	10.0613508572017	8.15507010232493	3.53057810476897	4.78336369162256	8.29460196198148	4.31439799340085	8.65358694795363	1.14678220783613	3.53971549248682	8.76332392625665	8.34444544352552	1.01507797765291	6.45652160536212	8.9928345763664	11.8403934777367	9.17250237722637	5.21925698998554	4.53367244882199	3.47586994583288	2.11781194201032	9.65179458874743	4.6871189268298	8.08532170664964	5.82566444949734	6.39721903724874	4.1157152988859	3.61300811020924	3.95608514211159	5.42400126777631	4.38095957429007	OV	7.17998357135454
TCGA-23-1029-01	4.41906488409228	4.75446407226964	2.55010758916726	11.270584088386	4.33339935039163	2.40247493593719	4.40953387491496	5.91412523732421	11.1506347380688	4.76409482695253	8.72341726395546	1.87080722742063	9.98142784232952	5.94363279127982	1.42319779281895	4.37144111531919	7.13033438321058	2.97609294306007	7.11047812320034	5.86496869138992	3.07256966902626	8.18496594049771	9.53195013700038	1.01507797765291	6.97154163727767	7.48805854573083	10.8707706594091	10.1912345055828	6.38733808831276	2.76890206710986	2.97609294306007	1.39824315875015	8.91299603065022	3.17881730713462	6.94178316391036	4.22905808515037	2.93254432644934	1.8274618644742	1.76339347554018	6.02236781302845	6.45652160536212	2.78598504596302	OV	9.20245092276655
TCGA-23-1109-01	5.414234981257	3.48497398411578	4.14400166606012	9.83158420439294	4.29540987163049	2.7348405810792	6.24909328567989	2.89784721240771	11.460512028009	3.8627414879615	8.64361186594479	2.6419098048844	10.321128171608	7.60741702461277	2.96736768094267	2.87190878411041	7.57757246376511	4.0780529992078	7.99566359433701	1.14678220783613	1.54524102729639	9.14255491096044	6.74352711070353	1.01507797765291	5.59026112354822	8.7733009924679	10.3910747590397	9.23240052544526	5.58046939914552	4.29540987163049	4.27643515102476	2.72634722345807	8.7733009924679	4.2101316019516	8.45411956037786	7.4980030353965	4.74483579042214	5.7373009388936	3.49408366024756	3.2681088509576	6.63459343691165	3.64978024614063	OV	8.11521238511351
TCGA-23-1111-01	4.18176850225834	1.74229510845381	3.73281202946139	6.70390558256643	3.80694661680014	1.30105243093781	3.6405795140573	3.62219341620227	10.2811598760826	3.2681088509576	10.0413697055167	1.63200448873035	10.5209821801288	4.82193040494603	1.1088176053105	2.03390924643191	4.87985109663535	2.67557530557624	5.65884212525988	1.8274618644742	1.94414643735865	8.23479706324854	9.6218322729365	1.01507797765291	4.83157803158658	5.86496869138992	11.3505525873171	9.4720328927323	4.2006736634117	6.60489849811473	1.83465127218851	0.990034657081511	10.4210526488857	3.39419265788308	9.09264492716039	6.84262519230592	3.36707308644311	2.21888213769176	5.93379582210517	2.98482589476312	6.02236781302845	4.01229354728086	OV	7.01122725542325
TCGA-23-1114-01	5.39470718080309	3.55800657999046	4.15343788332676	10.5209821801288	4.10629401443667	1.47388318970464	2.93254432644934	3.00231470828842	11.0906616865235	3.28604568159033	6.56531513644648	1.86354832367643	8.79325559796693	4.66790048758002	1.08221693518486	2.35401632598722	5.65884212525988	2.37012606211158	5.78637941837864	2.07185858623713	1.36741726678504	7.60741702461277	3.66819692819939	1.01507797765291	6.80297854294739	6.54552778135057	9.04273811185805	9.9114987930534	3.77911089760816	2.12551411880675	2.65872407838838	0.990034657081511	7.1501926081035	3.77911089760816	7.65716499985357	5.09290415358407	4.54324213124145	3.46677157756622	2.45131624892209	3.25019781287157	7.99566359433701	5.81584137060343	OV	8.9928345763664
TCGA-23-1120-01	5.36542757037268	4.54324213124145	3.73281202946139	11.4505155888092	4.0029152628302	3.49408366024756	5.8747976938127	5.50218746389933	10.650897573413	3.93738216680291	9.99141798434747	3.44859198044464	10.3810822317768	8.25473112883112	2.87190878411041	6.07161156116973	8.85312312175729	6.03221449068807	8.7832782167336	2.35401632598722	5.79619884691152	8.06539585615433	10.3311203817826	2.19537918723705	8.97287410618942	9.28231882041464	11.2505922402826	9.52196369204872	6.91202972381993	6.12088069343549	5.72748903423143	3.01107049110278	9.31227113732233	5.06379211471512	7.65716499985357	5.90429163677133	4.53367244882199	4.82193040494603	3.92803700999273	4.43813614896617	7.04099708020507	3.72356660730688	OV	7.99566359433701
TCGA-23-1122-01	5.76674426899593	1.25987123797536	3.40324449134647	7.21971148683644	3.93738216680291	2.52527422396563	4.65829518887023	4.65829518887023	11.1406391520434	4.56239001417346	8.80323313508855	2.01881874253075	9.39214871801619	7.0211500020171	2.05664083532474	3.62219341620227	7.65716499985357	3.15216096475958	7.92594459013023	3.15216096475958	2.80310239595253	8.5239247148947	8.22483037366645	1.01507797765291	6.94178316391036	8.38432406462607	10.8108033769368	10.5909356771932	4.6007193525714	3.04616854680184	3.07256966902626	2.42684837253757	9.32225546168747	3.76984165007216	8.75334701919414	5.24845976535282	4.86053494416974	4.04045247856114	4.01229354728086	4.18176850225834	5.59026112354822	2.94123843085835	OV	8.98285427291361
TCGA-23-1123-01	6.83271262169182	4.36192584337647	3.71432603506903	9.5718968454427	6.18003597864946	4.01229354728086	7.36875538579611	5.4435385611301	10.6209164273495	5.93379582210517	10.0313792280195	5.35567096710634	9.27233493604136	8.93295482562172	3.53057810476897	5.58046939914552	9.11260854656635	5.09290415358407	9.27233493604136	2.05664083532474	5.77656122298536	8.5538440529385	9.94146796402549	2.47587733368269	9.48201886033699	9.5718968454427	11.5404844126497	11.6604457565103	6.64449313731596	6.70390558256643	6.03221449068807	2.36206576402517	10.1312869064268	6.06176075345336	6.94178316391036	6.02236781302845	4.8991763461976	3.79766340855895	3.11671623014859	3.92803700999273	6.10117004879547	3.50319894219952	OV	7.74673268983494
TCGA-23-1809-01	6.80297854294739	2.26620244715195	2.51701627349968	10.1612604338413	3.61300811020924	2.79453944569699	4.28592082573927	4.04984673403572	10.2911518674308	4.55281465901837	9.33223989416356	1.92937052961804	9.16251976744537	6.09131621562456	1.85630323328894	2.59169222069864	6.35770017259427	2.94994038484379	6.69400183569694	3.01107049110278	3.31299867178276	9.49200492473543	5.09290415358407	1.21951600450311	5.53153224143605	6.67419633549476	8.60371327874974	10.6209164273495	3.71432603506903	4.82193040494603	3.16992500144231	1.91464830307761	8.66356220165767	4.10629401443667	7.54773115174744	5.75692856472784	6.08146338416209	5.92395996828584	2.4431498729125	3.1078726269439	5.23872371584118	2.98482589476312	OV	8.66356220165767
TCGA-23-2077-01	5.59026112354822	2.76890206710986	2.88054680636108	9.69174554529889	4.67750840579316	2.58335593397992	5.63924069338247	4.26695286851581	10.6009292160796	3.87205631882768	7.19984659255141	3.54885832795991	10.1612604338413	8.25473112883112	3.37610692180761	4.38095957429007	8.62366222177394	4.01229354728086	8.7333936869303	2.21888213769176	3.47586994583288	7.32900076692821	6.92194697155351	1.01507797765291	7.35881609862643	9.14255491096044	11.1606303545704	10.141278021051	5.81584137060343	3.69585955485882	3.72356660730688	1.83465127218851	8.90301684791804	4.40953387491496	8.00562454919388	7.14026325172201	5.6294420171807	3.12556690310524	2.32993363237846	3.77911089760816	5.88462785734143	4.28592082573927	OV	8.02554726304225
TCGA-23-2078-01	6.54552778135057	5.7471141185521	4.59113286565118	9.59187074793493	4.58154913521355	4.36192584337647	7.36875538579611	4.52410562984231	11.5204911736473	6.5851053883848	8.58376504660951	5.66864486291578	10.5209821801288	8.76332392625665	3.90002716994098	4.52410562984231	7.38863520782718	5.5706790930363	7.95582249876775	2.242490307036	5.26793717906792	8.26469850169504	8.62366222177394	1.01507797765291	7.20977880715603	9.04273811185805	9.93147816929375	9.961447764268	6.46640812881086	5.72748903423143	5.7373009388936	3.25915009012114	9.29230281592852	4.43813614896617	7.87615377917518	6.22935803777086	6.24909328567989	5.02500427129375	3.96544290989388	4.64869252644097	6.96162159323654	5.23872371584118	OV	8.95291418672232
TCGA-23-2081-01	4.72558670899557	2.72634722345807	2.92385811191835	9.05271921615093	3.59465313456789	2.58335593397992	4.34290494073378	3.61300811020924	11.2805800546037	2.86327893717257	8.08532170664964	1	9.92148844547232	4.79300177024062	3.78838482632161	2.11012205566159	5.92395996828584	2.67557530557624	6.55542109433225	1.92200268412237	2.4349938989145	7.71687382147184	8.85312312175729	1.01507797765291	3.77911089760816	6.52574336266968	10.4110599679487	10.141278021051	4.35241377847365	3.67741281921719	3.25019781287157	1.26570385139098	9.63181962448104	6.32806977130073	7.93590361174681	5.14146347898437	3.49408366024756	2.80310239595253	3.00231470828842	4.43813614896617	5.96331004592741	7.30912601638531	OV	8.14510530535148
TCGA-23-2084-01	4.49542253591994	2.37012606211158	2.97609294306007	9.00281501560705	3.73281202946139	2.25828692518895	4.5049806550494	5.36542757037268	10.6009292160796	4.18176850225834	9.12259054418664	2.53354212336708	9.71172152819323	7.52783878193505	2.96736768094267	5.63924069338247	8.18496594049771	4.2101316019516	8.67353762587677	1.14678220783613	3.70509034134286	8.32450740276406	10.1612604338413	1.19119997169429	7.22964462842323	8.88305891693057	11.4705084917965	9.71172152819323	6.38733808831276	2.96736768094267	3.52144619614242	2.45131624892209	9.98142784232952	4.70634771113805	7.5079479063862	4.88951259161501	4.85088031624606	2.57502928289061	3.77911089760816	4.23852658624002	7.04099708020507	4.19121928948733	OV	8.69348898117993
TCGA-24-0975-01	5.551102773558	1.57166002121611	2.96736768094267	7.92594459013023	3.21445425421009	3.00231470828842	5.94363279127982	2.58335593397992	11.7304246476963	4.65829518887023	9.28231882041464	3.90002716994098	10.2611760607517	7.32900076692821	6.60489849811473	2.11012205566159	7.03107327814497	3.90002716994098	7.65716499985357	2.74334278705986	3.30400802253797	8.25473112883112	8.05543331671743	1.89266638627396	5.551102773558	8.48403489949414	9.81160630675537	10.4210526488857	5.4924088494279	3.96544290989388	4.70634771113805	3.06376198376263	7.91598585236476	5.17062207311207	4.53367244882199	5.95347086835584	6.69400183569694	3.73281202946139	4.49542253591994	2.82025377961879	7.01122725542325	7.48805854573083	OV	8.75334701919414
TCGA-24-1103-01	4.58154913521355	3.82552680187983	3.21445425421009	10.9507290987296	2.11012205566159	2.3459777940047	5.21925698998554	2.88919296279737	10.1512691969968	4.09687652079618	8.94293443589355	1.30700248387121	11.5404844126497	5.48263174049241	1.59832659298	2.242490307036	5.27767852009739	2.56671231196998	6.20962643606519	1.74229510845381	2.55840506583267	8.79325559796693	11.3605487710435	1.01507797765291	5.02500427129375	6.20962643606519	11.060675586709	8.20489768884306	2.80310239595253	2.97609294306007	2.50876831700485	1.53867522362071	9.25236750380411	3.27707405989652	7.28925300315822	5.23872371584118	2.46768002478876	1.16885415575632	6.20962643606519	3.31299867178276	4.04984673403572	2.75185379854473	OV	9.09264492716039
TCGA-24-1413-01	4.6007193525714	3.43043545286456	3.83482372434345	10.0113984719966	3.50319894219952	1.39204523211383	4.93785367061916	5.95347086835584	10.6409038145746	4.83157803158658	8.91299603065022	1.8274618644742	9.4720328927323	6.65439352363872	2.15644481087856	3.95608514211159	7.43834190968646	4.04045247856114	7.73677940953859	6.96162159323654	3.59465313456789	6.90211304687788	10.4410381619704	1.01507797765291	6.35770017259427	7.94586291526981	11.5704744452206	9.82159521731616	4.97656599927134	3.21445425421009	3.71432603506903	2.17976962466251	9.85156240598861	3.00231470828842	7.43834190968646	5.24845976535282	3.07256966902626	2.74334278705986	5.89445917422729	3.60382800625361	6.1504540066804	3.01983380548825	OV	8.36438433469177
TCGA-24-1416-01	3.31299867178276	2.57502928289061	3.32199559376472	9.15253727841109	3.84412516406061	3.13442460817496	3.33099875382336	4.14400166606012	11.1106525789496	4.39048120038826	8.58376504660951	3.43043545286456	11.7204276009169	6.68409875183243	3.43043545286456	1.18558788948432	7.68701790434145	1.84907199931701	7.88611136182194	5.08319815190643	1.19682911557613	8.30457022420452	8.91299603065022	1.01507797765291	5.76674426899593	8.30457022420452	11.060675586709	9.9114987930534	3.75131730981593	3.17881730713462	2.242490307036	3.90002716994098	10.0113984719966	4.28592082573927	7.95582249876775	4.75446407226964	5.414234981257	0.889578590088328	4.23852658624002	4.38095957429007	4.40953387491496	4.40000597382335	OV	8.62366222177394
TCGA-24-1417-01	5.8551408578721	4.27643515102476	3.76984165007216	9.01279558970126	5.05409210524645	4.57196817883003	6.2194917780626	6.40710079880717	10.4110599679487	5.59026112354822	9.46204702259273	4.52410562984231	10.7008670079527	8.81321082702645	3.95608514211159	6.28857452523258	9.44207557741761	5.92395996828584	9.28231882041464	1.39204523211383	6.12088069343549	8.62366222177394	10.8307923196457	2.32993363237846	8.60371327874974	9.21243400727962	11.7704130373448	10.2212091104685	7.54773115174744	5.05409210524645	6.04206221129487	5.32641110989816	9.37217869036472	5.98299167317278	6.80297854294739	6.56531513644648	5.10261212675158	5.51196757396613	5.42400126777631	3.99354103214618	7.88611136182194	5.51196757396613	OV	8.34444544352552
TCGA-24-1418-01	4.74483579042214	3.59465313456789	2.88054680636108	8.64361186594479	3.8627414879615	2.57502928289061	5.10261212675158	3.96544290989388	10.9907091663858	5.35567096710634	8.08532170664964	3.68663370448297	9.71172152819323	6.91202972381993	2.38627905456014	4.0780529992078	7.55767789063168	3.87205631882768	7.61736592204802	3.01107049110278	3.51231979808162	7.28925300315822	7.04099708020507	1.50608156687061	5.2581975903027	7.90602740040838	9.76166292040646	10.1612604338413	5.86496869138992	3.72356660730688	4.44767636606517	2.12551411880675	7.62731517068299	2.65031230053778	7.21971148683644	5.46308207930634	4.82193040494603	3.6405795140573	1.63200448873035	3.44859198044464	7.70692151817346	3.57631920962397	OV	7.78654900130377
TCGA-24-1419-01	4.42859898189366	1.46111541106781	1.84907199931701	5.64904073242173	3.44859198044464	1.95897567206671	1.99627972566346	2.72634722345807	10.9307392739613	4.04045247856114	4.85088031624606	1	11.780410184693	4.04984673403572	0.884984915628808	1.53212506611158	4.83157803158658	1.1088176053105	5.56089021467045	6.61479611258923	1.01507797765291	8.4142352071513	1.64558194307775	1.01507797765291	4.69673203410694	5.6294420171807	9.13257266593613	9.45206125059427	3.53057810476897	3.19662230902072	1.41693475071192	0.990034657081511	7.96578236032228	2.94994038484379	6.05191096786336	4.34290494073378	7.52783878193505	4.81228514231132	1.43577247425965	3.23231285175404	6.12088069343549	2.67557530557624	OV	7.78654900130377
TCGA-24-1423-01	5.50218746389933	4.6007193525714	3.32199559376472	10.1013139347565	3.76984165007216	2.90650951429694	5.45330954725283	4.59113286565118	11.4805049800017	3.78838482632161	7.81641452397988	2.31393364775293	9.16251976744537	6.42686673790381	5.04439411935845	3.66819692819939	6.81288929288024	4.16287777680036	6.95170210085573	2.92385811191835	4.46676587390284	7.99566359433701	8.51395197609013	1.55182244321305	6.85253836159502	7.5676249954713	10.8207978291411	10.3810822317768	5.2581975903027	4.92818102237751	4.28592082573927	1.65239329900447	9.42210453027594	4.48586735359869	7.25944679324657	5.2581975903027	2.94994038484379	3.27707405989652	1.79172608041003	5.28742160191145	6.98146222922925	6.60489849811473	OV	8.88305891693057
TCGA-24-1424-01	5.93379582210517	4.37144111531919	3.16992500144231	10.0913230697061	4.15343788332676	2.8546573067896	5.14146347898437	5.34591601531236	10.7208550751346	4.85088031624606	8.83316667109989	1.81312517329443	9.74168612035036	6.81288929288024	2.04905092184103	4.15343788332676	7.59746848079497	4.2101316019516	7.72682645267475	1.8780799013328	2.87190878411041	8.23479706324854	6.84262519230592	1.01507797765291	6.85253836159502	8.42420599504123	10.021388816693	10.0113984719966	5.86496869138992	3.45767891162187	4.02167586096801	1.5255905884282	8.81321082702645	4.0029152628302	7.72682645267475	4.72558670899557	5.43376913119681	3.00231470828842	1.98879269765027	4.26695286851581	6.79306840821915	3.37610692180761	OV	7.61736592204802
TCGA-24-1425-01	6.50596192050492	2.66714509463772	3.88137556031166	8.91299603065022	4.3049022677843	3.79766340855895	5.61964471291272	3.91869610777059	11.6804396205836	5.64904073242173	8.26469850169504	3.2681088509576	11.780410184693	7.28925300315822	3.22338023953746	4.64869252644097	8.05543331671743	5.10261212675158	8.74337027238222	1.69357584201308	4.70634771113805	8.17500042155451	10.0913230697061	1.5255905884282	5.81584137060343	9.44207557741761	10.0813322681358	11.5604777447017	6.44663586218697	4.27643515102476	5.19979750716979	3.76984165007216	8.98285427291361	5.28742160191145	7.18991484621344	6.67419633549476	6.51585226699564	3.99354103214618	4.80264225895506	4.94752850651872	8.64361186594479	3.59465313456789	OV	9.60185783405175
TCGA-24-1427-01	5.56089021467045	3.45767891162187	3.2681088509576	8.86310157195212	4.36192584337647	4.05924492188326	6.93186478620093	3.75131730981593	11.5404844126497	6.60489849811473	9.26235116357923	3.90002716994098	10.7308491704372	7.88611136182194	2.80310239595253	4.78336369162256	8.72341726395546	4.75446407226964	8.89303780967789	1.6252384652496	4.41906488409228	9.12259054418664	6.18003597864946	1.33096938997402	6.17017437001205	9.29230281592852	10.1312869064268	10.1612604338413	5.63924069338247	4.32389702779414	5.60005425685427	1.60503165446143	8.60371327874974	3.71432603506903	6.65439352363872	6.2194917780626	6.59500158844629	3.90002716994098	3.82552680187983	4.01229354728086	8.10524857425023	4.39048120038826	OV	9.17250237722637
TCGA-24-1428-01	6.25896226166122	3.25915009012114	4.39048120038826	9.50199108526089	3.19662230902072	4.45721961405385	7.19984659255141	4.96688468484955	9.55192330677609	5.45330954725283	9.27233493604136	2.51701627349968	10.7308491704372	8.09528501418504	3.61300811020924	5.20952633724985	8.84314482112795	5.36542757037268	9.04273811185805	1.65921969043679	4.84122800705071	9.53195013700038	11.1606303545704	1.49315455647462	7.80645904079528	9.59187074793493	11.3205641960812	9.63181962448104	6.28857452523258	4.95720551594449	5.53153224143605	5.26793717906792	11.7704130373448	6.81288929288024	9.18248510692294	7.26938175118885	5.36542757037268	5.47285614709632	3.03738287233799	4.15343788332676	6.18989853008654	3.1078726269439	OV	6.78315889289741
TCGA-24-1430-01	5.42400126777631	3.90935948581676	2.4431498729125	10.3511049630608	2.65872407838838	1.95897567206671	4.62949517802197	2.38627905456014	10.5909356771932	4.06864701820034	6.67419633549476	2.03390924643191	10.8108033769368	4.5049806550494	1.53867522362071	1.91464830307761	5.23872371584118	1.64558194307775	5.5706790930363	2.76890206710986	1.30105243093781	7.80645904079528	4.14400166606012	1.01507797765291	3.60382800625361	6.22935803777086	9.02277629772114	9.46204702259273	3.90935948581676	2.35401632598722	0.926948598985285	1.25987123797536	7.60741702461277	1.679788696493	6.07161156116973	4.43813614896617	5.01531243580359	1.86354832367643	1.09812556884038	5.1317477473308	6.86245212549532	1.50608156687061	OV	8.7333936869303
TCGA-24-1434-01	5.54131677926944	2.7178627571513	3.95608514211159	9.83158420439294	4.88951259161501	4.08746284125034	5.76674426899593	4.66790048758002	11.5904679144522	6.24909328567989	8.58376504660951	2.57502928289061	11.3605487710435	8.26469850169504	2.63351663531436	5.23872371584118	9.31227113732233	5.4435385611301	9.66178220027094	2.36206576402517	4.86053494416974	8.14510530535148	6.9913833653665	1.65921969043679	5.99283410827296	9.83158420439294	10.4310453803424	10.7408433065025	7.32900076692821	3.17881730713462	5.34591601531236	2.69246313713459	8.32450740276406	4.40000597382335	6.62469442710071	5.7373009388936	6.37745795751641	5.24845976535282	3.61300811020924	4.81228514231132	9.43209000374812	4.42859898189366	OV	9.29230281592852
TCGA-24-1435-01	7.19984659255141	2.57502928289061	3.23231285175404	7.32900076692821	4.81228514231132	2.89784721240771	5.47285614709632	5.04439411935845	10.8807653374874	3.91869610777059	9.55192330677609	3.22338023953746	11.5404844126497	7.57757246376511	4.39048120038826	5.19007051173312	8.53389764149629	4.10629401443667	8.70346490994385	2.02635757536804	3.90935948581676	9.06270045072106	9.92148844547232	1.01507797765291	6.32806977130073	9.24238395749725	10.5609553312519	9.93147816929375	7.2991892911185	3.81623442365836	4.53367244882199	1.64558194307775	8.66356220165767	4.67750840579316	6.30832042102451	5.61964471291272	3.72356660730688	5.18034536300173	5.59026112354822	3.48497398411578	8.14510530535148	5.04439411935845	OV	8.81321082702645
TCGA-24-1436-01	4.87985109663535	3.25019781287157	3.48497398411578	9.14255491096044	4.22905808515037	3.00231470828842	4.82193040494603	5.90429163677133	10.4010673378822	4.01229354728086	7.48805854573083	2.29797820910785	9.15253727841109	7.81641452397988	3.00231470828842	5.65884212525988	8.67353762587677	4.8991763461976	8.93295482562172	2.84604393431751	4.09687652079618	8.14510530535148	11.7504188022945	1.6866748476107	8.40426462185	9.23240052544526	11.4305227848568	9.66178220027094	5.95347086835584	4.62949517802197	4.69673203410694	4.40953387491496	8.24476398216131	4.76409482695253	8.42420599504123	4.66790048758002	5.6294420171807	1.84907199931701	2.84604393431751	3.02860461225456	7.67706659837199	4.79300177024062	OV	8.23479706324854
TCGA-24-1463-01	5.84531420110871	3.36707308644311	3.16103954165925	7.72682645267475	4.21959308314563	3.14328930785111	4.79300177024062	4.33339935039163	11.1606303545704	4.5049806550494	9.76166292040646	2.11781194201032	10.8108033769368	7.11047812320034	5.31666117832758	4.16287777680036	8.05543331671743	3.35804531792332	8.72341726395546	1.61175201132912	2.81167385460034	9.4720328927323	8.79325559796693	1.01507797765291	5.84531420110871	9.01279558970126	10.970719063513	10.9807140978076	6.38733808831276	4.6007193525714	4.09687652079618	2.17198270324195	9.9114987930534	4.40953387491496	7.39857573701822	5.80601950037269	4.1157152988859	5.81584137060343	5.29716641310144	4.98624944533124	7.41845801771856	6.32806977130073	OV	9.50199108526089
TCGA-24-1467-01	4.56239001417346	6.06176075345336	2.94994038484379	11.3205641960812	3.48497398411578	3.05496159683704	6.44663586218697	4.43813614896617	11.270584088386	4.80264225895506	6.57520990276317	1.65921969043679	9.53195013700038	6.22935803777086	1.92937052961804	3.99354103214618	6.97154163727767	4.02167586096801	7.17005277120889	4.03106217948756	3.2055349319375	6.63459343691165	6.23922520901988	1.92937052961804	6.2194917780626	7.37869508981128	9.88153026918505	9.61184500925687	4.64869252644097	3.67741281921719	4.41906488409228	1.64558194307775	9.83158420439294	6.78315889289741	8.05543331671743	7.17998357135454	2.33795021411391	1.50608156687061	2.33795021411391	3.75131730981593	4.73520999732714	3.95608514211159	OV	8.96289407714106
TCGA-24-1469-01	5.71767841309913	2.69246313713459	3.47586994583288	10.4610238743583	3.22338023953746	2.78598504596302	5.75692856472784	4.10629401443667	10.6409038145746	4.31439799340085	9.59187074793493	2.21103606826081	10.4610238743583	7.1005507384594	3.72356660730688	4.28592082573927	7.31906317597605	4.64869252644097	7.47811444001195	3.4395108166181	4.6007193525714	8.09528501418504	7.28925300315822	1.01507797765291	7.2395782287683	7.71687382147184	11.4205264204498	8.79325559796693	5.34591601531236	4.14400166606012	5.23872371584118	2.83743886122548	9.46204702259273	4.72558670899557	6.93186478620093	5.02500427129375	4.67750840579316	5.26793717906792	2.91517982768714	3.68663370448297	5.414234981257	4.32389702779414	OV	9.34222443400615
TCGA-24-1474-01	4.63909251716718	2.41058884532301	2.82025377961879	8.10524857425023	5.59026112354822	3.2055349319375	3.34000811743607	3.68663370448297	10.530975398008	5.23872371584118	6.78315889289741	2.32993363237846	10.9007548036159	7.39857573701822	1.64558194307775	4.65829518887023	8.66356220165767	3.34902365021822	9.15253727841109	1.8780799013328	2.37012606211158	8.07535865338757	6.08146338416209	1.01507797765291	5.51196757396613	8.72341726395546	10.4910028106502	9.90150921253261	5.4435385611301	3.06376198376263	2.7093872252121	1.36741726678504	7.1005507384594	2.92385811191835	5.02500427129375	4.51454169248821	7.00130504198955	1.07694859898529	3.43043545286456	4.39048120038826	5.65884212525988	3.96544290989388	OV	7.2991892911185
TCGA-24-1544-01	6.34782252968642	1.87080722742063	2.47587733368269	8.00562454919388	3.11671623014859	2.15644481087856	3.97480483083111	2.94994038484379	10.1712517311647	3.28604568159033	3.97480483083111	2.07948633244772	8.29460196198148	6.62469442710071	0.884984915628808	2.04147371038928	6.01252218534708	1.951554411044	6.06176075345336	3.09020678100444	1.83465127218851	8.83316667109989	6.51585226699564	1.01507797765291	5.30691294232939	7.1005507384594	10.1812430885499	7.80645904079528	3.83482372434345	2.6000380985843	1.70049164063475	0.990034657081511	8.01558577270943	3.90002716994098	8.18496594049771	5.12203393633322	3.06376198376263	2.13322854009702	0.84885415575632	3.94673155264998	5.38494568797386	2.72634722345807	OV	7.31906317597605
TCGA-24-1545-01	7.18991484621344	5.30691294232939	2.89784721240771	8.96289407714106	5.81584137060343	4.42859898189366	8.06539585615433	5.53153224143605	11.4505155888092	6.27870288742811	9.55192330677609	5.5217491697503	11.1806216781623	8.70346490994385	3.88137556031166	5.21925698998554	9.08266330711311	5.89445917422729	9.31227113732233	3.88137556031166	5.83548872900001	7.74673268983494	9.89151970440899	1.951554411044	7.2395782287683	9.60185783405175	10.6608913753355	10.1512691969968	7.24951228474472	5.86496869138992	6.30832042102451	3.60382800625361	9.61184500925687	5.31666117832758	7.47811444001195	6.73362075643522	7.0211500020171	5.36542757037268	4.62949517802197	5.08319815190643	8.39429424053811	4.26695286851581	OV	8.62366222177394
TCGA-24-1546-01	5.8551408578721	4.29540987163049	2.92385811191835	10.0413697055167	2.67557530557624	2.07948633244772	5.81584137060343	3.72356660730688	11.4405191743677	3.81623442365836	10.1512691969968	2.48408486266533	10.8307923196457	7.69696954503856	3.31299867178276	4.5049806550494	8.17500042155451	3.56716021751895	9.00281501560705	1.42947704357455	2.56671231196998	8.36438433469177	9.17250237722637	1.01507797765291	4.12514035098032	9.16251976744537	10.6708852200449	10.1013139347565	5.6294420171807	2.86327893717257	3.58548352552211	1.467491299804	9.52196369204872	4.54324213124145	6.46640812881086	6.31819466726482	4.06864701820034	4.01229354728086	3.24125205483001	3.13442460817496	7.39857573701822	4.0029152628302	OV	8.75334701919414
TCGA-24-1548-01	5.15118111877881	2.47587733368269	3.34000811743607	10.8807653374874	4.44767636606517	2.69246313713459	5.50218746389933	5.54131677926944	11.0506802846785	3.90002716994098	8.43417698412855	1.89998011030192	8.79325559796693	6.55542109433225	2.07185858623713	4.56239001417346	7.4980030353965	3.79766340855895	7.68701790434145	2.89784721240771	3.40324449134647	5.71767841309913	8.38432406462607	1.01507797765291	7.79650386586165	7.8263703133051	11.0806662878546	8.83316667109989	6.2194917780626	3.03738287233799	3.88137556031166	1.70742220421014	7.94586291526981	3.01107049110278	7.24951228474472	6.98146222922925	5.72748903423143	3.4395108166181	1.21381876656428	3.48497398411578	8.16503514161331	2.95865014822494	OV	4.94752850651872
TCGA-24-1549-01	5.23872371584118	3.15216096475958	1.77753113673595	10.6309100991197	4.13456914767839	3.91869610777059	6.09131621562456	5.21925698998554	11.5104945894447	4.2101316019516	9.24238395749725	3.98417087988537	9.63181962448104	7.14026325172201	3.63138389413759	3.65898606070369	7.2395782287683	5.78637941837864	7.95582249876775	3.45767891162187	5.23872371584118	7.68701790434145	9.6218322729365	2.94994038484379	7.71687382147184	8.21486391499952	11.0306897788289	10.9807140978076	6.57520990276317	5.414234981257	5.7471141185521	3.79766340855895	9.85156240598861	8.67353762587677	7.17005277120889	5.36542757037268	4.66790048758002	4.61990052607713	3.01983380548825	3.81623442365836	5.4924088494279	3.89069918608275	OV	7.73677940953859
TCGA-24-1550-01	7.38863520782718	3.14328930785111	2.7774392389867	6.48618349549255	6.54552778135057	3.39419265788308	5.90429163677133	4.66790048758002	11.3405564301247	7.71687382147184	9.49200492473543	3.25915009012114	11.4805049800017	8.1351407523665	3.09020678100444	5.14146347898437	8.98285427291361	4.99593500923414	8.68351321943887	2.01881874253075	5.08319815190643	9.24238395749725	7.5079479063862	1.39824315875015	7.06084624783505	9.5718968454427	9.51197734125119	12.0303449306389	6.73362075643522	6.36757865041342	4.90884234582118	2.39437165707241	7.79650386586165	4.61990052607713	5.72748903423143	7.28925300315822	8.45411956037786	3.69585955485882	2.31393364775293	5.4924088494279	5.75692856472784	4.95720551594449	OV	8.93295482562172
TCGA-24-1551-01	6.14059526486312	3.30400802253797	3.27707405989652	7.9757424980281	5.36542757037268	4.65829518887023	5.8551408578721	5.94363279127982	10.970719063513	5.27767852009739	11.0906616865235	4.40000597382335	11.8603880613409	8.33447631611066	3.66819692819939	4.58154913521355	8.91299603065022	4.79300177024062	9.06270045072106	1.50608156687061	4.34290494073378	10.4310453803424	10.8707706594091	3.05496159683704	7.25944679324657	9.15253727841109	12.9501823092291	11.6404519780646	6.14059526486312	4.43813614896617	5.46308207930634	3.82552680187983	9.93147816929375	6.03221449068807	8.32450740276406	5.83548872900001	4.86053494416974	4.74483579042214	5.414234981257	5.91412523732421	6.48618349549255	3.65898606070369	OV	9.36219383283848
TCGA-24-1552-01	4.31439799340085	2.6419098048844	3.2681088509576	10.5109890093907	5.19979750716979	2.4431498729125	3.36707308644311	2.75185379854473	10.3910747590397	4.10629401443667	7.22964462842323	1.74229510845381	9.50199108526089	5.47285614709632	1.89998011030192	1.95897567206671	6.64449313731596	2.87190878411041	7.45822739099494	2.93254432644934	2.32192809488736	9.13257266593613	4.83157803158658	1.01507797765291	3.46677157756622	7.68701790434145	10.5409686627032	9.04273811185805	4.2101316019516	2.65872407838838	4.54324213124145	1.5190718239606	7.53778478133678	3.81623442365836	7.41845801771856	4.83157803158658	2.68401466758454	2.59169222069864	1.1088176053105	4.61990052607713	6.18989853008654	2.7093872252121	OV	7.22964462842323
TCGA-24-1553-01	6.87236647997016	4.85088031624606	2.69246313713459	8.5538440529385	6.08146338416209	5.46308207930634	8.95291418672232	5.2581975903027	10.7508374830494	6.5851053883848	9.87154090736675	4.94752850651872	11.1006571169615	9.98142784232952	5.31666117832758	5.17062207311207	9.32225546168747	6.32806977130073	9.46204702259273	2.50053039958154	6.56531513644648	8.10524857425023	10.1113048628494	2.07185858623713	8.44414817303153	9.81160630675537	12.2502961505314	11.1606303545704	7.48805854573083	7.57757246376511	7.43834190968646	4.52410562984231	10.580942183218	4.88951259161501	7.39857573701822	6.84262519230592	5.15118111877881	6.26883213091403	3.87205631882768	5.71767841309913	6.75343410581403	4.77372803864711	OV	9.02277629772114
TCGA-24-1555-01	4.16287777680036	4.46676587390284	1.72830208906149	11.0106994054488	3.38514679018529	1.81312517329443	3.88137556031166	3.63138389413759	10.0713415304864	4.19121928948733	8.59373907320531	1.17999288342957	9.29230281592852	6.16031371054989	1.679788696493	2.89784721240771	6.93186478620093	2.47587733368269	7.52783878193505	1.5190718239606	2.1875684680501	8.54387075460468	8.12517644505499	1.01507797765291	4.70634771113805	7.70692151817346	9.71172152819323	10.8207978291411	3.53057810476897	2.84604393431751	3.11671623014859	1.16885415575632	8.58376504660951	5.19007051173312	7.38863520782718	4.47631512668974	3.07256966902626	2.7348405810792	2.32993363237846	5.33616272591282	5.18034536300173	1.8274618644742	OV	8.64361186594479
TCGA-24-1556-01	5.69806105583284	3.88137556031166	4.10629401443667	9.12259054418664	4.90884234582118	4.09687652079618	6.16031371054989	5.86496869138992	9.94146796402549	5.06379211471512	8.91299603065022	4.08746284125034	11.5004980289926	8.18496594049771	3.08138461420473	5.21925698998554	8.48403489949414	5.09290415358407	8.4142352071513	1.74931342633355	4.91851057601067	8.96289407714106	10.2611760607517	1.69357584201308	7.96578236032228	8.72341726395546	11.5904679144522	9.70173349517773	6.67419633549476	4.6871189268298	5.65884212525988	3.79766340855895	9.37217869036472	5.11232205858368	8.02554726304225	6.1504540066804	6.57520990276317	4.24799856480596	3.08138461420473	6.9913833653665	7.06084624783505	4.0029152628302	OV	8.35441478353908
TCGA-24-1557-01	5.5706790930363	3.27707405989652	3.44859198044464	7.8363264066749	4.23852658624002	2.21103606826081	3.84412516406061	3.41230225715956	11.2006131211538	5.72748903423143	8.54387075460468	1.6729174275222	10.7408433065025	6.96162159323654	2.12551411880675	3.75131730981593	7.51789315609487	2.48408486266533	7.89606923623249	1.14678220783613	2.81167385460034	8.88305891693057	7.98570290999284	1.01507797765291	6.2194917780626	7.91598585236476	10.9607240637404	9.05271921615093	4.6871189268298	4.77372803864711	3.46677157756622	1.36130134228001	9.9114987930534	5.36542757037268	6.86245212549532	5.70786908408509	4.80264225895506	2.88919296279737	2.36206576402517	5.54131677926944	5.86496869138992	3.09903613126183	OV	9.25236750380411
TCGA-24-1558-01	4.96688468484955	4.29540987163049	2.6000380985843	8.71344100458247	3.38514679018529	1.83465127218851	3.15216096475958	3.62219341620227	10.9607240637404	3.55800657999046	8.32450740276406	1.19119997169429	9.36219383283848	6.17017437001205	1.59832659298	3.53971549248682	6.49607232829383	1.1088176053105	7.0211500020171	4.80264225895506	1.30105243093781	8.70346490994385	3.40324449134647	1.01507797765291	5.33616272591282	7.65716499985357	9.94146796402549	8.74337027238222	3.76984165007216	1.91464830307761	1.65921969043679	0.990034657081511	8.17500042155451	1.61175201132912	6.74352711070353	5.5706790930363	4.24799856480596	3.56716021751895	2.6000380985843	4.03106217948756	6.23922520901988	3.4395108166181	OV	9.54193667545755
TCGA-24-1560-01	4.51454169248821	3.14328930785111	2.94994038484379	10.5209821801288	3.84412516406061	1.29511909197241	5.05409210524645	4.18176850225834	10.5009958861213	3.98417087988537	8.35441478353908	2.37819717427073	8.69348898117993	5.34591601531236	2.59169222069864	2.76037357277908	6.55542109433225	3.31299867178276	6.90211304687788	2.88054680636108	3.00231470828842	7.08069747657201	7.38863520782718	1.01507797765291	4.92818102237751	6.77325000121228	10.2911518674308	9.14255491096044	3.80694661680014	3.25019781287157	3.39419265788308	1.75634622894942	7.91598585236476	2.52527422396563	7.07077160632125	4.86053494416974	4.22905808515037	1.74931342633355	3.8627414879615	4.15343788332676	5.80601950037269	4.22905808515037	OV	7.85623949723517
TCGA-24-1562-01	5.12203393633322	3.53971549248682	2.7178627571513	10.2212091104685	3.67741281921719	3.25019781287157	5.82566444949734	4.42859898189366	10.8407868481863	4.06864701820034	9.52196369204872	3.69585955485882	10.2611760607517	7.78654900130377	2.83743886122548	1.03031189375468	7.53778478133678	3.80694661680014	8.14510530535148	1.77045512517092	3.27707405989652	9.94146796402549	8.47406292495817	1.89266638627396	5.22898945346286	8.67353762587677	10.8807653374874	9.61184500925687	5.08319815190643	3.51231979808162	4.47631512668974	2.47587733368269	9.99141798434747	4.53367244882199	7.67706659837199	5.94363279127982	5.79619884691152	4.52410562984231	5.83548872900001	5.48263174049241	6.98146222922925	3.34000811743607	OV	8.34444544352552
TCGA-24-1563-01	4.93785367061916	2.94123843085835	2.72634722345807	8.94293443589355	4.35241377847365	3.77911089760816	4.91851057601067	5.42400126777631	11.2405963587883	6.14059526486312	9.12259054418664	4.48586735359869	10.5909356771932	7.8661964903043	6.38733808831276	4.40000597382335	7.8661964903043	3.51231979808162	8.53389764149629	1.97385787793091	3.53971549248682	6.88228142100977	9.79162871730955	2.55840506583267	6.49607232829383	8.71344100458247	10.1912345055828	10.2811598760826	6.37745795751641	3.22338023953746	3.79766340855895	2.25828692518895	9.87154090736675	4.02167586096801	7.2395782287683	5.551102773558	4.78336369162256	4.74483579042214	2.58335593397992	4.53367244882199	8.06539585615433	7.05092140461967	OV	8.61368766201306
TCGA-24-1564-01	5.414234981257	3.71432603506903	3.34902365021822	8.74337027238222	4.82193040494603	4.6871189268298	5.61964471291272	4.54324213124145	11.1706260013379	5.17062207311207	9.10262667393553	4.54324213124145	12.1503174039424	8.81321082702645	2.60839352325266	4.22905808515037	9.27233493604136	4.2006736634117	9.83158420439294	6.96162159323654	4.6007193525714	8.24476398216131	7.35881609862643	1.64558194307775	5.99283410827296	10.4810097833094	11.0007042690112	11.0906616865235	6.43675090458821	4.04045247856114	4.55281465901837	1.77045512517092	9.48201886033699	8.17500042155451	6.39721903724874	6.52574336266968	6.38733808831276	6.59500158844629	4.77372803864711	4.12514035098032	7.99566359433701	5.71767841309913	OV	8.30457022420452
TCGA-24-1567-01	4.84122800705071	1.44208405584378	2.03390924643191	9.67176989726263	2.35401632598722	2.13322854009702	2.99356649636134	4.10629401443667	11.9603620772946	4.24799856480596	8.67353762587677	1.44208405584378	11.4405191743677	4.61990052607713	0.884984915628808	1.79172608041003	4.61990052607713	5.32641110989816	5.92395996828584	1.14678220783613	1.05604813126033	6.51585226699564	5.38494568797386	1.01507797765291	4.59113286565118	6.1504540066804	8.09528501418504	8.62366222177394	2.4431498729125	5.31666117832758	1.34911895293288	1.42947704357455	7.78654900130377	5.90429163677133	6.45652160536212	4.15343788332676	3.45767891162187	1.61848762714846	1.55841943718155	4.66790048758002	4.87985109663535	3.75131730981593	OV	10.0513602487285
TCGA-24-1603-01	4.81228514231132	3.4395108166181	2.47587733368269	10.0313792280195	3.56716021751895	2.99356649636134	4.28592082573927	4.59113286565118	9.8615516194636	5.0346981702733	9.12259054418664	2.84604393431751	10.1812430885499	6.28857452523258	3.8627414879615	3.31299867178276	6.69400183569694	3.02860461225456	7.53778478133678	1.35520189595118	2.67557530557624	8.06539585615433	8.24476398216131	1.01507797765291	4.47631512668974	7.18991484621344	10.1212958535501	11.1806216781623	5.51196757396613	3.34902365021822	3.2055349319375	0.990034657081511	7.91598585236476	1.97385787793091	6.91202972381993	5.07349413462251	6.14059526486312	4.40953387491496	5.6294420171807	4.57196817883003	5.64904073242173	2.94123843085835	OV	8.23479706324854
TCGA-24-1604-01	4.82193040494603	5.72748903423143	3.22338023953746	11.0007042690112	3.79766340855895	2.14869393216997	5.58046939914552	4.8991763461976	10.650897573413	4.26695286851581	9.52196369204872	2.36206576402517	8.32450740276406	6.98146222922925	1.53867522362071	4.02167586096801	7.4980030353965	4.04984673403572	7.61736592204802	2.39437165707241	4.33339935039163	7.28925300315822	8.82318867271602	1.01507797765291	7.34887723116629	7.57757246376511	11.3505525873171	11.1206480722698	4.87019187590791	3.47586994583288	4.40000597382335	2.04905092184103	9.88153026918505	4.57196817883003	7.0211500020171	5.19007051173312	3.62219341620227	1.6729174275222	2.6000380985843	4.46676587390284	6.54552778135057	3.07256966902626	OV	7.48805854573083
TCGA-24-1616-01	3.73281202946139	3.09020678100444	1.27741957347637	12.0503401824367	2.66714509463772	1.27155330316361	3.00231470828842	3.2055349319375	10.4610238743583	4.37144111531919	8.24476398216131	1.83465127218851	10.0613508572017	5.06379211471512	1.88536630209721	2.16420774993775	5.97315031663654	1.5255905884282	6.76334173742217	6.78315889289741	1.19682911557613	6.97154163727767	8.69348898117993	1.01507797765291	3.31299867178276	6.55542109433225	9.18248510692294	9.50199108526089	4.91851057601067	1.5190718239606	1.951554411044	1.53867522362071	8.93295482562172	2.82884212909496	5.63924069338247	4.03106217948756	2.53354212336708	1.40445740574805	2.26620244715195	4.2006736634117	5.02500427129375	2.55010758916726	OV	9.44207557741761
TCGA-24-1842-01	5.4924088494279	2.99356649636134	3.72356660730688	8.15507010232493	5.95347086835584	4.74483579042214	7.16012244903253	6.41698336750714	10.5409686627032	5.8551408578721	10.0713415304864	5.00562267726803	13.0001760994864	8.44414817303153	3.85343109417482	4.78336369162256	8.75334701919414	5.96331004592741	9.09264492716039	1.14678220783613	5.21925698998554	8.07535865338757	8.80323313508855	2.25828692518895	8.19493169680336	9.2224172084402	11.5704744452206	11.2405963587883	6.77325000121228	5.97315031663654	6.70390558256643	4.17232132392339	9.70173349517773	5.96331004592741	8.19493169680336	6.36757865041342	6.17017437001205	5.92395996828584	6.16031371054989	4.69673203410694	8.11521238511351	3.71432603506903	OV	7.43834190968646
TCGA-24-1843-01	6.40710079880717	2.82884212909496	3.16992500144231	9.89151970440899	4.86053494416974	3.32199559376472	8.27466609920078	3.61300811020924	10.8108033769368	4.52410562984231	9.52196369204872	4.29540987163049	11.0306897788289	9.05271921615093	3.39419265788308	4.56239001417346	8.69348898117993	4.91851057601067	9.33223989416356	5.89445917422729	3.89069918608275	8.71344100458247	6.71380998794903	1.23096141383319	8.42420599504123	9.79162871730955	10.8907600523075	10.0613508572017	5.96331004592741	3.97480483083111	4.91851057601067	2.26620244715195	8.82318867271602	6.41698336750714	7.47811444001195	6.94178316391036	6.76334173742217	5.42400126777631	3.08138461420473	3.63138389413759	6.72371504738275	4.01229354728086	OV	7.59746848079497
TCGA-24-1844-01	5.46308207930634	4.40953387491496	2.17976962466251	10.4610238743583	4.2006736634117	2.10244450567668	3.85343109417482	3.16992500144231	10.3311203817826	4.58154913521355	7.41845801771856	1	10.3411126457238	5.00562267726803	0.884984915628808	1.8780799013328	6.17017437001205	1.34911895293288	6.67419633549476	1.95897567206671	1.0508662605809	8.03550901836343	7.36875538579611	1.01507797765291	4.05924492188326	6.89219694463116	11.1006571169615	9.37217869036472	3.11671623014859	1.45475555404544	1.50608156687061	0.990034657081511	9.11260854656635	4.72558670899557	7.96578236032228	4.92818102237751	3.37610692180761	1.45475555404544	1.05604813126033	3.31299867178276	6.42686673790381	4.8991763461976	OV	7.64721471196281
TCGA-24-1846-01	6.61479611258923	3.6405795140573	4.15343788332676	9.33223989416356	2.76037357277908	2.82884212909496	5.95347086835584	8.34444544352552	10.9607240637404	4.77372803864711	10.4910028106502	2.2900173099202	10.4910028106502	7.91598585236476	3.14328930785111	4.85088031624606	8.57379120020053	6.38733808831276	9.08266330711311	2.50876831700485	5.1317477473308	9.8615516194636	8.50397942638167	1.01507797765291	6.30832042102451	8.87308017068376	10.9307392739613	9.28231882041464	7.55767789063168	4.61990052607713	5.7373009388936	2.55840506583267	10.7908145884954	5.82566444949734	7.66711562943563	5.81584137060343	4.6007193525714	5.39470718080309	2.97609294306007	5.7373009388936	7.20977880715603	5.61964471291272	OV	8.05543331671743
TCGA-24-1849-01	6.43675090458821	3.78838482632161	3.91869610777059	9.27233493604136	5.4435385611301	5.96331004592741	7.8363264066749	4.45721961405385	11.2805800546037	6.87236647997016	9.66178220027094	5.1317477473308	11.4905014924562	9.21243400727962	4.6007193525714	4.24799856480596	9.23240052544526	5.37518581425734	9.42210453027594	1.70049164063475	4.96688468484955	8.94293443589355	9.03275713874514	2.45949298138358	7.31906317597605	10.6309100991197	11.1906173848363	11.2006131211538	7.18991484621344	4.81228514231132	6.13073749159997	4.51454169248821	9.60185783405175	5.19007051173312	7.63726476811629	6.79306840821915	8.10524857425023	5.04439411935845	5.29716641310144	4.2006736634117	7.27931715550728	5.65884212525988	OV	8.27466609920078
TCGA-24-1850-01	7.01122725542325	2.2741293827386	3.37610692180761	7.65716499985357	4.86053494416974	3.62219341620227	6.65439352363872	5.30691294232939	11.2805800546037	4.79300177024062	9.14255491096044	2.67557530557624	11.0506802846785	7.61736592204802	3.94673155264998	4.45721961405385	8.03550901836343	4.6871189268298	8.54387075460468	6.87236647997016	2.69246313713459	8.12517644505499	8.79325559796693	1.81312517329443	6.55542109433225	9.03275713874514	9.88153026918505	9.56191003031625	6.74352711070353	5.27767852009739	5.01531243580359	0.990034657081511	9.51197734125119	4.2006736634117	6.62469442710071	5.78637941837864	3.63138389413759	4.02167586096801	2.242490307036	4.42859898189366	7.48805854573083	6.23922520901988	OV	8.374354095534
TCGA-24-1924-01	5.89445917422729	4.45721961405385	3.24125205483001	10.8607760183278	5.60005425685427	4.52410562984231	7.31906317597605	5.56089021467045	9.59187074793493	6.09131621562456	9.75167448022276	4.02167586096801	10.7608316997986	9.54193667545755	4.23852658624002	6.43675090458821	9.32225546168747	6.76334173742217	9.45206125059427	3.01983380548825	6.39721903724874	7.77659444926091	11.2206046819024	1.26570385139098	8.24476398216131	9.89151970440899	11.0406850153094	10.6908730366457	7.31906317597605	6.31819466726482	6.02236781302845	2.68401466758454	9.43209000374812	5.88462785734143	7.00130504198955	6.38733808831276	4.90884234582118	5.12203393633322	4.41906488409228	2.88054680636108	7.06084624783505	5.19007051173312	OV	7.3389387862992
TCGA-24-1928-01	5.48263174049241	2.80310239595253	3.85343109417482	7.45822739099494	5.0346981702733	2.90650951429694	5.96331004592741	3.90935948581676	10.7408433065025	5.14146347898437	8.66356220165767	2.03390924643191	10.1912345055828	6.59500158844629	6.37745795751641	3.17881730713462	7.57757246376511	4.84122800705071	8.34444544352552	2.45131624892209	3.79766340855895	6.74352711070353	7.36875538579611	1.01507797765291	6.38733808831276	8.65358694795363	9.82159521731616	10.5709487344662	5.40447028209273	5.70786908408509	4.55281465901837	1.65921969043679	9.27233493604136	3.66819692819939	7.61736592204802	5.69806105583284	6.75343410581403	5.6294420171807	3.00231470828842	3.77911089760816	6.46640812881086	8.16503514161331	OV	7.2395782287683
TCGA-24-1930-01	6.37745795751641	5.01531243580359	3.57631920962397	8.45411956037786	5.32641110989816	4.72558670899557	7.22964462842323	5.75692856472784	11.0406850153094	5.48263174049241	8.36438433469177	4.62949517802197	11.2306005059285	9.12259054418664	4.5049806550494	5.97315031663654	9.5718968454427	5.60005425685427	9.59187074793493	4.25747399935638	5.45330954725283	8.29460196198148	8.70346490994385	1.49315455647462	8.96289407714106	10.1512691969968	12.0303449306389	10.530975398008	7.57757246376511	5.71767841309913	6.19976201798932	2.0947793379315	9.94146796402549	4.90884234582118	7.24951228474472	7.12040600591417	3.72356660730688	5.19979750716979	3.85343109417482	3.15216096475958	8.7733009924679	4.32389702779414	OV	8.09528501418504
TCGA-24-2019-01	5.88462785734143	6.53563520246439	3.77911089760816	12.1503174039424	4.18176850225834	4.31439799340085	6.48618349549255	4.33339935039163	10.321128171608	4.35241377847365	9.40213388670785	3.05496159683704	9.36219383283848	7.17005277120889	3.38514679018529	3.80694661680014	7.22964462842323	4.35241377847365	7.96578236032228	1.32495270471191	4.04984673403572	9.8016174732416	9.40213388670785	1.01507797765291	6.31819466726482	8.08532170664964	9.54193667545755	9.76166292040646	5.00562267726803	5.50218746389933	5.69806105583284	2.13322854009702	9.88153026918505	6.16031371054989	8.00562454919388	5.60005425685427	4.06864701820034	3.55800657999046	4.24799856480596	3.81623442365836	5.67844893646537	4.15343788332676	OV	8.69348898117993
TCGA-24-2020-01	5.98299167317278	1.40445740574805	3.96544290989388	6.10117004879547	3.24125205483001	2.82025377961879	2.99356649636134	4.06864701820034	10.9907091663858	4.38095957429007	6.17017437001205	1.87080722742063	11.5404844126497	5.414234981257	0.884984915628808	2.75185379854473	5.36542757037268	1.72132746817637	6.20962643606519	3.24125205483001	1.5125688058269	9.05271921615093	3.11671623014859	1.01507797765291	4.74483579042214	6.55542109433225	7.28925300315822	11.2006131211538	3.76057711150096	1.55841943718155	2.37819717427073	0.990034657081511	10.0313792280195	2.28206768573105	7.08069747657201	4.8991763461976	3.02860461225456	1.57830354161105	2.88054680636108	4.08746284125034	5.92395996828584	2.55010758916726	OV	8.02554726304225
TCGA-24-2023-01	4.58154913521355	3.78838482632161	3.25019781287157	10.5009958861213	5.27767852009739	3.08138461420473	5.34591601531236	4.99593500923414	10.6708852200449	5.39470718080309	8.97287410618942	3.16103954165925	10.2911518674308	6.88228142100977	2.59169222069864	4.25747399935638	7.35881609862643	3.67741281921719	7.88611136182194	1.59163686308139	3.62219341620227	7.12040600591417	11.0406850153094	1.01507797765291	6.24909328567989	8.08532170664964	9.89151970440899	9.38216365233038	5.24845976535282	3.81623442365836	4.47631512668974	3.24125205483001	10.8307923196457	8.56381753522509	8.09528501418504	5.31666117832758	3.02860461225456	3.68663370448297	3.60382800625361	2.97609294306007	5.23872371584118	3.76984165007216	OV	6.37745795751641
TCGA-24-2024-01	4.99593500923414	6.01252218534708	2.7348405810792	10.8507814145006	3.52144619614242	2.94123843085835	5.54131677926944	2.82025377961879	10.6009292160796	5.67844893646537	9.76166292040646	2.37819717427073	10.3910747590397	6.22935803777086	1.61848762714846	2.55840506583267	6.80297854294739	2.6251328358001	7.37869508981128	1.85630323328894	1.77045512517092	8.11521238511351	7.74673268983494	1.21381876656428	5.2581975903027	7.9757424980281	9.75167448022276	9.58188375152447	5.1317477473308	3.2681088509576	2.99356649636134	2.65031230053778	8.93295482562172	4.71596594153259	7.8363264066749	5.47285614709632	4.35241377847365	4.17232132392339	3.51231979808162	4.90884234582118	7.1501926081035	2.54181992673475	OV	8.90301684791804
TCGA-24-2026-01	5.4435385611301	3.79766340855895	3.40324449134647	9.04273811185805	4.27643515102476	4.08746284125034	6.75343410581403	5.4924088494279	10.6009292160796	4.04984673403572	9.93147816929375	2.67557530557624	9.79162871730955	7.42839976367146	3.2055349319375	4.85088031624606	8.15507010232493	5.63924069338247	8.38432406462607	2.52527422396563	4.87985109663535	6.89219694463116	8.60371327874974	1.01507797765291	7.5079479063862	8.61368766201306	10.7408433065025	9.63181962448104	6.82280065384376	4.62949517802197	5.79619884691152	3.14328930785111	9.12259054418664	4.49542253591994	5.34591601531236	5.35567096710634	3.32199559376472	4.17232132392339	3.28604568159033	4.93785367061916	5.7373009388936	4.08746284125034	OV	4.44767636606517
TCGA-24-2027-01	5.8551408578721	4.0780529992078	4.25747399935638	10.580942183218	4.24799856480596	1.82028648405417	3.87205631882768	3.97480483083111	10.8907600523075	4.09687652079618	8.92297535688049	2.01129279318447	9.18248510692294	4.80264225895506	5.56089021467045	3.39419265788308	6.68409875183243	2.03390924643191	6.49607232829383	2.65872407838838	1.37969844810088	8.03550901836343	5.39470718080309	1.01507797765291	5.17062207311207	6.47629542726537	8.44414817303153	11.0806662878546	3.19662230902072	4.87019187590791	2.01129279318447	1.57830354161105	9.48201886033699	6.9913833653665	8.33447631611066	6.07161156116973	3.55800657999046	3.71432603506903	1.0508662605809	5.33616272591282	5.59026112354822	5.01531243580359	OV	9.71172152819323
TCGA-24-2033-01	4.24799856480596	2.33795021411391	2.82025377961879	10.0014081943928	4.04984673403572	2.16420774993775	4.21959308314563	3.7420622730727	10.3411126457238	4.87019187590791	9.79162871730955	1.64558194307775	10.920744414692	6.10117004879547	1.89998011030192	1.99627972566346	7.4980030353965	2.242490307036	8.08532170664964	5.06379211471512	1.16331046113783	6.55542109433225	2.25038286307402	1.37354964399439	6.43675090458821	8.76332392625665	9.40213388670785	11.0906616865235	4.69673203410694	2.4349938989145	2.80310239595253	2.0642434053172	8.5239247148947	1.84907199931701	8.19493169680336	6.30832042102451	8.63363695681941	3.25019781287157	2.30595033710879	2.94123843085835	6.80297854294739	2.4431498729125	OV	5.32641110989816
TCGA-24-2035-01	5.94363279127982	3.53057810476897	4.14400166606012	8.18496594049771	6.53563520246439	4.87985109663535	7.1005507384594	4.04045247856114	11.460512028009	6.72371504738275	8.94293443589355	4.8991763461976	11.4705084917965	8.49400706707733	4.25747399935638	3.69585955485882	8.60371327874974	5.78637941837864	8.92297535688049	1.14678220783613	5.19979750716979	7.77659444926091	9.17250237722637	1.7143674932764	6.66429459123602	10.0413697055167	10.3311203817826	11.8403934777367	6.47629542726537	4.62949517802197	5.35567096710634	4.2101316019516	9.8615516194636	5.0346981702733	6.98146222922925	6.79306840821915	6.82280065384376	4.14400166606012	4.05924492188326	5.29716641310144	7.13033438321058	5.6294420171807	OV	8.51395197609013
TCGA-24-2036-01	5.1317477473308	5.33616272591282	3.94673155264998	10.7008670079527	3.76984165007216	1.61175201132912	4.54324213124145	2.7178627571513	10.9407341687222	4.75446407226964	8.09528501418504	1.43577247425965	10.1612604338413	4.83157803158658	6.07161156116973	2.79453944569699	6.53563520246439	1.61175201132912	6.84262519230592	1.23670955122796	1	9.04273811185805	6.45652160536212	1	4.86053494416974	7.59746848079497	10.1812430885499	10.4810097833094	3.52144619614242	6.13073749159997	1.61175201132912	1	9.88153026918505	5.51196757396613	8.14510530535148	7.34887723116629	6.51585226699564	1.90730743050151	3.11671623014859	6.26883213091403	5.19979750716979	5.88462785734143	OV	9.78164003949763
TCGA-24-2038-01	3.4213659220451	3.14328930785111	3.04616854680184	11.1806216781623	2.59169222069864	2.91517982768714	3.94673155264998	3.34902365021822	9.59187074793493	2.84604393431751	9.9114987930534	3.39419265788308	12.6502244457111	6.01252218534708	2.98482589476312	2.04147371038928	6.9913833653665	1.1088176053105	7.53778478133678	6.48618349549255	1.30700248387121	7.16012244903253	4.70634771113805	1.01507797765291	2.87190878411041	7.48805854573083	10.8507814145006	10.0113984719966	2.87190878411041	2.87190878411041	1.61175201132912	2.96736768094267	10.3511049630608	1.2540554823635	7.19984659255141	3.54885832795991	4.55281465901837	1.87080722742063	3.21445425421009	3.84412516406061	4.65829518887023	4.04984673403572	OV	7.61736592204802
TCGA-24-2254-01	5.31666117832758	5.10261212675158	3.72356660730688	11.1606303545704	4.31439799340085	2.7093872252121	3.94673155264998	3.09020678100444	10.680879107246	6.54552778135057	7.75668629135049	2.35401632598722	11.1206480722698	6.95170210085573	3.77911089760816	3.48497398411578	8.04547103685652	2.79453944569699	8.15507010232493	1.50608156687061	1.39204523211383	9.27233493604136	6.47629542726537	1.01507797765291	5.60005425685427	9.01279558970126	10.3411126457238	11.5104945894447	4.5049806550494	3.4395108166181	2.242490307036	2.1875684680501	9.56191003031625	3.59465313456789	7.91598585236476	6.09131621562456	3.39419265788308	4.47631512668974	3.01107049110278	4.52410562984231	6.1504540066804	5.26793717906792	OV	9.28231882041464
TCGA-24-2261-01	6.43675090458821	4.06864701820034	3.77911089760816	8.74337027238222	5.04439411935845	5.01531243580359	7.67706659837199	5.26793717906792	9.85156240598861	5.75692856472784	9.26235116357923	4.29540987163049	11.0007042690112	8.64361186594479	4.13456914767839	5.63924069338247	9.18248510692294	5.51196757396613	9.42210453027594	6.39721903724874	5.5217491697503	8.89303780967789	7.80645904079528	1.47388318970464	7.93590361174681	9.71172152819323	11.1606303545704	12.6402260067322	6.80297854294739	6.91202972381993	6.57520990276317	3.30400802253797	10.1113048628494	5.90429163677133	8.86310157195212	6.2194917780626	6.23922520901988	5.66864486291578	4.32389702779414	4.28592082573927	7.63726476811629	3.98417087988537	OV	8.19493169680336
TCGA-24-2262-01	6.34782252968642	2.66714509463772	4.35241377847365	9.10262667393553	2.31393364775293	4.01229354728086	6.84262519230592	6.23922520901988	10.0413697055167	4.39048120038826	8.07535865338757	3.15216096475958	11.260588150214	7.8263703133051	3.80694661680014	3.04616854680184	7.5676249954713	5.98299167317278	7.85623949723517	2.23460930330595	3.78838482632161	8.12517644505499	9.33223989416356	1.01507797765291	6.74352711070353	8.38432406462607	10.3610973334254	10.9907091663858	6.11102487695713	5.23872371584118	5.94363279127982	3.01107049110278	9.89151970440899	5.48263174049241	8.39429424053811	6.12088069343549	3.61300811020924	4.8991763461976	6.82280065384376	3.16992500144231	6.06176075345336	7.18991484621344	OV	8.76332392625665
TCGA-24-2267-01	6.52574336266968	4.85088031624606	4.37144111531919	9.70173349517773	5.50218746389933	4.59113286565118	8.38432406462607	6.88228142100977	10.8108033769368	5.71767841309913	9.92148844547232	5.01531243580359	11.2206046819024	9.01279558970126	4.25747399935638	5.5217491697503	9.40213388670785	6.03221449068807	9.34222443400615	3.97480483083111	5.98299167317278	8.48403489949414	12.5102473159169	1.01507797765291	9.17250237722637	10.0513602487285	12.2802900564542	10.1212958535501	7.27931715550728	6.46640812881086	6.74352711070353	3.98417087988537	10.7608316997986	5.27767852009739	8.17500042155451	7.24951228474472	5.1317477473308	5.88462785734143	4.03106217948756	4.91851057601067	6.46640812881086	4.43813614896617	OV	7.27931715550728
TCGA-24-2271-01	6.37745795751641	4.69673203410694	4.34290494073378	9.65179458874743	4.27643515102476	4.21959308314563	7.35881609862643	4.02167586096801	10.5609553312519	5.79619884691152	9.36219383283848	5.90429163677133	10.2212091104685	7.94586291526981	4.08746284125034	4.29540987163049	7.64721471196281	6.33794572735453	7.98570290999284	3.01983380548825	5.70786908408509	7.88611136182194	8.05543331671743	2.17198270324195	7.72682645267475	8.70346490994385	10.7408433065025	9.75167448022276	5.53153224143605	5.7373009388936	6.10117004879547	5.12203393633322	10.0813322681358	5.53153224143605	7.90602740040838	6.71380998794903	8.59373907320531	4.09687652079618	8.19493169680336	4.22905808515037	7.32900076692821	4.52410562984231	OV	7.14026325172201
TCGA-24-2281-01	5.89445917422729	3.8627414879615	3.08138461420473	8.62366222177394	4.3049022677843	3.69585955485882	7.05092140461967	5.84531420110871	10.4210526488857	4.66790048758002	10.0113984719966	4.62949517802197	11.7304246476963	8.54387075460468	4.47631512668974	5.72748903423143	8.68351321943887	6.38733808831276	9.20245092276655	3.67741281921719	5.24845976535282	8.19493169680336	8.61368766201306	1.80597797441368	8.43417698412855	9.73169784134654	11.1606303545704	9.48201886033699	7.04099708020507	6.48618349549255	6.60489849811473	2.2741293827386	10.3810822317768	6.73362075643522	8.30457022420452	7.09062385510454	5.38494568797386	5.60005425685427	3.78838482632161	4.15343788332676	7.18991484621344	4.28592082573927	OV	9.21243400727962
TCGA-24-2288-01	6.98146222922925	4.71596594153259	4.02167586096801	7.68701790434145	4.37144111531919	4.38095957429007	8.10524857425023	5.60005425685427	9.9114987930534	5.09290415358407	7.93590361174681	4.28592082573927	10.5409686627032	8.45411956037786	3.91869610777059	5.40447028209273	8.26469850169504	6.00267761472089	8.17500042155451	2.11781194201032	5.08319815190643	7.9757424980281	9.59187074793493	1.01507797765291	7.9757424980281	9.21243400727962	10.8008089632989	10.1212958535501	6.37745795751641	6.00267761472089	6.22935803777086	2.94994038484379	9.89151970440899	5.17062207311207	8.39429424053811	6.45652160536212	4.98624944533124	4.57196817883003	4.32389702779414	3.69585955485882	8.374354095534	4.91851057601067	OV	8.30457022420452
TCGA-24-2289-01	5.54131677926944	3.00231470828842	3.58548352552211	8.40426462185	4.93785367061916	3.69585955485882	5.51196757396613	4.41906488409228	11.460512028009	5.54131677926944	7.72682645267475	2.78598504596302	10.9507290987296	7.95582249876775	3.28604568159033	6.02236781302845	9.13257266593613	5.51196757396613	9.2224172084402	4.14400166606012	4.6871189268298	8.70346490994385	6.29844703839567	1.83465127218851	7.08069747657201	9.35220908047588	10.1812430885499	11.1106525789496	5.95347086835584	3.66819692819939	5.15118111877881	1.63200448873035	8.64361186594479	5.86496869138992	8.11521238511351	5.91412523732421	5.5217491697503	5.16090065427553	3.31299867178276	6.01252218534708	8.20489768884306	5.65884212525988	OV	8.11521238511351
TCGA-24-2290-01	6.12088069343549	1.86354832367643	2.7178627571513	6.13073749159997	3.53971549248682	2.94994038484379	4.54324213124145	5.56089021467045	9.4720328927323	5.86496869138992	8.69348898117993	1.2892024886148	10.970719063513	7.80645904079528	2.7348405810792	6.09131621562456	9.13257266593613	4.51454169248821	9.27233493604136	1.92937052961804	3.94673155264998	9.56191003031625	9.1924679557096	1.01507797765291	7.0211500020171	9.45206125059427	11.3205641960812	10.5209821801288	5.68825433704135	3.4213659220451	3.97480483083111	1.5125688058269	9.67176989726263	4.42859898189366	7.27931715550728	6.19976201798932	3.7420622730727	4.76409482695253	4.21959308314563	5.59026112354822	6.00267761472089	4.58154913521355	OV	8.7733009924679
TCGA-24-2293-01	6.56531513644648	3.99354103214618	3.63138389413759	9.73169784134654	4.87985109663535	5.19007051173312	6.56531513644648	5.0346981702733	11.4805049800017	6.29844703839567	10.0014081943928	3.72356660730688	11.3805412173674	8.5538440529385	3.56716021751895	5.17062207311207	8.96289407714106	4.36192584337647	9.37217869036472	2.3459777940047	4.05924492188326	9.29230281592852	9.40213388670785	1.55182244321305	6.50596192050492	9.72170964377248	11.1706260013379	10.8607760183278	7.28925300315822	4.22905808515037	5.28742160191145	3.53971549248682	10.321128171608	6.96162159323654	7.92594459013023	7.72682645267475	7.68701790434145	5.70786908408509	5.61964471291272	4.49542253591994	8.36438433469177	4.39048120038826	OV	8.87308017068376
TCGA-24-2297-01	5.93379582210517	2.90650951429694	4.28592082573927	8.03550901836343	4.45721961405385	2.7348405810792	5.08319815190643	3.99354103214618	10.3411126457238	4.0780529992078	7.14026325172201	3.09903613126183	9.93147816929375	5.68825433704135	1.80597797441368	3.28604568159033	6.18989853008654	3.09903613126183	6.29844703839567	4.97656599927134	2.70092067079099	8.64361186594479	9.1924679557096	1.01507797765291	6.03221449068807	6.73362075643522	10.3011439140548	9.961447764268	3.90935948581676	2.8546573067896	3.53971549248682	1.39204523211383	8.81321082702645	3.6405795140573	8.1351407523665	5.38494568797386	2.14095515989205	2.29797820910785	3.19662230902072	4.36192584337647	5.18034536300173	3.75131730981593	OV	8.28463391980665
TCGA-24-2298-01	4.99593500923414	2.30595033710879	3.91869610777059	8.70346490994385	2.82884212909496	2.52527422396563	4.99593500923414	4.56239001417346	10.8907600523075	3.85343109417482	7.4980030353965	2.53354212336708	11.1506347380688	6.19976201798932	2.49230256639332	4.83157803158658	6.98146222922925	4.23852658624002	7.46817072088047	2.36206576402517	3.6405795140573	7.2991892911185	9.65179458874743	1.01507797765291	7.06084624783505	7.59746848079497	11.0406850153094	9.48201886033699	6.25896226166122	2.95865014822494	3.6405795140573	2.00377977252234	9.40213388670785	7.04099708020507	8.86310157195212	5.56089021467045	3.88137556031166	2.16420774993775	2.56671231196998	5.95347086835584	8.53389764149629	4.17232132392339	OV	8.94293443589355
TCGA-25-1312-01	4.64869252644097	2.07185858623713	3.62219341620227	9.48201886033699	4.97656599927134	2.75185379854473	4.40953387491496	3.72356660730688	10.2511842375447	6.03221449068807	8.5538440529385	2.95865014822494	9.84157326745834	7.05092140461967	1.41068794565867	4.25747399935638	7.65716499985357	3.04616854680184	7.93590361174681	1.75634622894942	2.16420774993775	7.8263703133051	6.06176075345336	1.01507797765291	6.38733808831276	8.20489768884306	11.4205264204498	10.0513602487285	4.0029152628302	2.57502928289061	3.34000811743607	1.77045512517092	8.75334701919414	4.12514035098032	8.30457022420452	6.45652160536212	3.55800657999046	2.46768002478876	1.89998011030192	3.92803700999273	6.2194917780626	3.2055349319375	OV	7.14026325172201
TCGA-25-1313-01	4.83157803158658	4.44767636606517	3.81623442365836	10.7808202527961	5.48263174049241	3.2055349319375	4.97656599927134	5.08319815190643	10.6608913753355	5.90429163677133	8.88305891693057	3.35804531792332	10.321128171608	8.06539585615433	3.13442460817496	5.10261212675158	9.20245092276655	4.17232132392339	9.37217869036472	3.8627414879615	2.82884212909496	8.12517644505499	10.0014081943928	1.59163686308139	8.30457022420452	9.77165144034797	11.6404519780646	10.2811598760826	6.93186478620093	3.48497398411578	3.1078726269439	1.65239329900447	9.83158420439294	3.7420622730727	6.66429459123602	4.8991763461976	4.42859898189366	2.37819717427073	2.83743886122548	5.5706790930363	6.5851053883848	4.51454169248821	OV	9.28231882041464
TCGA-25-1314-01	5.60984878973297	3.54885832795991	3.87205631882768	9.30228692181775	4.2101316019516	3.40324449134647	5.58046939914552	4.48586735359869	10.0813322681358	4.40000597382335	8.1351407523665	3.34902365021822	8.90301684791804	7.53778478133678	3.76984165007216	4.02167586096801	7.18991484621344	3.31299867178276	7.8263703133051	1.99627972566346	3.89069918608275	8.46409114480462	7.3389387862992	1.01507797765291	6.50596192050492	7.96578236032228	9.81160630675537	10.3311203817826	5.17062207311207	4.28592082573927	4.19121928948733	3.44859198044464	9.55192330677609	3.60382800625361	8.57379120020053	5.551102773558	5.48263174049241	3.64978024614063	3.32199559376472	4.70634771113805	6.62469442710071	3.69585955485882	OV	8.25473112883112
TCGA-25-1315-01	5.21925698998554	2.56671231196998	2.48408486266533	9.84157326745834	4.02167586096801	1.59163686308139	6.17017437001205	4.08746284125034	11.5104945894447	4.28592082573927	7.21971148683644	1	7.8363264066749	4.28592082573927	2.46768002478876	2.32192809488736	5.65884212525988	1.31895264329099	5.93379582210517	6.49607232829383	1.6729174275222	7.34887723116629	5.60005425685427	1.38586365296432	6.60489849811473	5.79619884691152	8.5538440529385	9.56191003031625	2.98482589476312	2.41871333943918	1.11418948355201	1.35520189595118	7.01122725542325	2.63351663531436	5.92395996828584	4.95720551594449	5.71767841309913	2.19537918723705	1.02521659765415	4.10629401443667	6.06176075345336	3.6405795140573	OV	9.51197734125119
TCGA-25-1316-01	4.85088031624606	3.78838482632161	4.49542253591994	7.8363264066749	3.61300811020924	3.83482372434345	6.33794572735453	3.91869610777059	10.8507814145006	5.63924069338247	8.57379120020053	3.07256966902626	10.9007548036159	6.33794572735453	2.91517982768714	2.88054680636108	6.38733808831276	2.32993363237846	6.30832042102451	1.81312517329443	3.64978024614063	8.72341726395546	7.68701790434145	1.01507797765291	6.55542109433225	7.45822739099494	9.69174554529889	8.58376504660951	5.7471141185521	6.07161156116973	7.11047812320034	2.03390924643191	9.45206125059427	5.77656122298536	5.8747976938127	7.52783878193505	2.21888213769176	3.92803700999273	2.30595033710879	3.25915009012114	7.65716499985357	4.90884234582118	OV	8.95291418672232
TCGA-25-1317-01	5.71767841309913	4.63909251716718	3.43043545286456	10.5109890093907	2.7774392389867	2.242490307036	5.89445917422729	3.79766340855895	10.8207978291411	4.2006736634117	9.18248510692294	2.50876831700485	12.0403425483118	5.63924069338247	1.69357584201308	2.12551411880675	6.26883213091403	3.47586994583288	6.34782252968642	1.43577247425965	2.74334278705986	8.57379120020053	7.59746848079497	1.01507797765291	5.4435385611301	7.5079479063862	9.78164003949763	9.79162871730955	4.73520999732714	3.25019781287157	2.89784721240771	1.2540554823635	9.83158420439294	2.47587733368269	7.2395782287683	4.67750840579316	4.59113286565118	3.02860461225456	3.46677157756622	4.12514035098032	7.84628280200749	2.16420774993775	OV	8.29460196198148
TCGA-25-1318-01	5.00562267726803	3.36707308644311	4.61030857850349	9.60185783405175	4.43813614896617	1.6252384652496	3.79766340855895	3.91869610777059	9.85156240598861	4.57196817883003	8.06539585615433	2.40247493593719	10.1013139347565	6.77325000121228	3.28604568159033	4.33339935039163	8.11521238511351	3.01983380548825	8.53389764149629	1.47388318970464	2.81167385460034	8.57379120020053	7.14026325172201	1.01507797765291	5.8747976938127	8.76332392625665	9.77165144034797	9.63181962448104	5.5217491697503	2.15644481087856	3.90935948581676	0.990034657081511	8.24476398216131	6.53563520246439	6.66429459123602	4.85088031624606	3.47586994583288	3.51231979808162	3.7420622730727	3.92803700999273	7.2991892911185	6.79306840821915	OV	8.17500042155451
TCGA-25-1319-01	5.90429163677133	4.5049806550494	3.75131730981593	10.021388816693	5.01531243580359	3.69585955485882	5.12203393633322	5.37518581425734	10.3011439140548	4.8991763461976	8.19493169680336	3.97480483083111	9.77165144034797	7.24951228474472	3.23231285175404	3.71432603506903	7.89606923623249	3.15216096475958	8.44414817303153	4.61030857850349	3.83482372434345	7.98570290999284	8.66356220165767	1.69357584201308	6.64449313731596	8.62366222177394	11.8403934777367	10.0113984719966	5.11232205858368	3.94673155264998	4.31439799340085	1.46111541106781	8.30457022420452	3.85343109417482	7.17998357135454	4.97656599927134	6.26883213091403	3.02860461225456	3.44859198044464	4.25747399935638	8.79325559796693	4.79300177024062	OV	6.92194697155351
TCGA-25-1320-01	5.11232205858368	3.32199559376472	3.88137556031166	9.1924679557096	4.69673203410694	2.32192809488736	5.51196757396613	4.70634771113805	11.0007042690112	5.07349413462251	9.08266330711311	2.89784721240771	10.9007548036159	6.52574336266968	4.41906488409228	5.11232205858368	7.8263703133051	4.21959308314563	8.3145387049654	1.951554411044	3.2681088509576	7.73677940953859	7.16012244903253	1.24247462047645	5.95347086835584	8.68351321943887	11.060675586709	10.1013139347565	6.30832042102451	3.38514679018529	4.49542253591994	0.990034657081511	9.53195013700038	4.98624944533124	7.75668629135049	6.18003597864946	4.80264225895506	5.63924069338247	3.46677157756622	4.31439799340085	7.91598585236476	5.72748903423143	OV	8.32450740276406
TCGA-25-1321-01	4.51454169248821	5.5217491697503	2.96736768094267	11.3605487710435	4.31439799340085	1.59832659298	4.97656599927134	2.58335593397992	10.7508374830494	4.43813614896617	8.43417698412855	1.53212506611158	9.06270045072106	6.08146338416209	2.2741293827386	3.8627414879615	7.26938175118885	1.951554411044	7.45822739099494	3.81623442365836	1.6866748476107	6.57520990276317	4.24799856480596	1.01507797765291	5.21925698998554	7.75668629135049	9.79162871730955	9.76166292040646	3.78838482632161	2.92385811191835	4.45721961405385	0.990034657081511	8.38432406462607	2.28206768573105	7.66711562943563	4.6871189268298	2.2900173099202	2.94123843085835	1.18558788948432	4.40000597382335	6.02236781302845	2.87190878411041	OV	8.35441478353908
TCGA-25-1322-01	5.24845976535282	1.87080722742063	3.63138389413759	7.68701790434145	5.76674426899593	2.25038286307402	4.08746284125034	5.56089021467045	10.4410381619704	5.06379211471512	9.58188375152447	1.50608156687061	10.6309100991197	7.0211500020171	2.2900173099202	5.09290415358407	8.3145387049654	3.4395108166181	8.75334701919414	1.83465127218851	3.00231470828842	9.48201886033699	8.98285427291361	1.01507797765291	7.61736592204802	9.20245092276655	11.3505525873171	10.5409686627032	5.71767841309913	3.88137556031166	3.52144619614242	3.14328930785111	10.7908145884954	5.24845976535282	8.56381753522509	5.20952633724985	5.91412523732421	4.98624944533124	3.92803700999273	5.82566444949734	6.29844703839567	5.14146347898437	OV	8.94293443589355
TCGA-25-1323-01	5.28742160191145	2.65031230053778	3.7420622730727	10.9507290987296	4.19121928948733	1.951554411044	2.93254432644934	4.2101316019516	10.9307392739613	5.46308207930634	9.46204702259273	1.70049164063475	9.73169784134654	5.90429163677133	1.34911895293288	2.74334278705986	6.68409875183243	2.02635757536804	7.14026325172201	2.39437165707241	1.64558194307775	8.57379120020053	6.01252218534708	1.01507797765291	7.26938175118885	7.43834190968646	9.95145782917873	9.56191003031625	4.15343788332676	5.27767852009739	2.40247493593719	0.990034657081511	9.24238395749725	4.71596594153259	8.90301684791804	5.5706790930363	3.18771642189603	1.54524102729639	2.26620244715195	4.25747399935638	6.87236647997016	3.09903613126183	OV	8.36438433469177
TCGA-25-1324-01	4.83157803158658	3.40324449134647	3.57631920962397	9.95145782917873	4.78336369162256	2.33795021411391	6.46640812881086	4.23852658624002	11.0706709211757	4.13456914767839	8.90301684791804	3.17881730713462	9.05271921615093	6.56531513644648	2.0642434053172	2.94994038484379	6.30832042102451	3.78838482632161	6.05191096786336	5.77656122298536	4.08746284125034	4.51454169248821	7.65716499985357	1.46111541106781	7.22964462842323	6.41698336750714	9.73169784134654	9.69174554529889	4.61030857850349	3.75131730981593	4.80264225895506	2.07948633244772	7.07077160632125	3.01983380548825	8.15507010232493	4.48586735359869	6.07161156116973	3.29502368082856	2.38627905456014	4.13456914767839	8.39429424053811	2.3459777940047	OV	5.99283410827296
TCGA-25-1326-01	5.54131677926944	3.01107049110278	3.71432603506903	7.94586291526981	5.36542757037268	4.51454169248821	6.27870288742811	4.35241377847365	10.5509619738914	5.27767852009739	9.38216365233038	2.87190878411041	10.7408433065025	8.04547103685652	3.2055349319375	4.93785367061916	8.82318867271602	4.63909251716718	9.21243400727962	3.82552680187983	3.89069918608275	9.85156240598861	8.15507010232493	1.01507797765291	6.49607232829383	9.64180706328509	9.48201886033699	10.7408433065025	6.92194697155351	4.15343788332676	4.73520999732714	2.07948633244772	9.54193667545755	5.1317477473308	7.448284453032	5.92395996828584	5.31666117832758	4.94752850651872	6.33794572735453	3.80694661680014	7.43834190968646	4.58154913521355	OV	8.98285427291361
TCGA-25-1328-01	5.40447028209273	3.53057810476897	2.99356649636134	11.3205641960812	2.89784721240771	3.39419265788308	5.58046939914552	3.68663370448297	10.8008089632989	3.72356660730688	9.41211915769595	3.30400802253797	10.680879107246	6.17017437001205	5.22898945346286	3.57631920962397	7.5676249954713	3.21445425421009	7.94586291526981	1.53212506611158	3.09020678100444	8.09528501418504	6.52574336266968	1.37354964399439	6.20962643606519	8.56381753522509	11.1406391520434	11.3005720704037	5.7373009388936	3.43043545286456	4.26695286851581	3.4395108166181	10.3710897564518	4.79300177024062	8.47406292495817	5.00562267726803	4.34290494073378	3.17881730713462	5.06379211471512	4.54324213124145	7.58752029302882	4.99593500923414	OV	9.20245092276655
TCGA-25-1329-01	5.2581975903027	2.04147371038928	3.08138461420473	7.05092140461967	4.34290494073378	2.41871333943918	5.47285614709632	4.3049022677843	10.6309100991197	6.53563520246439	8.09528501418504	3.11671623014859	10.2511842375447	6.90211304687788	6.89219694463116	4.63909251716718	8.1351407523665	2.80310239595253	8.66356220165767	1.34911895293288	2.47587733368269	7.40851667457788	10.1013139347565	1.5255905884282	6.1504540066804	8.88305891693057	9.72170964377248	11.4805049800017	5.19007051173312	3.38514679018529	3.48497398411578	1.85630323328894	8.54387075460468	5.12203393633322	7.61736592204802	5.24845976535282	4.46676587390284	3.00231470828842	3.44859198044464	2.74334278705986	5.91412523732421	7.88611136182194	OV	8.34444544352552
TCGA-25-1623-01	6.52574336266968	3.63138389413759	3.64978024614063	8.82318867271602	5.78637941837864	4.82193040494603	8.1351407523665	6.09131621562456	11.270584088386	6.60489849811473	8.98285427291361	4.56239001417346	11.7404217148691	9.11260854656635	4.33339935039163	7.09062385510454	9.69174554529889	7.32900076692821	9.73169784134654	1.65921969043679	7.2395782287683	8.58376504660951	9.28231882041464	1.01507797765291	8.96289407714106	10.1113048628494	11.1906173848363	10.2511842375447	8.29460196198148	6.11102487695713	7.0211500020171	3.37610692180761	9.78164003949763	6.06176075345336	7.40851667457788	6.87236647997016	5.84531420110871	5.50218746389933	3.94673155264998	3.99354103214618	9.36219383283848	5.90429163677133	OV	8.86310157195212
TCGA-25-1625-01	5.67844893646537	2.23460930330595	3.34000811743607	8.03550901836343	4.72558670899557	3.87205631882768	5.8551408578721	4.2006736634117	11.3805412173674	4.21959308314563	9.21243400727962	3.67741281921719	9.85156240598861	7.92594459013023	3.76984165007216	3.56716021751895	8.46409114480462	4.39048120038826	8.71344100458247	2.91517982768714	3.69585955485882	8.85312312175729	11.460512028009	1.21381876656428	6.34782252968642	9.20245092276655	11.1706260013379	10.920744414692	5.5217491697503	3.96544290989388	4.5049806550494	2.4431498729125	10.2811598760826	4.75446407226964	6.59500158844629	4.66790048758002	4.35241377847365	3.14328930785111	4.23852658624002	5.56089021467045	6.14059526486312	5.28742160191145	OV	8.93295482562172
TCGA-25-1626-01	6.11102487695713	3.63138389413759	3.67741281921719	9.25236750380411	5.50218746389933	5.21925698998554	7.39857573701822	5.06379211471512	11.830396214215	6.73362075643522	9.06270045072106	4.5049806550494	11.550481067125	8.61368766201306	3.73281202946139	5.37518581425734	9.05271921615093	5.97315031663654	9.41211915769595	1.14678220783613	5.50218746389933	8.54387075460468	8.24476398216131	1.83465127218851	7.1005507384594	9.82159521731616	10.7808202527961	10.9007548036159	7.09062385510454	5.5706790930363	6.31819466726482	3.71432603506903	9.54193667545755	4.91851057601067	7.54773115174744	6.5851053883848	6.1504540066804	5.43376913119681	4.29540987163049	4.90884234582118	8.65358694795363	5.7471141185521	OV	8.47406292495817
TCGA-25-1627-01	5.29716641310144	3.72356660730688	1.98131873344578	9.18248510692294	3.33099875382336	2.82884212909496	4.88951259161501	3.24125205483001	12.4402596105379	5.08319815190643	7.48805854573083	2.32993363237846	8.98285427291361	6.62469442710071	1.42947704357455	2.82025377961879	6.98146222922925	1.88536630209721	7.40851667457788	1.59832659298	1.76339347554018	7.89606923623249	5.07349413462251	1.01507797765291	5.06379211471512	7.27931715550728	9.23240052544526	9.15253727841109	3.93738216680291	2.61675845039912	3.33099875382336	1.57166002121611	7.90602740040838	5.40447028209273	4.6871189268298	4.86053494416974	3.37610692180761	4.31439799340085	1.77045512517092	3.14328930785111	5.38494568797386	3.78838482632161	OV	8.35441478353908
TCGA-25-1628-01	6.11102487695713	4.17232132392339	3.45767891162187	9.42210453027594	5.551102773558	5.10261212675158	7.11047812320034	5.21925698998554	11.7004335691065	5.8747976938127	9.04273811185805	4.28592082573927	10.7108610208781	8.22483037366645	2.70092067079099	5.11232205858368	8.64361186594479	5.4924088494279	9.12259054418664	1.73529131589479	5.84531420110871	9.15253727841109	10.6908730366457	1.84185466468674	7.8263703133051	9.41211915769595	10.6409038145746	10.4910028106502	7.05092140461967	5.20952633724985	6.06176075345336	2.32192809488736	8.51395197609013	4.41906488409228	7.85623949723517	6.13073749159997	5.94363279127982	4.82193040494603	3.57631920962397	4.53367244882199	8.71344100458247	3.81623442365836	OV	8.43417698412855
TCGA-25-1630-01	6.66429459123602	3.84412516406061	1.95897567206671	9.24238395749725	5.414234981257	4.83157803158658	4.87985109663535	3.53971549248682	11.7604159098327	5.17062207311207	9.30228692181775	3.64978024614063	12.8401967522829	9.11260854656635	3.2055349319375	4.45721961405385	8.92297535688049	3.96544290989388	9.60185783405175	1.86354832367643	3.05496159683704	8.10524857425023	8.57379120020053	1.92937052961804	5.35567096710634	9.6218322729365	11.4205264204498	10.7108610208781	5.42400126777631	3.77911089760816	3.51231979808162	2.59169222069864	10.3910747590397	5.12203393633322	6.38733808831276	7.5079479063862	5.48263174049241	6.30832042102451	4.33339935039163	4.81228514231132	5.12203393633322	3.76984165007216	OV	9.66178220027094
TCGA-25-1631-01	4.88951259161501	3.31299867178276	2.84604393431751	9.24238395749725	4.08746284125034	2.11781194201032	4.3049022677843	4.75446407226964	10.0713415304864	5.27767852009739	10.3311203817826	1.43577247425965	9.52196369204872	5.56089021467045	1.97385787793091	2.42684837253757	6.53563520246439	2.32192809488736	7.04099708020507	2.11781194201032	1.679788696493	8.70346490994385	9.50199108526089	1.01507797765291	3.49408366024756	7.59746848079497	9.93147816929375	10.3511049630608	3.93738216680291	5.66864486291578	2.7348405810792	1.42319779281895	8.5239247148947	6.95170210085573	6.29844703839567	4.86053494416974	2.37012606211158	2.28206768573105	3.96544290989388	1.99627972566346	5.78637941837864	4.18176850225834	OV	9.17250237722637
TCGA-25-1632-01	4.5049806550494	2.32192809488736	3.09020678100444	9.51197734125119	2.76890206710986	1.53867522362071	2.83743886122548	2.19537918723705	11.7704130373448	3.15216096475958	7.78654900130377	1.2540554823635	8.51395197609013	3.56716021751895	1.65239329900447	2.17198270324195	5.08319815190643	1.37969844810088	5.2581975903027	2.45131624892209	1.26570385139098	9.05271921615093	5.21925698998554	1.01507797765291	3.28604568159033	6.31819466726482	8.75334701919414	8.05543331671743	2.30595033710879	3.08138461420473	1.86354832367643	0.990034657081511	5.58046939914552	3.34902365021822	5.75692856472784	4.97656599927134	2.68401466758454	2.60839352325266	1.59832659298	4.06864701820034	7.20977880715603	5.20952633724985	OV	7.79650386586165
TCGA-25-1633-01	5.65884212525988	3.53057810476897	2.88919296279737	10.0413697055167	5.12203393633322	5.28742160191145	6.43675090458821	5.01531243580359	11.4705084917965	6.45652160536212	7.60741702461277	4.05924492188326	11.1006571169615	8.23479706324854	2.87190878411041	5.58046939914552	8.80323313508855	5.70786908408509	8.96289407714106	4.87019187590791	6.09131621562456	7.73677940953859	7.12040600591417	1.01507797765291	7.22964462842323	9.16251976744537	10.7708259564726	10.7808202527961	6.94178316391036	5.4924088494279	6.59500158844629	3.25915009012114	8.22483037366645	4.3049022677843	7.89606923623249	6.49607232829383	7.60741702461277	4.15343788332676	3.05496159683704	5.19979750716979	8.03550901836343	4.49542253591994	OV	10.1113048628494
TCGA-25-1634-01	4.36192584337647	3.67741281921719	2.56671231196998	11.5704744452206	3.50319894219952	1.0508662605809	4.06864701820034	0.980138624996011	10.2112175169492	1.5125688058269	5.94363279127982	1	7.53778478133678	4.51454169248821	0.884984915628808	1.1088176053105	4.87019187590791	1.1088176053105	4.51454169248821	2.3459777940047	0.844414967621085	7.70692151817346	2.4431498729125	1.01507797765291	4.10629401443667	4.86053494416974	8.28463391980665	7.14026325172201	2.50053039958154	1.47388318970464	0.926948598985285	0.990034657081511	5.63924069338247	1.74931342633355	6.62469442710071	5.08319815190643	0.84885415575632	1.61848762714846	0.84885415575632	2.93254432644934	7.28925300315822	1.74931342633355	OV	6.46640812881086
TCGA-25-1635-01	5.5217491697503	4.49542253591994	2.70092067079099	9.18248510692294	3.83482372434345	3.59465313456789	6.36757865041342	3.6405795140573	11.5804711685232	5.414234981257	7.67706659837199	5.00562267726803	10.6409038145746	8.14510530535148	2.81167385460034	4.71596594153259	8.44414817303153	4.40953387491496	9.05271921615093	1.14678220783613	4.18176850225834	6.96162159323654	7.12040600591417	2.7178627571513	6.55542109433225	9.06270045072106	10.8307923196457	11.2306005059285	5.61964471291272	4.25747399935638	5.01531243580359	2.37012606211158	8.74337027238222	9.87154090736675	7.2991892911185	7.87615377917518	4.86053494416974	2.75185379854473	3.6405795140573	4.04045247856114	7.24951228474472	3.14328930785111	OV	9.18248510692294
TCGA-25-1870-01	5.11232205858368	3.25019781287157	4.39048120038826	10.4110599679487	4.78336369162256	3.01983380548825	4.71596594153259	2.88919296279737	10.5909356771932	5.05409210524645	8.14510530535148	2.11781194201032	9.64180706328509	6.92194697155351	1.59832659298	4.04045247856114	7.90602740040838	2.81167385460034	8.23479706324854	5.19979750716979	2.14095515989205	8.60371327874974	4.40000597382335	1.01507797765291	4.59113286565118	8.54387075460468	10.6708852200449	9.60185783405175	4.51454169248821	5.27767852009739	2.28206768573105	1.2892024886148	10.7408433065025	3.27707405989652	7.57757246376511	5.0346981702733	4.3049022677843	2.6419098048844	3.09903613126183	4.04045247856114	6.12088069343549	3.72356660730688	OV	8.06539585615433
TCGA-25-1871-01	5.05409210524645	5.61964471291272	4.19121928948733	12.3002860635572	3.31299867178276	1.55841943718155	3.71432603506903	2.50053039958154	11.130643596706	1.81312517329443	9.63181962448104	1	9.84157326745834	4.1157152988859	0.884984915628808	0.835587889484322	3.25915009012114	1.47388318970464	3.97480483083111	1.5190718239606	0.844414967621085	8.04547103685652	4.32389702779414	1.01507797765291	5.5217491697503	4.88951259161501	8.24476398216131	8.30457022420452	2.36206576402517	2.29797820910785	1.75634622894942	1.33096938997402	7.96578236032228	3.01107049110278	7.92594459013023	5.50218746389933	3.19662230902072	5.12203393633322	1.73529131589479	2.29797820910785	6.2194917780626	1.74229510845381	OV	6.59500158844629
TCGA-25-2042-01	5.72748903423143	2.40247493593719	3.7420622730727	9.9714377688112	4.02167586096801	3.46677157756622	6.2194917780626	4.92818102237751	11.9103748442642	6.5851053883848	7.5079479063862	4.04045247856114	11.1906173848363	6.56531513644648	4.34290494073378	5.1317477473308	8.7733009924679	4.62949517802197	8.1351407523665	1.74229510845381	3.85343109417482	9.01279558970126	5.50218746389933	1.31895264329099	5.47285614709632	9.36219383283848	9.43209000374812	11.0306897788289	6.5851053883848	4.57196817883003	4.98624944533124	2.7178627571513	8.46409114480462	4.25747399935638	7.18991484621344	6.31819466726482	8.18496594049771	4.61030857850349	4.0029152628302	3.88137556031166	8.57379120020053	6.37745795751641	OV	9.12259054418664
TCGA-25-2391-01	4.70634771113805	3.40324449134647	2.93254432644934	11.2505922402826	3.22338023953746	2.93254432644934	4.79300177024062	4.04045247856114	11.1006571169615	5.43376913119681	10.141278021051	2.78598504596302	12.4302614161084	7.25944679324657	2.38627905456014	4.71596594153259	7.9757424980281	2.89784721240771	8.29460196198148	2.21888213769176	3.39419265788308	9.08266330711311	9.18248510692294	1.01507797765291	5.6294420171807	8.44414817303153	10.6109227995677	9.41211915769595	4.13456914767839	4.3049022677843	3.91869610777059	2.26620244715195	9.78164003949763	4.51454169248821	6.29844703839567	4.99593500923414	3.48497398411578	4.56239001417346	5.23872371584118	6.77325000121228	4.35241377847365	3.79766340855895	OV	8.92297535688049
TCGA-25-2392-01	5.60005425685427	4.65829518887023	2.79453944569699	7.00130504198955	6.2194917780626	3.90935948581676	6.56531513644648	4.56239001417346	10.4510309934236	5.45330954725283	8.83316667109989	3.73281202946139	9.46204702259273	9.32225546168747	3.81623442365836	6.19976201798932	10.271167940394	5.10261212675158	10.271167940394	1.61848762714846	4.33339935039163	8.79325559796693	6.37745795751641	1.01507797765291	8.75334701919414	10.2811598760826	11.6704426779175	10.5209821801288	6.66429459123602	4.29540987163049	4.90884234582118	3.32199559376472	9.11260854656635	4.97656599927134	7.53778478133678	6.10117004879547	4.54324213124145	4.34290494073378	1.81312517329443	5.90429163677133	6.25896226166122	5.02500427129375	OV	8.28463391980665
TCGA-25-2393-01	5.34591601531236	1.82028648405417	3.32199559376472	8.7832782167336	3.51231979808162	3.45767891162187	5.48263174049241	3.68663370448297	10.4110599679487	3.75131730981593	8.7733009924679	2.29797820910785	10.1912345055828	7.0211500020171	3.89069918608275	3.16103954165925	6.63459343691165	4.99593500923414	6.9913833653665	1.14678220783613	3.01107049110278	8.15507010232493	10.0513602487285	1.01507797765291	6.67419633549476	7.89606923623249	8.80323313508855	8.93295482562172	4.57196817883003	3.88137556031166	4.04984673403572	2.14869393216997	8.02554726304225	3.59465313456789	7.28925300315822	5.75692856472784	5.4924088494279	5.1317477473308	2.45131624892209	3.62219341620227	8.1351407523665	3.57631920962397	OV	7.9757424980281
TCGA-25-2396-01	5.7373009388936	2.46768002478876	3.80694661680014	10.680879107246	4.57196817883003	3.82552680187983	6.66429459123602	5.54131677926944	10.3610973334254	5.92395996828584	10.1812430885499	3.73281202946139	10.580942183218	7.96578236032228	3.29502368082856	4.28592082573927	8.17500042155451	5.414234981257	7.88611136182194	2.14095515989205	5.04439411935845	7.52783878193505	8.10524857425023	2.25828692518895	8.83316667109989	8.39429424053811	12.1603152117127	9.39214871801619	6.46640812881086	4.81228514231132	5.40447028209273	3.71432603506903	10.0513602487285	4.43813614896617	6.5851053883848	6.11102487695713	4.77372803864711	4.22905808515037	1.84907199931701	4.44767636606517	6.97154163727767	2.94123843085835	OV	5.59026112354822
TCGA-25-2397-01	5.7471141185521	2.17198270324195	3.33099875382336	6.67419633549476	3.27707405989652	2.74334278705986	3.92803700999273	3.13442460817496	10.6309100991197	4.76409482695253	8.84314482112795	1	10.1912345055828	6.83271262169182	2.19537918723705	3.81623442365836	7.64721471196281	2.39437165707241	8.29460196198148	2.0642434053172	1.98131873344578	8.38432406462607	7.21971148683644	2.25828692518895	5.32641110989816	8.36438433469177	9.71172152819323	11.130643596706	4.14400166606012	4.37144111531919	2.53354212336708	1.60503165446143	8.57379120020053	6.37745795751641	7.88611136182194	4.77372803864711	5.82566444949734	1.69357584201308	2.80310239595253	3.54885832795991	4.92818102237751	4.51454169248821	OV	6.78315889289741
TCGA-25-2398-01	4.94752850651872	3.16103954165925	3.14328930785111	10.7408433065025	2.70092067079099	3.19662230902072	4.44767636606517	4.5049806550494	11.6204582864413	4.47631512668974	8.50397942638167	1.32495270471191	11.1506347380688	7.40851667457788	2.7093872252121	4.01229354728086	7.96578236032228	3.79766340855895	8.29460196198148	1.14678220783613	3.30400802253797	7.48805854573083	7.28925300315822	1.01507797765291	4.74483579042214	9.16251976744537	10.0413697055167	10.271167940394	6.80297854294739	3.13442460817496	4.01229354728086	1.31296922877405	8.9928345763664	4.37144111531919	7.07077160632125	6.80297854294739	5.61964471291272	6.78315889289741	3.31299867178276	3.77911089760816	8.74337027238222	5.35567096710634	OV	8.72341726395546
TCGA-25-2399-01	5.10261212675158	4.15343788332676	2.91517982768714	10.8108033769368	4.37144111531919	3.98417087988537	5.76674426899593	5.06379211471512	11.0406850153094	5.42400126777631	9.4720328927323	3.81623442365836	10.4310453803424	7.51789315609487	2.0642434053172	4.51454169248821	8.46409114480462	4.56239001417346	8.67353762587677	2.10244450567668	3.90935948581676	6.69400183569694	8.91299603065022	2.25828692518895	7.66711562943563	9.36219383283848	11.060675586709	10.2511842375447	6.42686673790381	4.21959308314563	4.32389702779414	3.01983380548825	9.60185783405175	5.08319815190643	8.29460196198148	5.23872371584118	5.33616272591282	4.56239001417346	3.37610692180761	4.52410562984231	7.28925300315822	3.34902365021822	OV	8.81321082702645
TCGA-25-2400-01	3.80694661680014	4.39048120038826	2.97609294306007	10.3710897564518	3.88137556031166	2.42684837253757	3.54885832795991	3.70509034134286	10.6708852200449	6.10117004879547	8.374354095534	1.90730743050151	10.5009958861213	6.28857452523258	2.47587733368269	3.67741281921719	7.78654900130377	2.75185379854473	7.89606923623249	5.12203393633322	1.679788696493	7.66711562943563	7.57757246376511	1.01507797765291	5.95347086835584	8.06539585615433	9.88153026918505	8.96289407714106	4.40953387491496	2.84604393431751	2.45131624892209	2.4431498729125	9.00281501560705	5.12203393633322	7.26938175118885	5.60984878973297	3.91869610777059	0.889578590088328	2.0947793379315	4.5049806550494	4.61990052607713	3.32199559376472	OV	8.53389764149629
TCGA-25-2401-01	5.82566444949734	2.6000380985843	3.01983380548825	7.90602740040838	6.03221449068807	4.29540987163049	6.69400183569694	5.43376913119681	11.5004980289926	6.26883213091403	9.09264492716039	3.4213659220451	11.3805412173674	9.02277629772114	3.50319894219952	5.33616272591282	9.81160630675537	5.2581975903027	9.84157326745834	1.49961013965784	5.30691294232939	9.25236750380411	10.6409038145746	1.01507797765291	7.70692151817346	10.5609553312519	11.4005337676461	11.4205264204498	7.448284453032	5.23872371584118	5.91412523732421	3.53057810476897	9.24238395749725	4.80264225895506	7.17005277120889	6.98146222922925	6.97154163727767	5.46308207930634	3.97480483083111	4.97656599927134	8.61368766201306	4.98624944533124	OV	8.17500042155451
TCGA-25-2404-01	4.82193040494603	3.66819692819939	3.44859198044464	7.46817072088047	5.78637941837864	2.6251328358001	5.81584137060343	5.26793717906792	10.8807653374874	3.76057711150096	9.4720328927323	2.6251328358001	9.961447764268	7.04099708020507	6.18989853008654	4.80264225895506	8.10524857425023	4.24799856480596	8.20489768884306	2.37012606211158	4.02167586096801	7.79650386586165	9.16251976744537	1.24825660363017	6.96162159323654	8.54387075460468	10.9007548036159	12.2602941050787	6.23922520901988	4.44767636606517	4.97656599927134	2.01129279318447	8.35441478353908	6.16031371054989	6.81288929288024	5.26793717906792	6.98146222922925	3.92803700999273	3.53057810476897	3.82552680187983	7.58752029302882	8.07535865338757	OV	9.1924679557096
TCGA-25-2409-01	4.19121928948733	3.02860461225456	4.87985109663535	7.13033438321058	4.91851057601067	4.98624944533124	5.83548872900001	4.26695286851581	11.1006571169615	4.61030857850349	9.65179458874743	4.04984673403572	10.1612604338413	7.72682645267475	2.48408486266533	3.65898606070369	8.45411956037786	4.64869252644097	8.44414817303153	3.1078726269439	3.30400802253797	8.1351407523665	10.530975398008	1.61848762714846	6.5851053883848	9.50199108526089	10.7108610208781	10.4710168044332	6.33794572735453	4.35241377847365	4.80264225895506	4.03106217948756	10.4710168044332	6.73362075643522	8.29460196198148	6.03221449068807	4.74483579042214	3.72356660730688	3.35804531792332	4.3049022677843	7.34887723116629	3.27707405989652	OV	8.51395197609013
TCGA-26-1442-01	7.45822739099494	2.21103606826081	5.17062207311207	9.21243400727962	1.60503165446143	2.63351663531436	4.23852658624002	4.3049022677843	10.4210526488857	3.22338023953746	6.9913833653665	1.3370026756639	12.3602744116144	3.91869610777059	1.60503165446143	2.03390924643191	8.17500042155451	3.70509034134286	9.06270045072106	1.60503165446143	1.83465127218851	7.78654900130377	1	1	4.70634771113805	8.74337027238222	9.27233493604136	9.63181962448104	4.96688468484955	1.83465127218851	2.95865014822494	6.2194917780626	7.53778478133678	2.03390924643191	6.39721903724874	3.05496159683704	2.8546573067896	1	1.3370026756639	1	5.92395996828584	4.3049022677843	GBMLGG	7.58752029302882
TCGA-26-1442-01	7.45822739099494	2.21103606826081	5.17062207311207	9.21243400727962	1.60503165446143	2.63351663531436	4.23852658624002	4.3049022677843	10.4210526488857	3.22338023953746	6.9913833653665	1.3370026756639	12.3602744116144	3.91869610777059	1.60503165446143	2.03390924643191	8.17500042155451	3.70509034134286	9.06270045072106	1.60503165446143	1.83465127218851	7.78654900130377	1	1	4.70634771113805	8.74337027238222	9.27233493604136	9.63181962448104	4.96688468484955	1.83465127218851	2.95865014822494	6.2194917780626	7.53778478133678	2.03390924643191	6.39721903724874	3.05496159683704	2.8546573067896	1	1.3370026756639	1	5.92395996828584	4.3049022677843	GBM	7.58752029302882
TCGA-26-5132-01	6.80297854294739	2.55010758916726	3.54885832795991	8.5239247148947	3.48497398411578	2.66714509463772	4.58154913521355	4.84122800705071	11.4405191743677	4.35241377847365	7.66711562943563	2.55010758916726	14.8800478454895	6.65439352363872	1.78462146896177	2.87190878411041	8.09528501418504	3.71432603506903	9.17250237722637	1.57166002121611	3.54885832795991	8.02554726304225	2.55010758916726	1.31296922877405	5.06379211471512	9.13257266593613	10.0413697055167	10.3111360155734	7.24951228474472	3.81623442365836	3.65898606070369	2.14095515989205	8.9928345763664	2.87190878411041	5.99283410827296	5.19979750716979	2.7774392389867	1.31296922877405	2.7774392389867	1.97385787793091	6.1504540066804	3.28604568159033	GBM	9.11260854656635
TCGA-26-5132-01	6.80297854294739	2.55010758916726	3.54885832795991	8.5239247148947	3.48497398411578	2.66714509463772	4.58154913521355	4.84122800705071	11.4405191743677	4.35241377847365	7.66711562943563	2.55010758916726	14.8800478454895	6.65439352363872	1.78462146896177	2.87190878411041	8.09528501418504	3.71432603506903	9.17250237722637	1.57166002121611	3.54885832795991	8.02554726304225	2.55010758916726	1.31296922877405	5.06379211471512	9.13257266593613	10.0413697055167	10.3111360155734	7.24951228474472	3.81623442365836	3.65898606070369	2.14095515989205	8.9928345763664	2.87190878411041	5.99283410827296	5.19979750716979	2.7774392389867	1.31296922877405	2.7774392389867	1.97385787793091	6.1504540066804	3.28604568159033	GBMLGG	9.11260854656635
TCGA-26-5133-01	6.24909328567989	2.81167385460034	3.16992500144231	9.06270045072106	2.70092067079099	1.58496250072116	3.08138461420473	5.28742160191145	11.8903800762059	2.81167385460034	6.41698336750714	2.00377977252234	12.1103263263727	5.09290415358407	4.70634771113805	2.00377977252234	6.64449313731596	1.80597797441368	7.99566359433701	1	1.32495270471191	8.43417698412855	2.00377977252234	1	4.04984673403572	7.84628280200749	8.89303780967789	10.5009958861213	4.52410562984231	2.90650951429694	2.32192809488736	5.60005425685427	9.08266330711311	2.59169222069864	5.22898945346286	4.88951259161501	3.64978024614063	1.32495270471191	1	1.32495270471191	5.28742160191145	4.52410562984231	GBM	7.92594459013023
TCGA-26-5133-01	6.24909328567989	2.81167385460034	3.16992500144231	9.06270045072106	2.70092067079099	1.58496250072116	3.08138461420473	5.28742160191145	11.8903800762059	2.81167385460034	6.41698336750714	2.00377977252234	12.1103263263727	5.09290415358407	4.70634771113805	2.00377977252234	6.64449313731596	1.80597797441368	7.99566359433701	1	1.32495270471191	8.43417698412855	2.00377977252234	1	4.04984673403572	7.84628280200749	8.89303780967789	10.5009958861213	4.52410562984231	2.90650951429694	2.32192809488736	5.60005425685427	9.08266330711311	2.59169222069864	5.22898945346286	4.88951259161501	3.64978024614063	1.32495270471191	1	1.32495270471191	5.28742160191145	4.52410562984231	GBMLGG	7.92594459013023
TCGA-26-5134-01	6.12088069343549	3.02860461225456	5.12203393633322	9.34222443400615	3.02860461225456	3.34902365021822	2.96736768094267	3.02860461225456	11.0106994054488	6.9913833653665	7.31906317597605	2.01881874253075	12.5802356034964	5.78637941837864	7.99566359433701	4.2006736634117	7.8263703133051	2.01881874253075	9.28231882041464	2.01881874253075	1	8.47406292495817	3.61300811020924	1	5.61964471291272	9.20245092276655	9.75167448022276	10.271167940394	5.0346981702733	3.34902365021822	3.34902365021822	1	8.82318867271602	4.35241377847365	8.44414817303153	3.02860461225456	2.60839352325266	1	3.34902365021822	2.01881874253075	5.56089021467045	4.35241377847365	GBM	9.82159521731616
TCGA-26-5134-01	6.12088069343549	3.02860461225456	5.12203393633322	9.34222443400615	3.02860461225456	3.34902365021822	2.96736768094267	3.02860461225456	11.0106994054488	6.9913833653665	7.31906317597605	2.01881874253075	12.5802356034964	5.78637941837864	7.99566359433701	4.2006736634117	7.8263703133051	2.01881874253075	9.28231882041464	2.01881874253075	1	8.47406292495817	3.61300811020924	1	5.61964471291272	9.20245092276655	9.75167448022276	10.271167940394	5.0346981702733	3.34902365021822	3.34902365021822	1	8.82318867271602	4.35241377847365	8.44414817303153	3.02860461225456	2.60839352325266	1	3.34902365021822	2.01881874253075	5.56089021467045	4.35241377847365	GBMLGG	9.82159521731616
TCGA-26-5135-01	8.43417698412855	1.39824315875015	3.93738216680291	9.4720328927323	1	3.05496159683704	3.73281202946139	4.3049022677843	12.3602744116144	4.10629401443667	8.83316667109989	1.39824315875015	13.4301307139753	6.65439352363872	2.82025377961879	3.99354103214618	7.75668629135049	1	10.1013139347565	1	1.39824315875015	8.97287410618942	2.53354212336708	1.39824315875015	4.51454169248821	9.72170964377248	10.9807140978076	10.9007548036159	4.43813614896617	3.35804531792332	4.15343788332676	4.80264225895506	9.33223989416356	3.7420622730727	6.63459343691165	7.08069747657201	1.39824315875015	1	3.05496159683704	2.94123843085835	4.80264225895506	4.43813614896617	GBM	9.78164003949763
TCGA-26-5135-01	8.43417698412855	1.39824315875015	3.93738216680291	9.4720328927323	1	3.05496159683704	3.73281202946139	4.3049022677843	12.3602744116144	4.10629401443667	8.83316667109989	1.39824315875015	13.4301307139753	6.65439352363872	2.82025377961879	3.99354103214618	7.75668629135049	1	10.1013139347565	1	1.39824315875015	8.97287410618942	2.53354212336708	1.39824315875015	4.51454169248821	9.72170964377248	10.9807140978076	10.9007548036159	4.43813614896617	3.35804531792332	4.15343788332676	4.80264225895506	9.33223989416356	3.7420622730727	6.63459343691165	7.08069747657201	1.39824315875015	1	3.05496159683704	2.94123843085835	4.80264225895506	4.43813614896617	GBMLGG	9.78164003949763
TCGA-26-5136-01	6.57520990276317	2.32993363237846	4.09687652079618	8.07535865338757	4.33339935039163	4.09687652079618	4.8991763461976	3.96544290989388	10.3411126457238	2.7093872252121	8.09528501418504	2.32993363237846	14.510061832954	8.42420599504123	4.09687652079618	3.64978024614063	9.17250237722637	3.96544290989388	10.7008670079527	1.81312517329443	3.81623442365836	8.15507010232493	3.46677157756622	2.32993363237846	6.95170210085573	10.0113984719966	11.060675586709	10.4510309934236	8.05543331671743	4.09687652079618	5.51196757396613	5.96331004592741	10.141278021051	4.09687652079618	6.53563520246439	5.30691294232939	3.64978024614063	2.32993363237846	4.21959308314563	1	6.03221449068807	4.21959308314563	GBM	8.29460196198148
TCGA-26-5136-01	6.57520990276317	2.32993363237846	4.09687652079618	8.07535865338757	4.33339935039163	4.09687652079618	4.8991763461976	3.96544290989388	10.3411126457238	2.7093872252121	8.09528501418504	2.32993363237846	14.510061832954	8.42420599504123	4.09687652079618	3.64978024614063	9.17250237722637	3.96544290989388	10.7008670079527	1.81312517329443	3.81623442365836	8.15507010232493	3.46677157756622	2.32993363237846	6.95170210085573	10.0113984719966	11.060675586709	10.4510309934236	8.05543331671743	4.09687652079618	5.51196757396613	5.96331004592741	10.141278021051	4.09687652079618	6.53563520246439	5.30691294232939	3.64978024614063	2.32993363237846	4.21959308314563	1	6.03221449068807	4.21959308314563	GBMLGG	8.29460196198148
TCGA-26-5139-01	6.00267761472089	2.57502928289061	3.53971549248682	8.30457022420452	3.53971549248682	3.73281202946139	3.55800657999046	5.05409210524645	11.6204582864413	3.13442460817496	7.36875538579611	2.2741293827386	14.5500601421639	5.10261212675158	3.53971549248682	2.2741293827386	8.43417698412855	2.82884212909496	9.98142784232952	2.0947793379315	1.64558194307775	7.89606923623249	3.46677157756622	1	2.94123843085835	9.35220908047588	9.77165144034797	10.5709487344662	7.43834190968646	2.0947793379315	2.7093872252121	2.82884212909496	8.96289407714106	3.13442460817496	5.61964471291272	3.53971549248682	4.40953387491496	1.36130134228001	3.79766340855895	1.36130134228001	5.2581975903027	4.16287777680036	GBMLGG	9.98142784232952
TCGA-26-5139-01	6.00267761472089	2.57502928289061	3.53971549248682	8.30457022420452	3.53971549248682	3.73281202946139	3.55800657999046	5.05409210524645	11.6204582864413	3.13442460817496	7.36875538579611	2.2741293827386	14.5500601421639	5.10261212675158	3.53971549248682	2.2741293827386	8.43417698412855	2.82884212909496	9.98142784232952	2.0947793379315	1.64558194307775	7.89606923623249	3.46677157756622	1	2.94123843085835	9.35220908047588	9.77165144034797	10.5709487344662	7.43834190968646	2.0947793379315	2.7093872252121	2.82884212909496	8.96289407714106	3.13442460817496	5.61964471291272	3.53971549248682	4.40953387491496	1.36130134228001	3.79766340855895	1.36130134228001	5.2581975903027	4.16287777680036	GBM	9.98142784232952
TCGA-27-1830-01	6.11102487695713	2.6251328358001	4.21959308314563	8.74337027238222	2.84604393431751	4.51454169248821	3.60382800625361	4.54324213124145	11.4005337676461	2.84604393431751	7.32900076692821	2.84604393431751	14.5500601421639	6.32806977130073	3.63138389413759	2.74334278705986	8.62366222177394	2.94994038484379	9.94146796402549	1.60503165446143	2.6251328358001	9.11260854656635	2.6251328358001	1	5.63924069338247	10.1212958535501	10.1013139347565	10.8507814145006	6.94178316391036	4.40953387491496	3.95608514211159	3.51231979808162	8.91299603065022	2.50053039958154	6.91202972381993	5.6294420171807	4.61030857850349	3.69585955485882	6.54552778135057	1.83465127218851	6.46640812881086	4.18176850225834	GBMLGG	8.50397942638167
TCGA-27-1830-01	6.11102487695713	2.6251328358001	4.21959308314563	8.74337027238222	2.84604393431751	4.51454169248821	3.60382800625361	4.54324213124145	11.4005337676461	2.84604393431751	7.32900076692821	2.84604393431751	14.5500601421639	6.32806977130073	3.63138389413759	2.74334278705986	8.62366222177394	2.94994038484379	9.94146796402549	1.60503165446143	2.6251328358001	9.11260854656635	2.6251328358001	1	5.63924069338247	10.1212958535501	10.1013139347565	10.8507814145006	6.94178316391036	4.40953387491496	3.95608514211159	3.51231979808162	8.91299603065022	2.50053039958154	6.91202972381993	5.6294420171807	4.61030857850349	3.69585955485882	6.54552778135057	1.83465127218851	6.46640812881086	4.18176850225834	GBM	8.50397942638167
TCGA-27-1831-01	5.94363279127982	2.61675845039912	4.33339935039163	9.6218322729365	4.44767636606517	5.88462785734143	3.93738216680291	6.57520990276317	10.7108610208781	3.35804531792332	7.51789315609487	3.76057711150096	14.0000880524301	9.73169784134654	2.95865014822494	3.24125205483001	9.40213388670785	2.95865014822494	10.6708852200449	1.49961013965784	2.61675845039912	7.85623949723517	5.75692856472784	1	4.14400166606012	9.31227113732233	9.78164003949763	10.6708852200449	9.68175767913357	2.95865014822494	2.95865014822494	5.1317477473308	9.64180706328509	3.1078726269439	5.5706790930363	5.2581975903027	2.61675845039912	1.87080722742063	1.87080722742063	1	7.2991892911185	4.33339935039163	GBM	8.96289407714106
TCGA-27-1831-01	5.94363279127982	2.61675845039912	4.33339935039163	9.6218322729365	4.44767636606517	5.88462785734143	3.93738216680291	6.57520990276317	10.7108610208781	3.35804531792332	7.51789315609487	3.76057711150096	14.0000880524301	9.73169784134654	2.95865014822494	3.24125205483001	9.40213388670785	2.95865014822494	10.6708852200449	1.49961013965784	2.61675845039912	7.85623949723517	5.75692856472784	1	4.14400166606012	9.31227113732233	9.78164003949763	10.6708852200449	9.68175767913357	2.95865014822494	2.95865014822494	5.1317477473308	9.64180706328509	3.1078726269439	5.5706790930363	5.2581975903027	2.61675845039912	1.87080722742063	1.87080722742063	1	7.2991892911185	4.33339935039163	GBMLGG	8.96289407714106
TCGA-27-1832-01	5.84531420110871	2.88919296279737	3.91869610777059	9.34222443400615	3.95608514211159	4.64869252644097	5.64904073242173	4.96688468484955	11.6004646828514	3.13442460817496	8.85312312175729	3.05496159683704	15.3200352687199	8.5239247148947	8.16503514161331	2.80310239595253	9.27233493604136	5.64904073242173	10.1512691969968	2.23460930330595	3.2055349319375	7.25944679324657	3.95608514211159	1	5.39470718080309	10.7808202527961	10.7708259564726	12.1603152117127	8.26469850169504	4.5049806550494	3.63138389413759	3.05496159683704	10.4910028106502	4.90884234582118	6.59500158844629	4.53367244882199	5.09290415358407	1.29511909197241	6.62469442710071	1.29511909197241	8.25473112883112	5.78637941837864	GBM	8.97287410618942
TCGA-27-1832-01	5.84531420110871	2.88919296279737	3.91869610777059	9.34222443400615	3.95608514211159	4.64869252644097	5.64904073242173	4.96688468484955	11.6004646828514	3.13442460817496	8.85312312175729	3.05496159683704	15.3200352687199	8.5239247148947	8.16503514161331	2.80310239595253	9.27233493604136	5.64904073242173	10.1512691969968	2.23460930330595	3.2055349319375	7.25944679324657	3.95608514211159	1	5.39470718080309	10.7808202527961	10.7708259564726	12.1603152117127	8.26469850169504	4.5049806550494	3.63138389413759	3.05496159683704	10.4910028106502	4.90884234582118	6.59500158844629	4.53367244882199	5.09290415358407	1.29511909197241	6.62469442710071	1.29511909197241	8.25473112883112	5.78637941837864	GBMLGG	8.97287410618942
TCGA-27-1834-01	6.50596192050492	2.55840506583267	4.62949517802197	9.02277629772114	3.76984165007216	3.70509034134286	4.45721961405385	6.26883213091403	10.7608316997986	4.08746284125034	7.91598585236476	3.98417087988537	14.8800478454895	8.01558577270943	2.07948633244772	4.81228514231132	9.27233493604136	4.34290494073378	10.580942183218	2.25038286307402	3.2055349319375	9.5718968454427	4.6871189268298	1	5.64904073242173	9.84157326745834	11.0206945754653	9.13257266593613	8.07535865338757	4.08746284125034	7.09062385510454	5.61964471291272	10.2411924711649	3.64978024614063	6.57520990276317	3.88137556031166	3.4395108166181	2.55840506583267	2.55840506583267	2.25038286307402	6.05191096786336	2.25038286307402	GBMLGG	7.95582249876775
TCGA-27-1834-01	6.50596192050492	2.55840506583267	4.62949517802197	9.02277629772114	3.76984165007216	3.70509034134286	4.45721961405385	6.26883213091403	10.7608316997986	4.08746284125034	7.91598585236476	3.98417087988537	14.8800478454895	8.01558577270943	2.07948633244772	4.81228514231132	9.27233493604136	4.34290494073378	10.580942183218	2.25038286307402	3.2055349319375	9.5718968454427	4.6871189268298	1	5.64904073242173	9.84157326745834	11.0206945754653	9.13257266593613	8.07535865338757	4.08746284125034	7.09062385510454	5.61964471291272	10.2411924711649	3.64978024614063	6.57520990276317	3.88137556031166	3.4395108166181	2.55840506583267	2.55840506583267	2.25038286307402	6.05191096786336	2.25038286307402	GBM	7.95582249876775
TCGA-27-1835-01	7.18991484621344	3.11671623014859	5.46308207930634	8.61368766201306	2.22673989811492	2.59169222069864	2.7774392389867	6.68409875183243	10.6309100991197	2.00377977252234	7.3389387862992	2.59169222069864	8.82318867271602	5.0346981702733	1.41693475071192	2.00377977252234	6.03221449068807	2.00377977252234	6.87236647997016	2.22673989811492	2.00377977252234	6.55542109433225	2.22673989811492	1.41693475071192	3.7420622730727	7.19984659255141	9.37217869036472	10.1612604338413	7.04099708020507	1.74229510845381	1.74229510845381	1.41693475071192	9.66178220027094	3.00231470828842	6.47629542726537	6.85253836159502	2.59169222069864	2.00377977252234	2.00377977252234	1.41693475071192	5.18034536300173	2.00377977252234	GBMLGG	9.37217869036472
TCGA-27-1835-01	7.18991484621344	3.11671623014859	5.46308207930634	8.61368766201306	2.22673989811492	2.59169222069864	2.7774392389867	6.68409875183243	10.6309100991197	2.00377977252234	7.3389387862992	2.59169222069864	8.82318867271602	5.0346981702733	1.41693475071192	2.00377977252234	6.03221449068807	2.00377977252234	6.87236647997016	2.22673989811492	2.00377977252234	6.55542109433225	2.22673989811492	1.41693475071192	3.7420622730727	7.19984659255141	9.37217869036472	10.1612604338413	7.04099708020507	1.74229510845381	1.74229510845381	1.41693475071192	9.66178220027094	3.00231470828842	6.47629542726537	6.85253836159502	2.59169222069864	2.00377977252234	2.00377977252234	1.41693475071192	5.18034536300173	2.00377977252234	GBM	9.37217869036472
[truncated: 12,663 more rows]
