# Supplementary material for: Identification of immunological and prognostic value of SHROOM2 in pan-cancer and experimental verification of its role in promoting malignant phenotypes in breast cancer
Source: PeerJ. 2025 Sep 25;13:e20051. doi: 10.7717/peerj.20051 (PMC12476865; doi:10.7717/peerj.20051)
Supplement: Supplemental Information 22 [file peerj-13-20051-s022.txt]

cancer	ADORA2A	BTLA	CD160	CD200	CD200R1	CD244	CD27	CD274	CD276	CD28	CD40	CD40LG	CD44	CD48	CD70	CD80	CD86	CTLA4	HAVCR2	HHLA2	ICOS	ICOSLG	IDO1	KIR3DL1	LAG3	LAIR1	LGALS9	NRP1	PDCD1	PDCD1LG2	TIGIT	TMIGD2	TNFRSF14	TNFRSF18	TNFRSF25	TNFRSF4	TNFRSF8	TNFRSF9	TNFSF14	TNFSF15	TNFSF4	TNFSF9
ACC	-0.101480902136482	-0.0628587228015714	0.00689537308465846	-0.00851172909715184	-0.0848577269630146	0.0255906175708497	-0.117133223351616	0.0424074719187828	-0.124774863991674	-0.195714332872239	0.27105899676335	-0.0828791338822775	-0.0518324745023225	-0.169845797952722	-0.123118711689903	-0.223233764947659	-0.153323868491278	-0.0599422368415709	-0.163029761292874	0.0799252768954258	-0.0849775475415784	0.014709845343186	-0.00900486394188495	0.160843396808363	-0.116516149386757	-0.179487853627875	-0.222842983250839	-0.168376703193441	-0.18949397764224	-0.128021086005473	-0.131470419015605	0.0140763884353161	0.0147496697128039	-0.106303261016026	-0.153680820310374	-0.120022872808427	-0.252323487268473	-0.0113993207947303	0.127373818281152	-0.1095888191347	0.024648026186063	0.0549106732235695
BLCA	-0.298456085591305	-0.185998343315085	-0.0904900915857781	-0.292850794123096	-0.203687827503552	-0.154210343314945	-0.212635720857436	-0.270522409715825	-0.0609178998995454	-0.243505843500416	0.00316517663839302	-0.176920033483835	-0.113682262852213	-0.289317556020411	-0.257693950355045	-0.251789519599723	-0.258851040842068	-0.206488571085749	-0.311807353699308	-0.122435588548506	-0.21286740010972	-0.0443898702800039	-0.16556654140143	-0.187661448237153	-0.293502491220756	-0.329653310302712	0.0256986980389854	-0.38859825124346	-0.226804837432467	-0.370696227170661	-0.190636309532302	-0.0144534679826057	0.174675193364743	-0.217321032560085	0.248863069477314	-0.224663450906273	-0.292887989549076	-0.191274204915165	-0.227642535183128	0.150001071060478	-0.309011964839735	-0.205355692126742
BRCA	0.0631909692311402	-0.189809152907235	-0.167767479725963	-0.285277928354819	-0.228886251455196	-0.309252152920417	-0.188427251445123	-0.0645789800388654	0.128379297494092	-0.154367157329898	-0.354230707468291	-0.22491126002661	-0.0324677438670056	-0.176658182947368	-0.153983600973536	0.104695314818891	-0.0871783144341495	-0.131710666557696	-0.0657786210089049	-0.122852874794389	-0.0753164375529119	-0.114630521405272	-0.162103672645701	-0.191378919721165	-0.089224388007645	-0.231158434874574	-0.0877876708036245	-0.201314445375789	-0.107571209044949	-0.240829667842679	-0.0695585234186636	-0.214419101904865	-0.176360408589748	0.072547044026562	-0.268022391139484	-0.145985188272714	-0.367545818179141	0.013721493455289	-0.166604670880688	0.0423951422802755	0.236252709077542	-0.157652691111428
CESC	0.0217597619998965	0.0914105388291017	-0.197016876244513	0.0315652890809698	0.192879318543413	0.0340998815592236	0.022595602464026	0.204032423722133	-0.0524364491355819	0.122344198531239	0.101559681012254	0.080089573327502	0.291867985383348	0.0419584153777624	0.0879397084001643	0.150321150167801	0.1099579725184	0.0197391593690222	0.0186277545194395	-0.105115069507509	0.0981935807837535	0.271362196519789	-0.000759814048857858	-0.0115843827474477	-0.092795916571875	0.0379602592270835	-0.0854501979571508	-0.0219612428163313	-0.00146478056608915	0.059286955198652	0.0568378281274856	-0.0790477190816636	-0.118092001063979	0.0539513790517208	0.183793148177492	0.028826927903607	0.0689302350880762	0.113984325630585	0.051340633646156	0.166900982097842	0.0565100792508364	0.00968807500838644
CHOL	-0.0107406432139877	-0.149090441397331	0.0664140998548495	-0.165244605591233	0.0322155610423077	-0.0649581660280478	-0.142937145869021	-0.175150738761012	-0.013376383879997	-0.132885331297187	-0.200158123599947	-0.00454590374789584	-0.373204638292265	-0.18694205629934	-0.509263666606051	-0.372414020292529	-0.228562016266342	-0.244268019501911	-0.439184292974155	-0.14549554401106	-0.27404210590809	0.0336001581366214	-0.214118654792195	-0.0890708794706297	-0.119638975159163	-0.371952826459349	-0.436999703765118	-0.119284490710238	-0.0399920938200026	0.0654895243115035	-0.308703386480432	-0.251358919589535	-0.213904452285424	-0.494844681890517	-0.193359246746775	-0.329204414607892	-0.0700685202266438	-0.366386578694319	0.0896663043606701	-0.110217073443899	0.0799815528977616	-0.325559179278657
COAD	0.0535756529694894	0.100888169319652	-0.0663280234109656	-0.0357182994553861	0.0203567764458106	-0.138037384808457	0.0663702626631078	-0.170234874237526	-0.0629208490853871	0.0847341867671241	0.0143775954095267	0.115626932390711	-0.198531635664772	-0.0344236033799154	-0.178608490738901	-0.129229913031276	-0.118883149031307	-0.0865564998972563	-0.154356574858538	0.15397993618948	-0.0521770096341085	-0.0399694958303079	-0.110127844259369	-0.157164281272098	-0.138920832074309	-0.0647679380703737	0.00762678501237386	-0.0604150122743824	-0.0781889148932107	-0.111727894838613	-0.0580384661950874	0.0806708576811718	-0.137579443046497	-0.124830127831172	0.164295304571264	-0.016909939408321	0.0285167285948121	-0.0468899536849381	0.00208183513559682	0.00178687312959144	-0.0406425442293574	-0.348681052980931
COADREAD	0.0235644695421371	0.0615377017341586	-0.0912716916639628	-0.0540308216314455	-0.00548493850859652	-0.160147302063322	0.00754276006854848	-0.137356506870788	-0.0221146030359003	0.0548217730679459	-0.000513247496058938	0.0892505633095881	-0.148861279599683	-0.0736045734357949	-0.181983642068446	-0.108304874981626	-0.125570661959531	-0.033952449453828	-0.158223882760297	0.111772764884182	-0.0321708925148867	-0.0538920021839174	-0.0975782818716977	-0.155512397852776	-0.165259902141741	-0.100624837233198	-0.0778150064198075	-0.0565330377974198	-0.085951608283062	-0.110466819050812	-0.0532596590350613	0.046374700916477	-0.177298220638121	-0.130067504841542	0.129483855505204	-0.0300452743428204	-0.00866046831827861	-0.0192183164369895	-0.0254925973155932	0.0205944960361728	-0.0321204366206565	-0.295100287647438
DLBC	0.173577377982653	0.00439446066852248	-0.143005840752605	0.33799762944537	0.13553833699549	-0.19029721290621	-0.236549192038493	0.22209372931309	0.438558955223515	0.0735226089973401	0.446118261039362	0.153748301547385	0.201312785841725	-0.162922485394953	-0.0142241753217964	0.250339743604822	0.178858497957059	0.143414775731106	0.0951196946918006	0.195441551799775	0.12802127905632	0.0479357002428588	0.176525007522599	0.307162432160738	0.0426208654250259	-0.00844296663578285	0.13814438956825	0.326114613394385	-0.0734894479401322	0.198282591808091	-0.0370627349564317	0.182443763677504	-0.131556121193763	0.0370081244552867	0.11552805810142	0.0416895545000619	0.341601619536035	0.184288894748435	0.187744012837029	0.117141867473616	-0.0982450053898939	-0.122101428527749
ESCA	-0.210818459009622	-0.0864145461776574	-0.139994379357521	-0.115173734266267	0.114783735107749	-0.0547886384861715	-0.110937227792277	0.124750069627269	0.267796005274097	-0.206416428203496	0.153076817107799	-0.22784868613242	0.409077653212404	-0.116673512286135	0.0354933398328092	-0.0980459229310859	0.0374624231302089	-0.11906081985184	-0.0959698097091169	-0.413583032379275	-0.0730228609189957	-0.0913025306699183	-0.144669451527329	-0.149582842492007	-0.05117212584912	-0.144584324148731	-0.435900772647394	-0.14265113439543	-0.141051127934333	0.00809311426167001	-0.102211664850582	-0.216068674936794	-0.497075879622614	0.325970141159299	0.0750791497173537	-0.137423415350069	-0.0603683418772593	-0.0662160844707665	-0.126634265360636	-0.382169128399807	-0.133815595999973	0.161221093576664
GBM	-0.0142092678538273	-0.172095360646024	-0.180850255540697	-0.154658789598735	-0.144880119398176	-0.188002049891815	-0.245277123766556	0.191828380492552	0.24460705534412	-0.0834441357968652	-0.196457354363158	-0.0923772532081181	-0.0425566720681761	-0.239686939180858	-0.0925280975725138	-0.160242668581431	-0.263856972291024	-0.2837681519038	-0.235808821778143	-0.189131641659776	-0.188197818569089	-0.130343971009863	0.0251545409622543	-0.0273806342303073	-0.239622154424671	-0.229395218876266	-0.270642141379754	-0.00672180563089667	-0.139403839757987	-0.161815122930179	-0.247359329647651	-0.369541874545609	-0.147587285909997	0.0705204293032352	-0.0932042613605923	-0.0787836780711489	-0.356992893724138	-0.0854768313691307	-0.138524528237426	-0.0289431691320969	-0.231922991350697	-0.157497011255425
GBMLGG	0.013028375375111	-0.414904907365811	-0.146735166837063	0.271748079414117	-0.109706460675528	0.0496363183808448	-0.063468541382085	-0.00179275233398426	-0.0250080151291525	-0.00222780892997618	-0.19785136699809	-0.0506311663947927	-0.281837387591059	-0.0722765133933914	0.112313539395853	-0.115843125889755	-0.408395936158251	-0.175579647284941	-0.363065959142114	-0.164793927014032	-0.031791077369466	-0.114077546482119	-0.0207712738199861	0.0203829186464235	-0.208284281502282	-0.384622558396683	-0.373257202928165	0.200189647071551	-0.100841946040812	-0.260338853869153	-0.0710283490955938	-0.353780293180943	-0.0671183481625902	0.208082300456526	-0.14598543266862	0.059639162185366	-0.482474106908635	-0.0459878307627235	-0.0532611223482864	0.0327504291133406	-0.123317427620977	0.0656210272069318
HNSC	-0.0779001595501306	0.0248807309931266	-0.133590905424868	-0.0488117450977025	0.134504831267988	-0.022116146755425	-0.0101919873172639	-0.00517711304770467	-0.129781481097911	0.0382069707368198	0.0186242625907346	0.0728166878501173	0.180438004371918	-0.0781285762302431	-0.121453082659223	-0.0410120963412806	-0.0995115715494284	-0.0660638780205132	-0.124209394386442	0.168126531880155	-0.000506602557189927	0.0646087248918605	-0.0081839484728687	-0.01318049913179	-0.0858310423409242	-0.124450513931925	-0.0332384746578205	-0.0197374421081892	-0.0670455100723085	-0.127291088978041	0.0059051412782599	-0.0473141771477369	-0.172143189981639	0.0177055870848534	-0.137342746115125	-0.0992940828749535	-0.025691678261498	0.0870466922180284	0.1458230981822	0.220299102900922	0.00358114903844618	-0.0624440784922098
KICH	-0.16492886396348	0.0120351127711394	0.251015143764985	-0.152767745993117	0.014435682807499	0.134357975126258	0.0847349817267624	0.322327626893321	0.572707842191587	-0.0505517956897088	0.138355615653048	-0.162729293450004	0.298909958418552	-0.0289736087804173	-0.123547612865469	0.201865076951308	0.126781142781836	0.00260900157504118	-0.065024961882668	-0.356433229109665	0.0719716180953411	-0.177658075157911	0.266401820763105	0.188395785121165	-0.0398190968418473	0.233195219105041	0.133268887562778	-0.225534694137785	-0.103740420438491	-0.226412330617475	0.160288568369001	0.270949074468021	0.0336128843411843	0.212372660857444	-0.254148001471854	0.289149850400077	-0.344572301357623	-0.046787808792137	0.206559136671518	0.292943018034009	-0.274233614692969	-0.273812722570645
KIPAN	-0.337582487247256	-0.306690916085534	-0.395509530016637	-0.236277745737933	-0.356461306521907	-0.455502522922883	-0.442010579486207	0.0342565502168829	0.0186469940209188	-0.279644544687801	-0.462660814842243	-0.330493557939893	-0.156236987536276	-0.413777606800942	-0.509624935082522	-0.314664595523265	-0.373751043789119	-0.414654101821859	-0.314675367926662	-0.391158808294326	-0.43056845274944	0.0139804847595956	-0.391936021700915	-0.286361029622822	-0.471839983857563	-0.374350634003551	-0.366244185037696	-0.274888859025649	-0.449088118573143	-0.28541214434644	-0.411243591202416	-0.230399327668216	-0.423503280431946	-0.396993786706372	-0.357574474140881	-0.327987768948045	-0.25325307521256	-0.410123889611232	-0.397986626012604	0.293850106577032	-0.347229350682996	-0.387876919454493
KIRC	-0.281271831216691	-0.31895852832231	-0.461024535759726	-0.295945464735632	-0.393944684258517	-0.5207738765527	-0.497680643388279	-0.0471595819526797	-0.107917172098409	-0.277199622030112	-0.473660705717072	-0.324066798365006	-0.18360862496628	-0.460099759262211	-0.502683570888762	-0.378163099876557	-0.404453212997897	-0.480068201745954	-0.35527423929323	-0.465521407397248	-0.496500832387565	0.119296014548728	-0.382446663093762	-0.281845231969138	-0.521328519549822	-0.417338275460059	-0.393847994342697	-0.0777581038322004	-0.479072707469039	-0.221009700334583	-0.486042846531748	-0.331657562683013	-0.561836734935746	-0.430074464361866	-0.355371799396963	-0.269529154734552	-0.115985666279711	-0.457633307049379	-0.443245530047007	0.413341544852569	-0.327687760743326	-0.503248103030613
KIRP	-0.00174914440835717	0.00308851567265845	-0.165583085161389	0.0153687194357934	0.0252562976199095	-0.151263265506834	-0.118880638028125	0.158351606628459	-0.0532615996539491	0.0325655536024818	-0.202284867748579	0.00596064987264709	-0.128214071406651	-0.0862557058590408	-0.208997119223679	0.0106236370578266	-0.118798806982432	-0.0781240225253427	-0.078167078106737	-0.0740471840613731	-0.0359492819249174	0.211651007321265	-0.140964626990385	-0.0578473390670558	-0.0951753957079156	-0.120874454713958	-0.151043684964101	0.125552597923635	-0.181967226628882	0.107882637496231	-0.0284496928224597	-0.0659414718824106	-0.265985852908015	-0.297050960361207	-0.246876666368402	-0.204659145137271	-0.0476640333957398	0.00378139331974142	-0.151469510179628	0.180590962979456	-0.0810239191598692	-0.161992943428688
LAML	0.0488445754526346	0.169959989271459	0.190500067133268	-0.00248715480368506	0.195166540523274	-0.139267792672706	0.203391357055554	0.144241211545249	0.216395606952262	0.104434495947443	0.120412574553742	0.107094233377112	-0.103348313317291	0.118582292295799	0.119459739682911	0.195895604083105	0.00728995463149058	0.184609407175057	-0.0329534726605634	-0.136980201150076	0.11703786458395	0.126797690475019	0.101341848978964	0.136871838613078	0.0237181343072625	0.09893320968628	-0.159448121198768	0.173701017870858	0.134914689159629	0.179410259935299	0.142994333917911	0.029395252683604	0.187572272087997	0.197107134076534	0.112053643060652	0.131941403769473	-0.0909673230111507	0.168196641987163	0.144067716563429	-0.0521689234407842	-0.279008301180445	-0.0312472154675833
LGG	0.036591067166604	-0.519314139539685	-0.0912340289800742	0.463005741721912	-0.183537487448679	0.0542595395726489	-0.0076195592853477	-0.0978207031442788	-0.22172748116706	-0.0517704796089896	-0.350578640661018	-0.0922120322712393	-0.496021402056987	-0.154293912560392	0.0655618843885472	-0.218880530248445	-0.556887285998814	-0.185231605813103	-0.528759438155752	-0.105770329349505	-0.0431732331153842	-0.169621000224652	-0.127383362805203	0.0338404258316157	-0.23505231315928	-0.553138076613001	-0.50225394724967	0.198926318406754	-0.174957304954382	-0.452717634136213	-0.0135116452099848	-0.320685236849579	-0.169393851780994	0.213944095453823	-0.174300065628508	0.014387764130648	-0.54745827723777	-0.0805039192774745	-0.146163955859755	0.0269676744595619	-0.137323821077872	0.158449203731963
LIHC	0.157859458041394	0.093417796891643	0.0750409035242358	0.108949969230733	0.145713448123429	0.0728257413110315	0.0370971240821608	0.106699860248353	0.163231176594747	0.0808374764073015	-0.0103915524635104	0.150711917258003	-0.137814338195909	0.0772326760745012	-0.0476718234563253	-0.0158655478114749	-0.00211702626572766	-0.100357066086534	0.00194956244352793	0.0286683889005609	-0.0124709574058769	0.111088525540115	-0.0158824337659001	0.0173259969108087	0.0653234042547182	-0.0325526067307664	-0.0199043462472336	-0.0554022804842145	0.0640467196713488	0.11838367671638	0.0544456842347702	0.152047322002259	0.0010430739584349	-0.138716734650282	-0.0199731191403077	-0.167068540729114	0.0553222645138041	-0.025228966301773	0.119687171831894	0.216596616525051	0.162533231617236	-0.177219331383286
LUAD	0.0450520470691394	-0.106340691037826	0.0371707530017328	0.0344865565748612	-0.0303788148673401	0.0112911546352929	-0.190825170279244	0.0104438953685506	-0.08405783870112	-0.0702701933468416	0.038870650922984	0.117587464282697	0.100547933091461	-0.108114011529359	-0.129099102132398	0.0048861700309346	-0.0240060729525706	-0.212602914909349	-0.0547330174964705	0.094970240516499	-0.0295361000385469	0.144704971227251	0.0842719810343682	0.0846392689486671	-0.107134118006007	0.0517944504527152	0.106747999578487	0.105714961264445	-0.172423705231782	0.0267916991990437	-0.164628509677536	-0.164820844747268	-0.0518441961052164	-0.200311533071334	-0.151308835847253	-0.129489764200225	0.0480309656354963	-0.166915539743984	0.00451354621973799	0.227707943051433	-0.151064191482643	-0.186351497285489
LUSC	-0.250535662122289	-0.239837569874852	-0.247368530769211	-0.177345516427299	-0.195388699899784	-0.350134789429406	-0.169284782262763	-0.163596836578134	0.239543205066607	-0.234612688408302	-0.149602347589816	-0.245350499409487	0.0665117691265498	-0.363922735284903	-0.16747363918853	-0.326760075487483	-0.348981868376725	-0.179951890710846	-0.374095781350133	-0.0997942148926342	-0.321742136511641	0.0180230011367983	-0.138779133522007	-0.193801513255229	-0.162025842432865	-0.327878418340139	-0.195337704365289	-0.228192482561356	-0.192773588762333	-0.283092885156968	-0.155003911391819	-0.262040290573423	-0.183535184273881	0.196625352755635	0.136146203425397	-0.117377717431841	-0.241709803204459	-0.192424366003873	-0.2187386863414	-0.112957072679152	-0.126664242709512	-0.144677725609227
MESO	-0.322560506016355	-0.0590854200424326	-0.20099980405143	0.135262486334455	-0.19312004165688	0.100241969711374	-0.123905782272114	-0.137200845885478	0.0121807286575214	-0.258125079757717	0.0939821186233796	-0.222426772372445	0.0432722102892228	-0.263728702475033	0.0373975293584957	-0.0704534062896945	-0.15638927119064	-0.109445345792866	-0.149872178742644	-0.104881304778255	-0.155529024833348	0.0473358489681815	-0.0575891657391771	0.0545807984299047	-0.123317946373725	-0.184195656365187	-0.210834753602319	-0.156080822448654	-0.105552644180385	-0.247543882290435	-0.0309454046949479	-0.0523267471304913	-0.362631353559508	-0.111606288522553	-0.356872037929514	-0.287650321108901	0.143044625475486	0.113232050862142	0.0512501538558549	0.123443175066337	-0.150920010797319	0.0997899304100523
OV	0.033087100372004	-0.0437808289676751	-0.00606230293803679	-0.123913597854327	-0.105732339452946	-0.0333663554255076	-0.148370523953105	0.0332390008452826	0.321010479056248	0.158680485196939	-0.0910563585374712	-0.0639892460009109	0.096899867404661	-0.122978818817889	0.0643711244235938	0.0134133916761598	-0.048369895736395	-0.0740839304782408	-0.0559707498113697	-0.0717440501047832	-0.0907357408714193	0.214974648555535	0.0229657091963671	-0.0230793338403166	-0.112916627847507	-0.0225177657054144	-0.0705158811534177	0.186397060443003	0.00797138973146516	-0.0394525488594797	-0.079964558382712	-0.0670919977161374	0.0427688272063965	0.111554205195163	0.0494916302175355	-0.0723147817211805	0.0334269910153739	-0.109519712371827	0.119315037659937	0.197316076537634	-0.0254690271821031	0.140737138860419
PAAD	0.111702733869475	-0.0309345561409005	0.0120025441396035	0.0283948958364438	-0.00181947847273796	-0.0513618831966945	-0.076350948514528	0.0585692473384067	-0.0338782796725295	-0.0966029153523912	0.0566486404828286	-0.0445513659569705	0.0877033026141827	-0.0655089834689894	-0.103584757215662	-0.0922988950919789	-0.0608576426648378	-0.0761183853730506	-0.00843701477129025	-0.0739830006232911	-0.0921839937386627	-0.0835395852174697	-0.0123008704234436	-0.0494646716370728	-0.0387257248841493	0.013025592330496	-0.165612500493939	0.158375603206917	-0.0591762916612522	-0.0616446877966782	-0.109276150521616	-0.0733053706979415	-0.0713371402677883	-0.0251536175746445	-0.0715388769052782	0.0395498670746054	-0.0241823387469199	-0.0526824985912154	0.0373129908678723	-0.0635084944643271	-0.0650152811143471	-0.162765698575678
PCPG	-0.091028024770959	-0.0325104570696593	-0.0912830174525997	0.0806871236621822	0.202234838158713	-0.0306058507715966	-0.0137079821717942	-0.0416678885505813	-0.0661523240856454	0.007900500112471	-0.0651204713810051	0.00690248488000454	0.0912984002210261	-0.0513157549998325	-0.10817245316363	-0.135168500684497	-0.0109637344364672	-0.0274303293463843	0.021375908877048	0.0331943732562168	-0.00691649684794205	-0.0532970467875556	0.0119657556970306	-0.0330168942682768	0.0159126617252242	0.0590383028823455	-0.0393324093738094	-0.00275806506470143	-0.138836241154442	-0.0361623798817748	-0.144728779885812	-0.0199990739536498	-0.0538063900559836	-0.060568222918343	0.0562813791459618	-0.187790444512756	0.0153018492117662	-0.10673532527326	0.151187624218044	0.128280612895487	-0.0184050689508702	0.0074136497588748
PRAD	-0.279547117141838	-0.0944923428641666	-0.266470412442748	-0.246736653439821	0.0196264035827899	-0.13207232367322	-0.208443365811888	0.0989782807798995	0.203226277744675	-0.158149233846592	-0.239306417378269	-0.0684777923451362	-0.0289162855961178	-0.217479315883669	-0.201702471656775	-0.104582357041775	-0.130373643166071	-0.231279991857361	-0.175012351327051	-0.0058931654730442	-0.0692327571493876	-0.0428912851532359	-0.119479417734975	0.0108561749441392	-0.374530690964868	-0.151078731992619	-0.342015079851286	0.148746398166234	-0.225924854662925	-0.113966691289987	-0.10278100345779	-0.236626189125351	-0.160940417820274	-0.332517994603939	-0.397158092726593	-0.333850455523679	-0.189623219721624	-0.0101435713634877	0.0139600498066565	0.304625551607124	0.202156504711209	-0.158931957262438
READ	-0.097678285147224	-0.0458929343984155	-0.134600812063181	-0.109396736039385	-0.0891542896844328	-0.191214185354784	-0.182161589088456	-0.0413486958499609	0.161369677114215	-0.0599403960786358	-0.0595051277051128	-0.0515323996760214	0.0752869988232535	-0.201885965533161	-0.158501310553135	-0.0365788833878363	-0.132966706765325	0.128518030598915	-0.118524403859837	-0.0940141940286894	0.0324821656317539	-0.0374061946948312	-0.0434941190116819	-0.0864367284181294	-0.231391498839152	-0.195850404225279	-0.251775696710504	-0.0572619340576372	-0.0551848354096803	-0.106192513342564	-0.00441650903604727	-0.0278992832201078	-0.172584713176846	-0.0881885578469981	-0.0145251270282297	-0.0370776699866024	-0.138551713050184	0.0825069910399236	-0.0803636312613928	0.124011456841167	-0.00487741432057586	-0.0178697656018441
SARC	-0.116922128389903	-0.18809448216768	-0.245650536736548	0.024314576814628	-0.274622166773873	-0.270258164894765	-0.158678462959174	-0.163271545142991	0.0895821996384854	-0.214346212958957	-0.151942336800797	-0.217656601116769	-0.153319742582215	-0.105334337010074	-0.00712439058279245	-0.122685759300108	-0.10769513595235	-0.0538971033423446	-0.0754166705072801	-0.0286347256703609	-0.149553323091124	0.072085135584484	-0.291680976418591	-0.0867365624345675	-0.150965789208478	-0.133818056684502	-0.125278123004581	0.115018941154087	-0.0715520558126006	-0.335085102598748	-0.182156236004592	-0.0412587896524623	-0.204974313032928	0.0577293645750277	0.144746378481557	0.0366883732045935	-0.0482379059159319	0.0930253880958745	-0.175554004812674	0.142547393451938	-0.0375025241279369	0.0379112505787044
SKCM	-0.145323341978269	-0.0459984733075956	-0.134331186063427	0.23728888023233	-0.0792159684965837	-0.0211951552362635	-0.0191026137401958	0.08565128807807	0.284012522692251	-0.166009945554986	0.0549822894676069	-0.00444560382288903	-0.33961424846334	-0.0670496138160551	0.0691205140215776	-0.0178046757965152	-0.0431704852498657	0.201634316254723	-0.0246877308219223	-0.0668839292681323	-0.0590462644416212	0.00105714340634413	-0.0231254822386075	-0.10662327340034	-0.0319174057516712	-0.0339711854525949	-0.0931507150245798	0.231911516783077	-0.0791121166964405	-0.0690848183682077	-0.0556573025943502	0.0945803754172847	-0.285636222526867	0.0907163843103675	0.102490176867407	-0.0147643524775146	0.0748655906597178	-0.0612801443835896	0.051910168748666	-0.027805395408566	0.170275160838343	-0.0911754449351266
STAD	0.195113098220987	-0.00244627905296641	0.0063865505459484	0.135507350606584	0.0744786969866319	-0.0377771639051394	-0.0183638501776464	7.28900946028173e-05	0.265810342399511	0.0366329995510168	0.143690197511738	0.0482655212821139	-0.0605745500357496	-0.0389643961984501	-0.0868246815911211	-0.00938315004653767	-0.0392669417564752	0.00747955343635447	-0.0689537538265457	-0.0342171914851323	-0.0145736316726733	0.0325676269559999	-0.0609201461194534	-0.118418347075658	-0.120284715152521	-0.038778628652036	-0.207865756563321	0.108443441673045	-0.0328651428940891	-0.0265321237865433	-0.0753275801867996	-0.0487921919814406	-0.192430249159245	0.0523394460084284	0.127773606089228	0.0541235300595509	0.0480172619706871	-0.0172544810994737	0.0272169794257088	0.161466638084857	-0.00402285291092805	-0.154820972338681
STES	-0.0595884502200368	-0.107296629682881	-0.0903172199350445	-0.0511135801385309	0.0401078454003765	-0.159009192579519	-0.170470962830739	0.0519346690840814	0.298324772929056	-0.143634977032677	0.0640300120391318	-0.187522112928013	0.166910190912788	-0.210660009109465	-0.0676222352539036	-0.0610753490515552	-0.0885612453164662	-0.0405970459324574	-0.154492767254476	-0.273778168384346	-0.0596603539979602	-0.101499975954182	-0.111532539608814	-0.179434076097634	-0.177041457402055	-0.20062648908864	-0.379469842123949	-0.00716585258012879	-0.132300949848547	-0.0589774527218134	-0.152060678986822	-0.180660056485994	-0.391290614051301	0.209950008670071	0.220778904509363	-0.151812263393471	-0.0417814969174826	-0.0985041396403859	-0.133540104501811	-0.142043337529203	-0.115366328147581	-0.0466423241382853
TGCT	-0.0119547502033771	0.130663660670911	0.11035858233074	-0.27096926451398	0.280687417400445	0.0551807304747777	0.182548305715013	0.294628685465231	-0.252382750673652	0.242903431563232	0.0487904199844071	0.195362715332053	-0.103408958396127	0.164017432659616	-0.0710314694863576	0.165559316136489	0.0647508447392298	0.22232598000238	0.0151606018715539	-0.493692145810918	0.235066611757097	0.106557581872581	0.160454191247118	0.14137951969383	0.226317830426774	-0.0537145987950321	-0.0592585668529582	-0.369709051647206	0.238802047181424	0.162589519256249	0.290142109479694	-0.142073650405827	-0.0879478465618499	-0.0706281513082567	0.261989577066398	-0.241441701589401	-0.0985890074757268	0.30561273030886	0.262596010575102	-0.129078503896252	-0.444795519140067	-0.122955568564022
THCA	-0.21557674000109	-0.191206043710842	-0.216484690755842	0.0430534435045258	-0.0794684874534382	-0.181629277150517	-0.302993579465816	0.228961074428286	0.151180882494615	-0.132859870683961	-0.142265128010316	-0.200784994759926	0.154716023760073	-0.206307514665717	0.0104355259473395	-0.113222340071838	-0.0907482229237422	-0.179113903979928	-0.0930208763890948	-0.0809046158325906	-0.157078145339889	0.0233131929459432	-0.226321024072364	-0.0858102050271861	-0.255285654178629	-0.0956000012932035	-0.134891173027809	0.302379666471471	-0.232137530595292	-0.0780408271896842	-0.152022162349955	-0.199840589871993	-0.241766186306507	-0.181790171874299	-0.249092307919219	-0.211851364108406	-0.182184456027151	-0.0501069164954251	0.000667390366888459	0.419630090480843	0.0632384571013274	0.0334662645421451
THYM	-0.543491331240952	0.14839052777496	0.135842511965061	-0.191950978306405	-0.0281030563998345	-0.182662391887845	-0.116311288006683	0.511626095178048	0.130551867134437	-0.257098483681266	0.132059494010371	-0.0483860314122617	0.280301606103144	-0.192989260510449	0.236242249550768	0.184086401763463	0.0159286639738053	0.303238361090213	0.0780622804914055	0.0514896279794283	-0.440158049754431	0.35489842407049	0.126600501323954	0.205470694982044	0.178084210217934	-0.534640939092263	-0.294751959959692	0.0564261677116898	-0.504970013945252	0.321729734501729	0.294678741216764	-0.4681236271678	0.0357464063675925	0.383092303750302	0.273199185019472	0.122488140385695	-0.102047107002854	0.0698318392684394	0.152993247638283	0.25769939502876	-0.0868870811910972	0.211589205449299
UCEC	-0.0949846261137253	-0.0369010770662278	-0.0434111296394884	-0.0216746980682125	0.00268852009825269	-0.0862840499938275	-0.0511486698889524	0.0290293044081506	0.110722282582115	-0.0604200059133587	-0.140953165984293	0.0390513057691931	-0.0463895359845197	-0.135743641456636	-0.0617958668521739	-0.0218865501840437	-0.108026820089137	-0.116092944696316	-0.117114438596206	0.09222623130084	-0.0700762174742105	0.0205275805263465	0.0728841717005952	-0.057565238877824	-0.215379340651446	-0.149226746909355	-0.031648752100319	0.0379982275553857	-0.0498995603791103	-0.0624857436328744	-0.0980927672360997	-0.0855761102496537	-0.107196156868852	-0.0514449710589692	-0.0268524785115795	-0.17802155010256	-0.133754389089216	0.000666084875130552	0.184239255060023	0.276665422677222	0.0133989430538142	-0.0495523493258149
UCS	-0.0951686361530641	0.139180604247881	0.00953230176014088	0.10897186573856	0.0503046804361227	0.0426628638327639	-0.0317305978293728	-0.1061870900336	0.300175029329209	0.0407564659577518	-0.00116682332350177	-0.0102047573487758	-0.256915971186805	0.151055002755	-0.124045832602088	-0.074416192662145	-0.0853239555310667	0.192422376454213	-0.150559940537419	0.128972592955896	0.122897151079937	0.156289501831264	-0.22135252081277	0.0958530010662171	-0.0604498898282016	-0.129843610745517	-0.112825333030824	-0.00442434850485229	0.208469055401967	-0.125190419084044	0.0659406550396925	-0.241853917974018	0.109148367245514	0.0749497634411936	-0.0630570771075746	-0.010810197601174	0.178323718250139	0.0756853515810891	-0.0158757069527308	0.173803814523713	0.11648786179626	-0.0370454398327716
UVM	0.209548216121165	-0.17486258611773	-0.151964454253397	-0.0661087614209234	-0.32228817229966	-0.0787883216110185	-0.127716812721948	-0.0277669572177174	0.0916644348204532	-0.179267906824514	-0.251275091661167	-0.163893944844498	0.0140676171256381	-0.152656981786763	0.00293402486576493	-0.184966713934574	-0.270409436859971	-0.180300250772538	-0.173018868244999	-0.07801510447777	-0.261536984445683	0.0895496045480941	-0.155185946269434	-0.0520000906776276	-0.0882852396158488	-0.188050835203551	-0.143339704098635	-0.214823065660207	-0.153558041905297	-0.180792921096473	-0.21972654287063	0.196018821111253	-0.275046413372661	-0.229025661154816	-0.0299391357827822	-0.127082382358981	-0.21380523789913	-0.0434897394967162	0.0579243812958889	-0.0599703131786438	0.151265977151756	-0.0425742997040614
WT	0.139693754080524	0.199179196923534	0.094847626524377	0.0630594111248786	0.0690999470234962	0.0658807186940424	0.0403659468334051	0.294957603375921	0.363592772519187	0.206480490310127	0.060930451821312	0.0781870287006769	0.263727033292455	0.00460855906534733	0.149833095191023	0.058623716925757	0.0809894302256165	0.0700704256210332	0.0304344242559562	-0.0141890268549104	0.106234191044298	0.135798499899623	0.144868403359654	0.074443454855948	0.13522093113823	0.131711040939052	0.16782363448318	0.268553905638011	0.0624234702257123	0.136316362050163	0.117437141184406	0.127127969756635	-0.148672356338563	0.09759520887097	-0.0620924492289505	-0.00330164944651826	0.031911889782491	0.230013716496862	0.221602834346488	0.2400757079679	-0.178224603947696	0.109496020473992
