# Supplementary material for: Identification of immunological and prognostic value of SHROOM2 in pan-cancer and experimental verification of its role in promoting malignant phenotypes in breast cancer
Source: PeerJ. 2025 Sep 25;13:e20051. doi: 10.7717/peerj.20051 (PMC12476865; doi:10.7717/peerj.20051)
Supplement: Supplemental Information 23 [file peerj-13-20051-s023.txt]

cancer	ADORA2A	BTLA	CD160	CD200	CD200R1	CD244	CD27	CD274	CD276	CD28	CD40	CD40LG	CD44	CD48	CD70	CD80	CD86	CTLA4	HAVCR2	HHLA2	ICOS	ICOSLG	IDO1	KIR3DL1	LAG3	LAIR1	LGALS9	NRP1	PDCD1	PDCD1LG2	TIGIT	TMIGD2	TNFRSF14	TNFRSF18	TNFRSF25	TNFRSF4	TNFRSF8	TNFRSF9	TNFSF14	TNFSF15	TNFSF4	TNFSF9
ACC	0.37983724444996	0.587061845529359	0.952539787143745	0.941432297197594	0.463089418719306	0.825154740201037	0.310331991360579	0.714214148081426	0.27959993602138	0.0880387044744291	0.017104496425518	0.473620747372077	0.654376996565597	0.139738279855437	0.286081896834859	0.0509938742187694	0.183092857120293	0.604560328646002	0.156576840319321	0.489580205670524	0.462455792231091	0.898961010904753	0.938045630476126	0.162285266079005	0.312905499888312	0.118299246668967	0.0514118058307123	0.143246843149178	0.0988208104069261	0.267180440231698	0.254397158151749	0.903290687168543	0.898688908527538	0.357488729268459	0.182063306716118	0.29846340397081	0.0268377729912119	0.921618087710617	0.269626615980002	0.342737261997738	0.831498403640098	0.635274452921788
BLCA	3.2618618917013e-10	0.000112725465599262	0.0620362431421986	7.172964444635e-10	2.27326085071589e-05	0.00140982704760995	9.57394794065536e-06	1.40124409853115e-08	0.209550437744492	3.62009299870181e-07	0.948065142657935	0.000242694114751973	0.018920440636812	1.16849152576037e-09	6.8718709833604e-08	1.38900301038802e-07	5.97427800563821e-08	1.74115101694294e-05	4.65685268125071e-11	0.0114342763251836	9.35732100693087e-06	0.360740403767989	0.000601533555006917	9.7560480454062e-05	6.55073106869963e-10	2.95097279945367e-12	0.596844278082156	0	2.25391341124315e-06	2.66453525910038e-15	7.51073740674624e-05	0.766118982218832	0.000291713018863327	5.99722861371887e-06	1.95599366481503e-07	2.82183114808099e-06	7.13595627033214e-10	7.09739547928301e-05	2.06299982141722e-06	0.00190618434175249	7.05751013185818e-11	1.94031370672754e-05
BRCA	0.0282734692733027	3.08404413118524e-11	4.64928717747171e-09	0	8.88178419700125e-16	0	4.3029357854607e-11	0.024977472679018	7.80992377036327e-06	7.23187594253716e-08	0	2.66453525910038e-15	0.260087829722147	6.63251453758562e-10	7.7967573286486e-08	0.000272069998866087	0.0024548023845512	4.48929899343753e-06	0.0224018699267263	1.89950221911594e-05	0.00891047757404051	6.65751160999761e-05	1.52480605919436e-08	2.10613748663491e-11	0.00193372662915037	4.44089209850063e-16	0.00228757112095934	1.74682490694522e-12	0.000183204989385288	0	0.0157346810959254	5.35127497869325e-14	7.09119429842531e-10	0.0117675390704988	0	3.58762717533878e-07	0	0.634185683073186	5.9530300688948e-09	0.141344899466289	0	3.76846458483016e-08
CESC	0.704129876567646	0.10994138553924	0.000516550543487204	0.581668143056845	0.00067956936266178	0.551700415399064	0.693328362808747	0.000320331811958008	0.359854178345913	0.0321166775086406	0.0755999781681813	0.161570881588496	1.92033925650037e-07	0.463866810122546	0.124165345638842	0.00833716164227249	0.0542794507794966	0.73048479483601	0.745119456724695	0.0658636699432535	0.0858649875605517	1.39224372519564e-06	0.989421388680087	0.839796669741432	0.104635063690408	0.507559140008638	0.135218930817788	0.701520615779384	0.979608014322048	0.300451849148192	0.320895492312088	0.167112785933136	0.0386457028902718	0.346123688521332	0.00121737027947644	0.614870946131538	0.228488588060235	0.045985338769075	0.369995202476832	0.00335691247399339	0.323698367169994	0.865749213744546
CHOL	0.944173862675324	0.328340243708108	0.664679550321675	0.278019125993694	0.833603940012598	0.671610505871542	0.348917495571783	0.24981189421207	0.930504368771659	0.384188105395524	0.187401839780745	0.976356680006312	0.011568244164494	0.218835245517604	0.000353306249633256	0.0117595905382246	0.131001335329532	0.105858598026523	0.00254255412118343	0.340267904188772	0.0685084194613048	0.826559847747914	0.157840048956103	0.560667606802055	0.433746856055847	0.0118724545333697	0.00268653977009148	0.435120186919769	0.794223518431089	0.669077820845247	0.0390874469427227	0.0957972859586815	0.158266209523326	0.000549132604152458	0.203144782609234	0.0272315380293024	0.64740515981642	0.0133093679939975	0.558039853503786	0.471061333041302	0.601480667529664	0.029087578705179
COAD	0.332659138400676	0.0676026240203713	0.230207682261344	0.518530996770639	0.712969226659364	0.0122019062963075	0.22991035423071	0.00194386772829436	0.255093317502715	0.125066810932429	0.795012785382466	0.0360523662366639	0.000290682464567649	0.533813263046736	0.00113978955239724	0.0190302530250577	0.0311001845761654	0.11712419400472	0.00501678273668715	0.00512572398399147	0.345452844049607	0.469980705405845	0.0459327791676352	0.00426815572589723	0.0116541274722355	0.241380526054246	0.890388339716736	0.274544581513883	0.157072101225541	0.0428476294271687	0.29390173896345	0.144276821033549	0.0124946910667174	0.0235458411455238	0.00279853860746249	0.759929792001307	0.606285570780021	0.396584988539833	0.969992743047105	0.974242689040949	0.462530250384918	7.73170416579205e-11
COADREAD	0.625650335943005	0.202289981891834	0.0583179661389051	0.263025322547153	0.909602100095595	0.000847948662856535	0.875923276678382	0.00427845923107184	0.647071867930415	0.256091122770032	0.991523153477692	0.0641401119362872	0.00194340271910898	0.127083829709971	0.000145354401341002	0.0245407786522986	0.00906266891198593	0.482039011617406	0.000980512563205638	0.0202867801381568	0.505335737388472	0.264255538698609	0.0428952289961249	0.00120003678867331	0.000571831507633291	0.0367742097934696	0.106693052196445	0.241524518145212	0.0746645391461571	0.0218069002884911	0.269909337979797	0.336811342885537	0.000216052773829079	0.00685257927779204	0.00710913897626764	0.533885909230842	0.857720041162914	0.690732888493798	0.597645873634129	0.669848159223186	0.506004026544071	4.14850376273534e-10
DLBC	0.243280641785157	0.976612745094935	0.337589185731084	0.0201444207414938	0.36367520128243	0.20011396755881	0.109411676029767	0.133508911930272	0.00204578697371671	0.623328517497747	0.00167251585962624	0.302159653287325	0.174811061070931	0.273869665231032	0.924398317389049	0.0896643105125015	0.229014070422106	0.336195079563151	0.524781233772879	0.187993617144834	0.391128437382833	0.748994583563578	0.235245192822061	0.0357145714102036	0.776061641071914	0.955083385276296	0.354436493205776	0.0252813993733456	0.623485616878869	0.181528869802935	0.804651132721908	0.219663164868584	0.378070557455993	0.804933356654454	0.439352094222631	0.780832758058307	0.0187724246208374	0.214955433158666	0.206329869219774	0.432943653357905	0.511187733827789	0.413579747939177
ESCA	0.00333363393821595	0.233336987252863	0.0527820200679767	0.11166109222256	0.112887167633783	0.450378956980024	0.125550619080446	0.084700395604639	0.000173146509907074	0.00407220757946547	0.0340268776650301	0.00148059061195815	3.83514775492699e-09	0.107042979844437	0.625016811574772	0.176070072035412	0.605934018030211	0.100003196607715	0.185446046997444	2.48442022510176e-09	0.31414065322669	0.20785120156773	0.0452789965784572	0.0383764364425829	0.480876453164696	0.0454071857467044	2.62442956255882e-10	0.0484009749526517	0.0510015630854177	0.911290421897321	0.158322625698156	0.00261228333711983	2.23820961764432e-13	3.95122351859456e-06	0.300671039984091	0.0573297387219727	0.405530332231349	0.36149106850382	0.0800681341800751	4.50100237081585e-08	0.0642521218137135	0.0254836028294889
GBM	0.859800770371707	0.0311443508480611	0.023410832905792	0.0531086360881086	0.0702337473472421	0.0183786587050898	0.00196023573126602	0.0160933748838001	0.00201870612560029	0.298800002952935	0.0136626249849554	0.249857156405055	0.596658187297018	0.0024989519521581	0.249081381142406	0.0449882658728611	0.000840581959235198	0.000316369195531685	0.00294799714834415	0.0176764192153867	0.0182552492027996	0.103715148994424	0.754496204247016	0.73355484763982	0.00250591369750452	0.00385259603409116	0.000607495694866067	0.933412725583677	0.0816345823245732	0.0428982858286084	0.00178823182089083	1.90693037760425e-06	0.0650956785723551	0.38013331960739	0.245624446595071	0.326694508137779	4.44284483736013e-06	0.287141926212896	0.0835965676883963	0.718971090577178	0.00346984867306044	0.0488412819011592
GBMLGG	0.737168287661865	0	0.000144540825132822	9.71223101942087e-13	0.00459070472625922	0.200775365393466	0.101734050818814	0.963167864373858	0.519400589170694	0.954238446460935	2.64232943303355e-07	0.19188608569634	1.25899290992493e-13	0.0622974180373892	0.00370533614917212	0.00275318494314436	0	5.16127533045641e-06	0	1.91911905256248e-05	0.41273082768973	0.00319738322302987	0.592584489919458	0.59952208084713	5.80539649686074e-08	0	0	1.89444555154239e-07	0.00920948813339306	8.85691520124965e-12	0.0669666575904377	0	0.0834838932239363	5.98278040442324e-08	0.000156427243569013	0.12415035511598	0	0.235936590710377	0.16978310886201	0.398765407535473	0.00142938839427553	0.0906224854240778
HNSC	0.0649740580064133	0.556120312646035	0.00150268070061754	0.247979928461694	0.00139308818948836	0.600839285634912	0.809489196418536	0.902535518750001	0.00205016564171112	0.365959065562235	0.659522879347015	0.0845854621950644	1.68190718317085e-05	0.0641890804109353	0.00393278967370247	0.331798063476279	0.0182906018595999	0.117731112420491	0.00318341973803093	6.19205283165503e-05	0.990439134567846	0.126056891282063	0.846501336825087	0.755206304659171	0.0419534775646773	0.00312447568462648	0.431614372643565	0.640564166063058	0.112362112130963	0.00250101153670412	0.888912833014125	0.262805285531598	4.08714616531025e-05	0.675335635808507	0.00109791951103899	0.0185476838464376	0.543316780998023	0.03912229396331	0.000524702905316365	1.3213993943495e-07	0.932493614452407	0.139279302015452
KICH	0.0212169896326377	0.867380479000987	0.000400824592636795	0.0329985499134213	0.841247723304737	0.0611175227292446	0.238887670209684	4.31988171323283e-06	0	0.48278656575119	0.0537437179585734	0.0230290125405226	2.18920232175623e-05	0.687626898501574	0.0852952570295178	0.00465535566407382	0.0773700779640649	0.971124041790669	0.366450257218243	3.14917215860078e-07	0.317375996356874	0.0129657773313263	0.000166923335111813	0.00835071437656332	0.580477239182446	0.00103509884551745	0.0632645854619271	0.00152377305675433	0.148953056780081	0.00145866699106723	0.0251943016200125	0.000127526981791082	0.640863018642069	0.00287654124750736	0.00033680028642058	4.13656293025699e-05	8.11198041184014e-07	0.516007854958987	0.00376500950598668	3.2391328868453e-05	0.000104679367875615	0.000107376453587715
KIPAN	0	0	0	2.55351295663786e-14	0	0	0	0.276030687822402	0.553308993616758	0	0	0	5.8157730564723e-07	0	0	0	0	0	0	0	0	0.65672560763116	0	0	0	0	0	0	0	0	0	1.13686837721616e-13	0	0	0	0	2.22044604925031e-16	0	0	0	0	0
KIRC	1.89626092605977e-13	0	0	8.65973959207622e-15	0	0	0	0.226659851544234	0.00555106146062867	4.32542890393961e-13	0	0	2.08647175448107e-06	0	0	0	0	0	0	0	0	0.00215789108962694	0	1.68753899743024e-13	0	0	0	0.0460036089965765	0	9.81941683519949e-09	0	0	0	0	0	1.9702017794998e-12	0.00286480194836169	0	0	0	0	0
KIRP	0.971592258989353	0.949861975947798	0.000687253667123189	0.754345581505225	0.60705478059924	0.00195191729894795	0.0151428938527847	0.00117690772459733	0.277860442619867	0.507210694203529	3.16200646406362e-05	0.903409366532386	0.00876278359667459	0.0785122444059403	1.68776397710957e-05	0.828757252182434	0.0152133674652926	0.111163700233432	0.110966280492295	0.131140304951287	0.464084222885287	1.30934738429289e-05	0.00392217601427847	0.238510703398856	0.0521233946255459	0.0135120799516417	0.00198208456273097	0.0102783060863743	0.000187001510536522	0.0276056324345313	0.562364804578452	0.178953536148379	3.48905484504058e-08	6.09451600297461e-10	3.29974660262522e-07	2.53824614098175e-05	0.331569506947575	0.938634107562288	0.00192396530761529	0.000209541207393471	0.098472136140356	0.000900129393347715
LAML	0.530761267896598	0.0281011217840659	0.0136654890685906	0.974551988413711	0.0114872050315666	0.0726574328057512	0.00838233649292541	0.0629217124753263	0.00497260494690499	0.179229818185978	0.121134042157384	0.168347612084037	0.183819891341061	0.126934794325554	0.124127699292228	0.011176022783451	0.925505846549588	0.0169253245277479	0.672463790521014	0.0775286459303151	0.131994262146363	0.10249476218839	0.192524777021232	0.0777657789169504	0.760940095315247	0.203366316372963	0.039567645690932	0.0247716204093529	0.0821502974988928	0.0203444571327889	0.0652560582759492	0.706100247934125	0.0152097253818577	0.0106752997233215	0.149381242858527	0.0891890570686051	0.242341946704136	0.0297985778577716	0.0632423653641223	0.503136051884267	0.000260935978431132	0.688517314993968
LGG	0.407764285724266	0	0.0386685664136031	0	2.83204465321152e-05	0.219424936319209	0.863178664546636	0.0265773248852081	3.81401995319663e-07	0.24133913892934	2.22044604925031e-16	0.0366217437435892	0	0.000447075207902881	0.137710984088688	5.40990257480445e-07	0	2.3799756025511e-05	0	0.0164455988750412	0.328629854837769	0.00011143205031372	0.00381894681853434	0.443934035835771	6.97737703170276e-08	0	0	5.50691302247941e-06	6.67177216959747e-05	0	0.75991048918071	9.30366894635881e-14	0.000113853400648622	9.80892041368975e-07	7.11272423141729e-05	0.744866354852492	0	0.0682023781070298	0.000888749787423482	0.541847309134618	0.00180506037692263	0.000310530471714365
LIHC	0.00118694218579152	0.05604544160088	0.12512237819961	0.0257387966896969	0.00279213261605538	0.136690482635406	0.448839360497519	0.0289766161928369	0.000797105837788248	0.0984400156969043	0.83204458199624	0.00197832177807111	0.00471246992285979	0.114439498992409	0.330326578777857	0.746081990492768	0.965538089025932	0.0400427811121764	0.968262646309919	0.558416948624942	0.799092754412998	0.0229554473115408	0.745821037254142	0.723622661250231	0.182017797406433	0.506357062425408	0.684555322338909	0.257828818825525	0.190727220186291	0.0153275534397208	0.266150653071978	0.00180116053822088	0.983016384758597	0.00444472163382814	0.68352414839947	0.000595282140637865	0.2585179407927	0.606578685600394	0.0142288153905001	7.69160820013326e-06	0.000840008523022684	0.0002667176971487
LUAD	0.262288492744277	0.0079973628444352	0.355099220365155	0.390934268019192	0.449837870787194	0.778851395132328	1.66913656540757e-06	0.795061824149154	0.0362423783463761	0.0801598108968142	0.333511270296767	0.00334034739167977	0.0121778203143204	0.00700371926880949	0.0012634590200975	0.903280652477015	0.550434590352577	8.86237181418892e-08	0.173130675028041	0.017921764814405	0.462514184153693	0.000297092049662773	0.0357682898080005	0.0349674378935698	0.00753818278497276	0.197406478476468	0.00775861037469783	0.00837694436440417	1.55662519318867e-05	0.50514255817454	3.74919976700028e-05	3.67049453839918e-05	0.196975839945113	4.83427898823052e-07	0.000153824781441436	0.00122072758659275	0.232007385192869	2.90874456760903e-05	0.910624431323183	9.54763867966335e-09	0.00015769901996654	2.93216592162082e-06
LUSC	3.85168341665576e-10	2.17259543688897e-09	6.48289866234109e-10	1.10667274597631e-05	1.22982796346705e-06	0	2.75982297397448e-05	5.13048458536947e-05	2.27590257750876e-09	4.91067475572038e-09	0.000216410051222748	8.99960106437447e-10	0.101607385968654	0	3.36965638434439e-05	0	0	8.16281682425313e-06	0	0.0139036987855001	4.44089209850063e-16	0.657649964213413	0.000606457115919223	1.50478469862492e-06	6.06700089695877e-05	0	1.23785864669657e-06	1.30310999768568e-08	1.71334098442166e-06	1.19326770686712e-12	0.000125966395339239	5.46795941858136e-11	5.33358549992258e-06	1.04970891268152e-06	0.000770887064002856	0.00378032141086271	1.6145085268704e-09	1.79030103719668e-06	5.20680087934267e-08	0.00533380789675064	0.00176693742884426	0.000348942131331409
MESO	0.00231127251880237	0.58670555834381	0.0619315825323037	0.211611609753079	0.0731070404811069	0.355589942126888	0.252867250701206	0.205077708710213	0.9108431310207	0.0157842804860524	0.386574377467306	0.0383899019213709	0.690655973420031	0.0135800948657601	0.730924482413422	0.516695646982333	0.14803118701324	0.312922665773496	0.165888948426208	0.33365002450335	0.150302062322251	0.663288372739568	0.596232055378172	0.615592310675321	0.255142923929537	0.0876624543180626	0.0499740393814463	0.148842449239597	0.330547797737412	0.0207973861274398	0.776002050944614	0.630273409734815	0.000556944277928739	0.303405913711867	0.000691347148774391	0.00690132611757432	0.18625406949272	0.296371966322111	0.637336886319411	0.254656961011485	0.162915111359739	0.357774436104941
OV	0.567452143239944	0.449186750436113	0.916581828517858	0.0316213162393013	0.0669673487570064	0.564184963789047	0.0099459037572438	0.565673846554609	1.21471237513049e-08	0.00579694999499525	0.114917000531007	0.26842915709824	0.0933263901974506	0.0329388766678802	0.265577236448213	0.816727685433878	0.40305127544967	0.19994009997241	0.333156897216353	0.214556357809961	0.116206266513462	0.000171150213104987	0.691489369910542	0.690041623665557	0.0503306872326343	0.697207729267189	0.22252799109798	0.00115839089730763	0.890457601284396	0.495306156593998	0.166426538321482	0.24585852283157	0.459747673516037	0.0531895335056269	0.392219348414208	0.210922475627581	0.563476742781817	0.0577088785249043	0.0385628495991173	0.000575358148472427	0.659861799074052	0.0145369696564726
PAAD	0.133285274743013	0.678468542554689	0.872240430436512	0.703570201734529	0.980551890063461	0.491081149423278	0.305632238977447	0.43223501446092	0.649811297935093	0.1945274287312	0.447507676896139	0.550382972679598	0.239075695106196	0.379607532155273	0.16405786893991	0.215253644508279	0.414434620814987	0.307112106134979	0.909999366758315	0.320919797818858	0.215827786756577	0.262199904784702	0.869092998055517	0.507251629206294	0.603737181466237	0.861455621394521	0.0254638121287725	0.0327301064589052	0.427470795721931	0.408413356463631	0.141979363384367	0.32538422950727	0.338577499957335	0.736074565442258	0.33720978506547	0.596050796956312	0.745909850596854	0.479989402660464	0.617014722344703	0.39436200995772	0.383217149427567	0.0281376996811651
PCPG	0.224257176774151	0.664833590494535	0.222956480319876	0.281593618305241	0.00647797322260546	0.68337978968182	0.855081128426926	0.578634743358499	0.377609003742022	0.916169879216874	0.385110593014707	0.926727849002411	0.222878185665449	0.493894587188566	0.148339997957005	0.0704271427034908	0.88386332077163	0.714722228439332	0.775780144033829	0.658222522523028	0.926579523909689	0.47734542473364	0.87333424609912	0.659935603174407	0.832093888354668	0.431135108487677	0.600121200527744	0.970687847566318	0.0630670047219881	0.629843683028291	0.0525706592000623	0.789874871254776	0.473140173171533	0.419269846953428	0.452996686627321	0.0115889176936037	0.83844919324299	0.15383791361478	0.0427725635139582	0.0861304568265959	0.806278046151295	0.921318537063214
PRAD	2.80890866122263e-11	0.0271134326975937	2.4072366322514e-10	4.97104069019372e-09	0.646940230784897	0.00196537541056374	8.74106763193438e-07	0.0205965599613873	1.64889843312643e-06	0.000204223181349938	1.45623109126802e-08	0.109648442565504	0.499746270965477	2.8008006691671e-07	1.97862368800372e-06	0.0144013368647675	0.00224867562399611	4.4709942415011e-08	3.86112174686204e-05	0.890623394855606	0.10578011080291	0.316677559270949	0.00514161301413019	0.800012294808641	0	0.00039153743056608	2.22044604925031e-16	0.000482365485851677	9.24054042172884e-08	0.0076291345420163	0.0161849608314826	2.12750101979964e-08	0.000156741321988285	1.33226762955019e-15	0	8.88178419700125e-16	7.99402069384669e-06	0.81288833482855	0.744600604348344	3.28626015289046e-13	1.87429058673416e-06	0.000189700770821588
READ	0.328726559923834	0.646934486343039	0.17740306150496	0.273724841582864	0.372879183598741	0.054207931849291	0.0668871477911155	0.679876871270815	0.105166551929433	0.549542450792271	0.552450303023121	0.606986784560195	0.452015850465249	0.0418687626505618	0.111579961240917	0.715113076696449	0.182771019762497	0.197983699967956	0.23543584047418	0.347279886134421	0.745865191957954	0.708955906705727	0.664244304205129	0.387682677864184	0.0192842696389721	0.0485225032678847	0.010688091655606	0.567552980039032	0.581708658072615	0.28810818208873	0.964860536918305	0.780743347977249	0.0828153611592308	0.378099890085298	0.884792786409169	0.711398699280947	0.164903940513841	0.409702741851132	0.422015371250295	0.214303629538107	0.961196109575433	0.858514297601109
SARC	0.0597422635342155	0.00232256478551207	6.24320434918779e-05	0.696366936540479	7.00601159664416e-06	9.90226195529686e-06	0.0103909379658176	0.00834673052228285	0.149752251021621	0.000501206831137635	0.0141888166916302	0.000407507908223081	0.0133256734747869	0.0900754596266093	0.908979946254212	0.0481334746318698	0.0830585416718514	0.386760852991097	0.225541265201222	0.645810108085709	0.0158025607982279	0.246764180651007	1.70980367775186e-06	0.163174057421327	0.0148301115026395	0.031000573290386	0.0435627503629821	0.0640489619129283	0.250285075272093	3.05983192117054e-08	0.00320116902841572	0.507744024190254	0.000885596538124478	0.353850584504493	0.0195418801490925	0.555908162151016	0.438625662784935	0.134651680366041	0.0045231604977185	0.0214943732902011	0.547168716409597	0.542806902344054
SKCM	0.143014086066283	0.64452562372197	0.176114853615442	0.0158042642543026	0.426384544449186	0.83171231726992	0.848116817906434	0.389657191884282	0.00364498906403643	0.0937567292317201	0.58121095508397	0.964452019539633	0.000448852190561233	0.50099030690494	0.487829110296821	0.858325150750691	0.665023878092774	0.0411100208503705	0.804495741583156	0.502051230269293	0.553543955360579	0.991544258907696	0.816643100230039	0.283737569137677	0.748926955200579	0.733359117097284	0.349337136763141	0.0184156860313793	0.426993088090563	0.488054399545809	0.576571703223455	0.341957937627407	0.00344785314177698	0.36212914113538	0.302924065350159	0.882326066534456	0.452300311630453	0.538611687857744	0.602539249343843	0.780395327112672	0.0855059847197841	0.359694996172242
STAD	3.27299206999143e-05	0.958867015376916	0.892888498074116	0.0041024508696883	0.115850404000953	0.425597979688453	0.698607464617746	0.998773847677611	1.14907514614515e-08	0.439759556287024	0.00232476846054364	0.30859054942219	0.201151448913711	0.411187708936052	0.0666532985792085	0.843177327944941	0.407562189296811	0.87469718607919	0.145531749442749	0.47052913618581	0.758634252344382	0.49220171370566	0.198588135580268	0.0122293591116516	0.0109205472723892	0.413423256640365	9.38143846118678e-06	0.021842344619226	0.488253814762695	0.575834233008027	0.111743581409332	0.303335204474501	4.21480154606524e-05	0.269489603693273	0.0068310795545774	0.253481858936697	0.311088472918614	0.716002631564993	0.566017419457701	0.000610871523739842	0.932408582411548	0.00102366928489861
STES	0.132403376152103	0.00663112072522165	0.0224140481749489	0.196916737175815	0.311401139002517	5.40583853925192e-05	1.473882158054e-05	0.189809666671356	1.33226762955019e-14	0.000269829694459656	0.105863179946494	1.81146153299672e-06	2.22771060780502e-05	7.65126020318974e-08	0.0876374936702367	0.122998936167213	0.0251749231252723	0.305531427421629	8.80881073515027e-05	1.89337434619574e-12	0.131936163577031	0.0102472717874975	0.00476269281726704	5.01816795894783e-06	6.72591901285102e-06	3.15944552742309e-07	0	0.856532964301981	0.000800670908631229	0.136425225008916	0.000113948138071196	4.31233166553469e-06	0	8.47869228159936e-08	1.7028850107792e-08	0.000116958362742725	0.291624749011224	0.0127306105755269	0.000713739307308892	0.000315919699560574	0.00349662956965791	0.239044682862511
TGCT	0.885336366092903	0.113442437872985	0.181788354187183	0.000865105633760299	0.000549292614149266	0.505335423578688	0.0263740044957803	0.000278037674590337	0.00197084498280864	0.00293298718176183	0.555942324918602	0.0173354969967645	0.211039020814194	0.0463764705563396	0.390951846013824	0.0443320066238819	0.434291041194027	0.00661046645045338	0.854889539063307	1.82061254960786e-10	0.00402913266440885	0.197394370317833	0.0514030175886664	0.0865300302372694	0.00567638047008967	0.516730200745616	0.474344583469383	3.75513633166236e-06	0.00346754567475016	0.0483392965788221	0.000347474072865062	0.0849800138592793	0.287817777442418	0.393654263317412	0.00129723189277486	0.00311430849534	0.233212561736804	0.000158605126595823	0.00126276968734462	0.117925288991927	1.4811772697243e-08	0.136542366154587
THCA	2.40951000929357e-07	4.90051706480976e-06	2.13842588969726e-07	0.307843130604494	0.0595124567734393	1.4498697730847e-05	2.02948768901479e-13	3.93439916201999e-08	0.000318337650894396	0.00158062162285422	0.000710889042478735	1.56654422367453e-06	0.00022861639976357	7.91219052498349e-07	0.80485667116392	0.00716282008422553	0.0313267282926009	1.91033306273791e-05	0.0273108611412549	0.0550408611350046	0.000182516870644189	0.580939986693029	5.67598668066438e-08	0.0418204817636529	7.94706522810884e-10	0.0232977153075873	0.00133565158033844	2.28261853862932e-13	2.51652987337536e-08	0.0642515159143004	0.00029441016267473	1.75734128182725e-06	6.23993479109686e-09	1.42433327137148e-05	2.0736308226077e-09	3.91073645467088e-07	1.36355064550564e-05	0.235219237411486	0.987393635262409	0	0.133960934935822	0.428050536223305
THYM	1.18330234499808e-10	0.104299242655759	0.137370967638638	0.0349274206422328	0.759615871364198	0.0449272855017782	0.203920632381512	2.00637950698024e-09	0.153499097701986	0.00441688820671615	0.148764898112145	0.598172422983845	0.00184578241982725	0.033936401744298	0.00908800531139997	0.0432549654064127	0.862331082742658	0.000722302341907621	0.394729565155067	0.574879981174982	4.37620114812631e-07	6.49181168788093e-05	0.166442775141262	0.0237656247579356	0.0506724297671386	2.6757085436202e-10	0.00103130739541779	0.538729634307702	3.49576967373366e-09	0.00032011120286235	0.00103443303708817	6.15221869004756e-08	0.697088711890285	1.44496255534143e-05	0.0024302431802492	0.180756420966782	0.265374932990842	0.446593387315544	0.0938684965523477	0.00432226585310413	0.343317464083054	0.0198185677292035
UCEC	0.177653430770474	0.601189408741096	0.538565296565194	0.758884485710833	0.969632635139509	0.220932933546895	0.468617230075112	0.680972430550598	0.115800494923978	0.391821166494907	0.0448671561127678	0.580146524211808	0.511038419315677	0.053476415602012	0.3811082889523	0.756601380130979	0.124996754067765	0.0990580122788425	0.0961021999449518	0.190636613827568	0.320471776778485	0.771282627841304	0.301415739988395	0.414620004803769	0.00202845462303758	0.0335918635969126	0.653970547783776	0.590409521604908	0.479560501521717	0.375804544101975	0.163820516770433	0.224758823650207	0.127941838275423	0.466041656327698	0.703726466393742	0.0110509230954396	0.0571063341917275	0.9924747469795	0.00850439457451024	6.4473276811805e-05	0.849516637023754	0.482626762660781
UCS	0.481314478008502	0.301816048475385	0.943895621982044	0.419724351404225	0.710180787755558	0.75268183999763	0.814742502674144	0.431773671360496	0.023289097381229	0.763404895535327	0.993126984429878	0.939944779160252	0.0537036456711126	0.262022001885669	0.357920576598141	0.582218852294067	0.527999610962171	0.151568876005222	0.263607046402631	0.338996208657084	0.362423986971749	0.245654361322452	0.0979756111170729	0.478152446453671	0.655102889429638	0.335716685823809	0.403372185885057	0.973943163470345	0.11966290121795	0.353467445590803	0.626015606276556	0.0699065372229228	0.418967190291089	0.579508855907014	0.641224413590259	0.936388894485847	0.184457997430572	0.57578228379032	0.906692957289935	0.196016136198042	0.388179843531535	0.784403961324455
UVM	0.063817352781842	0.123233702946078	0.181242229659877	0.56268658641703	0.00377209882069107	0.490069705446134	0.261999007470559	0.808074216915837	0.421721260518019	0.113922350401566	0.0254992946868717	0.148941154810826	0.902068449385905	0.179237993212509	0.979526481940193	0.102694084439009	0.0159425162933544	0.111820972240434	0.127299331758315	0.494351836785431	0.0199003605293102	0.432555395602938	0.172056167586818	0.649017051807144	0.439107378503827	0.096988210244052	0.207581569290229	0.0572736954149684	0.176654495322605	0.110828748160113	0.0516916650486001	0.0833943140502456	0.0141585694976869	0.0423311954586074	0.793381531784679	0.264395950185774	0.0584918514725981	0.703526671195366	0.612110586464021	0.599579947611795	0.183280153840903	0.709486290307252
WT	0.114353235269661	0.0236390324154687	0.28498450551118	0.477733267236276	0.436500502182045	0.458217978203626	0.6496908135679	0.000690595908992453	2.28233570025438e-05	0.0188897715049043	0.492751740727989	0.378458763231273	0.00252892112164282	0.958660992402107	0.0901145048754364	0.509302302004606	0.361553086038339	0.430070341002029	0.732062366960103	0.873199491530931	0.230824237794334	0.124911767015092	0.101416146324581	0.401778237146303	0.126539291088305	0.13678276186852	0.0572937205413735	0.00208932430022934	0.482193348239805	0.123466245619131	0.185025846729789	0.151095082629289	0.0926627074986621	0.271197789666964	0.484523738809348	0.97037766016292	0.719585367087997	0.00873427873963717	0.0116064838992331	0.00613656922301908	0.0433058411912555	0.216737925922024
