# Supplementary material for: Identification of immunological and prognostic value of SHROOM2 in pan-cancer and experimental verification of its role in promoting malignant phenotypes in breast cancer
Source: PeerJ. 2025 Sep 25;13:e20051. doi: 10.7717/peerj.20051 (PMC12476865; doi:10.7717/peerj.20051)
Supplement: Supplemental Information 24 [file peerj-13-20051-s024.txt]

cancer	gene	gene2	cor	p
ACC	gene	ADORA2A	-0.101480902136482	0.37983724444996
ACC	gene	BTLA	-0.0628587228015714	0.587061845529359
ACC	gene	CD160	0.00689537308465846	0.952539787143745
ACC	gene	CD200	-0.00851172909715184	0.941432297197594
ACC	gene	CD200R1	-0.0848577269630146	0.463089418719306
ACC	gene	CD244	0.0255906175708497	0.825154740201037
ACC	gene	CD27	-0.117133223351616	0.310331991360579
ACC	gene	CD274	0.0424074719187828	0.714214148081426
ACC	gene	CD276	-0.124774863991674	0.27959993602138
ACC	gene	CD28	-0.195714332872239	0.0880387044744291
ACC	gene	CD40	0.27105899676335	0.017104496425518
ACC	gene	CD40LG	-0.0828791338822775	0.473620747372077
ACC	gene	CD44	-0.0518324745023225	0.654376996565597
ACC	gene	CD48	-0.169845797952722	0.139738279855437
ACC	gene	CD70	-0.123118711689903	0.286081896834859
ACC	gene	CD80	-0.223233764947659	0.0509938742187694
ACC	gene	CD86	-0.153323868491278	0.183092857120293
ACC	gene	CTLA4	-0.0599422368415709	0.604560328646002
ACC	gene	HAVCR2	-0.163029761292874	0.156576840319321
ACC	gene	HHLA2	0.0799252768954258	0.489580205670524
ACC	gene	ICOS	-0.0849775475415784	0.462455792231091
ACC	gene	ICOSLG	0.014709845343186	0.898961010904753
ACC	gene	IDO1	-0.00900486394188495	0.938045630476126
ACC	gene	KIR3DL1	0.160843396808363	0.162285266079005
ACC	gene	LAG3	-0.116516149386757	0.312905499888312
ACC	gene	LAIR1	-0.179487853627875	0.118299246668967
ACC	gene	LGALS9	-0.222842983250839	0.0514118058307123
ACC	gene	NRP1	-0.168376703193441	0.143246843149178
ACC	gene	PDCD1	-0.18949397764224	0.0988208104069261
ACC	gene	PDCD1LG2	-0.128021086005473	0.267180440231698
ACC	gene	TIGIT	-0.131470419015605	0.254397158151749
ACC	gene	TMIGD2	0.0140763884353161	0.903290687168543
ACC	gene	TNFRSF14	0.0147496697128039	0.898688908527538
ACC	gene	TNFRSF18	-0.106303261016026	0.357488729268459
ACC	gene	TNFRSF25	-0.153680820310374	0.182063306716118
ACC	gene	TNFRSF4	-0.120022872808427	0.29846340397081
ACC	gene	TNFRSF8	-0.252323487268473	0.0268377729912119
ACC	gene	TNFRSF9	-0.0113993207947303	0.921618087710617
ACC	gene	TNFSF14	0.127373818281152	0.269626615980002
ACC	gene	TNFSF15	-0.1095888191347	0.342737261997738
ACC	gene	TNFSF4	0.024648026186063	0.831498403640098
ACC	gene	TNFSF9	0.0549106732235695	0.635274452921788
BLCA	gene	ADORA2A	-0.298456085591305	3.2618618917013e-10
BLCA	gene	BTLA	-0.185998343315085	0.000112725465599262
BLCA	gene	CD160	-0.0904900915857781	0.0620362431421986
BLCA	gene	CD200	-0.292850794123096	7.172964444635e-10
BLCA	gene	CD200R1	-0.203687827503552	2.27326085071589e-05
BLCA	gene	CD244	-0.154210343314945	0.00140982704760995
BLCA	gene	CD27	-0.212635720857436	9.57394794065536e-06
BLCA	gene	CD274	-0.270522409715825	1.40124409853115e-08
BLCA	gene	CD276	-0.0609178998995454	0.209550437744492
BLCA	gene	CD28	-0.243505843500416	3.62009299870181e-07
BLCA	gene	CD40	0.00316517663839302	0.948065142657935
BLCA	gene	CD40LG	-0.176920033483835	0.000242694114751973
BLCA	gene	CD44	-0.113682262852213	0.018920440636812
BLCA	gene	CD48	-0.289317556020411	1.16849152576037e-09
BLCA	gene	CD70	-0.257693950355045	6.8718709833604e-08
BLCA	gene	CD80	-0.251789519599723	1.38900301038802e-07
BLCA	gene	CD86	-0.258851040842068	5.97427800563821e-08
BLCA	gene	CTLA4	-0.206488571085749	1.74115101694294e-05
BLCA	gene	HAVCR2	-0.311807353699308	4.65685268125071e-11
BLCA	gene	HHLA2	-0.122435588548506	0.0114342763251836
BLCA	gene	ICOS	-0.21286740010972	9.35732100693087e-06
BLCA	gene	ICOSLG	-0.0443898702800039	0.360740403767989
BLCA	gene	IDO1	-0.16556654140143	0.000601533555006917
BLCA	gene	KIR3DL1	-0.187661448237153	9.7560480454062e-05
BLCA	gene	LAG3	-0.293502491220756	6.55073106869963e-10
BLCA	gene	LAIR1	-0.329653310302712	2.95097279945367e-12
BLCA	gene	LGALS9	0.0256986980389854	0.596844278082156
BLCA	gene	NRP1	-0.38859825124346	0
BLCA	gene	PDCD1	-0.226804837432467	2.25391341124315e-06
BLCA	gene	PDCD1LG2	-0.370696227170661	2.66453525910038e-15
BLCA	gene	TIGIT	-0.190636309532302	7.51073740674624e-05
BLCA	gene	TMIGD2	-0.0144534679826057	0.766118982218832
BLCA	gene	TNFRSF14	0.174675193364743	0.000291713018863327
BLCA	gene	TNFRSF18	-0.217321032560085	5.99722861371887e-06
BLCA	gene	TNFRSF25	0.248863069477314	1.95599366481503e-07
BLCA	gene	TNFRSF4	-0.224663450906273	2.82183114808099e-06
BLCA	gene	TNFRSF8	-0.292887989549076	7.13595627033214e-10
BLCA	gene	TNFRSF9	-0.191274204915165	7.09739547928301e-05
BLCA	gene	TNFSF14	-0.227642535183128	2.06299982141722e-06
BLCA	gene	TNFSF15	0.150001071060478	0.00190618434175249
BLCA	gene	TNFSF4	-0.309011964839735	7.05751013185818e-11
BLCA	gene	TNFSF9	-0.205355692126742	1.94031370672754e-05
BRCA	gene	ADORA2A	0.0631909692311402	0.0282734692733027
BRCA	gene	BTLA	-0.189809152907235	3.08404413118524e-11
BRCA	gene	CD160	-0.167767479725963	4.64928717747171e-09
BRCA	gene	CD200	-0.285277928354819	0
BRCA	gene	CD200R1	-0.228886251455196	8.88178419700125e-16
BRCA	gene	CD244	-0.309252152920417	0
BRCA	gene	CD27	-0.188427251445123	4.3029357854607e-11
BRCA	gene	CD274	-0.0645789800388654	0.024977472679018
BRCA	gene	CD276	0.128379297494092	7.80992377036327e-06
BRCA	gene	CD28	-0.154367157329898	7.23187594253716e-08
BRCA	gene	CD40	-0.354230707468291	0
BRCA	gene	CD40LG	-0.22491126002661	2.66453525910038e-15
BRCA	gene	CD44	-0.0324677438670056	0.260087829722147
BRCA	gene	CD48	-0.176658182947368	6.63251453758562e-10
BRCA	gene	CD70	-0.153983600973536	7.7967573286486e-08
BRCA	gene	CD80	0.104695314818891	0.000272069998866087
BRCA	gene	CD86	-0.0871783144341495	0.0024548023845512
BRCA	gene	CTLA4	-0.131710666557696	4.48929899343753e-06
BRCA	gene	HAVCR2	-0.0657786210089049	0.0224018699267263
BRCA	gene	HHLA2	-0.122852874794389	1.89950221911594e-05
BRCA	gene	ICOS	-0.0753164375529119	0.00891047757404051
BRCA	gene	ICOSLG	-0.114630521405272	6.65751160999761e-05
BRCA	gene	IDO1	-0.162103672645701	1.52480605919436e-08
BRCA	gene	KIR3DL1	-0.191378919721165	2.10613748663491e-11
BRCA	gene	LAG3	-0.089224388007645	0.00193372662915037
BRCA	gene	LAIR1	-0.231158434874574	4.44089209850063e-16
BRCA	gene	LGALS9	-0.0877876708036245	0.00228757112095934
BRCA	gene	NRP1	-0.201314445375789	1.74682490694522e-12
BRCA	gene	PDCD1	-0.107571209044949	0.000183204989385288
BRCA	gene	PDCD1LG2	-0.240829667842679	0
BRCA	gene	TIGIT	-0.0695585234186636	0.0157346810959254
BRCA	gene	TMIGD2	-0.214419101904865	5.35127497869325e-14
BRCA	gene	TNFRSF14	-0.176360408589748	7.09119429842531e-10
BRCA	gene	TNFRSF18	0.072547044026562	0.0117675390704988
BRCA	gene	TNFRSF25	-0.268022391139484	0
BRCA	gene	TNFRSF4	-0.145985188272714	3.58762717533878e-07
BRCA	gene	TNFRSF8	-0.367545818179141	0
BRCA	gene	TNFRSF9	0.013721493455289	0.634185683073186
BRCA	gene	TNFSF14	-0.166604670880688	5.9530300688948e-09
BRCA	gene	TNFSF15	0.0423951422802755	0.141344899466289
BRCA	gene	TNFSF4	0.236252709077542	0
BRCA	gene	TNFSF9	-0.157652691111428	3.76846458483016e-08
CESC	gene	ADORA2A	0.0217597619998965	0.704129876567646
CESC	gene	BTLA	0.0914105388291017	0.10994138553924
CESC	gene	CD160	-0.197016876244513	0.000516550543487204
CESC	gene	CD200	0.0315652890809698	0.581668143056845
CESC	gene	CD200R1	0.192879318543413	0.00067956936266178
CESC	gene	CD244	0.0340998815592236	0.551700415399064
CESC	gene	CD27	0.022595602464026	0.693328362808747
CESC	gene	CD274	0.204032423722133	0.000320331811958008
CESC	gene	CD276	-0.0524364491355819	0.359854178345913
CESC	gene	CD28	0.122344198531239	0.0321166775086406
CESC	gene	CD40	0.101559681012254	0.0755999781681813
CESC	gene	CD40LG	0.080089573327502	0.161570881588496
CESC	gene	CD44	0.291867985383348	1.92033925650037e-07
CESC	gene	CD48	0.0419584153777624	0.463866810122546
CESC	gene	CD70	0.0879397084001643	0.124165345638842
CESC	gene	CD80	0.150321150167801	0.00833716164227249
CESC	gene	CD86	0.1099579725184	0.0542794507794966
CESC	gene	CTLA4	0.0197391593690222	0.73048479483601
CESC	gene	HAVCR2	0.0186277545194395	0.745119456724695
CESC	gene	HHLA2	-0.105115069507509	0.0658636699432535
CESC	gene	ICOS	0.0981935807837535	0.0858649875605517
CESC	gene	ICOSLG	0.271362196519789	1.39224372519564e-06
CESC	gene	IDO1	-0.000759814048857858	0.989421388680087
CESC	gene	KIR3DL1	-0.0115843827474477	0.839796669741432
CESC	gene	LAG3	-0.092795916571875	0.104635063690408
CESC	gene	LAIR1	0.0379602592270835	0.507559140008638
CESC	gene	LGALS9	-0.0854501979571508	0.135218930817788
CESC	gene	NRP1	-0.0219612428163313	0.701520615779384
CESC	gene	PDCD1	-0.00146478056608915	0.979608014322048
CESC	gene	PDCD1LG2	0.059286955198652	0.300451849148192
CESC	gene	TIGIT	0.0568378281274856	0.320895492312088
CESC	gene	TMIGD2	-0.0790477190816636	0.167112785933136
CESC	gene	TNFRSF14	-0.118092001063979	0.0386457028902718
CESC	gene	TNFRSF18	0.0539513790517208	0.346123688521332
CESC	gene	TNFRSF25	0.183793148177492	0.00121737027947644
CESC	gene	TNFRSF4	0.028826927903607	0.614870946131538
CESC	gene	TNFRSF8	0.0689302350880762	0.228488588060235
CESC	gene	TNFRSF9	0.113984325630585	0.045985338769075
CESC	gene	TNFSF14	0.051340633646156	0.369995202476832
CESC	gene	TNFSF15	0.166900982097842	0.00335691247399339
CESC	gene	TNFSF4	0.0565100792508364	0.323698367169994
CESC	gene	TNFSF9	0.00968807500838644	0.865749213744546
CHOL	gene	ADORA2A	-0.0107406432139877	0.944173862675324
CHOL	gene	BTLA	-0.149090441397331	0.328340243708108
CHOL	gene	CD160	0.0664140998548495	0.664679550321675
CHOL	gene	CD200	-0.165244605591233	0.278019125993694
CHOL	gene	CD200R1	0.0322155610423077	0.833603940012598
CHOL	gene	CD244	-0.0649581660280478	0.671610505871542
CHOL	gene	CD27	-0.142937145869021	0.348917495571783
CHOL	gene	CD274	-0.175150738761012	0.24981189421207
CHOL	gene	CD276	-0.013376383879997	0.930504368771659
CHOL	gene	CD28	-0.132885331297187	0.384188105395524
CHOL	gene	CD40	-0.200158123599947	0.187401839780745
CHOL	gene	CD40LG	-0.00454590374789584	0.976356680006312
CHOL	gene	CD44	-0.373204638292265	0.011568244164494
CHOL	gene	CD48	-0.18694205629934	0.218835245517604
CHOL	gene	CD70	-0.509263666606051	0.000353306249633256
CHOL	gene	CD80	-0.372414020292529	0.0117595905382246
CHOL	gene	CD86	-0.228562016266342	0.131001335329532
CHOL	gene	CTLA4	-0.244268019501911	0.105858598026523
CHOL	gene	HAVCR2	-0.439184292974155	0.00254255412118343
CHOL	gene	HHLA2	-0.14549554401106	0.340267904188772
CHOL	gene	ICOS	-0.27404210590809	0.0685084194613048
CHOL	gene	ICOSLG	0.0336001581366214	0.826559847747914
CHOL	gene	IDO1	-0.214118654792195	0.157840048956103
CHOL	gene	KIR3DL1	-0.0890708794706297	0.560667606802055
CHOL	gene	LAG3	-0.119638975159163	0.433746856055847
CHOL	gene	LAIR1	-0.371952826459349	0.0118724545333697
CHOL	gene	LGALS9	-0.436999703765118	0.00268653977009148
CHOL	gene	NRP1	-0.119284490710238	0.435120186919769
CHOL	gene	PDCD1	-0.0399920938200026	0.794223518431089
CHOL	gene	PDCD1LG2	0.0654895243115035	0.669077820845247
CHOL	gene	TIGIT	-0.308703386480432	0.0390874469427227
CHOL	gene	TMIGD2	-0.251358919589535	0.0957972859586815
CHOL	gene	TNFRSF14	-0.213904452285424	0.158266209523326
CHOL	gene	TNFRSF18	-0.494844681890517	0.000549132604152458
CHOL	gene	TNFRSF25	-0.193359246746775	0.203144782609234
CHOL	gene	TNFRSF4	-0.329204414607892	0.0272315380293024
CHOL	gene	TNFRSF8	-0.0700685202266438	0.64740515981642
CHOL	gene	TNFRSF9	-0.366386578694319	0.0133093679939975
CHOL	gene	TNFSF14	0.0896663043606701	0.558039853503786
CHOL	gene	TNFSF15	-0.110217073443899	0.471061333041302
CHOL	gene	TNFSF4	0.0799815528977616	0.601480667529664
CHOL	gene	TNFSF9	-0.325559179278657	0.029087578705179
COAD	gene	ADORA2A	0.0535756529694894	0.332659138400676
COAD	gene	BTLA	0.100888169319652	0.0676026240203713
COAD	gene	CD160	-0.0663280234109656	0.230207682261344
COAD	gene	CD200	-0.0357182994553861	0.518530996770639
COAD	gene	CD200R1	0.0203567764458106	0.712969226659364
COAD	gene	CD244	-0.138037384808457	0.0122019062963075
COAD	gene	CD27	0.0663702626631078	0.22991035423071
COAD	gene	CD274	-0.170234874237526	0.00194386772829436
COAD	gene	CD276	-0.0629208490853871	0.255093317502715
COAD	gene	CD28	0.0847341867671241	0.125066810932429
COAD	gene	CD40	0.0143775954095267	0.795012785382466
COAD	gene	CD40LG	0.115626932390711	0.0360523662366639
COAD	gene	CD44	-0.198531635664772	0.000290682464567649
COAD	gene	CD48	-0.0344236033799154	0.533813263046736
COAD	gene	CD70	-0.178608490738901	0.00113978955239724
COAD	gene	CD80	-0.129229913031276	0.0190302530250577
COAD	gene	CD86	-0.118883149031307	0.0311001845761654
COAD	gene	CTLA4	-0.0865564998972563	0.11712419400472
COAD	gene	HAVCR2	-0.154356574858538	0.00501678273668715
COAD	gene	HHLA2	0.15397993618948	0.00512572398399147
COAD	gene	ICOS	-0.0521770096341085	0.345452844049607
COAD	gene	ICOSLG	-0.0399694958303079	0.469980705405845
COAD	gene	IDO1	-0.110127844259369	0.0459327791676352
COAD	gene	KIR3DL1	-0.157164281272098	0.00426815572589723
COAD	gene	LAG3	-0.138920832074309	0.0116541274722355
COAD	gene	LAIR1	-0.0647679380703737	0.241380526054246
COAD	gene	LGALS9	0.00762678501237386	0.890388339716736
COAD	gene	NRP1	-0.0604150122743824	0.274544581513883
COAD	gene	PDCD1	-0.0781889148932107	0.157072101225541
COAD	gene	PDCD1LG2	-0.111727894838613	0.0428476294271687
COAD	gene	TIGIT	-0.0580384661950874	0.29390173896345
COAD	gene	TMIGD2	0.0806708576811718	0.144276821033549
COAD	gene	TNFRSF14	-0.137579443046497	0.0124946910667174
COAD	gene	TNFRSF18	-0.124830127831172	0.0235458411455238
COAD	gene	TNFRSF25	0.164295304571264	0.00279853860746249
COAD	gene	TNFRSF4	-0.016909939408321	0.759929792001307
COAD	gene	TNFRSF8	0.0285167285948121	0.606285570780021
COAD	gene	TNFRSF9	-0.0468899536849381	0.396584988539833
COAD	gene	TNFSF14	0.00208183513559682	0.969992743047105
COAD	gene	TNFSF15	0.00178687312959144	0.974242689040949
COAD	gene	TNFSF4	-0.0406425442293574	0.462530250384918
COAD	gene	TNFSF9	-0.348681052980931	7.73170416579205e-11
COADREAD	gene	ADORA2A	0.0235644695421371	0.625650335943005
COADREAD	gene	BTLA	0.0615377017341586	0.202289981891834
COADREAD	gene	CD160	-0.0912716916639628	0.0583179661389051
COADREAD	gene	CD200	-0.0540308216314455	0.263025322547153
COADREAD	gene	CD200R1	-0.00548493850859652	0.909602100095595
COADREAD	gene	CD244	-0.160147302063322	0.000847948662856535
COADREAD	gene	CD27	0.00754276006854848	0.875923276678382
COADREAD	gene	CD274	-0.137356506870788	0.00427845923107184
COADREAD	gene	CD276	-0.0221146030359003	0.647071867930415
COADREAD	gene	CD28	0.0548217730679459	0.256091122770032
COADREAD	gene	CD40	-0.000513247496058938	0.991523153477692
COADREAD	gene	CD40LG	0.0892505633095881	0.0641401119362872
COADREAD	gene	CD44	-0.148861279599683	0.00194340271910898
COADREAD	gene	CD48	-0.0736045734357949	0.127083829709971
COADREAD	gene	CD70	-0.181983642068446	0.000145354401341002
COADREAD	gene	CD80	-0.108304874981626	0.0245407786522986
COADREAD	gene	CD86	-0.125570661959531	0.00906266891198593
COADREAD	gene	CTLA4	-0.033952449453828	0.482039011617406
COADREAD	gene	HAVCR2	-0.158223882760297	0.000980512563205638
COADREAD	gene	HHLA2	0.111772764884182	0.0202867801381568
COADREAD	gene	ICOS	-0.0321708925148867	0.505335737388472
COADREAD	gene	ICOSLG	-0.0538920021839174	0.264255538698609
COADREAD	gene	IDO1	-0.0975782818716977	0.0428952289961249
COADREAD	gene	KIR3DL1	-0.155512397852776	0.00120003678867331
COADREAD	gene	LAG3	-0.165259902141741	0.000571831507633291
COADREAD	gene	LAIR1	-0.100624837233198	0.0367742097934696
COADREAD	gene	LGALS9	-0.0778150064198075	0.106693052196445
COADREAD	gene	NRP1	-0.0565330377974198	0.241524518145212
COADREAD	gene	PDCD1	-0.085951608283062	0.0746645391461571
COADREAD	gene	PDCD1LG2	-0.110466819050812	0.0218069002884911
COADREAD	gene	TIGIT	-0.0532596590350613	0.269909337979797
COADREAD	gene	TMIGD2	0.046374700916477	0.336811342885537
COADREAD	gene	TNFRSF14	-0.177298220638121	0.000216052773829079
COADREAD	gene	TNFRSF18	-0.130067504841542	0.00685257927779204
COADREAD	gene	TNFRSF25	0.129483855505204	0.00710913897626764
COADREAD	gene	TNFRSF4	-0.0300452743428204	0.533885909230842
COADREAD	gene	TNFRSF8	-0.00866046831827861	0.857720041162914
COADREAD	gene	TNFRSF9	-0.0192183164369895	0.690732888493798
COADREAD	gene	TNFSF14	-0.0254925973155932	0.597645873634129
COADREAD	gene	TNFSF15	0.0205944960361728	0.669848159223186
COADREAD	gene	TNFSF4	-0.0321204366206565	0.506004026544071
COADREAD	gene	TNFSF9	-0.295100287647438	4.14850376273534e-10
DLBC	gene	ADORA2A	0.173577377982653	0.243280641785157
DLBC	gene	BTLA	0.00439446066852248	0.976612745094935
DLBC	gene	CD160	-0.143005840752605	0.337589185731084
DLBC	gene	CD200	0.33799762944537	0.0201444207414938
DLBC	gene	CD200R1	0.13553833699549	0.36367520128243
DLBC	gene	CD244	-0.19029721290621	0.20011396755881
DLBC	gene	CD27	-0.236549192038493	0.109411676029767
DLBC	gene	CD274	0.22209372931309	0.133508911930272
DLBC	gene	CD276	0.438558955223515	0.00204578697371671
DLBC	gene	CD28	0.0735226089973401	0.623328517497747
DLBC	gene	CD40	0.446118261039362	0.00167251585962624
DLBC	gene	CD40LG	0.153748301547385	0.302159653287325
DLBC	gene	CD44	0.201312785841725	0.174811061070931
DLBC	gene	CD48	-0.162922485394953	0.273869665231032
DLBC	gene	CD70	-0.0142241753217964	0.924398317389049
DLBC	gene	CD80	0.250339743604822	0.0896643105125015
DLBC	gene	CD86	0.178858497957059	0.229014070422106
DLBC	gene	CTLA4	0.143414775731106	0.336195079563151
DLBC	gene	HAVCR2	0.0951196946918006	0.524781233772879
DLBC	gene	HHLA2	0.195441551799775	0.187993617144834
DLBC	gene	ICOS	0.12802127905632	0.391128437382833
DLBC	gene	ICOSLG	0.0479357002428588	0.748994583563578
DLBC	gene	IDO1	0.176525007522599	0.235245192822061
DLBC	gene	KIR3DL1	0.307162432160738	0.0357145714102036
DLBC	gene	LAG3	0.0426208654250259	0.776061641071914
DLBC	gene	LAIR1	-0.00844296663578285	0.955083385276296
DLBC	gene	LGALS9	0.13814438956825	0.354436493205776
DLBC	gene	NRP1	0.326114613394385	0.0252813993733456
DLBC	gene	PDCD1	-0.0734894479401322	0.623485616878869
DLBC	gene	PDCD1LG2	0.198282591808091	0.181528869802935
DLBC	gene	TIGIT	-0.0370627349564317	0.804651132721908
DLBC	gene	TMIGD2	0.182443763677504	0.219663164868584
DLBC	gene	TNFRSF14	-0.131556121193763	0.378070557455993
DLBC	gene	TNFRSF18	0.0370081244552867	0.804933356654454
DLBC	gene	TNFRSF25	0.11552805810142	0.439352094222631
DLBC	gene	TNFRSF4	0.0416895545000619	0.780832758058307
DLBC	gene	TNFRSF8	0.341601619536035	0.0187724246208374
DLBC	gene	TNFRSF9	0.184288894748435	0.214955433158666
DLBC	gene	TNFSF14	0.187744012837029	0.206329869219774
DLBC	gene	TNFSF15	0.117141867473616	0.432943653357905
DLBC	gene	TNFSF4	-0.0982450053898939	0.511187733827789
DLBC	gene	TNFSF9	-0.122101428527749	0.413579747939177
ESCA	gene	ADORA2A	-0.210818459009622	0.00333363393821595
ESCA	gene	BTLA	-0.0864145461776574	0.233336987252863
ESCA	gene	CD160	-0.139994379357521	0.0527820200679767
ESCA	gene	CD200	-0.115173734266267	0.11166109222256
ESCA	gene	CD200R1	0.114783735107749	0.112887167633783
ESCA	gene	CD244	-0.0547886384861715	0.450378956980024
ESCA	gene	CD27	-0.110937227792277	0.125550619080446
ESCA	gene	CD274	0.124750069627269	0.084700395604639
ESCA	gene	CD276	0.267796005274097	0.000173146509907074
ESCA	gene	CD28	-0.206416428203496	0.00407220757946547
ESCA	gene	CD40	0.153076817107799	0.0340268776650301
ESCA	gene	CD40LG	-0.22784868613242	0.00148059061195815
ESCA	gene	CD44	0.409077653212404	3.83514775492699e-09
ESCA	gene	CD48	-0.116673512286135	0.107042979844437
ESCA	gene	CD70	0.0354933398328092	0.625016811574772
ESCA	gene	CD80	-0.0980459229310859	0.176070072035412
ESCA	gene	CD86	0.0374624231302089	0.605934018030211
ESCA	gene	CTLA4	-0.11906081985184	0.100003196607715
ESCA	gene	HAVCR2	-0.0959698097091169	0.185446046997444
ESCA	gene	HHLA2	-0.413583032379275	2.48442022510176e-09
ESCA	gene	ICOS	-0.0730228609189957	0.31414065322669
ESCA	gene	ICOSLG	-0.0913025306699183	0.20785120156773
ESCA	gene	IDO1	-0.144669451527329	0.0452789965784572
ESCA	gene	KIR3DL1	-0.149582842492007	0.0383764364425829
ESCA	gene	LAG3	-0.05117212584912	0.480876453164696
ESCA	gene	LAIR1	-0.144584324148731	0.0454071857467044
ESCA	gene	LGALS9	-0.435900772647394	2.62442956255882e-10
ESCA	gene	NRP1	-0.14265113439543	0.0484009749526517
ESCA	gene	PDCD1	-0.141051127934333	0.0510015630854177
ESCA	gene	PDCD1LG2	0.00809311426167001	0.911290421897321
ESCA	gene	TIGIT	-0.102211664850582	0.158322625698156
ESCA	gene	TMIGD2	-0.216068674936794	0.00261228333711983
ESCA	gene	TNFRSF14	-0.497075879622614	2.23820961764432e-13
ESCA	gene	TNFRSF18	0.325970141159299	3.95122351859456e-06
ESCA	gene	TNFRSF25	0.0750791497173537	0.300671039984091
ESCA	gene	TNFRSF4	-0.137423415350069	0.0573297387219727
ESCA	gene	TNFRSF8	-0.0603683418772593	0.405530332231349
ESCA	gene	TNFRSF9	-0.0662160844707665	0.36149106850382
ESCA	gene	TNFSF14	-0.126634265360636	0.0800681341800751
ESCA	gene	TNFSF15	-0.382169128399807	4.50100237081585e-08
ESCA	gene	TNFSF4	-0.133815595999973	0.0642521218137135
ESCA	gene	TNFSF9	0.161221093576664	0.0254836028294889
GBM	gene	ADORA2A	-0.0142092678538273	0.859800770371707
GBM	gene	BTLA	-0.172095360646024	0.0311443508480611
GBM	gene	CD160	-0.180850255540697	0.023410832905792
GBM	gene	CD200	-0.154658789598735	0.0531086360881086
GBM	gene	CD200R1	-0.144880119398176	0.0702337473472421
GBM	gene	CD244	-0.188002049891815	0.0183786587050898
GBM	gene	CD27	-0.245277123766556	0.00196023573126602
GBM	gene	CD274	0.191828380492552	0.0160933748838001
GBM	gene	CD276	0.24460705534412	0.00201870612560029
GBM	gene	CD28	-0.0834441357968652	0.298800002952935
GBM	gene	CD40	-0.196457354363158	0.0136626249849554
GBM	gene	CD40LG	-0.0923772532081181	0.249857156405055
GBM	gene	CD44	-0.0425566720681761	0.596658187297018
GBM	gene	CD48	-0.239686939180858	0.0024989519521581
GBM	gene	CD70	-0.0925280975725138	0.249081381142406
GBM	gene	CD80	-0.160242668581431	0.0449882658728611
GBM	gene	CD86	-0.263856972291024	0.000840581959235198
GBM	gene	CTLA4	-0.2837681519038	0.000316369195531685
GBM	gene	HAVCR2	-0.235808821778143	0.00294799714834415
GBM	gene	HHLA2	-0.189131641659776	0.0176764192153867
GBM	gene	ICOS	-0.188197818569089	0.0182552492027996
GBM	gene	ICOSLG	-0.130343971009863	0.103715148994424
GBM	gene	IDO1	0.0251545409622543	0.754496204247016
GBM	gene	KIR3DL1	-0.0273806342303073	0.73355484763982
GBM	gene	LAG3	-0.239622154424671	0.00250591369750452
GBM	gene	LAIR1	-0.229395218876266	0.00385259603409116
GBM	gene	LGALS9	-0.270642141379754	0.000607495694866067
GBM	gene	NRP1	-0.00672180563089667	0.933412725583677
GBM	gene	PDCD1	-0.139403839757987	0.0816345823245732
GBM	gene	PDCD1LG2	-0.161815122930179	0.0428982858286084
GBM	gene	TIGIT	-0.247359329647651	0.00178823182089083
GBM	gene	TMIGD2	-0.369541874545609	1.90693037760425e-06
GBM	gene	TNFRSF14	-0.147587285909997	0.0650956785723551
GBM	gene	TNFRSF18	0.0705204293032352	0.38013331960739
GBM	gene	TNFRSF25	-0.0932042613605923	0.245624446595071
GBM	gene	TNFRSF4	-0.0787836780711489	0.326694508137779
GBM	gene	TNFRSF8	-0.356992893724138	4.44284483736013e-06
GBM	gene	TNFRSF9	-0.0854768313691307	0.287141926212896
GBM	gene	TNFSF14	-0.138524528237426	0.0835965676883963
GBM	gene	TNFSF15	-0.0289431691320969	0.718971090577178
GBM	gene	TNFSF4	-0.231922991350697	0.00346984867306044
GBM	gene	TNFSF9	-0.157497011255425	0.0488412819011592
GBMLGG	gene	ADORA2A	0.013028375375111	0.737168287661865
GBMLGG	gene	BTLA	-0.414904907365811	0
GBMLGG	gene	CD160	-0.146735166837063	0.000144540825132822
GBMLGG	gene	CD200	0.271748079414117	9.71223101942087e-13
GBMLGG	gene	CD200R1	-0.109706460675528	0.00459070472625922
GBMLGG	gene	CD244	0.0496363183808448	0.200775365393466
GBMLGG	gene	CD27	-0.063468541382085	0.101734050818814
GBMLGG	gene	CD274	-0.00179275233398426	0.963167864373858
GBMLGG	gene	CD276	-0.0250080151291525	0.519400589170694
GBMLGG	gene	CD28	-0.00222780892997618	0.954238446460935
GBMLGG	gene	CD40	-0.19785136699809	2.64232943303355e-07
GBMLGG	gene	CD40LG	-0.0506311663947927	0.19188608569634
GBMLGG	gene	CD44	-0.281837387591059	1.25899290992493e-13
GBMLGG	gene	CD48	-0.0722765133933914	0.0622974180373892
GBMLGG	gene	CD70	0.112313539395853	0.00370533614917212
GBMLGG	gene	CD80	-0.115843125889755	0.00275318494314436
GBMLGG	gene	CD86	-0.408395936158251	0
GBMLGG	gene	CTLA4	-0.175579647284941	5.16127533045641e-06
GBMLGG	gene	HAVCR2	-0.363065959142114	0
GBMLGG	gene	HHLA2	-0.164793927014032	1.91911905256248e-05
GBMLGG	gene	ICOS	-0.031791077369466	0.41273082768973
GBMLGG	gene	ICOSLG	-0.114077546482119	0.00319738322302987
GBMLGG	gene	IDO1	-0.0207712738199861	0.592584489919458
GBMLGG	gene	KIR3DL1	0.0203829186464235	0.59952208084713
GBMLGG	gene	LAG3	-0.208284281502282	5.80539649686074e-08
GBMLGG	gene	LAIR1	-0.384622558396683	0
GBMLGG	gene	LGALS9	-0.373257202928165	0
GBMLGG	gene	NRP1	0.200189647071551	1.89444555154239e-07
GBMLGG	gene	PDCD1	-0.100841946040812	0.00920948813339306
GBMLGG	gene	PDCD1LG2	-0.260338853869153	8.85691520124965e-12
GBMLGG	gene	TIGIT	-0.0710283490955938	0.0669666575904377
GBMLGG	gene	TMIGD2	-0.353780293180943	0
GBMLGG	gene	TNFRSF14	-0.0671183481625902	0.0834838932239363
GBMLGG	gene	TNFRSF18	0.208082300456526	5.98278040442324e-08
GBMLGG	gene	TNFRSF25	-0.14598543266862	0.000156427243569013
GBMLGG	gene	TNFRSF4	0.059639162185366	0.12415035511598
GBMLGG	gene	TNFRSF8	-0.482474106908635	0
GBMLGG	gene	TNFRSF9	-0.0459878307627235	0.235936590710377
GBMLGG	gene	TNFSF14	-0.0532611223482864	0.16978310886201
GBMLGG	gene	TNFSF15	0.0327504291133406	0.398765407535473
GBMLGG	gene	TNFSF4	-0.123317427620977	0.00142938839427553
GBMLGG	gene	TNFSF9	0.0656210272069318	0.0906224854240778
HNSC	gene	ADORA2A	-0.0779001595501306	0.0649740580064133
HNSC	gene	BTLA	0.0248807309931266	0.556120312646035
HNSC	gene	CD160	-0.133590905424868	0.00150268070061754
HNSC	gene	CD200	-0.0488117450977025	0.247979928461694
HNSC	gene	CD200R1	0.134504831267988	0.00139308818948836
HNSC	gene	CD244	-0.022116146755425	0.600839285634912
HNSC	gene	CD27	-0.0101919873172639	0.809489196418536
HNSC	gene	CD274	-0.00517711304770467	0.902535518750001
HNSC	gene	CD276	-0.129781481097911	0.00205016564171112
HNSC	gene	CD28	0.0382069707368198	0.365959065562235
HNSC	gene	CD40	0.0186242625907346	0.659522879347015
HNSC	gene	CD40LG	0.0728166878501173	0.0845854621950644
HNSC	gene	CD44	0.180438004371918	1.68190718317085e-05
HNSC	gene	CD48	-0.0781285762302431	0.0641890804109353
HNSC	gene	CD70	-0.121453082659223	0.00393278967370247
HNSC	gene	CD80	-0.0410120963412806	0.331798063476279
HNSC	gene	CD86	-0.0995115715494284	0.0182906018595999
HNSC	gene	CTLA4	-0.0660638780205132	0.117731112420491
HNSC	gene	HAVCR2	-0.124209394386442	0.00318341973803093
HNSC	gene	HHLA2	0.168126531880155	6.19205283165503e-05
HNSC	gene	ICOS	-0.000506602557189927	0.990439134567846
HNSC	gene	ICOSLG	0.0646087248918605	0.126056891282063
HNSC	gene	IDO1	-0.0081839484728687	0.846501336825087
HNSC	gene	KIR3DL1	-0.01318049913179	0.755206304659171
HNSC	gene	LAG3	-0.0858310423409242	0.0419534775646773
HNSC	gene	LAIR1	-0.124450513931925	0.00312447568462648
HNSC	gene	LGALS9	-0.0332384746578205	0.431614372643565
HNSC	gene	NRP1	-0.0197374421081892	0.640564166063058
HNSC	gene	PDCD1	-0.0670455100723085	0.112362112130963
HNSC	gene	PDCD1LG2	-0.127291088978041	0.00250101153670412
HNSC	gene	TIGIT	0.0059051412782599	0.888912833014125
HNSC	gene	TMIGD2	-0.0473141771477369	0.262805285531598
HNSC	gene	TNFRSF14	-0.172143189981639	4.08714616531025e-05
HNSC	gene	TNFRSF18	0.0177055870848534	0.675335635808507
HNSC	gene	TNFRSF25	-0.137342746115125	0.00109791951103899
HNSC	gene	TNFRSF4	-0.0992940828749535	0.0185476838464376
HNSC	gene	TNFRSF8	-0.025691678261498	0.543316780998023
HNSC	gene	TNFRSF9	0.0870466922180284	0.03912229396331
HNSC	gene	TNFSF14	0.1458230981822	0.000524702905316365
HNSC	gene	TNFSF15	0.220299102900922	1.3213993943495e-07
HNSC	gene	TNFSF4	0.00358114903844618	0.932493614452407
HNSC	gene	TNFSF9	-0.0624440784922098	0.139279302015452
KICH	gene	ADORA2A	-0.16492886396348	0.0212169896326377
KICH	gene	BTLA	0.0120351127711394	0.867380479000987
KICH	gene	CD160	0.251015143764985	0.000400824592636795
KICH	gene	CD200	-0.152767745993117	0.0329985499134213
KICH	gene	CD200R1	0.014435682807499	0.841247723304737
KICH	gene	CD244	0.134357975126258	0.0611175227292446
KICH	gene	CD27	0.0847349817267624	0.238887670209684
KICH	gene	CD274	0.322327626893321	4.31988171323283e-06
KICH	gene	CD276	0.572707842191587	0
KICH	gene	CD28	-0.0505517956897088	0.48278656575119
KICH	gene	CD40	0.138355615653048	0.0537437179585734
KICH	gene	CD40LG	-0.162729293450004	0.0230290125405226
KICH	gene	CD44	0.298909958418552	2.18920232175623e-05
KICH	gene	CD48	-0.0289736087804173	0.687626898501574
KICH	gene	CD70	-0.123547612865469	0.0852952570295178
KICH	gene	CD80	0.201865076951308	0.00465535566407382
KICH	gene	CD86	0.126781142781836	0.0773700779640649
KICH	gene	CTLA4	0.00260900157504118	0.971124041790669
KICH	gene	HAVCR2	-0.065024961882668	0.366450257218243
KICH	gene	HHLA2	-0.356433229109665	3.14917215860078e-07
KICH	gene	ICOS	0.0719716180953411	0.317375996356874
KICH	gene	ICOSLG	-0.177658075157911	0.0129657773313263
KICH	gene	IDO1	0.266401820763105	0.000166923335111813
KICH	gene	KIR3DL1	0.188395785121165	0.00835071437656332
KICH	gene	LAG3	-0.0398190968418473	0.580477239182446
KICH	gene	LAIR1	0.233195219105041	0.00103509884551745
KICH	gene	LGALS9	0.133268887562778	0.0632645854619271
KICH	gene	NRP1	-0.225534694137785	0.00152377305675433
KICH	gene	PDCD1	-0.103740420438491	0.148953056780081
KICH	gene	PDCD1LG2	-0.226412330617475	0.00145866699106723
KICH	gene	TIGIT	0.160288568369001	0.0251943016200125
KICH	gene	TMIGD2	0.270949074468021	0.000127526981791082
KICH	gene	TNFRSF14	0.0336128843411843	0.640863018642069
KICH	gene	TNFRSF18	0.212372660857444	0.00287654124750736
KICH	gene	TNFRSF25	-0.254148001471854	0.00033680028642058
KICH	gene	TNFRSF4	0.289149850400077	4.13656293025699e-05
KICH	gene	TNFRSF8	-0.344572301357623	8.11198041184014e-07
KICH	gene	TNFRSF9	-0.046787808792137	0.516007854958987
KICH	gene	TNFSF14	0.206559136671518	0.00376500950598668
KICH	gene	TNFSF15	0.292943018034009	3.2391328868453e-05
KICH	gene	TNFSF4	-0.274233614692969	0.000104679367875615
KICH	gene	TNFSF9	-0.273812722570645	0.000107376453587715
KIPAN	gene	ADORA2A	-0.337582487247256	0
KIPAN	gene	BTLA	-0.306690916085534	0
KIPAN	gene	CD160	-0.395509530016637	0
KIPAN	gene	CD200	-0.236277745737933	2.55351295663786e-14
KIPAN	gene	CD200R1	-0.356461306521907	0
KIPAN	gene	CD244	-0.455502522922883	0
KIPAN	gene	CD27	-0.442010579486207	0
KIPAN	gene	CD274	0.0342565502168829	0.276030687822402
KIPAN	gene	CD276	0.0186469940209188	0.553308993616758
KIPAN	gene	CD28	-0.279644544687801	0
KIPAN	gene	CD40	-0.462660814842243	0
KIPAN	gene	CD40LG	-0.330493557939893	0
KIPAN	gene	CD44	-0.156236987536276	5.8157730564723e-07
KIPAN	gene	CD48	-0.413777606800942	0
KIPAN	gene	CD70	-0.509624935082522	0
KIPAN	gene	CD80	-0.314664595523265	0
KIPAN	gene	CD86	-0.373751043789119	0
KIPAN	gene	CTLA4	-0.414654101821859	0
KIPAN	gene	HAVCR2	-0.314675367926662	0
KIPAN	gene	HHLA2	-0.391158808294326	0
KIPAN	gene	ICOS	-0.43056845274944	0
KIPAN	gene	ICOSLG	0.0139804847595956	0.65672560763116
KIPAN	gene	IDO1	-0.391936021700915	0
KIPAN	gene	KIR3DL1	-0.286361029622822	0
KIPAN	gene	LAG3	-0.471839983857563	0
KIPAN	gene	LAIR1	-0.374350634003551	0
KIPAN	gene	LGALS9	-0.366244185037696	0
KIPAN	gene	NRP1	-0.274888859025649	0
KIPAN	gene	PDCD1	-0.449088118573143	0
KIPAN	gene	PDCD1LG2	-0.28541214434644	0
KIPAN	gene	TIGIT	-0.411243591202416	0
KIPAN	gene	TMIGD2	-0.230399327668216	1.13686837721616e-13
KIPAN	gene	TNFRSF14	-0.423503280431946	0
KIPAN	gene	TNFRSF18	-0.396993786706372	0
KIPAN	gene	TNFRSF25	-0.357574474140881	0
KIPAN	gene	TNFRSF4	-0.327987768948045	0
KIPAN	gene	TNFRSF8	-0.25325307521256	2.22044604925031e-16
KIPAN	gene	TNFRSF9	-0.410123889611232	0
KIPAN	gene	TNFSF14	-0.397986626012604	0
KIPAN	gene	TNFSF15	0.293850106577032	0
KIPAN	gene	TNFSF4	-0.347229350682996	0
KIPAN	gene	TNFSF9	-0.387876919454493	0
KIRC	gene	ADORA2A	-0.281271831216691	1.89626092605977e-13
KIRC	gene	BTLA	-0.31895852832231	0
KIRC	gene	CD160	-0.461024535759726	0
KIRC	gene	CD200	-0.295945464735632	8.65973959207622e-15
KIRC	gene	CD200R1	-0.393944684258517	0
KIRC	gene	CD244	-0.5207738765527	0
KIRC	gene	CD27	-0.497680643388279	0
KIRC	gene	CD274	-0.0471595819526797	0.226659851544234
KIRC	gene	CD276	-0.107917172098409	0.00555106146062867
KIRC	gene	CD28	-0.277199622030112	4.32542890393961e-13
KIRC	gene	CD40	-0.473660705717072	0
KIRC	gene	CD40LG	-0.324066798365006	0
KIRC	gene	CD44	-0.18360862496628	2.08647175448107e-06
KIRC	gene	CD48	-0.460099759262211	0
KIRC	gene	CD70	-0.502683570888762	0
KIRC	gene	CD80	-0.378163099876557	0
KIRC	gene	CD86	-0.404453212997897	0
KIRC	gene	CTLA4	-0.480068201745954	0
KIRC	gene	HAVCR2	-0.35527423929323	0
KIRC	gene	HHLA2	-0.465521407397248	0
KIRC	gene	ICOS	-0.496500832387565	0
KIRC	gene	ICOSLG	0.119296014548728	0.00215789108962694
KIRC	gene	IDO1	-0.382446663093762	0
KIRC	gene	KIR3DL1	-0.281845231969138	1.68753899743024e-13
KIRC	gene	LAG3	-0.521328519549822	0
KIRC	gene	LAIR1	-0.417338275460059	0
KIRC	gene	LGALS9	-0.393847994342697	0
KIRC	gene	NRP1	-0.0777581038322004	0.0460036089965765
KIRC	gene	PDCD1	-0.479072707469039	0
KIRC	gene	PDCD1LG2	-0.221009700334583	9.81941683519949e-09
KIRC	gene	TIGIT	-0.486042846531748	0
KIRC	gene	TMIGD2	-0.331657562683013	0
KIRC	gene	TNFRSF14	-0.561836734935746	0
KIRC	gene	TNFRSF18	-0.430074464361866	0
KIRC	gene	TNFRSF25	-0.355371799396963	0
KIRC	gene	TNFRSF4	-0.269529154734552	1.9702017794998e-12
KIRC	gene	TNFRSF8	-0.115985666279711	0.00286480194836169
KIRC	gene	TNFRSF9	-0.457633307049379	0
KIRC	gene	TNFSF14	-0.443245530047007	0
KIRC	gene	TNFSF15	0.413341544852569	0
KIRC	gene	TNFSF4	-0.327687760743326	0
KIRC	gene	TNFSF9	-0.503248103030613	0
KIRP	gene	ADORA2A	-0.00174914440835717	0.971592258989353
KIRP	gene	BTLA	0.00308851567265845	0.949861975947798
KIRP	gene	CD160	-0.165583085161389	0.000687253667123189
KIRP	gene	CD200	0.0153687194357934	0.754345581505225
KIRP	gene	CD200R1	0.0252562976199095	0.60705478059924
KIRP	gene	CD244	-0.151263265506834	0.00195191729894795
KIRP	gene	CD27	-0.118880638028125	0.0151428938527847
KIRP	gene	CD274	0.158351606628459	0.00117690772459733
KIRP	gene	CD276	-0.0532615996539491	0.277860442619867
KIRP	gene	CD28	0.0325655536024818	0.507210694203529
KIRP	gene	CD40	-0.202284867748579	3.16200646406362e-05
KIRP	gene	CD40LG	0.00596064987264709	0.903409366532386
KIRP	gene	CD44	-0.128214071406651	0.00876278359667459
KIRP	gene	CD48	-0.0862557058590408	0.0785122444059403
KIRP	gene	CD70	-0.208997119223679	1.68776397710957e-05
KIRP	gene	CD80	0.0106236370578266	0.828757252182434
KIRP	gene	CD86	-0.118798806982432	0.0152133674652926
KIRP	gene	CTLA4	-0.0781240225253427	0.111163700233432
KIRP	gene	HAVCR2	-0.078167078106737	0.110966280492295
KIRP	gene	HHLA2	-0.0740471840613731	0.131140304951287
KIRP	gene	ICOS	-0.0359492819249174	0.464084222885287
KIRP	gene	ICOSLG	0.211651007321265	1.30934738429289e-05
KIRP	gene	IDO1	-0.140964626990385	0.00392217601427847
KIRP	gene	KIR3DL1	-0.0578473390670558	0.238510703398856
KIRP	gene	LAG3	-0.0951753957079156	0.0521233946255459
KIRP	gene	LAIR1	-0.120874454713958	0.0135120799516417
KIRP	gene	LGALS9	-0.151043684964101	0.00198208456273097
KIRP	gene	NRP1	0.125552597923635	0.0102783060863743
KIRP	gene	PDCD1	-0.181967226628882	0.000187001510536522
KIRP	gene	PDCD1LG2	0.107882637496231	0.0276056324345313
KIRP	gene	TIGIT	-0.0284496928224597	0.562364804578452
KIRP	gene	TMIGD2	-0.0659414718824106	0.178953536148379
KIRP	gene	TNFRSF14	-0.265985852908015	3.48905484504058e-08
KIRP	gene	TNFRSF18	-0.297050960361207	6.09451600297461e-10
KIRP	gene	TNFRSF25	-0.246876666368402	3.29974660262522e-07
KIRP	gene	TNFRSF4	-0.204659145137271	2.53824614098175e-05
KIRP	gene	TNFRSF8	-0.0476640333957398	0.331569506947575
KIRP	gene	TNFRSF9	0.00378139331974142	0.938634107562288
KIRP	gene	TNFSF14	-0.151469510179628	0.00192396530761529
KIRP	gene	TNFSF15	0.180590962979456	0.000209541207393471
KIRP	gene	TNFSF4	-0.0810239191598692	0.098472136140356
KIRP	gene	TNFSF9	-0.161992943428688	0.000900129393347715
LAML	gene	ADORA2A	0.0488445754526346	0.530761267896598
LAML	gene	BTLA	0.169959989271459	0.0281011217840659
LAML	gene	CD160	0.190500067133268	0.0136654890685906
LAML	gene	CD200	-0.00248715480368506	0.974551988413711
LAML	gene	CD200R1	0.195166540523274	0.0114872050315666
LAML	gene	CD244	-0.139267792672706	0.0726574328057512
LAML	gene	CD27	0.203391357055554	0.00838233649292541
LAML	gene	CD274	0.144241211545249	0.0629217124753263
LAML	gene	CD276	0.216395606952262	0.00497260494690499
LAML	gene	CD28	0.104434495947443	0.179229818185978
LAML	gene	CD40	0.120412574553742	0.121134042157384
LAML	gene	CD40LG	0.107094233377112	0.168347612084037
LAML	gene	CD44	-0.103348313317291	0.183819891341061
LAML	gene	CD48	0.118582292295799	0.126934794325554
LAML	gene	CD70	0.119459739682911	0.124127699292228
LAML	gene	CD80	0.195895604083105	0.011176022783451
LAML	gene	CD86	0.00728995463149058	0.925505846549588
LAML	gene	CTLA4	0.184609407175057	0.0169253245277479
LAML	gene	HAVCR2	-0.0329534726605634	0.672463790521014
LAML	gene	HHLA2	-0.136980201150076	0.0775286459303151
LAML	gene	ICOS	0.11703786458395	0.131994262146363
LAML	gene	ICOSLG	0.126797690475019	0.10249476218839
LAML	gene	IDO1	0.101341848978964	0.192524777021232
LAML	gene	KIR3DL1	0.136871838613078	0.0777657789169504
LAML	gene	LAG3	0.0237181343072625	0.760940095315247
LAML	gene	LAIR1	0.09893320968628	0.203366316372963
LAML	gene	LGALS9	-0.159448121198768	0.039567645690932
LAML	gene	NRP1	0.173701017870858	0.0247716204093529
LAML	gene	PDCD1	0.134914689159629	0.0821502974988928
LAML	gene	PDCD1LG2	0.179410259935299	0.0203444571327889
LAML	gene	TIGIT	0.142994333917911	0.0652560582759492
LAML	gene	TMIGD2	0.029395252683604	0.706100247934125
LAML	gene	TNFRSF14	0.187572272087997	0.0152097253818577
LAML	gene	TNFRSF18	0.197107134076534	0.0106752997233215
LAML	gene	TNFRSF25	0.112053643060652	0.149381242858527
LAML	gene	TNFRSF4	0.131941403769473	0.0891890570686051
LAML	gene	TNFRSF8	-0.0909673230111507	0.242341946704136
LAML	gene	TNFRSF9	0.168196641987163	0.0297985778577716
LAML	gene	TNFSF14	0.144067716563429	0.0632423653641223
LAML	gene	TNFSF15	-0.0521689234407842	0.503136051884267
LAML	gene	TNFSF4	-0.279008301180445	0.000260935978431132
LAML	gene	TNFSF9	-0.0312472154675833	0.688517314993968
LGG	gene	ADORA2A	0.036591067166604	0.407764285724266
LGG	gene	BTLA	-0.519314139539685	0
LGG	gene	CD160	-0.0912340289800742	0.0386685664136031
LGG	gene	CD200	0.463005741721912	0
LGG	gene	CD200R1	-0.183537487448679	2.83204465321152e-05
LGG	gene	CD244	0.0542595395726489	0.219424936319209
LGG	gene	CD27	-0.0076195592853477	0.863178664546636
LGG	gene	CD274	-0.0978207031442788	0.0265773248852081
LGG	gene	CD276	-0.22172748116706	3.81401995319663e-07
LGG	gene	CD28	-0.0517704796089896	0.24133913892934
LGG	gene	CD40	-0.350578640661018	2.22044604925031e-16
LGG	gene	CD40LG	-0.0922120322712393	0.0366217437435892
LGG	gene	CD44	-0.496021402056987	0
LGG	gene	CD48	-0.154293912560392	0.000447075207902881
LGG	gene	CD70	0.0655618843885472	0.137710984088688
LGG	gene	CD80	-0.218880530248445	5.40990257480445e-07
LGG	gene	CD86	-0.556887285998814	0
LGG	gene	CTLA4	-0.185231605813103	2.3799756025511e-05
LGG	gene	HAVCR2	-0.528759438155752	0
LGG	gene	HHLA2	-0.105770329349505	0.0164455988750412
LGG	gene	ICOS	-0.0431732331153842	0.328629854837769
LGG	gene	ICOSLG	-0.169621000224652	0.00011143205031372
LGG	gene	IDO1	-0.127383362805203	0.00381894681853434
LGG	gene	KIR3DL1	0.0338404258316157	0.443934035835771
LGG	gene	LAG3	-0.23505231315928	6.97737703170276e-08
LGG	gene	LAIR1	-0.553138076613001	0
LGG	gene	LGALS9	-0.50225394724967	0
LGG	gene	NRP1	0.198926318406754	5.50691302247941e-06
LGG	gene	PDCD1	-0.174957304954382	6.67177216959747e-05
LGG	gene	PDCD1LG2	-0.452717634136213	0
LGG	gene	TIGIT	-0.0135116452099848	0.75991048918071
LGG	gene	TMIGD2	-0.320685236849579	9.30366894635881e-14
LGG	gene	TNFRSF14	-0.169393851780994	0.000113853400648622
LGG	gene	TNFRSF18	0.213944095453823	9.80892041368975e-07
LGG	gene	TNFRSF25	-0.174300065628508	7.11272423141729e-05
LGG	gene	TNFRSF4	0.014387764130648	0.744866354852492
LGG	gene	TNFRSF8	-0.54745827723777	0
LGG	gene	TNFRSF9	-0.0805039192774745	0.0682023781070298
LGG	gene	TNFSF14	-0.146163955859755	0.000888749787423482
LGG	gene	TNFSF15	0.0269676744595619	0.541847309134618
LGG	gene	TNFSF4	-0.137323821077872	0.00180506037692263
LGG	gene	TNFSF9	0.158449203731963	0.000310530471714365
LIHC	gene	ADORA2A	0.157859458041394	0.00118694218579152
LIHC	gene	BTLA	0.093417796891643	0.05604544160088
LIHC	gene	CD160	0.0750409035242358	0.12512237819961
LIHC	gene	CD200	0.108949969230733	0.0257387966896969
LIHC	gene	CD200R1	0.145713448123429	0.00279213261605538
LIHC	gene	CD244	0.0728257413110315	0.136690482635406
LIHC	gene	CD27	0.0370971240821608	0.448839360497519
LIHC	gene	CD274	0.106699860248353	0.0289766161928369
LIHC	gene	CD276	0.163231176594747	0.000797105837788248
LIHC	gene	CD28	0.0808374764073015	0.0984400156969043
LIHC	gene	CD40	-0.0103915524635104	0.83204458199624
LIHC	gene	CD40LG	0.150711917258003	0.00197832177807111
LIHC	gene	CD44	-0.137814338195909	0.00471246992285979
LIHC	gene	CD48	0.0772326760745012	0.114439498992409
LIHC	gene	CD70	-0.0476718234563253	0.330326578777857
LIHC	gene	CD80	-0.0158655478114749	0.746081990492768
LIHC	gene	CD86	-0.00211702626572766	0.965538089025932
LIHC	gene	CTLA4	-0.100357066086534	0.0400427811121764
LIHC	gene	HAVCR2	0.00194956244352793	0.968262646309919
LIHC	gene	HHLA2	0.0286683889005609	0.558416948624942
LIHC	gene	ICOS	-0.0124709574058769	0.799092754412998
LIHC	gene	ICOSLG	0.111088525540115	0.0229554473115408
LIHC	gene	IDO1	-0.0158824337659001	0.745821037254142
LIHC	gene	KIR3DL1	0.0173259969108087	0.723622661250231
LIHC	gene	LAG3	0.0653234042547182	0.182017797406433
LIHC	gene	LAIR1	-0.0325526067307664	0.506357062425408
LIHC	gene	LGALS9	-0.0199043462472336	0.684555322338909
LIHC	gene	NRP1	-0.0554022804842145	0.257828818825525
LIHC	gene	PDCD1	0.0640467196713488	0.190727220186291
LIHC	gene	PDCD1LG2	0.11838367671638	0.0153275534397208
LIHC	gene	TIGIT	0.0544456842347702	0.266150653071978
LIHC	gene	TMIGD2	0.152047322002259	0.00180116053822088
LIHC	gene	TNFRSF14	0.0010430739584349	0.983016384758597
LIHC	gene	TNFRSF18	-0.138716734650282	0.00444472163382814
LIHC	gene	TNFRSF25	-0.0199731191403077	0.68352414839947
LIHC	gene	TNFRSF4	-0.167068540729114	0.000595282140637865
LIHC	gene	TNFRSF8	0.0553222645138041	0.2585179407927
LIHC	gene	TNFRSF9	-0.025228966301773	0.606578685600394
LIHC	gene	TNFSF14	0.119687171831894	0.0142288153905001
LIHC	gene	TNFSF15	0.216596616525051	7.69160820013326e-06
LIHC	gene	TNFSF4	0.162533231617236	0.000840008523022684
LIHC	gene	TNFSF9	-0.177219331383286	0.0002667176971487
LUAD	gene	ADORA2A	0.0450520470691394	0.262288492744277
LUAD	gene	BTLA	-0.106340691037826	0.0079973628444352
LUAD	gene	CD160	0.0371707530017328	0.355099220365155
LUAD	gene	CD200	0.0344865565748612	0.390934268019192
LUAD	gene	CD200R1	-0.0303788148673401	0.449837870787194
LUAD	gene	CD244	0.0112911546352929	0.778851395132328
LUAD	gene	CD27	-0.190825170279244	1.66913656540757e-06
LUAD	gene	CD274	0.0104438953685506	0.795061824149154
LUAD	gene	CD276	-0.08405783870112	0.0362423783463761
LUAD	gene	CD28	-0.0702701933468416	0.0801598108968142
LUAD	gene	CD40	0.038870650922984	0.333511270296767
LUAD	gene	CD40LG	0.117587464282697	0.00334034739167977
LUAD	gene	CD44	0.100547933091461	0.0121778203143204
LUAD	gene	CD48	-0.108114011529359	0.00700371926880949
LUAD	gene	CD70	-0.129099102132398	0.0012634590200975
LUAD	gene	CD80	0.0048861700309346	0.903280652477015
LUAD	gene	CD86	-0.0240060729525706	0.550434590352577
LUAD	gene	CTLA4	-0.212602914909349	8.86237181418892e-08
LUAD	gene	HAVCR2	-0.0547330174964705	0.173130675028041
LUAD	gene	HHLA2	0.094970240516499	0.017921764814405
LUAD	gene	ICOS	-0.0295361000385469	0.462514184153693
LUAD	gene	ICOSLG	0.144704971227251	0.000297092049662773
LUAD	gene	IDO1	0.0842719810343682	0.0357682898080005
LUAD	gene	KIR3DL1	0.0846392689486671	0.0349674378935698
LUAD	gene	LAG3	-0.107134118006007	0.00753818278497276
LUAD	gene	LAIR1	0.0517944504527152	0.197406478476468
LUAD	gene	LGALS9	0.106747999578487	0.00775861037469783
LUAD	gene	NRP1	0.105714961264445	0.00837694436440417
LUAD	gene	PDCD1	-0.172423705231782	1.55662519318867e-05
LUAD	gene	PDCD1LG2	0.0267916991990437	0.50514255817454
LUAD	gene	TIGIT	-0.164628509677536	3.74919976700028e-05
LUAD	gene	TMIGD2	-0.164820844747268	3.67049453839918e-05
LUAD	gene	TNFRSF14	-0.0518441961052164	0.196975839945113
LUAD	gene	TNFRSF18	-0.200311533071334	4.83427898823052e-07
LUAD	gene	TNFRSF25	-0.151308835847253	0.000153824781441436
LUAD	gene	TNFRSF4	-0.129489764200225	0.00122072758659275
LUAD	gene	TNFRSF8	0.0480309656354963	0.232007385192869
LUAD	gene	TNFRSF9	-0.166915539743984	2.90874456760903e-05
LUAD	gene	TNFSF14	0.00451354621973799	0.910624431323183
LUAD	gene	TNFSF15	0.227707943051433	9.54763867966335e-09
LUAD	gene	TNFSF4	-0.151064191482643	0.00015769901996654
LUAD	gene	TNFSF9	-0.186351497285489	2.93216592162082e-06
LUSC	gene	ADORA2A	-0.250535662122289	3.85168341665576e-10
LUSC	gene	BTLA	-0.239837569874852	2.17259543688897e-09
LUSC	gene	CD160	-0.247368530769211	6.48289866234109e-10
LUSC	gene	CD200	-0.177345516427299	1.10667274597631e-05
LUSC	gene	CD200R1	-0.195388699899784	1.22982796346705e-06
LUSC	gene	CD244	-0.350134789429406	0
LUSC	gene	CD27	-0.169284782262763	2.75982297397448e-05
LUSC	gene	CD274	-0.163596836578134	5.13048458536947e-05
LUSC	gene	CD276	0.239543205066607	2.27590257750876e-09
LUSC	gene	CD28	-0.234612688408302	4.91067475572038e-09
LUSC	gene	CD40	-0.149602347589816	0.000216410051222748
LUSC	gene	CD40LG	-0.245350499409487	8.99960106437447e-10
LUSC	gene	CD44	0.0665117691265498	0.101607385968654
LUSC	gene	CD48	-0.363922735284903	0
LUSC	gene	CD70	-0.16747363918853	3.36965638434439e-05
LUSC	gene	CD80	-0.326760075487483	0
LUSC	gene	CD86	-0.348981868376725	0
LUSC	gene	CTLA4	-0.179951890710846	8.16281682425313e-06
LUSC	gene	HAVCR2	-0.374095781350133	0
LUSC	gene	HHLA2	-0.0997942148926342	0.0139036987855001
LUSC	gene	ICOS	-0.321742136511641	4.44089209850063e-16
LUSC	gene	ICOSLG	0.0180230011367983	0.657649964213413
LUSC	gene	IDO1	-0.138779133522007	0.000606457115919223
LUSC	gene	KIR3DL1	-0.193801513255229	1.50478469862492e-06
LUSC	gene	LAG3	-0.162025842432865	6.06700089695877e-05
LUSC	gene	LAIR1	-0.327878418340139	0
LUSC	gene	LGALS9	-0.195337704365289	1.23785864669657e-06
LUSC	gene	NRP1	-0.228192482561356	1.30310999768568e-08
LUSC	gene	PDCD1	-0.192773588762333	1.71334098442166e-06
LUSC	gene	PDCD1LG2	-0.283092885156968	1.19326770686712e-12
LUSC	gene	TIGIT	-0.155003911391819	0.000125966395339239
LUSC	gene	TMIGD2	-0.262040290573423	5.46795941858136e-11
LUSC	gene	TNFRSF14	-0.183535184273881	5.33358549992258e-06
LUSC	gene	TNFRSF18	0.196625352755635	1.04970891268152e-06
LUSC	gene	TNFRSF25	0.136146203425397	0.000770887064002856
LUSC	gene	TNFRSF4	-0.117377717431841	0.00378032141086271
LUSC	gene	TNFRSF8	-0.241709803204459	1.6145085268704e-09
LUSC	gene	TNFRSF9	-0.192424366003873	1.79030103719668e-06
LUSC	gene	TNFSF14	-0.2187386863414	5.20680087934267e-08
LUSC	gene	TNFSF15	-0.112957072679152	0.00533380789675064
LUSC	gene	TNFSF4	-0.126664242709512	0.00176693742884426
LUSC	gene	TNFSF9	-0.144677725609227	0.000348942131331409
MESO	gene	ADORA2A	-0.322560506016355	0.00231127251880237
MESO	gene	BTLA	-0.0590854200424326	0.58670555834381
MESO	gene	CD160	-0.20099980405143	0.0619315825323037
MESO	gene	CD200	0.135262486334455	0.211611609753079
MESO	gene	CD200R1	-0.19312004165688	0.0731070404811069
MESO	gene	CD244	0.100241969711374	0.355589942126888
MESO	gene	CD27	-0.123905782272114	0.252867250701206
MESO	gene	CD274	-0.137200845885478	0.205077708710213
MESO	gene	CD276	0.0121807286575214	0.9108431310207
MESO	gene	CD28	-0.258125079757717	0.0157842804860524
MESO	gene	CD40	0.0939821186233796	0.386574377467306
MESO	gene	CD40LG	-0.222426772372445	0.0383899019213709
MESO	gene	CD44	0.0432722102892228	0.690655973420031
MESO	gene	CD48	-0.263728702475033	0.0135800948657601
MESO	gene	CD70	0.0373975293584957	0.730924482413422
MESO	gene	CD80	-0.0704534062896945	0.516695646982333
MESO	gene	CD86	-0.15638927119064	0.14803118701324
MESO	gene	CTLA4	-0.109445345792866	0.312922665773496
MESO	gene	HAVCR2	-0.149872178742644	0.165888948426208
MESO	gene	HHLA2	-0.104881304778255	0.33365002450335
MESO	gene	ICOS	-0.155529024833348	0.150302062322251
MESO	gene	ICOSLG	0.0473358489681815	0.663288372739568
MESO	gene	IDO1	-0.0575891657391771	0.596232055378172
MESO	gene	KIR3DL1	0.0545807984299047	0.615592310675321
MESO	gene	LAG3	-0.123317946373725	0.255142923929537
MESO	gene	LAIR1	-0.184195656365187	0.0876624543180626
MESO	gene	LGALS9	-0.210834753602319	0.0499740393814463
MESO	gene	NRP1	-0.156080822448654	0.148842449239597
MESO	gene	PDCD1	-0.105552644180385	0.330547797737412
MESO	gene	PDCD1LG2	-0.247543882290435	0.0207973861274398
MESO	gene	TIGIT	-0.0309454046949479	0.776002050944614
MESO	gene	TMIGD2	-0.0523267471304913	0.630273409734815
MESO	gene	TNFRSF14	-0.362631353559508	0.000556944277928739
MESO	gene	TNFRSF18	-0.111606288522553	0.303405913711867
MESO	gene	TNFRSF25	-0.356872037929514	0.000691347148774391
MESO	gene	TNFRSF4	-0.287650321108901	0.00690132611757432
MESO	gene	TNFRSF8	0.143044625475486	0.18625406949272
MESO	gene	TNFRSF9	0.113232050862142	0.296371966322111
MESO	gene	TNFSF14	0.0512501538558549	0.637336886319411
MESO	gene	TNFSF15	0.123443175066337	0.254656961011485
MESO	gene	TNFSF4	-0.150920010797319	0.162915111359739
MESO	gene	TNFSF9	0.0997899304100523	0.357774436104941
OV	gene	ADORA2A	0.033087100372004	0.567452143239944
OV	gene	BTLA	-0.0437808289676751	0.449186750436113
OV	gene	CD160	-0.00606230293803679	0.916581828517858
OV	gene	CD200	-0.123913597854327	0.0316213162393013
OV	gene	CD200R1	-0.105732339452946	0.0669673487570064
OV	gene	CD244	-0.0333663554255076	0.564184963789047
OV	gene	CD27	-0.148370523953105	0.0099459037572438
OV	gene	CD274	0.0332390008452826	0.565673846554609
OV	gene	CD276	0.321010479056248	1.21471237513049e-08
OV	gene	CD28	0.158680485196939	0.00579694999499525
OV	gene	CD40	-0.0910563585374712	0.114917000531007
OV	gene	CD40LG	-0.0639892460009109	0.26842915709824
OV	gene	CD44	0.096899867404661	0.0933263901974506
OV	gene	CD48	-0.122978818817889	0.0329388766678802
OV	gene	CD70	0.0643711244235938	0.265577236448213
OV	gene	CD80	0.0134133916761598	0.816727685433878
OV	gene	CD86	-0.048369895736395	0.40305127544967
OV	gene	CTLA4	-0.0740839304782408	0.19994009997241
OV	gene	HAVCR2	-0.0559707498113697	0.333156897216353
OV	gene	HHLA2	-0.0717440501047832	0.214556357809961
OV	gene	ICOS	-0.0907357408714193	0.116206266513462
OV	gene	ICOSLG	0.214974648555535	0.000171150213104987
OV	gene	IDO1	0.0229657091963671	0.691489369910542
OV	gene	KIR3DL1	-0.0230793338403166	0.690041623665557
OV	gene	LAG3	-0.112916627847507	0.0503306872326343
OV	gene	LAIR1	-0.0225177657054144	0.697207729267189
OV	gene	LGALS9	-0.0705158811534177	0.22252799109798
OV	gene	NRP1	0.186397060443003	0.00115839089730763
OV	gene	PDCD1	0.00797138973146516	0.890457601284396
OV	gene	PDCD1LG2	-0.0394525488594797	0.495306156593998
OV	gene	TIGIT	-0.079964558382712	0.166426538321482
OV	gene	TMIGD2	-0.0670919977161374	0.24585852283157
OV	gene	TNFRSF14	0.0427688272063965	0.459747673516037
OV	gene	TNFRSF18	0.111554205195163	0.0531895335056269
OV	gene	TNFRSF25	0.0494916302175355	0.392219348414208
OV	gene	TNFRSF4	-0.0723147817211805	0.210922475627581
OV	gene	TNFRSF8	0.0334269910153739	0.563476742781817
OV	gene	TNFRSF9	-0.109519712371827	0.0577088785249043
OV	gene	TNFSF14	0.119315037659937	0.0385628495991173
OV	gene	TNFSF15	0.197316076537634	0.000575358148472427
OV	gene	TNFSF4	-0.0254690271821031	0.659861799074052
OV	gene	TNFSF9	0.140737138860419	0.0145369696564726
PAAD	gene	ADORA2A	0.111702733869475	0.133285274743013
PAAD	gene	BTLA	-0.0309345561409005	0.678468542554689
PAAD	gene	CD160	0.0120025441396035	0.872240430436512
PAAD	gene	CD200	0.0283948958364438	0.703570201734529
PAAD	gene	CD200R1	-0.00181947847273796	0.980551890063461
PAAD	gene	CD244	-0.0513618831966945	0.491081149423278
PAAD	gene	CD27	-0.076350948514528	0.305632238977447
PAAD	gene	CD274	0.0585692473384067	0.43223501446092
PAAD	gene	CD276	-0.0338782796725295	0.649811297935093
PAAD	gene	CD28	-0.0966029153523912	0.1945274287312
PAAD	gene	CD40	0.0566486404828286	0.447507676896139
PAAD	gene	CD40LG	-0.0445513659569705	0.550382972679598
PAAD	gene	CD44	0.0877033026141827	0.239075695106196
PAAD	gene	CD48	-0.0655089834689894	0.379607532155273
PAAD	gene	CD70	-0.103584757215662	0.16405786893991
PAAD	gene	CD80	-0.0922988950919789	0.215253644508279
PAAD	gene	CD86	-0.0608576426648378	0.414434620814987
PAAD	gene	CTLA4	-0.0761183853730506	0.307112106134979
PAAD	gene	HAVCR2	-0.00843701477129025	0.909999366758315
PAAD	gene	HHLA2	-0.0739830006232911	0.320919797818858
PAAD	gene	ICOS	-0.0921839937386627	0.215827786756577
PAAD	gene	ICOSLG	-0.0835395852174697	0.262199904784702
PAAD	gene	IDO1	-0.0123008704234436	0.869092998055517
PAAD	gene	KIR3DL1	-0.0494646716370728	0.507251629206294
PAAD	gene	LAG3	-0.0387257248841493	0.603737181466237
PAAD	gene	LAIR1	0.013025592330496	0.861455621394521
PAAD	gene	LGALS9	-0.165612500493939	0.0254638121287725
PAAD	gene	NRP1	0.158375603206917	0.0327301064589052
PAAD	gene	PDCD1	-0.0591762916612522	0.427470795721931
PAAD	gene	PDCD1LG2	-0.0616446877966782	0.408413356463631
PAAD	gene	TIGIT	-0.109276150521616	0.141979363384367
PAAD	gene	TMIGD2	-0.0733053706979415	0.32538422950727
PAAD	gene	TNFRSF14	-0.0713371402677883	0.338577499957335
PAAD	gene	TNFRSF18	-0.0251536175746445	0.736074565442258
PAAD	gene	TNFRSF25	-0.0715388769052782	0.33720978506547
PAAD	gene	TNFRSF4	0.0395498670746054	0.596050796956312
PAAD	gene	TNFRSF8	-0.0241823387469199	0.745909850596854
PAAD	gene	TNFRSF9	-0.0526824985912154	0.479989402660464
PAAD	gene	TNFSF14	0.0373129908678723	0.617014722344703
PAAD	gene	TNFSF15	-0.0635084944643271	0.39436200995772
PAAD	gene	TNFSF4	-0.0650152811143471	0.383217149427567
PAAD	gene	TNFSF9	-0.162765698575678	0.0281376996811651
PCPG	gene	ADORA2A	-0.091028024770959	0.224257176774151
PCPG	gene	BTLA	-0.0325104570696593	0.664833590494535
PCPG	gene	CD160	-0.0912830174525997	0.222956480319876
PCPG	gene	CD200	0.0806871236621822	0.281593618305241
PCPG	gene	CD200R1	0.202234838158713	0.00647797322260546
PCPG	gene	CD244	-0.0306058507715966	0.68337978968182
PCPG	gene	CD27	-0.0137079821717942	0.855081128426926
PCPG	gene	CD274	-0.0416678885505813	0.578634743358499
PCPG	gene	CD276	-0.0661523240856454	0.377609003742022
PCPG	gene	CD28	0.007900500112471	0.916169879216874
PCPG	gene	CD40	-0.0651204713810051	0.385110593014707
PCPG	gene	CD40LG	0.00690248488000454	0.926727849002411
PCPG	gene	CD44	0.0912984002210261	0.222878185665449
PCPG	gene	CD48	-0.0513157549998325	0.493894587188566
PCPG	gene	CD70	-0.10817245316363	0.148339997957005
PCPG	gene	CD80	-0.135168500684497	0.0704271427034908
PCPG	gene	CD86	-0.0109637344364672	0.88386332077163
PCPG	gene	CTLA4	-0.0274303293463843	0.714722228439332
PCPG	gene	HAVCR2	0.021375908877048	0.775780144033829
PCPG	gene	HHLA2	0.0331943732562168	0.658222522523028
PCPG	gene	ICOS	-0.00691649684794205	0.926579523909689
PCPG	gene	ICOSLG	-0.0532970467875556	0.47734542473364
PCPG	gene	IDO1	0.0119657556970306	0.87333424609912
PCPG	gene	KIR3DL1	-0.0330168942682768	0.659935603174407
PCPG	gene	LAG3	0.0159126617252242	0.832093888354668
PCPG	gene	LAIR1	0.0590383028823455	0.431135108487677
PCPG	gene	LGALS9	-0.0393324093738094	0.600121200527744
PCPG	gene	NRP1	-0.00275806506470143	0.970687847566318
PCPG	gene	PDCD1	-0.138836241154442	0.0630670047219881
PCPG	gene	PDCD1LG2	-0.0361623798817748	0.629843683028291
PCPG	gene	TIGIT	-0.144728779885812	0.0525706592000623
PCPG	gene	TMIGD2	-0.0199990739536498	0.789874871254776
PCPG	gene	TNFRSF14	-0.0538063900559836	0.473140173171533
PCPG	gene	TNFRSF18	-0.060568222918343	0.419269846953428
PCPG	gene	TNFRSF25	0.0562813791459618	0.452996686627321
PCPG	gene	TNFRSF4	-0.187790444512756	0.0115889176936037
PCPG	gene	TNFRSF8	0.0153018492117662	0.83844919324299
PCPG	gene	TNFRSF9	-0.10673532527326	0.15383791361478
PCPG	gene	TNFSF14	0.151187624218044	0.0427725635139582
PCPG	gene	TNFSF15	0.128280612895487	0.0861304568265959
PCPG	gene	TNFSF4	-0.0184050689508702	0.806278046151295
PCPG	gene	TNFSF9	0.0074136497588748	0.921318537063214
PRAD	gene	ADORA2A	-0.279547117141838	2.80890866122263e-11
PRAD	gene	BTLA	-0.0944923428641666	0.0271134326975937
PRAD	gene	CD160	-0.266470412442748	2.4072366322514e-10
PRAD	gene	CD200	-0.246736653439821	4.97104069019372e-09
PRAD	gene	CD200R1	0.0196264035827899	0.646940230784897
PRAD	gene	CD244	-0.13207232367322	0.00196537541056374
PRAD	gene	CD27	-0.208443365811888	8.74106763193438e-07
PRAD	gene	CD274	0.0989782807798995	0.0205965599613873
PRAD	gene	CD276	0.203226277744675	1.64889843312643e-06
PRAD	gene	CD28	-0.158149233846592	0.000204223181349938
PRAD	gene	CD40	-0.239306417378269	1.45623109126802e-08
PRAD	gene	CD40LG	-0.0684777923451362	0.109648442565504
PRAD	gene	CD44	-0.0289162855961178	0.499746270965477
PRAD	gene	CD48	-0.217479315883669	2.8008006691671e-07
PRAD	gene	CD70	-0.201702471656775	1.97862368800372e-06
PRAD	gene	CD80	-0.104582357041775	0.0144013368647675
PRAD	gene	CD86	-0.130373643166071	0.00224867562399611
PRAD	gene	CTLA4	-0.231279991857361	4.4709942415011e-08
PRAD	gene	HAVCR2	-0.175012351327051	3.86112174686204e-05
PRAD	gene	HHLA2	-0.0058931654730442	0.890623394855606
PRAD	gene	ICOS	-0.0692327571493876	0.10578011080291
PRAD	gene	ICOSLG	-0.0428912851532359	0.316677559270949
PRAD	gene	IDO1	-0.119479417734975	0.00514161301413019
PRAD	gene	KIR3DL1	0.0108561749441392	0.800012294808641
PRAD	gene	LAG3	-0.374530690964868	0
PRAD	gene	LAIR1	-0.151078731992619	0.00039153743056608
PRAD	gene	LGALS9	-0.342015079851286	2.22044604925031e-16
PRAD	gene	NRP1	0.148746398166234	0.000482365485851677
PRAD	gene	PDCD1	-0.225924854662925	9.24054042172884e-08
PRAD	gene	PDCD1LG2	-0.113966691289987	0.0076291345420163
PRAD	gene	TIGIT	-0.10278100345779	0.0161849608314826
PRAD	gene	TMIGD2	-0.236626189125351	2.12750101979964e-08
PRAD	gene	TNFRSF14	-0.160940417820274	0.000156741321988285
PRAD	gene	TNFRSF18	-0.332517994603939	1.33226762955019e-15
PRAD	gene	TNFRSF25	-0.397158092726593	0
PRAD	gene	TNFRSF4	-0.333850455523679	8.88178419700125e-16
PRAD	gene	TNFRSF8	-0.189623219721624	7.99402069384669e-06
PRAD	gene	TNFRSF9	-0.0101435713634877	0.81288833482855
PRAD	gene	TNFSF14	0.0139600498066565	0.744600604348344
PRAD	gene	TNFSF15	0.304625551607124	3.28626015289046e-13
PRAD	gene	TNFSF4	0.202156504711209	1.87429058673416e-06
PRAD	gene	TNFSF9	-0.158931957262438	0.000189700770821588
READ	gene	ADORA2A	-0.097678285147224	0.328726559923834
READ	gene	BTLA	-0.0458929343984155	0.646934486343039
READ	gene	CD160	-0.134600812063181	0.17740306150496
READ	gene	CD200	-0.109396736039385	0.273724841582864
READ	gene	CD200R1	-0.0891542896844328	0.372879183598741
READ	gene	CD244	-0.191214185354784	0.054207931849291
READ	gene	CD27	-0.182161589088456	0.0668871477911155
READ	gene	CD274	-0.0413486958499609	0.679876871270815
READ	gene	CD276	0.161369677114215	0.105166551929433
READ	gene	CD28	-0.0599403960786358	0.549542450792271
READ	gene	CD40	-0.0595051277051128	0.552450303023121
READ	gene	CD40LG	-0.0515323996760214	0.606986784560195
READ	gene	CD44	0.0752869988232535	0.452015850465249
READ	gene	CD48	-0.201885965533161	0.0418687626505618
READ	gene	CD70	-0.158501310553135	0.111579961240917
READ	gene	CD80	-0.0365788833878363	0.715113076696449
READ	gene	CD86	-0.132966706765325	0.182771019762497
READ	gene	CTLA4	0.128518030598915	0.197983699967956
READ	gene	HAVCR2	-0.118524403859837	0.23543584047418
READ	gene	HHLA2	-0.0940141940286894	0.347279886134421
READ	gene	ICOS	0.0324821656317539	0.745865191957954
READ	gene	ICOSLG	-0.0374061946948312	0.708955906705727
READ	gene	IDO1	-0.0434941190116819	0.664244304205129
READ	gene	KIR3DL1	-0.0864367284181294	0.387682677864184
READ	gene	LAG3	-0.231391498839152	0.0192842696389721
READ	gene	LAIR1	-0.195850404225279	0.0485225032678847
READ	gene	LGALS9	-0.251775696710504	0.010688091655606
READ	gene	NRP1	-0.0572619340576372	0.567552980039032
READ	gene	PDCD1	-0.0551848354096803	0.581708658072615
READ	gene	PDCD1LG2	-0.106192513342564	0.28810818208873
READ	gene	TIGIT	-0.00441650903604727	0.964860536918305
READ	gene	TMIGD2	-0.0278992832201078	0.780743347977249
READ	gene	TNFRSF14	-0.172584713176846	0.0828153611592308
READ	gene	TNFRSF18	-0.0881885578469981	0.378099890085298
READ	gene	TNFRSF25	-0.0145251270282297	0.884792786409169
READ	gene	TNFRSF4	-0.0370776699866024	0.711398699280947
READ	gene	TNFRSF8	-0.138551713050184	0.164903940513841
READ	gene	TNFRSF9	0.0825069910399236	0.409702741851132
READ	gene	TNFSF14	-0.0803636312613928	0.422015371250295
READ	gene	TNFSF15	0.124011456841167	0.214303629538107
READ	gene	TNFSF4	-0.00487741432057586	0.961196109575433
READ	gene	TNFSF9	-0.0178697656018441	0.858514297601109
SARC	gene	ADORA2A	-0.116922128389903	0.0597422635342155
SARC	gene	BTLA	-0.18809448216768	0.00232256478551207
SARC	gene	CD160	-0.245650536736548	6.24320434918779e-05
SARC	gene	CD200	0.024314576814628	0.696366936540479
SARC	gene	CD200R1	-0.274622166773873	7.00601159664416e-06
SARC	gene	CD244	-0.270258164894765	9.90226195529686e-06
SARC	gene	CD27	-0.158678462959174	0.0103909379658176
SARC	gene	CD274	-0.163271545142991	0.00834673052228285
SARC	gene	CD276	0.0895821996384854	0.149752251021621
SARC	gene	CD28	-0.214346212958957	0.000501206831137635
SARC	gene	CD40	-0.151942336800797	0.0141888166916302
SARC	gene	CD40LG	-0.217656601116769	0.000407507908223081
SARC	gene	CD44	-0.153319742582215	0.0133256734747869
SARC	gene	CD48	-0.105334337010074	0.0900754596266093
SARC	gene	CD70	-0.00712439058279245	0.908979946254212
SARC	gene	CD80	-0.122685759300108	0.0481334746318698
SARC	gene	CD86	-0.10769513595235	0.0830585416718514
SARC	gene	CTLA4	-0.0538971033423446	0.386760852991097
SARC	gene	HAVCR2	-0.0754166705072801	0.225541265201222
SARC	gene	HHLA2	-0.0286347256703609	0.645810108085709
SARC	gene	ICOS	-0.149553323091124	0.0158025607982279
SARC	gene	ICOSLG	0.072085135584484	0.246764180651007
SARC	gene	IDO1	-0.291680976418591	1.70980367775186e-06
SARC	gene	KIR3DL1	-0.0867365624345675	0.163174057421327
SARC	gene	LAG3	-0.150965789208478	0.0148301115026395
SARC	gene	LAIR1	-0.133818056684502	0.031000573290386
SARC	gene	LGALS9	-0.125278123004581	0.0435627503629821
SARC	gene	NRP1	0.115018941154087	0.0640489619129283
SARC	gene	PDCD1	-0.0715520558126006	0.250285075272093
SARC	gene	PDCD1LG2	-0.335085102598748	3.05983192117054e-08
SARC	gene	TIGIT	-0.182156236004592	0.00320116902841572
SARC	gene	TMIGD2	-0.0412587896524623	0.507744024190254
SARC	gene	TNFRSF14	-0.204974313032928	0.000885596538124478
SARC	gene	TNFRSF18	0.0577293645750277	0.353850584504493
SARC	gene	TNFRSF25	0.144746378481557	0.0195418801490925
SARC	gene	TNFRSF4	0.0366883732045935	0.555908162151016
SARC	gene	TNFRSF8	-0.0482379059159319	0.438625662784935
SARC	gene	TNFRSF9	0.0930253880958745	0.134651680366041
SARC	gene	TNFSF14	-0.175554004812674	0.0045231604977185
SARC	gene	TNFSF15	0.142547393451938	0.0214943732902011
SARC	gene	TNFSF4	-0.0375025241279369	0.547168716409597
SARC	gene	TNFSF9	0.0379112505787044	0.542806902344054
SKCM	gene	ADORA2A	-0.145323341978269	0.143014086066283
SKCM	gene	BTLA	-0.0459984733075956	0.64452562372197
SKCM	gene	CD160	-0.134331186063427	0.176114853615442
SKCM	gene	CD200	0.23728888023233	0.0158042642543026
SKCM	gene	CD200R1	-0.0792159684965837	0.426384544449186
SKCM	gene	CD244	-0.0211951552362635	0.83171231726992
SKCM	gene	CD27	-0.0191026137401958	0.848116817906434
SKCM	gene	CD274	0.08565128807807	0.389657191884282
SKCM	gene	CD276	0.284012522692251	0.00364498906403643
SKCM	gene	CD28	-0.166009945554986	0.0937567292317201
SKCM	gene	CD40	0.0549822894676069	0.58121095508397
SKCM	gene	CD40LG	-0.00444560382288903	0.964452019539633
SKCM	gene	CD44	-0.33961424846334	0.000448852190561233
SKCM	gene	CD48	-0.0670496138160551	0.50099030690494
SKCM	gene	CD70	0.0691205140215776	0.487829110296821
SKCM	gene	CD80	-0.0178046757965152	0.858325150750691
SKCM	gene	CD86	-0.0431704852498657	0.665023878092774
SKCM	gene	CTLA4	0.201634316254723	0.0411100208503705
SKCM	gene	HAVCR2	-0.0246877308219223	0.804495741583156
SKCM	gene	HHLA2	-0.0668839292681323	0.502051230269293
SKCM	gene	ICOS	-0.0590462644416212	0.553543955360579
SKCM	gene	ICOSLG	0.00105714340634413	0.991544258907696
SKCM	gene	IDO1	-0.0231254822386075	0.816643100230039
SKCM	gene	KIR3DL1	-0.10662327340034	0.283737569137677
SKCM	gene	LAG3	-0.0319174057516712	0.748926955200579
SKCM	gene	LAIR1	-0.0339711854525949	0.733359117097284
SKCM	gene	LGALS9	-0.0931507150245798	0.349337136763141
SKCM	gene	NRP1	0.231911516783077	0.0184156860313793
SKCM	gene	PDCD1	-0.0791121166964405	0.426993088090563
SKCM	gene	PDCD1LG2	-0.0690848183682077	0.488054399545809
SKCM	gene	TIGIT	-0.0556573025943502	0.576571703223455
SKCM	gene	TMIGD2	0.0945803754172847	0.341957937627407
SKCM	gene	TNFRSF14	-0.285636222526867	0.00344785314177698
SKCM	gene	TNFRSF18	0.0907163843103675	0.36212914113538
SKCM	gene	TNFRSF25	0.102490176867407	0.302924065350159
SKCM	gene	TNFRSF4	-0.0147643524775146	0.882326066534456
SKCM	gene	TNFRSF8	0.0748655906597178	0.452300311630453
SKCM	gene	TNFRSF9	-0.0612801443835896	0.538611687857744
SKCM	gene	TNFSF14	0.051910168748666	0.602539249343843
SKCM	gene	TNFSF15	-0.027805395408566	0.780395327112672
SKCM	gene	TNFSF4	0.170275160838343	0.0855059847197841
SKCM	gene	TNFSF9	-0.0911754449351266	0.359694996172242
STAD	gene	ADORA2A	0.195113098220987	3.27299206999143e-05
STAD	gene	BTLA	-0.00244627905296641	0.958867015376916
STAD	gene	CD160	0.0063865505459484	0.892888498074116
STAD	gene	CD200	0.135507350606584	0.0041024508696883
STAD	gene	CD200R1	0.0744786969866319	0.115850404000953
STAD	gene	CD244	-0.0377771639051394	0.425597979688453
STAD	gene	CD27	-0.0183638501776464	0.698607464617746
STAD	gene	CD274	7.28900946028173e-05	0.998773847677611
STAD	gene	CD276	0.265810342399511	1.14907514614515e-08
STAD	gene	CD28	0.0366329995510168	0.439759556287024
STAD	gene	CD40	0.143690197511738	0.00232476846054364
STAD	gene	CD40LG	0.0482655212821139	0.30859054942219
STAD	gene	CD44	-0.0605745500357496	0.201151448913711
STAD	gene	CD48	-0.0389643961984501	0.411187708936052
STAD	gene	CD70	-0.0868246815911211	0.0666532985792085
STAD	gene	CD80	-0.00938315004653767	0.843177327944941
STAD	gene	CD86	-0.0392669417564752	0.407562189296811
STAD	gene	CTLA4	0.00747955343635447	0.87469718607919
STAD	gene	HAVCR2	-0.0689537538265457	0.145531749442749
STAD	gene	HHLA2	-0.0342171914851323	0.47052913618581
STAD	gene	ICOS	-0.0145736316726733	0.758634252344382
STAD	gene	ICOSLG	0.0325676269559999	0.49220171370566
STAD	gene	IDO1	-0.0609201461194534	0.198588135580268
STAD	gene	KIR3DL1	-0.118418347075658	0.0122293591116516
STAD	gene	LAG3	-0.120284715152521	0.0109205472723892
STAD	gene	LAIR1	-0.038778628652036	0.413423256640365
STAD	gene	LGALS9	-0.207865756563321	9.38143846118678e-06
STAD	gene	NRP1	0.108443441673045	0.021842344619226
STAD	gene	PDCD1	-0.0328651428940891	0.488253814762695
STAD	gene	PDCD1LG2	-0.0265321237865433	0.575834233008027
STAD	gene	TIGIT	-0.0753275801867996	0.111743581409332
STAD	gene	TMIGD2	-0.0487921919814406	0.303335204474501
STAD	gene	TNFRSF14	-0.192430249159245	4.21480154606524e-05
STAD	gene	TNFRSF18	0.0523394460084284	0.269489603693273
STAD	gene	TNFRSF25	0.127773606089228	0.0068310795545774
STAD	gene	TNFRSF4	0.0541235300595509	0.253481858936697
STAD	gene	TNFRSF8	0.0480172619706871	0.311088472918614
STAD	gene	TNFRSF9	-0.0172544810994737	0.716002631564993
STAD	gene	TNFSF14	0.0272169794257088	0.566017419457701
STAD	gene	TNFSF15	0.161466638084857	0.000610871523739842
STAD	gene	TNFSF4	-0.00402285291092805	0.932408582411548
STAD	gene	TNFSF9	-0.154820972338681	0.00102366928489861
STES	gene	ADORA2A	-0.0595884502200368	0.132403376152103
STES	gene	BTLA	-0.107296629682881	0.00663112072522165
STES	gene	CD160	-0.0903172199350445	0.0224140481749489
STES	gene	CD200	-0.0511135801385309	0.196916737175815
STES	gene	CD200R1	0.0401078454003765	0.311401139002517
STES	gene	CD244	-0.159009192579519	5.40583853925192e-05
STES	gene	CD27	-0.170470962830739	1.473882158054e-05
STES	gene	CD274	0.0519346690840814	0.189809666671356
STES	gene	CD276	0.298324772929056	1.33226762955019e-14
STES	gene	CD28	-0.143634977032677	0.000269829694459656
STES	gene	CD40	0.0640300120391318	0.105863179946494
STES	gene	CD40LG	-0.187522112928013	1.81146153299672e-06
STES	gene	CD44	0.166910190912788	2.22771060780502e-05
STES	gene	CD48	-0.210660009109465	7.65126020318974e-08
STES	gene	CD70	-0.0676222352539036	0.0876374936702367
STES	gene	CD80	-0.0610753490515552	0.122998936167213
STES	gene	CD86	-0.0885612453164662	0.0251749231252723
STES	gene	CTLA4	-0.0405970459324574	0.305531427421629
STES	gene	HAVCR2	-0.154492767254476	8.80881073515027e-05
STES	gene	HHLA2	-0.273778168384346	1.89337434619574e-12
STES	gene	ICOS	-0.0596603539979602	0.131936163577031
STES	gene	ICOSLG	-0.101499975954182	0.0102472717874975
STES	gene	IDO1	-0.111532539608814	0.00476269281726704
STES	gene	KIR3DL1	-0.179434076097634	5.01816795894783e-06
STES	gene	LAG3	-0.177041457402055	6.72591901285102e-06
STES	gene	LAIR1	-0.20062648908864	3.15944552742309e-07
STES	gene	LGALS9	-0.379469842123949	0
STES	gene	NRP1	-0.00716585258012879	0.856532964301981
STES	gene	PDCD1	-0.132300949848547	0.000800670908631229
STES	gene	PDCD1LG2	-0.0589774527218134	0.136425225008916
STES	gene	TIGIT	-0.152060678986822	0.000113948138071196
STES	gene	TMIGD2	-0.180660056485994	4.31233166553469e-06
STES	gene	TNFRSF14	-0.391290614051301	0
STES	gene	TNFRSF18	0.209950008670071	8.47869228159936e-08
STES	gene	TNFRSF25	0.220778904509363	1.7028850107792e-08
STES	gene	TNFRSF4	-0.151812263393471	0.000116958362742725
STES	gene	TNFRSF8	-0.0417814969174826	0.291624749011224
STES	gene	TNFRSF9	-0.0985041396403859	0.0127306105755269
STES	gene	TNFSF14	-0.133540104501811	0.000713739307308892
STES	gene	TNFSF15	-0.142043337529203	0.000315919699560574
STES	gene	TNFSF4	-0.115366328147581	0.00349662956965791
STES	gene	TNFSF9	-0.0466423241382853	0.239044682862511
TGCT	gene	ADORA2A	-0.0119547502033771	0.885336366092903
TGCT	gene	BTLA	0.130663660670911	0.113442437872985
TGCT	gene	CD160	0.11035858233074	0.181788354187183
TGCT	gene	CD200	-0.27096926451398	0.000865105633760299
TGCT	gene	CD200R1	0.280687417400445	0.000549292614149266
TGCT	gene	CD244	0.0551807304747777	0.505335423578688
TGCT	gene	CD27	0.182548305715013	0.0263740044957803
TGCT	gene	CD274	0.294628685465231	0.000278037674590337
TGCT	gene	CD276	-0.252382750673652	0.00197084498280864
TGCT	gene	CD28	0.242903431563232	0.00293298718176183
TGCT	gene	CD40	0.0487904199844071	0.555942324918602
TGCT	gene	CD40LG	0.195362715332053	0.0173354969967645
TGCT	gene	CD44	-0.103408958396127	0.211039020814194
TGCT	gene	CD48	0.164017432659616	0.0463764705563396
TGCT	gene	CD70	-0.0710314694863576	0.390951846013824
TGCT	gene	CD80	0.165559316136489	0.0443320066238819
TGCT	gene	CD86	0.0647508447392298	0.434291041194027
TGCT	gene	CTLA4	0.22232598000238	0.00661046645045338
TGCT	gene	HAVCR2	0.0151606018715539	0.854889539063307
TGCT	gene	HHLA2	-0.493692145810918	1.82061254960786e-10
TGCT	gene	ICOS	0.235066611757097	0.00402913266440885
TGCT	gene	ICOSLG	0.106557581872581	0.197394370317833
TGCT	gene	IDO1	0.160454191247118	0.0514030175886664
TGCT	gene	KIR3DL1	0.14137951969383	0.0865300302372694
TGCT	gene	LAG3	0.226317830426774	0.00567638047008967
TGCT	gene	LAIR1	-0.0537145987950321	0.516730200745616
TGCT	gene	LGALS9	-0.0592585668529582	0.474344583469383
TGCT	gene	NRP1	-0.369709051647206	3.75513633166236e-06
TGCT	gene	PDCD1	0.238802047181424	0.00346754567475016
TGCT	gene	PDCD1LG2	0.162589519256249	0.0483392965788221
TGCT	gene	TIGIT	0.290142109479694	0.000347474072865062
TGCT	gene	TMIGD2	-0.142073650405827	0.0849800138592793
TGCT	gene	TNFRSF14	-0.0879478465618499	0.287817777442418
TGCT	gene	TNFRSF18	-0.0706281513082567	0.393654263317412
TGCT	gene	TNFRSF25	0.261989577066398	0.00129723189277486
TGCT	gene	TNFRSF4	-0.241441701589401	0.00311430849534
TGCT	gene	TNFRSF8	-0.0985890074757268	0.233212561736804
TGCT	gene	TNFRSF9	0.30561273030886	0.000158605126595823
TGCT	gene	TNFSF14	0.262596010575102	0.00126276968734462
TGCT	gene	TNFSF15	-0.129078503896252	0.117925288991927
TGCT	gene	TNFSF4	-0.444795519140067	1.4811772697243e-08
TGCT	gene	TNFSF9	-0.122955568564022	0.136542366154587
THCA	gene	ADORA2A	-0.21557674000109	2.40951000929357e-07
THCA	gene	BTLA	-0.191206043710842	4.90051706480976e-06
THCA	gene	CD160	-0.216484690755842	2.13842588969726e-07
THCA	gene	CD200	0.0430534435045258	0.307843130604494
THCA	gene	CD200R1	-0.0794684874534382	0.0595124567734393
THCA	gene	CD244	-0.181629277150517	1.4498697730847e-05
THCA	gene	CD27	-0.302993579465816	2.02948768901479e-13
THCA	gene	CD274	0.228961074428286	3.93439916201999e-08
THCA	gene	CD276	0.151180882494615	0.000318337650894396
THCA	gene	CD28	-0.132859870683961	0.00158062162285422
THCA	gene	CD40	-0.142265128010316	0.000710889042478735
THCA	gene	CD40LG	-0.200784994759926	1.56654422367453e-06
THCA	gene	CD44	0.154716023760073	0.00022861639976357
THCA	gene	CD48	-0.206307514665717	7.91219052498349e-07
THCA	gene	CD70	0.0104355259473395	0.80485667116392
THCA	gene	CD80	-0.113222340071838	0.00716282008422553
THCA	gene	CD86	-0.0907482229237422	0.0313267282926009
THCA	gene	CTLA4	-0.179113903979928	1.91033306273791e-05
THCA	gene	HAVCR2	-0.0930208763890948	0.0273108611412549
THCA	gene	HHLA2	-0.0809046158325906	0.0550408611350046
THCA	gene	ICOS	-0.157078145339889	0.000182516870644189
THCA	gene	ICOSLG	0.0233131929459432	0.580939986693029
THCA	gene	IDO1	-0.226321024072364	5.67598668066438e-08
THCA	gene	KIR3DL1	-0.0858102050271861	0.0418204817636529
THCA	gene	LAG3	-0.255285654178629	7.94706522810884e-10
THCA	gene	LAIR1	-0.0956000012932035	0.0232977153075873
THCA	gene	LGALS9	-0.134891173027809	0.00133565158033844
THCA	gene	NRP1	0.302379666471471	2.28261853862932e-13
THCA	gene	PDCD1	-0.232137530595292	2.51652987337536e-08
THCA	gene	PDCD1LG2	-0.0780408271896842	0.0642515159143004
THCA	gene	TIGIT	-0.152022162349955	0.00029441016267473
THCA	gene	TMIGD2	-0.199840589871993	1.75734128182725e-06
THCA	gene	TNFRSF14	-0.241766186306507	6.23993479109686e-09
THCA	gene	TNFRSF18	-0.181790171874299	1.42433327137148e-05
THCA	gene	TNFRSF25	-0.249092307919219	2.0736308226077e-09
THCA	gene	TNFRSF4	-0.211851364108406	3.91073645467088e-07
THCA	gene	TNFRSF8	-0.182184456027151	1.36355064550564e-05
THCA	gene	TNFRSF9	-0.0501069164954251	0.235219237411486
THCA	gene	TNFSF14	0.000667390366888459	0.987393635262409
THCA	gene	TNFSF15	0.419630090480843	0
THCA	gene	TNFSF4	0.0632384571013274	0.133960934935822
THCA	gene	TNFSF9	0.0334662645421451	0.428050536223305
THYM	gene	ADORA2A	-0.543491331240952	1.18330234499808e-10
THYM	gene	BTLA	0.14839052777496	0.104299242655759
THYM	gene	CD160	0.135842511965061	0.137370967638638
THYM	gene	CD200	-0.191950978306405	0.0349274206422328
THYM	gene	CD200R1	-0.0281030563998345	0.759615871364198
THYM	gene	CD244	-0.182662391887845	0.0449272855017782
THYM	gene	CD27	-0.116311288006683	0.203920632381512
THYM	gene	CD274	0.511626095178048	2.00637950698024e-09
THYM	gene	CD276	0.130551867134437	0.153499097701986
THYM	gene	CD28	-0.257098483681266	0.00441688820671615
THYM	gene	CD40	0.132059494010371	0.148764898112145
THYM	gene	CD40LG	-0.0483860314122617	0.598172422983845
THYM	gene	CD44	0.280301606103144	0.00184578241982725
THYM	gene	CD48	-0.192989260510449	0.033936401744298
THYM	gene	CD70	0.236242249550768	0.00908800531139997
THYM	gene	CD80	0.184086401763463	0.0432549654064127
THYM	gene	CD86	0.0159286639738053	0.862331082742658
THYM	gene	CTLA4	0.303238361090213	0.000722302341907621
THYM	gene	HAVCR2	0.0780622804914055	0.394729565155067
THYM	gene	HHLA2	0.0514896279794283	0.574879981174982
THYM	gene	ICOS	-0.440158049754431	4.37620114812631e-07
THYM	gene	ICOSLG	0.35489842407049	6.49181168788093e-05
THYM	gene	IDO1	0.126600501323954	0.166442775141262
THYM	gene	KIR3DL1	0.205470694982044	0.0237656247579356
THYM	gene	LAG3	0.178084210217934	0.0506724297671386
THYM	gene	LAIR1	-0.534640939092263	2.6757085436202e-10
THYM	gene	LGALS9	-0.294751959959692	0.00103130739541779
THYM	gene	NRP1	0.0564261677116898	0.538729634307702
THYM	gene	PDCD1	-0.504970013945252	3.49576967373366e-09
THYM	gene	PDCD1LG2	0.321729734501729	0.00032011120286235
THYM	gene	TIGIT	0.294678741216764	0.00103443303708817
THYM	gene	TMIGD2	-0.4681236271678	6.15221869004756e-08
THYM	gene	TNFRSF14	0.0357464063675925	0.697088711890285
THYM	gene	TNFRSF18	0.383092303750302	1.44496255534143e-05
THYM	gene	TNFRSF25	0.273199185019472	0.0024302431802492
THYM	gene	TNFRSF4	0.122488140385695	0.180756420966782
THYM	gene	TNFRSF8	-0.102047107002854	0.265374932990842
THYM	gene	TNFRSF9	0.0698318392684394	0.446593387315544
THYM	gene	TNFSF14	0.152993247638283	0.0938684965523477
THYM	gene	TNFSF15	0.25769939502876	0.00432226585310413
THYM	gene	TNFSF4	-0.0868870811910972	0.343317464083054
THYM	gene	TNFSF9	0.211589205449299	0.0198185677292035
UCEC	gene	ADORA2A	-0.0949846261137253	0.177653430770474
UCEC	gene	BTLA	-0.0369010770662278	0.601189408741096
UCEC	gene	CD160	-0.0434111296394884	0.538565296565194
UCEC	gene	CD200	-0.0216746980682125	0.758884485710833
UCEC	gene	CD200R1	0.00268852009825269	0.969632635139509
UCEC	gene	CD244	-0.0862840499938275	0.220932933546895
UCEC	gene	CD27	-0.0511486698889524	0.468617230075112
UCEC	gene	CD274	0.0290293044081506	0.680972430550598
UCEC	gene	CD276	0.110722282582115	0.115800494923978
UCEC	gene	CD28	-0.0604200059133587	0.391821166494907
UCEC	gene	CD40	-0.140953165984293	0.0448671561127678
UCEC	gene	CD40LG	0.0390513057691931	0.580146524211808
UCEC	gene	CD44	-0.0463895359845197	0.511038419315677
UCEC	gene	CD48	-0.135743641456636	0.053476415602012
UCEC	gene	CD70	-0.0617958668521739	0.3811082889523
UCEC	gene	CD80	-0.0218865501840437	0.756601380130979
UCEC	gene	CD86	-0.108026820089137	0.124996754067765
UCEC	gene	CTLA4	-0.116092944696316	0.0990580122788425
UCEC	gene	HAVCR2	-0.117114438596206	0.0961021999449518
UCEC	gene	HHLA2	0.09222623130084	0.190636613827568
UCEC	gene	ICOS	-0.0700762174742105	0.320471776778485
UCEC	gene	ICOSLG	0.0205275805263465	0.771282627841304
UCEC	gene	IDO1	0.0728841717005952	0.301415739988395
UCEC	gene	KIR3DL1	-0.057565238877824	0.414620004803769
UCEC	gene	LAG3	-0.215379340651446	0.00202845462303758
UCEC	gene	LAIR1	-0.149226746909355	0.0335918635969126
UCEC	gene	LGALS9	-0.031648752100319	0.653970547783776
UCEC	gene	NRP1	0.0379982275553857	0.590409521604908
UCEC	gene	PDCD1	-0.0498995603791103	0.479560501521717
UCEC	gene	PDCD1LG2	-0.0624857436328744	0.375804544101975
UCEC	gene	TIGIT	-0.0980927672360997	0.163820516770433
UCEC	gene	TMIGD2	-0.0855761102496537	0.224758823650207
UCEC	gene	TNFRSF14	-0.107196156868852	0.127941838275423
UCEC	gene	TNFRSF18	-0.0514449710589692	0.466041656327698
UCEC	gene	TNFRSF25	-0.0268524785115795	0.703726466393742
UCEC	gene	TNFRSF4	-0.17802155010256	0.0110509230954396
UCEC	gene	TNFRSF8	-0.133754389089216	0.0571063341917275
UCEC	gene	TNFRSF9	0.000666084875130552	0.9924747469795
UCEC	gene	TNFSF14	0.184239255060023	0.00850439457451024
UCEC	gene	TNFSF15	0.276665422677222	6.4473276811805e-05
UCEC	gene	TNFSF4	0.0133989430538142	0.849516637023754
UCEC	gene	TNFSF9	-0.0495523493258149	0.482626762660781
UCS	gene	ADORA2A	-0.0951686361530641	0.481314478008502
UCS	gene	BTLA	0.139180604247881	0.301816048475385
UCS	gene	CD160	0.00953230176014088	0.943895621982044
UCS	gene	CD200	0.10897186573856	0.419724351404225
UCS	gene	CD200R1	0.0503046804361227	0.710180787755558
UCS	gene	CD244	0.0426628638327639	0.75268183999763
UCS	gene	CD27	-0.0317305978293728	0.814742502674144
UCS	gene	CD274	-0.1061870900336	0.431773671360496
UCS	gene	CD276	0.300175029329209	0.023289097381229
UCS	gene	CD28	0.0407564659577518	0.763404895535327
UCS	gene	CD40	-0.00116682332350177	0.993126984429878
UCS	gene	CD40LG	-0.0102047573487758	0.939944779160252
UCS	gene	CD44	-0.256915971186805	0.0537036456711126
UCS	gene	CD48	0.151055002755	0.262022001885669
UCS	gene	CD70	-0.124045832602088	0.357920576598141
UCS	gene	CD80	-0.074416192662145	0.582218852294067
UCS	gene	CD86	-0.0853239555310667	0.527999610962171
UCS	gene	CTLA4	0.192422376454213	0.151568876005222
UCS	gene	HAVCR2	-0.150559940537419	0.263607046402631
UCS	gene	HHLA2	0.128972592955896	0.338996208657084
UCS	gene	ICOS	0.122897151079937	0.362423986971749
UCS	gene	ICOSLG	0.156289501831264	0.245654361322452
UCS	gene	IDO1	-0.22135252081277	0.0979756111170729
UCS	gene	KIR3DL1	0.0958530010662171	0.478152446453671
UCS	gene	LAG3	-0.0604498898282016	0.655102889429638
UCS	gene	LAIR1	-0.129843610745517	0.335716685823809
UCS	gene	LGALS9	-0.112825333030824	0.403372185885057
UCS	gene	NRP1	-0.00442434850485229	0.973943163470345
UCS	gene	PDCD1	0.208469055401967	0.11966290121795
UCS	gene	PDCD1LG2	-0.125190419084044	0.353467445590803
UCS	gene	TIGIT	0.0659406550396925	0.626015606276556
UCS	gene	TMIGD2	-0.241853917974018	0.0699065372229228
UCS	gene	TNFRSF14	0.109148367245514	0.418967190291089
UCS	gene	TNFRSF18	0.0749497634411936	0.579508855907014
UCS	gene	TNFRSF25	-0.0630570771075746	0.641224413590259
UCS	gene	TNFRSF4	-0.010810197601174	0.936388894485847
UCS	gene	TNFRSF8	0.178323718250139	0.184457997430572
UCS	gene	TNFRSF9	0.0756853515810891	0.57578228379032
UCS	gene	TNFSF14	-0.0158757069527308	0.906692957289935
UCS	gene	TNFSF15	0.173803814523713	0.196016136198042
UCS	gene	TNFSF4	0.11648786179626	0.388179843531535
UCS	gene	TNFSF9	-0.0370454398327716	0.784403961324455
UVM	gene	ADORA2A	0.209548216121165	0.063817352781842
UVM	gene	BTLA	-0.17486258611773	0.123233702946078
UVM	gene	CD160	-0.151964454253397	0.181242229659877
UVM	gene	CD200	-0.0661087614209234	0.56268658641703
UVM	gene	CD200R1	-0.32228817229966	0.00377209882069107
UVM	gene	CD244	-0.0787883216110185	0.490069705446134
UVM	gene	CD27	-0.127716812721948	0.261999007470559
UVM	gene	CD274	-0.0277669572177174	0.808074216915837
UVM	gene	CD276	0.0916644348204532	0.421721260518019
UVM	gene	CD28	-0.179267906824514	0.113922350401566
UVM	gene	CD40	-0.251275091661167	0.0254992946868717
UVM	gene	CD40LG	-0.163893944844498	0.148941154810826
UVM	gene	CD44	0.0140676171256381	0.902068449385905
UVM	gene	CD48	-0.152656981786763	0.179237993212509
UVM	gene	CD70	0.00293402486576493	0.979526481940193
UVM	gene	CD80	-0.184966713934574	0.102694084439009
UVM	gene	CD86	-0.270409436859971	0.0159425162933544
UVM	gene	CTLA4	-0.180300250772538	0.111820972240434
UVM	gene	HAVCR2	-0.173018868244999	0.127299331758315
UVM	gene	HHLA2	-0.07801510447777	0.494351836785431
UVM	gene	ICOS	-0.261536984445683	0.0199003605293102
UVM	gene	ICOSLG	0.0895496045480941	0.432555395602938
UVM	gene	IDO1	-0.155185946269434	0.172056167586818
UVM	gene	KIR3DL1	-0.0520000906776276	0.649017051807144
UVM	gene	LAG3	-0.0882852396158488	0.439107378503827
UVM	gene	LAIR1	-0.188050835203551	0.096988210244052
UVM	gene	LGALS9	-0.143339704098635	0.207581569290229
UVM	gene	NRP1	-0.214823065660207	0.0572736954149684
UVM	gene	PDCD1	-0.153558041905297	0.176654495322605
UVM	gene	PDCD1LG2	-0.180792921096473	0.110828748160113
UVM	gene	TIGIT	-0.21972654287063	0.0516916650486001
UVM	gene	TMIGD2	0.196018821111253	0.0833943140502456
UVM	gene	TNFRSF14	-0.275046413372661	0.0141585694976869
UVM	gene	TNFRSF18	-0.229025661154816	0.0423311954586074
UVM	gene	TNFRSF25	-0.0299391357827822	0.793381531784679
UVM	gene	TNFRSF4	-0.127082382358981	0.264395950185774
UVM	gene	TNFRSF8	-0.21380523789913	0.0584918514725981
UVM	gene	TNFRSF9	-0.0434897394967162	0.703526671195366
UVM	gene	TNFSF14	0.0579243812958889	0.612110586464021
UVM	gene	TNFSF15	-0.0599703131786438	0.599579947611795
UVM	gene	TNFSF4	0.151265977151756	0.183280153840903
UVM	gene	TNFSF9	-0.0425742997040614	0.709486290307252
WT	gene	ADORA2A	0.139693754080524	0.114353235269661
WT	gene	BTLA	0.199179196923534	0.0236390324154687
WT	gene	CD160	0.094847626524377	0.28498450551118
WT	gene	CD200	0.0630594111248786	0.477733267236276
WT	gene	CD200R1	0.0690999470234962	0.436500502182045
WT	gene	CD244	0.0658807186940424	0.458217978203626
WT	gene	CD27	0.0403659468334051	0.6496908135679
WT	gene	CD274	0.294957603375921	0.000690595908992453
WT	gene	CD276	0.363592772519187	2.28233570025438e-05
WT	gene	CD28	0.206480490310127	0.0188897715049043
WT	gene	CD40	0.060930451821312	0.492751740727989
WT	gene	CD40LG	0.0781870287006769	0.378458763231273
WT	gene	CD44	0.263727033292455	0.00252892112164282
WT	gene	CD48	0.00460855906534733	0.958660992402107
WT	gene	CD70	0.149833095191023	0.0901145048754364
WT	gene	CD80	0.058623716925757	0.509302302004606
WT	gene	CD86	0.0809894302256165	0.361553086038339
WT	gene	CTLA4	0.0700704256210332	0.430070341002029
WT	gene	HAVCR2	0.0304344242559562	0.732062366960103
WT	gene	HHLA2	-0.0141890268549104	0.873199491530931
WT	gene	ICOS	0.106234191044298	0.230824237794334
WT	gene	ICOSLG	0.135798499899623	0.124911767015092
WT	gene	IDO1	0.144868403359654	0.101416146324581
WT	gene	KIR3DL1	0.074443454855948	0.401778237146303
WT	gene	LAG3	0.13522093113823	0.126539291088305
WT	gene	LAIR1	0.131711040939052	0.13678276186852
WT	gene	LGALS9	0.16782363448318	0.0572937205413735
WT	gene	NRP1	0.268553905638011	0.00208932430022934
WT	gene	PDCD1	0.0624234702257123	0.482193348239805
WT	gene	PDCD1LG2	0.136316362050163	0.123466245619131
WT	gene	TIGIT	0.117437141184406	0.185025846729789
WT	gene	TMIGD2	0.127127969756635	0.151095082629289
WT	gene	TNFRSF14	-0.148672356338563	0.0926627074986621
WT	gene	TNFRSF18	0.09759520887097	0.271197789666964
WT	gene	TNFRSF25	-0.0620924492289505	0.484523738809348
WT	gene	TNFRSF4	-0.00330164944651826	0.97037766016292
WT	gene	TNFRSF8	0.031911889782491	0.719585367087997
WT	gene	TNFRSF9	0.230013716496862	0.00873427873963717
WT	gene	TNFSF14	0.221602834346488	0.0116064838992331
WT	gene	TNFSF15	0.2400757079679	0.00613656922301908
WT	gene	TNFSF4	-0.178224603947696	0.0433058411912555
WT	gene	TNFSF9	0.109496020473992	0.216737925922024
