# Supplementary material for: Identification of immunological and prognostic value of SHROOM2 in pan-cancer and experimental verification of its role in promoting malignant phenotypes in breast cancer
Source: PeerJ. 2025 Sep 25;13:e20051. doi: 10.7717/peerj.20051 (PMC12476865; doi:10.7717/peerj.20051)
Supplement: Supplemental Information 25 [file peerj-13-20051-s025.txt]

cancer	gene	immnu.score	cor	p	HRD.score
ACC	gene	ANTIGEN_PROCESSING_AND_PRESENTATION	-0.0941589384459493	0.41533628606026	ANTIGEN_PROCESSING_AND_PRESENTATION
ACC	gene	B_CELL_RECEPTOR_SIGNALING_PATHWAY	-0.031035774629469	0.788739423678364	B_CELL_RECEPTOR_SIGNALING_PATHWAY
ACC	gene	CHEMOKINE_SIGNALING_PATHWAY	-0.0566425891056255	0.624629233638451	CHEMOKINE_SIGNALING_PATHWAY
ACC	gene	COMPLEMENT_AND_COAGULATION_CASCADES	-0.053842665346169	0.641876157985374	COMPLEMENT_AND_COAGULATION_CASCADES
ACC	gene	CYTOSOLIC_DNA_SENSING_PATHWAY	-0.220983654085558	0.0534389661750478	CYTOSOLIC_DNA_SENSING_PATHWAY
ACC	gene	FC_EPSILON_RI_SIGNALING_PATHWAY	-0.096919426659498	0.401732790823824	FC_EPSILON_RI_SIGNALING_PATHWAY
ACC	gene	FC_GAMMA_R_MEDIATED_PHAGOCYTOSIS	-0.200792654580745	0.0799441713650446	FC_GAMMA_R_MEDIATED_PHAGOCYTOSIS
ACC	gene	HEMATOPOIETIC_CELL_LINEAGE	-0.100284593243634	0.385508913573215	HEMATOPOIETIC_CELL_LINEAGE
ACC	gene	INTESTINAL_IMMUNE_NETWORK_FOR_IGA_PRODUCTION	-0.0854173924363784	0.460133904318204	INTESTINAL_IMMUNE_NETWORK_FOR_IGA_PRODUCTION
ACC	gene	LEUKOCYTE_TRANSENDOTHELIAL_MIGRATION	-0.0551177479971891	0.63399771673356	LEUKOCYTE_TRANSENDOTHELIAL_MIGRATION
ACC	gene	NATURAL_KILLER_CELL_MEDIATED_CYTOTOXICITY	-0.131990772153536	0.252505545946825	NATURAL_KILLER_CELL_MEDIATED_CYTOTOXICITY
ACC	gene	NOD_LIKE_RECEPTOR_SIGNALING_PATHWAY	-0.0213214851541714	0.853969549581872	NOD_LIKE_RECEPTOR_SIGNALING_PATHWAY
ACC	gene	RIG_I_LIKE_RECEPTOR_SIGNALING_PATHWAY	0.0206116453278303	0.858780300750055	RIG_I_LIKE_RECEPTOR_SIGNALING_PATHWAY
ACC	gene	T_CELL_RECEPTOR_SIGNALING_PATHWAY	0.0684863980599464	0.553963339180597	T_CELL_RECEPTOR_SIGNALING_PATHWAY
ACC	gene	TOLL_LIKE_RECEPTOR_SIGNALING_PATHWAY	0.0217947117050655	0.850765324123397	TOLL_LIKE_RECEPTOR_SIGNALING_PATHWAY
BLCA	gene	ANTIGEN_PROCESSING_AND_PRESENTATION	-0.253916655372643	1.08012859323381e-07	ANTIGEN_PROCESSING_AND_PRESENTATION
BLCA	gene	B_CELL_RECEPTOR_SIGNALING_PATHWAY	-0.109522805932219	0.0237785928327412	B_CELL_RECEPTOR_SIGNALING_PATHWAY
BLCA	gene	CHEMOKINE_SIGNALING_PATHWAY	-0.29856909728969	3.2098834701344e-10	CHEMOKINE_SIGNALING_PATHWAY
BLCA	gene	COMPLEMENT_AND_COAGULATION_CASCADES	-0.349129851859153	1.17683640610267e-13	COMPLEMENT_AND_COAGULATION_CASCADES
BLCA	gene	CYTOSOLIC_DNA_SENSING_PATHWAY	-0.0721974292000513	0.136829566275212	CYTOSOLIC_DNA_SENSING_PATHWAY
BLCA	gene	FC_EPSILON_RI_SIGNALING_PATHWAY	0.0340445503069915	0.483421499584709	FC_EPSILON_RI_SIGNALING_PATHWAY
BLCA	gene	FC_GAMMA_R_MEDIATED_PHAGOCYTOSIS	-0.25460755991553	9.94913516016993e-08	FC_GAMMA_R_MEDIATED_PHAGOCYTOSIS
BLCA	gene	HEMATOPOIETIC_CELL_LINEAGE	-0.325220611971289	5.95656857171889e-12	HEMATOPOIETIC_CELL_LINEAGE
BLCA	gene	INTESTINAL_IMMUNE_NETWORK_FOR_IGA_PRODUCTION	-0.302173411710233	1.91599180965341e-10	INTESTINAL_IMMUNE_NETWORK_FOR_IGA_PRODUCTION
BLCA	gene	LEUKOCYTE_TRANSENDOTHELIAL_MIGRATION	-0.287628714659445	1.47195367006248e-09	LEUKOCYTE_TRANSENDOTHELIAL_MIGRATION
BLCA	gene	NATURAL_KILLER_CELL_MEDIATED_CYTOTOXICITY	-0.189632652155214	8.20729636754614e-05	NATURAL_KILLER_CELL_MEDIATED_CYTOTOXICITY
BLCA	gene	NOD_LIKE_RECEPTOR_SIGNALING_PATHWAY	-0.157582271846531	0.00110116485308476	NOD_LIKE_RECEPTOR_SIGNALING_PATHWAY
BLCA	gene	RIG_I_LIKE_RECEPTOR_SIGNALING_PATHWAY	-0.0313461264531277	0.51877532222063	RIG_I_LIKE_RECEPTOR_SIGNALING_PATHWAY
BLCA	gene	T_CELL_RECEPTOR_SIGNALING_PATHWAY	-0.134422921836601	0.00545385143254307	T_CELL_RECEPTOR_SIGNALING_PATHWAY
BLCA	gene	TOLL_LIKE_RECEPTOR_SIGNALING_PATHWAY	-0.199897497474597	3.24246850973431e-05	TOLL_LIKE_RECEPTOR_SIGNALING_PATHWAY
BRCA	gene	ANTIGEN_PROCESSING_AND_PRESENTATION	-0.111419254362845	0.000106288862798731	ANTIGEN_PROCESSING_AND_PRESENTATION
BRCA	gene	B_CELL_RECEPTOR_SIGNALING_PATHWAY	-0.169965732923135	2.89993540292244e-09	B_CELL_RECEPTOR_SIGNALING_PATHWAY
BRCA	gene	CHEMOKINE_SIGNALING_PATHWAY	-0.283715760747171	0	CHEMOKINE_SIGNALING_PATHWAY
BRCA	gene	COMPLEMENT_AND_COAGULATION_CASCADES	-0.202823537472484	1.18305365504057e-12	COMPLEMENT_AND_COAGULATION_CASCADES
BRCA	gene	CYTOSOLIC_DNA_SENSING_PATHWAY	-0.135885273807935	2.20052215604838e-06	CYTOSOLIC_DNA_SENSING_PATHWAY
BRCA	gene	FC_EPSILON_RI_SIGNALING_PATHWAY	-0.212647745451001	8.68194405256872e-14	FC_EPSILON_RI_SIGNALING_PATHWAY
BRCA	gene	FC_GAMMA_R_MEDIATED_PHAGOCYTOSIS	-0.18599307279408	7.68958230423777e-11	FC_GAMMA_R_MEDIATED_PHAGOCYTOSIS
BRCA	gene	HEMATOPOIETIC_CELL_LINEAGE	-0.274477292988541	0	HEMATOPOIETIC_CELL_LINEAGE
BRCA	gene	INTESTINAL_IMMUNE_NETWORK_FOR_IGA_PRODUCTION	-0.234232685259427	2.22044604925031e-16	INTESTINAL_IMMUNE_NETWORK_FOR_IGA_PRODUCTION
BRCA	gene	LEUKOCYTE_TRANSENDOTHELIAL_MIGRATION	-0.212453977844348	9.14823772291129e-14	LEUKOCYTE_TRANSENDOTHELIAL_MIGRATION
BRCA	gene	NATURAL_KILLER_CELL_MEDIATED_CYTOTOXICITY	-0.228887723880538	8.88178419700125e-16	NATURAL_KILLER_CELL_MEDIATED_CYTOTOXICITY
BRCA	gene	NOD_LIKE_RECEPTOR_SIGNALING_PATHWAY	-0.339873364712574	0	NOD_LIKE_RECEPTOR_SIGNALING_PATHWAY
BRCA	gene	RIG_I_LIKE_RECEPTOR_SIGNALING_PATHWAY	0.0199258769042378	0.489540468319239	RIG_I_LIKE_RECEPTOR_SIGNALING_PATHWAY
BRCA	gene	T_CELL_RECEPTOR_SIGNALING_PATHWAY	-0.122664513949648	1.95664866589063e-05	T_CELL_RECEPTOR_SIGNALING_PATHWAY
BRCA	gene	TOLL_LIKE_RECEPTOR_SIGNALING_PATHWAY	-0.189615644016465	3.23177040684186e-11	TOLL_LIKE_RECEPTOR_SIGNALING_PATHWAY
CESC	gene	ANTIGEN_PROCESSING_AND_PRESENTATION	-0.0991064253152062	0.0829763535693138	ANTIGEN_PROCESSING_AND_PRESENTATION
CESC	gene	B_CELL_RECEPTOR_SIGNALING_PATHWAY	0.32430744882129	5.98704863463695e-09	B_CELL_RECEPTOR_SIGNALING_PATHWAY
CESC	gene	CHEMOKINE_SIGNALING_PATHWAY	0.222277290953111	8.56642187934131e-05	CHEMOKINE_SIGNALING_PATHWAY
CESC	gene	COMPLEMENT_AND_COAGULATION_CASCADES	-0.0527914242811896	0.356606730996278	COMPLEMENT_AND_COAGULATION_CASCADES
CESC	gene	CYTOSOLIC_DNA_SENSING_PATHWAY	0.00694632735136742	0.90352117192809	CYTOSOLIC_DNA_SENSING_PATHWAY
CESC	gene	FC_EPSILON_RI_SIGNALING_PATHWAY	0.287734559398459	2.89986878510007e-07	FC_EPSILON_RI_SIGNALING_PATHWAY
CESC	gene	FC_GAMMA_R_MEDIATED_PHAGOCYTOSIS	0.332281924693662	2.39086261899502e-09	FC_GAMMA_R_MEDIATED_PHAGOCYTOSIS
CESC	gene	HEMATOPOIETIC_CELL_LINEAGE	-0.0174416127076697	0.76083973265982	HEMATOPOIETIC_CELL_LINEAGE
CESC	gene	INTESTINAL_IMMUNE_NETWORK_FOR_IGA_PRODUCTION	-0.139719743496255	0.0142804298407497	INTESTINAL_IMMUNE_NETWORK_FOR_IGA_PRODUCTION
CESC	gene	LEUKOCYTE_TRANSENDOTHELIAL_MIGRATION	0.0787273935272571	0.168844931392344	LEUKOCYTE_TRANSENDOTHELIAL_MIGRATION
CESC	gene	NATURAL_KILLER_CELL_MEDIATED_CYTOTOXICITY	0.0963577144144577	0.0919191111190443	NATURAL_KILLER_CELL_MEDIATED_CYTOTOXICITY
CESC	gene	NOD_LIKE_RECEPTOR_SIGNALING_PATHWAY	0.0637991249249872	0.265096221097574	NOD_LIKE_RECEPTOR_SIGNALING_PATHWAY
CESC	gene	RIG_I_LIKE_RECEPTOR_SIGNALING_PATHWAY	0.111514506548423	0.0509365606242662	RIG_I_LIKE_RECEPTOR_SIGNALING_PATHWAY
CESC	gene	T_CELL_RECEPTOR_SIGNALING_PATHWAY	0.325434720979454	5.266900693357e-09	T_CELL_RECEPTOR_SIGNALING_PATHWAY
CESC	gene	TOLL_LIKE_RECEPTOR_SIGNALING_PATHWAY	0.2416630126532	1.86373522887973e-05	TOLL_LIKE_RECEPTOR_SIGNALING_PATHWAY
CHOL	gene	ANTIGEN_PROCESSING_AND_PRESENTATION	-0.330917715982641	0.0263938507901411	ANTIGEN_PROCESSING_AND_PRESENTATION
CHOL	gene	B_CELL_RECEPTOR_SIGNALING_PATHWAY	-0.206008301389154	0.174567789766519	B_CELL_RECEPTOR_SIGNALING_PATHWAY
CHOL	gene	CHEMOKINE_SIGNALING_PATHWAY	-0.222214902649701	0.142340835310346	CHEMOKINE_SIGNALING_PATHWAY
CHOL	gene	COMPLEMENT_AND_COAGULATION_CASCADES	0.253178734326357	0.0933382565825078	COMPLEMENT_AND_COAGULATION_CASCADES
CHOL	gene	CYTOSOLIC_DNA_SENSING_PATHWAY	-0.417879966648993	0.00428593165222857	CYTOSOLIC_DNA_SENSING_PATHWAY
CHOL	gene	FC_EPSILON_RI_SIGNALING_PATHWAY	-0.377034061032979	0.0106786965653818	FC_EPSILON_RI_SIGNALING_PATHWAY
CHOL	gene	FC_GAMMA_R_MEDIATED_PHAGOCYTOSIS	-0.342776204709871	0.0211650123367084	FC_GAMMA_R_MEDIATED_PHAGOCYTOSIS
CHOL	gene	HEMATOPOIETIC_CELL_LINEAGE	-0.170564596193322	0.262621162099769	HEMATOPOIETIC_CELL_LINEAGE
CHOL	gene	INTESTINAL_IMMUNE_NETWORK_FOR_IGA_PRODUCTION	-0.309440675287769	0.0385977661278194	INTESTINAL_IMMUNE_NETWORK_FOR_IGA_PRODUCTION
CHOL	gene	LEUKOCYTE_TRANSENDOTHELIAL_MIGRATION	-0.303313789445367	0.0428236503300266	LEUKOCYTE_TRANSENDOTHELIAL_MIGRATION
CHOL	gene	NATURAL_KILLER_CELL_MEDIATED_CYTOTOXICITY	-0.236774491587022	0.117349500318	NATURAL_KILLER_CELL_MEDIATED_CYTOTOXICITY
CHOL	gene	NOD_LIKE_RECEPTOR_SIGNALING_PATHWAY	-0.473219580709399	0.00102709445470595	NOD_LIKE_RECEPTOR_SIGNALING_PATHWAY
CHOL	gene	RIG_I_LIKE_RECEPTOR_SIGNALING_PATHWAY	-0.23690625257288	0.117139615159651	RIG_I_LIKE_RECEPTOR_SIGNALING_PATHWAY
CHOL	gene	T_CELL_RECEPTOR_SIGNALING_PATHWAY	-0.294617564378732	0.0494620308432432	T_CELL_RECEPTOR_SIGNALING_PATHWAY
CHOL	gene	TOLL_LIKE_RECEPTOR_SIGNALING_PATHWAY	-0.150207523878244	0.324687776414965	TOLL_LIKE_RECEPTOR_SIGNALING_PATHWAY
COAD	gene	ANTIGEN_PROCESSING_AND_PRESENTATION	-0.135249614994678	0.0140821936898456	ANTIGEN_PROCESSING_AND_PRESENTATION
COAD	gene	B_CELL_RECEPTOR_SIGNALING_PATHWAY	0.101419351306516	0.0661628241353682	B_CELL_RECEPTOR_SIGNALING_PATHWAY
COAD	gene	CHEMOKINE_SIGNALING_PATHWAY	0.0284249361518421	0.607445576348871	CHEMOKINE_SIGNALING_PATHWAY
COAD	gene	COMPLEMENT_AND_COAGULATION_CASCADES	-0.0336476205333544	0.543080093467364	COMPLEMENT_AND_COAGULATION_CASCADES
COAD	gene	CYTOSOLIC_DNA_SENSING_PATHWAY	-0.258068712102771	2.09827959496423e-06	CYTOSOLIC_DNA_SENSING_PATHWAY
COAD	gene	FC_EPSILON_RI_SIGNALING_PATHWAY	0.128304625882133	0.0199117121039771	FC_EPSILON_RI_SIGNALING_PATHWAY
COAD	gene	FC_GAMMA_R_MEDIATED_PHAGOCYTOSIS	0.0343569634131869	0.534605949338662	FC_GAMMA_R_MEDIATED_PHAGOCYTOSIS
COAD	gene	HEMATOPOIETIC_CELL_LINEAGE	-0.0594843818687818	0.282018815108669	HEMATOPOIETIC_CELL_LINEAGE
COAD	gene	INTESTINAL_IMMUNE_NETWORK_FOR_IGA_PRODUCTION	-0.1291464018982	0.0191083898371134	INTESTINAL_IMMUNE_NETWORK_FOR_IGA_PRODUCTION
COAD	gene	LEUKOCYTE_TRANSENDOTHELIAL_MIGRATION	0.0724567635799601	0.189868478826414	LEUKOCYTE_TRANSENDOTHELIAL_MIGRATION
COAD	gene	NATURAL_KILLER_CELL_MEDIATED_CYTOTOXICITY	-0.0664251587314464	0.229524339509344	NATURAL_KILLER_CELL_MEDIATED_CYTOTOXICITY
COAD	gene	NOD_LIKE_RECEPTOR_SIGNALING_PATHWAY	-0.0720960265002163	0.192088939115029	NOD_LIKE_RECEPTOR_SIGNALING_PATHWAY
COAD	gene	RIG_I_LIKE_RECEPTOR_SIGNALING_PATHWAY	-0.167144097127876	0.00235320408421602	RIG_I_LIKE_RECEPTOR_SIGNALING_PATHWAY
COAD	gene	T_CELL_RECEPTOR_SIGNALING_PATHWAY	0.120314661819298	0.0291142448523853	T_CELL_RECEPTOR_SIGNALING_PATHWAY
COAD	gene	TOLL_LIKE_RECEPTOR_SIGNALING_PATHWAY	-0.152075194406305	0.00570993854438395	TOLL_LIKE_RECEPTOR_SIGNALING_PATHWAY
COADREAD	gene	ANTIGEN_PROCESSING_AND_PRESENTATION	-0.155244679420972	0.00122400289761138	ANTIGEN_PROCESSING_AND_PRESENTATION
COADREAD	gene	B_CELL_RECEPTOR_SIGNALING_PATHWAY	0.0368194117754992	0.445803687402717	B_CELL_RECEPTOR_SIGNALING_PATHWAY
COADREAD	gene	CHEMOKINE_SIGNALING_PATHWAY	0.000407985438151975	0.99326162555911	CHEMOKINE_SIGNALING_PATHWAY
COADREAD	gene	COMPLEMENT_AND_COAGULATION_CASCADES	-0.0492809537716026	0.307373702359123	COMPLEMENT_AND_COAGULATION_CASCADES
COADREAD	gene	CYTOSOLIC_DNA_SENSING_PATHWAY	-0.247012025655468	2.05922216167664e-07	CYTOSOLIC_DNA_SENSING_PATHWAY
COADREAD	gene	FC_EPSILON_RI_SIGNALING_PATHWAY	0.0719159768872079	0.136064124008461	FC_EPSILON_RI_SIGNALING_PATHWAY
COADREAD	gene	FC_GAMMA_R_MEDIATED_PHAGOCYTOSIS	-0.0196931663237876	0.683499092994787	FC_GAMMA_R_MEDIATED_PHAGOCYTOSIS
COADREAD	gene	HEMATOPOIETIC_CELL_LINEAGE	-0.0863480495796317	0.0733298865773173	HEMATOPOIETIC_CELL_LINEAGE
COADREAD	gene	INTESTINAL_IMMUNE_NETWORK_FOR_IGA_PRODUCTION	-0.154105632640209	0.00133097523003123	INTESTINAL_IMMUNE_NETWORK_FOR_IGA_PRODUCTION
COADREAD	gene	LEUKOCYTE_TRANSENDOTHELIAL_MIGRATION	0.0261221594900817	0.588626491550144	LEUKOCYTE_TRANSENDOTHELIAL_MIGRATION
COADREAD	gene	NATURAL_KILLER_CELL_MEDIATED_CYTOTOXICITY	-0.0874332129052085	0.0697758106251127	NATURAL_KILLER_CELL_MEDIATED_CYTOTOXICITY
COADREAD	gene	NOD_LIKE_RECEPTOR_SIGNALING_PATHWAY	-0.0565061330684858	0.241748944317221	NOD_LIKE_RECEPTOR_SIGNALING_PATHWAY
COADREAD	gene	RIG_I_LIKE_RECEPTOR_SIGNALING_PATHWAY	-0.200615223167348	2.72254147026807e-05	RIG_I_LIKE_RECEPTOR_SIGNALING_PATHWAY
COADREAD	gene	T_CELL_RECEPTOR_SIGNALING_PATHWAY	0.091230834891416	0.058431172664098	T_CELL_RECEPTOR_SIGNALING_PATHWAY
COADREAD	gene	TOLL_LIKE_RECEPTOR_SIGNALING_PATHWAY	-0.163982792227299	0.00063164894344192	TOLL_LIKE_RECEPTOR_SIGNALING_PATHWAY
DLBC	gene	ANTIGEN_PROCESSING_AND_PRESENTATION	-0.0582249205945815	0.697460096366032	ANTIGEN_PROCESSING_AND_PRESENTATION
DLBC	gene	B_CELL_RECEPTOR_SIGNALING_PATHWAY	-0.0213934663555066	0.886500983952072	B_CELL_RECEPTOR_SIGNALING_PATHWAY
DLBC	gene	CHEMOKINE_SIGNALING_PATHWAY	0.189014166259868	0.203220892008085	CHEMOKINE_SIGNALING_PATHWAY
DLBC	gene	COMPLEMENT_AND_COAGULATION_CASCADES	0.128418618312379	0.389647590057342	COMPLEMENT_AND_COAGULATION_CASCADES
DLBC	gene	CYTOSOLIC_DNA_SENSING_PATHWAY	-0.0805435098195155	0.590449121641917	CYTOSOLIC_DNA_SENSING_PATHWAY
DLBC	gene	FC_EPSILON_RI_SIGNALING_PATHWAY	0.109627060027137	0.463227532434262	FC_EPSILON_RI_SIGNALING_PATHWAY
DLBC	gene	FC_GAMMA_R_MEDIATED_PHAGOCYTOSIS	0.169470945643216	0.254782560961721	FC_GAMMA_R_MEDIATED_PHAGOCYTOSIS
DLBC	gene	HEMATOPOIETIC_CELL_LINEAGE	0.132523851045463	0.374541492576907	HEMATOPOIETIC_CELL_LINEAGE
DLBC	gene	INTESTINAL_IMMUNE_NETWORK_FOR_IGA_PRODUCTION	-0.122867881095815	0.410632109410954	INTESTINAL_IMMUNE_NETWORK_FOR_IGA_PRODUCTION
DLBC	gene	LEUKOCYTE_TRANSENDOTHELIAL_MIGRATION	0.385834056730529	0.00739512356824035	LEUKOCYTE_TRANSENDOTHELIAL_MIGRATION
DLBC	gene	NATURAL_KILLER_CELL_MEDIATED_CYTOTOXICITY	0.0469499856234362	0.753993132041439	NATURAL_KILLER_CELL_MEDIATED_CYTOTOXICITY
DLBC	gene	NOD_LIKE_RECEPTOR_SIGNALING_PATHWAY	0.220005782385683	0.137294064302234	NOD_LIKE_RECEPTOR_SIGNALING_PATHWAY
DLBC	gene	RIG_I_LIKE_RECEPTOR_SIGNALING_PATHWAY	0.264469500297533	0.0724268730025002	RIG_I_LIKE_RECEPTOR_SIGNALING_PATHWAY
DLBC	gene	T_CELL_RECEPTOR_SIGNALING_PATHWAY	0.121480196791674	0.415977747888479	T_CELL_RECEPTOR_SIGNALING_PATHWAY
DLBC	gene	TOLL_LIKE_RECEPTOR_SIGNALING_PATHWAY	0.214108124093084	0.14841715876251	TOLL_LIKE_RECEPTOR_SIGNALING_PATHWAY
ESCA	gene	ANTIGEN_PROCESSING_AND_PRESENTATION	-0.273102167909187	0.000126786023154413	ANTIGEN_PROCESSING_AND_PRESENTATION
ESCA	gene	B_CELL_RECEPTOR_SIGNALING_PATHWAY	0.0444361554027164	0.5405330257489	B_CELL_RECEPTOR_SIGNALING_PATHWAY
ESCA	gene	CHEMOKINE_SIGNALING_PATHWAY	-0.0740130679663001	0.307605955902538	CHEMOKINE_SIGNALING_PATHWAY
ESCA	gene	COMPLEMENT_AND_COAGULATION_CASCADES	-0.234201775613473	0.00107700544188338	COMPLEMENT_AND_COAGULATION_CASCADES
ESCA	gene	CYTOSOLIC_DNA_SENSING_PATHWAY	0.0388520709332181	0.59262445545082	CYTOSOLIC_DNA_SENSING_PATHWAY
ESCA	gene	FC_EPSILON_RI_SIGNALING_PATHWAY	0.0622845407709898	0.39076110658498	FC_EPSILON_RI_SIGNALING_PATHWAY
ESCA	gene	FC_GAMMA_R_MEDIATED_PHAGOCYTOSIS	0.0169260407648403	0.815746429441169	FC_GAMMA_R_MEDIATED_PHAGOCYTOSIS
ESCA	gene	HEMATOPOIETIC_CELL_LINEAGE	-0.200231010035557	0.00535902571503177	HEMATOPOIETIC_CELL_LINEAGE
ESCA	gene	INTESTINAL_IMMUNE_NETWORK_FOR_IGA_PRODUCTION	-0.326821959113555	3.71546458666216e-06	INTESTINAL_IMMUNE_NETWORK_FOR_IGA_PRODUCTION
ESCA	gene	LEUKOCYTE_TRANSENDOTHELIAL_MIGRATION	-0.305658050083492	1.62298338275413e-05	LEUKOCYTE_TRANSENDOTHELIAL_MIGRATION
ESCA	gene	NATURAL_KILLER_CELL_MEDIATED_CYTOTOXICITY	-0.0719513564998025	0.321313154387336	NATURAL_KILLER_CELL_MEDIATED_CYTOTOXICITY
ESCA	gene	NOD_LIKE_RECEPTOR_SIGNALING_PATHWAY	-0.0237698716320424	0.743470867636494	NOD_LIKE_RECEPTOR_SIGNALING_PATHWAY
ESCA	gene	RIG_I_LIKE_RECEPTOR_SIGNALING_PATHWAY	0.0743597949357893	0.305339046254312	RIG_I_LIKE_RECEPTOR_SIGNALING_PATHWAY
ESCA	gene	T_CELL_RECEPTOR_SIGNALING_PATHWAY	0.142635336913086	0.0484261009369031	T_CELL_RECEPTOR_SIGNALING_PATHWAY
ESCA	gene	TOLL_LIKE_RECEPTOR_SIGNALING_PATHWAY	0.151355223485617	0.0361147699353581	TOLL_LIKE_RECEPTOR_SIGNALING_PATHWAY
GBM	gene	ANTIGEN_PROCESSING_AND_PRESENTATION	-0.184547995455359	0.0206780249069181	ANTIGEN_PROCESSING_AND_PRESENTATION
GBM	gene	B_CELL_RECEPTOR_SIGNALING_PATHWAY	-0.0893566381571058	0.265744398373093	B_CELL_RECEPTOR_SIGNALING_PATHWAY
GBM	gene	CHEMOKINE_SIGNALING_PATHWAY	-0.0794997926667325	0.322302726296612	CHEMOKINE_SIGNALING_PATHWAY
GBM	gene	COMPLEMENT_AND_COAGULATION_CASCADES	-0.0987653747365592	0.218454289165624	COMPLEMENT_AND_COAGULATION_CASCADES
GBM	gene	CYTOSOLIC_DNA_SENSING_PATHWAY	-0.211913650018769	0.0077129865921628	CYTOSOLIC_DNA_SENSING_PATHWAY
GBM	gene	FC_EPSILON_RI_SIGNALING_PATHWAY	0.0376783617140272	0.639425446120185	FC_EPSILON_RI_SIGNALING_PATHWAY
GBM	gene	FC_GAMMA_R_MEDIATED_PHAGOCYTOSIS	-0.101734677727603	0.204855970611977	FC_GAMMA_R_MEDIATED_PHAGOCYTOSIS
GBM	gene	HEMATOPOIETIC_CELL_LINEAGE	-0.18991289798748	0.017204462322725	HEMATOPOIETIC_CELL_LINEAGE
GBM	gene	INTESTINAL_IMMUNE_NETWORK_FOR_IGA_PRODUCTION	-0.238257492221293	0.00265670271744467	INTESTINAL_IMMUNE_NETWORK_FOR_IGA_PRODUCTION
GBM	gene	LEUKOCYTE_TRANSENDOTHELIAL_MIGRATION	-0.0575331527324682	0.474163774821965	LEUKOCYTE_TRANSENDOTHELIAL_MIGRATION
GBM	gene	NATURAL_KILLER_CELL_MEDIATED_CYTOTOXICITY	-0.0696987669714912	0.385723041614805	NATURAL_KILLER_CELL_MEDIATED_CYTOTOXICITY
GBM	gene	NOD_LIKE_RECEPTOR_SIGNALING_PATHWAY	-0.185138754953838	0.0202679869734748	NOD_LIKE_RECEPTOR_SIGNALING_PATHWAY
GBM	gene	RIG_I_LIKE_RECEPTOR_SIGNALING_PATHWAY	-0.110803843886671	0.167115580700712	RIG_I_LIKE_RECEPTOR_SIGNALING_PATHWAY
GBM	gene	T_CELL_RECEPTOR_SIGNALING_PATHWAY	0.0513294027235043	0.523189184734417	T_CELL_RECEPTOR_SIGNALING_PATHWAY
GBM	gene	TOLL_LIKE_RECEPTOR_SIGNALING_PATHWAY	-0.178600086174083	0.0252213674917312	TOLL_LIKE_RECEPTOR_SIGNALING_PATHWAY
GBMLGG	gene	ANTIGEN_PROCESSING_AND_PRESENTATION	-0.265517881509154	3.29025695577911e-12	ANTIGEN_PROCESSING_AND_PRESENTATION
GBMLGG	gene	B_CELL_RECEPTOR_SIGNALING_PATHWAY	-0.379544082849102	0	B_CELL_RECEPTOR_SIGNALING_PATHWAY
GBMLGG	gene	CHEMOKINE_SIGNALING_PATHWAY	-0.254795414000724	2.49604781288326e-11	CHEMOKINE_SIGNALING_PATHWAY
GBMLGG	gene	COMPLEMENT_AND_COAGULATION_CASCADES	-0.17794578601574	3.82740002380366e-06	COMPLEMENT_AND_COAGULATION_CASCADES
GBMLGG	gene	CYTOSOLIC_DNA_SENSING_PATHWAY	-0.454194279795359	0	CYTOSOLIC_DNA_SENSING_PATHWAY
GBMLGG	gene	FC_EPSILON_RI_SIGNALING_PATHWAY	-0.137879304850492	0.000358864605704223	FC_EPSILON_RI_SIGNALING_PATHWAY
GBMLGG	gene	FC_GAMMA_R_MEDIATED_PHAGOCYTOSIS	-0.215180896039497	2.04008561155433e-08	FC_GAMMA_R_MEDIATED_PHAGOCYTOSIS
GBMLGG	gene	HEMATOPOIETIC_CELL_LINEAGE	-0.320136879141078	0	HEMATOPOIETIC_CELL_LINEAGE
GBMLGG	gene	INTESTINAL_IMMUNE_NETWORK_FOR_IGA_PRODUCTION	-0.281084674738331	1.46993528460371e-13	INTESTINAL_IMMUNE_NETWORK_FOR_IGA_PRODUCTION
GBMLGG	gene	LEUKOCYTE_TRANSENDOTHELIAL_MIGRATION	-0.215947011449008	1.81237298502168e-08	LEUKOCYTE_TRANSENDOTHELIAL_MIGRATION
GBMLGG	gene	NATURAL_KILLER_CELL_MEDIATED_CYTOTOXICITY	-0.259500060099233	1.03765884773566e-11	NATURAL_KILLER_CELL_MEDIATED_CYTOTOXICITY
GBMLGG	gene	NOD_LIKE_RECEPTOR_SIGNALING_PATHWAY	-0.480068320158178	0	NOD_LIKE_RECEPTOR_SIGNALING_PATHWAY
GBMLGG	gene	RIG_I_LIKE_RECEPTOR_SIGNALING_PATHWAY	-0.224933060375967	4.37605551795173e-09	RIG_I_LIKE_RECEPTOR_SIGNALING_PATHWAY
GBMLGG	gene	T_CELL_RECEPTOR_SIGNALING_PATHWAY	-0.227395825179754	2.93305424392543e-09	T_CELL_RECEPTOR_SIGNALING_PATHWAY
GBMLGG	gene	TOLL_LIKE_RECEPTOR_SIGNALING_PATHWAY	-0.337879440945712	0	TOLL_LIKE_RECEPTOR_SIGNALING_PATHWAY
HNSC	gene	ANTIGEN_PROCESSING_AND_PRESENTATION	-0.0599671337730393	0.155687494917514	ANTIGEN_PROCESSING_AND_PRESENTATION
HNSC	gene	B_CELL_RECEPTOR_SIGNALING_PATHWAY	0.174927016056297	3.04767603931388e-05	B_CELL_RECEPTOR_SIGNALING_PATHWAY
HNSC	gene	CHEMOKINE_SIGNALING_PATHWAY	0.0476999130135945	0.258929544255576	CHEMOKINE_SIGNALING_PATHWAY
HNSC	gene	COMPLEMENT_AND_COAGULATION_CASCADES	-0.0977144565713021	0.0205113191527855	COMPLEMENT_AND_COAGULATION_CASCADES
HNSC	gene	CYTOSOLIC_DNA_SENSING_PATHWAY	-0.0826338822440445	0.0502357210678968	CYTOSOLIC_DNA_SENSING_PATHWAY
HNSC	gene	FC_EPSILON_RI_SIGNALING_PATHWAY	0.225583064666449	6.45492650441781e-08	FC_EPSILON_RI_SIGNALING_PATHWAY
HNSC	gene	FC_GAMMA_R_MEDIATED_PHAGOCYTOSIS	0.152646360466998	0.000281270477557216	FC_GAMMA_R_MEDIATED_PHAGOCYTOSIS
HNSC	gene	HEMATOPOIETIC_CELL_LINEAGE	-0.0635284028635837	0.132528561285034	HEMATOPOIETIC_CELL_LINEAGE
HNSC	gene	INTESTINAL_IMMUNE_NETWORK_FOR_IGA_PRODUCTION	-0.0857530476049583	0.0421408805239822	INTESTINAL_IMMUNE_NETWORK_FOR_IGA_PRODUCTION
HNSC	gene	LEUKOCYTE_TRANSENDOTHELIAL_MIGRATION	-0.0346546586472297	0.412239377124424	LEUKOCYTE_TRANSENDOTHELIAL_MIGRATION
HNSC	gene	NATURAL_KILLER_CELL_MEDIATED_CYTOTOXICITY	0.00138519525472375	0.97386191918224	NATURAL_KILLER_CELL_MEDIATED_CYTOTOXICITY
HNSC	gene	NOD_LIKE_RECEPTOR_SIGNALING_PATHWAY	0.00821736941428754	0.845882309341389	NOD_LIKE_RECEPTOR_SIGNALING_PATHWAY
HNSC	gene	RIG_I_LIKE_RECEPTOR_SIGNALING_PATHWAY	0.0264467201481931	0.531528963608982	RIG_I_LIKE_RECEPTOR_SIGNALING_PATHWAY
HNSC	gene	T_CELL_RECEPTOR_SIGNALING_PATHWAY	0.139238776421154	0.000934107994654099	T_CELL_RECEPTOR_SIGNALING_PATHWAY
HNSC	gene	TOLL_LIKE_RECEPTOR_SIGNALING_PATHWAY	0.0166730130995565	0.693280710901245	TOLL_LIKE_RECEPTOR_SIGNALING_PATHWAY
KICH	gene	ANTIGEN_PROCESSING_AND_PRESENTATION	-0.0697155556700128	0.33282236608007	ANTIGEN_PROCESSING_AND_PRESENTATION
KICH	gene	B_CELL_RECEPTOR_SIGNALING_PATHWAY	0.214776642410469	0.00256829528855107	B_CELL_RECEPTOR_SIGNALING_PATHWAY
KICH	gene	CHEMOKINE_SIGNALING_PATHWAY	-0.0265426998934479	0.712626774441002	CHEMOKINE_SIGNALING_PATHWAY
KICH	gene	COMPLEMENT_AND_COAGULATION_CASCADES	-0.387042398266387	2.27875860403515e-08	COMPLEMENT_AND_COAGULATION_CASCADES
KICH	gene	CYTOSOLIC_DNA_SENSING_PATHWAY	0.416572861445502	1.38401512472797e-09	CYTOSOLIC_DNA_SENSING_PATHWAY
KICH	gene	FC_EPSILON_RI_SIGNALING_PATHWAY	0.545643911685009	0	FC_EPSILON_RI_SIGNALING_PATHWAY
KICH	gene	FC_GAMMA_R_MEDIATED_PHAGOCYTOSIS	0.52089937268559	5.77315972805081e-15	FC_GAMMA_R_MEDIATED_PHAGOCYTOSIS
KICH	gene	HEMATOPOIETIC_CELL_LINEAGE	-0.100691345292303	0.161333644800075	HEMATOPOIETIC_CELL_LINEAGE
KICH	gene	INTESTINAL_IMMUNE_NETWORK_FOR_IGA_PRODUCTION	-0.119302553321497	0.0966739214379264	INTESTINAL_IMMUNE_NETWORK_FOR_IGA_PRODUCTION
KICH	gene	LEUKOCYTE_TRANSENDOTHELIAL_MIGRATION	-0.294955843606939	2.8408945679681e-05	LEUKOCYTE_TRANSENDOTHELIAL_MIGRATION
KICH	gene	NATURAL_KILLER_CELL_MEDIATED_CYTOTOXICITY	0.276080818992933	9.35754280626533e-05	NATURAL_KILLER_CELL_MEDIATED_CYTOTOXICITY
KICH	gene	NOD_LIKE_RECEPTOR_SIGNALING_PATHWAY	0.113921018692654	0.112793876945185	NOD_LIKE_RECEPTOR_SIGNALING_PATHWAY
KICH	gene	RIG_I_LIKE_RECEPTOR_SIGNALING_PATHWAY	0.286048392229544	5.03926010058109e-05	RIG_I_LIKE_RECEPTOR_SIGNALING_PATHWAY
KICH	gene	T_CELL_RECEPTOR_SIGNALING_PATHWAY	0.289609916124513	4.01640704037476e-05	T_CELL_RECEPTOR_SIGNALING_PATHWAY
KICH	gene	TOLL_LIKE_RECEPTOR_SIGNALING_PATHWAY	0.0926684078020249	0.197572479505386	TOLL_LIKE_RECEPTOR_SIGNALING_PATHWAY
KIPAN	gene	ANTIGEN_PROCESSING_AND_PRESENTATION	-0.381293330795224	0	ANTIGEN_PROCESSING_AND_PRESENTATION
KIPAN	gene	B_CELL_RECEPTOR_SIGNALING_PATHWAY	-0.217192956854529	2.79243295153719e-12	B_CELL_RECEPTOR_SIGNALING_PATHWAY
KIPAN	gene	CHEMOKINE_SIGNALING_PATHWAY	-0.354961769963692	0	CHEMOKINE_SIGNALING_PATHWAY
KIPAN	gene	COMPLEMENT_AND_COAGULATION_CASCADES	-0.277683281674939	0	COMPLEMENT_AND_COAGULATION_CASCADES
KIPAN	gene	CYTOSOLIC_DNA_SENSING_PATHWAY	-0.461797488431698	0	CYTOSOLIC_DNA_SENSING_PATHWAY
KIPAN	gene	FC_EPSILON_RI_SIGNALING_PATHWAY	-0.0663011137832553	0.0348647413498588	FC_EPSILON_RI_SIGNALING_PATHWAY
KIPAN	gene	FC_GAMMA_R_MEDIATED_PHAGOCYTOSIS	-0.0716347530800047	0.0226028634599644	FC_GAMMA_R_MEDIATED_PHAGOCYTOSIS
KIPAN	gene	HEMATOPOIETIC_CELL_LINEAGE	-0.355769136797636	0	HEMATOPOIETIC_CELL_LINEAGE
KIPAN	gene	INTESTINAL_IMMUNE_NETWORK_FOR_IGA_PRODUCTION	-0.451290920144167	0	INTESTINAL_IMMUNE_NETWORK_FOR_IGA_PRODUCTION
KIPAN	gene	LEUKOCYTE_TRANSENDOTHELIAL_MIGRATION	-0.282175077872345	0	LEUKOCYTE_TRANSENDOTHELIAL_MIGRATION
KIPAN	gene	NATURAL_KILLER_CELL_MEDIATED_CYTOTOXICITY	-0.421530705396802	0	NATURAL_KILLER_CELL_MEDIATED_CYTOTOXICITY
KIPAN	gene	NOD_LIKE_RECEPTOR_SIGNALING_PATHWAY	-0.445196857838437	0	NOD_LIKE_RECEPTOR_SIGNALING_PATHWAY
KIPAN	gene	RIG_I_LIKE_RECEPTOR_SIGNALING_PATHWAY	-0.447838647129385	0	RIG_I_LIKE_RECEPTOR_SIGNALING_PATHWAY
KIPAN	gene	T_CELL_RECEPTOR_SIGNALING_PATHWAY	-0.339987936556598	0	T_CELL_RECEPTOR_SIGNALING_PATHWAY
KIPAN	gene	TOLL_LIKE_RECEPTOR_SIGNALING_PATHWAY	-0.455528759079713	0	TOLL_LIKE_RECEPTOR_SIGNALING_PATHWAY
KIRC	gene	ANTIGEN_PROCESSING_AND_PRESENTATION	-0.477989053317732	0	ANTIGEN_PROCESSING_AND_PRESENTATION
KIRC	gene	B_CELL_RECEPTOR_SIGNALING_PATHWAY	-0.21671129188131	1.9145824037281e-08	B_CELL_RECEPTOR_SIGNALING_PATHWAY
KIRC	gene	CHEMOKINE_SIGNALING_PATHWAY	-0.349919963612421	0	CHEMOKINE_SIGNALING_PATHWAY
KIRC	gene	COMPLEMENT_AND_COAGULATION_CASCADES	-0.0856845094774035	0.0278440233056376	COMPLEMENT_AND_COAGULATION_CASCADES
KIRC	gene	CYTOSOLIC_DNA_SENSING_PATHWAY	-0.568156592600138	0	CYTOSOLIC_DNA_SENSING_PATHWAY
KIRC	gene	FC_EPSILON_RI_SIGNALING_PATHWAY	-0.123961067869827	0.00143028661077027	FC_EPSILON_RI_SIGNALING_PATHWAY
KIRC	gene	FC_GAMMA_R_MEDIATED_PHAGOCYTOSIS	-0.106492954709045	0.00621201754004064	FC_GAMMA_R_MEDIATED_PHAGOCYTOSIS
KIRC	gene	HEMATOPOIETIC_CELL_LINEAGE	-0.317478094822775	0	HEMATOPOIETIC_CELL_LINEAGE
KIRC	gene	INTESTINAL_IMMUNE_NETWORK_FOR_IGA_PRODUCTION	-0.508193348698603	0	INTESTINAL_IMMUNE_NETWORK_FOR_IGA_PRODUCTION
KIRC	gene	LEUKOCYTE_TRANSENDOTHELIAL_MIGRATION	-0.114925822465704	0.00313222921918732	LEUKOCYTE_TRANSENDOTHELIAL_MIGRATION
KIRC	gene	NATURAL_KILLER_CELL_MEDIATED_CYTOTOXICITY	-0.43162928797905	0	NATURAL_KILLER_CELL_MEDIATED_CYTOTOXICITY
KIRC	gene	NOD_LIKE_RECEPTOR_SIGNALING_PATHWAY	-0.50693083374828	0	NOD_LIKE_RECEPTOR_SIGNALING_PATHWAY
KIRC	gene	RIG_I_LIKE_RECEPTOR_SIGNALING_PATHWAY	-0.573804417662617	0	RIG_I_LIKE_RECEPTOR_SIGNALING_PATHWAY
KIRC	gene	T_CELL_RECEPTOR_SIGNALING_PATHWAY	-0.376024665245455	0	T_CELL_RECEPTOR_SIGNALING_PATHWAY
KIRC	gene	TOLL_LIKE_RECEPTOR_SIGNALING_PATHWAY	-0.491004578422925	0	TOLL_LIKE_RECEPTOR_SIGNALING_PATHWAY
KIRP	gene	ANTIGEN_PROCESSING_AND_PRESENTATION	-0.0451773711271056	0.357442810283471	ANTIGEN_PROCESSING_AND_PRESENTATION
KIRP	gene	B_CELL_RECEPTOR_SIGNALING_PATHWAY	0.145402246005035	0.00291923918815273	B_CELL_RECEPTOR_SIGNALING_PATHWAY
KIRP	gene	CHEMOKINE_SIGNALING_PATHWAY	0.0588455354182962	0.230492146156194	CHEMOKINE_SIGNALING_PATHWAY
KIRP	gene	COMPLEMENT_AND_COAGULATION_CASCADES	-0.0267698385761608	0.585676247771976	COMPLEMENT_AND_COAGULATION_CASCADES
KIRP	gene	CYTOSOLIC_DNA_SENSING_PATHWAY	-0.216071832907244	8.51680066871197e-06	CYTOSOLIC_DNA_SENSING_PATHWAY
KIRP	gene	FC_EPSILON_RI_SIGNALING_PATHWAY	0.20147449591961	3.40628424053691e-05	FC_EPSILON_RI_SIGNALING_PATHWAY
KIRP	gene	FC_GAMMA_R_MEDIATED_PHAGOCYTOSIS	0.128484997563356	0.00862026552478534	FC_GAMMA_R_MEDIATED_PHAGOCYTOSIS
KIRP	gene	HEMATOPOIETIC_CELL_LINEAGE	0.0428311459392039	0.382983809363586	HEMATOPOIETIC_CELL_LINEAGE
KIRP	gene	INTESTINAL_IMMUNE_NETWORK_FOR_IGA_PRODUCTION	-0.0849775555650168	0.0830569100201761	INTESTINAL_IMMUNE_NETWORK_FOR_IGA_PRODUCTION
KIRP	gene	LEUKOCYTE_TRANSENDOTHELIAL_MIGRATION	0.0682061083782249	0.164453977512936	LEUKOCYTE_TRANSENDOTHELIAL_MIGRATION
KIRP	gene	NATURAL_KILLER_CELL_MEDIATED_CYTOTOXICITY	-0.0567550002857876	0.247508063609332	NATURAL_KILLER_CELL_MEDIATED_CYTOTOXICITY
KIRP	gene	NOD_LIKE_RECEPTOR_SIGNALING_PATHWAY	-0.0564812712556127	0.249799335101505	NOD_LIKE_RECEPTOR_SIGNALING_PATHWAY
KIRP	gene	RIG_I_LIKE_RECEPTOR_SIGNALING_PATHWAY	-0.155404195540806	0.00145617699350598	RIG_I_LIKE_RECEPTOR_SIGNALING_PATHWAY
KIRP	gene	T_CELL_RECEPTOR_SIGNALING_PATHWAY	0.157863619432843	0.00121944442862776	T_CELL_RECEPTOR_SIGNALING_PATHWAY
KIRP	gene	TOLL_LIKE_RECEPTOR_SIGNALING_PATHWAY	-0.045849447059113	0.350328145565487	TOLL_LIKE_RECEPTOR_SIGNALING_PATHWAY
LAML	gene	ANTIGEN_PROCESSING_AND_PRESENTATION	-0.0520707905765675	0.503940610797716	ANTIGEN_PROCESSING_AND_PRESENTATION
LAML	gene	B_CELL_RECEPTOR_SIGNALING_PATHWAY	0.116055433130011	0.135292334052765	B_CELL_RECEPTOR_SIGNALING_PATHWAY
LAML	gene	CHEMOKINE_SIGNALING_PATHWAY	0.103749573573638	0.182114270827344	CHEMOKINE_SIGNALING_PATHWAY
LAML	gene	COMPLEMENT_AND_COAGULATION_CASCADES	0.358104221270254	2.01908602082135e-06	COMPLEMENT_AND_COAGULATION_CASCADES
LAML	gene	CYTOSOLIC_DNA_SENSING_PATHWAY	-0.0570291567172326	0.464144290571709	CYTOSOLIC_DNA_SENSING_PATHWAY
LAML	gene	FC_EPSILON_RI_SIGNALING_PATHWAY	0.237519511377136	0.00199666703932122	FC_EPSILON_RI_SIGNALING_PATHWAY
LAML	gene	FC_GAMMA_R_MEDIATED_PHAGOCYTOSIS	0.165722528582298	0.0323269709186822	FC_GAMMA_R_MEDIATED_PHAGOCYTOSIS
LAML	gene	HEMATOPOIETIC_CELL_LINEAGE	0.105167952349453	0.176178446325971	HEMATOPOIETIC_CELL_LINEAGE
LAML	gene	INTESTINAL_IMMUNE_NETWORK_FOR_IGA_PRODUCTION	-0.0500246699335848	0.520868113740932	INTESTINAL_IMMUNE_NETWORK_FOR_IGA_PRODUCTION
LAML	gene	LEUKOCYTE_TRANSENDOTHELIAL_MIGRATION	0.169735308872419	0.028312708864872	LEUKOCYTE_TRANSENDOTHELIAL_MIGRATION
LAML	gene	NATURAL_KILLER_CELL_MEDIATED_CYTOTOXICITY	0.151002379102198	0.0514259272408757	NATURAL_KILLER_CELL_MEDIATED_CYTOTOXICITY
LAML	gene	NOD_LIKE_RECEPTOR_SIGNALING_PATHWAY	0.00971807979172014	0.900804643989636	NOD_LIKE_RECEPTOR_SIGNALING_PATHWAY
LAML	gene	RIG_I_LIKE_RECEPTOR_SIGNALING_PATHWAY	0.0581972333561393	0.455028126369807	RIG_I_LIKE_RECEPTOR_SIGNALING_PATHWAY
LAML	gene	T_CELL_RECEPTOR_SIGNALING_PATHWAY	0.199521263164539	0.00973614173438886	T_CELL_RECEPTOR_SIGNALING_PATHWAY
LAML	gene	TOLL_LIKE_RECEPTOR_SIGNALING_PATHWAY	0.0828685482157678	0.287017760291322	TOLL_LIKE_RECEPTOR_SIGNALING_PATHWAY
LGG	gene	ANTIGEN_PROCESSING_AND_PRESENTATION	-0.415033444404145	0	ANTIGEN_PROCESSING_AND_PRESENTATION
LGG	gene	B_CELL_RECEPTOR_SIGNALING_PATHWAY	-0.492218832113263	0	B_CELL_RECEPTOR_SIGNALING_PATHWAY
LGG	gene	CHEMOKINE_SIGNALING_PATHWAY	-0.288748957462974	2.50433007664697e-11	CHEMOKINE_SIGNALING_PATHWAY
LGG	gene	COMPLEMENT_AND_COAGULATION_CASCADES	-0.379856534664768	0	COMPLEMENT_AND_COAGULATION_CASCADES
LGG	gene	CYTOSOLIC_DNA_SENSING_PATHWAY	-0.600456296575659	0	CYTOSOLIC_DNA_SENSING_PATHWAY
LGG	gene	FC_EPSILON_RI_SIGNALING_PATHWAY	-0.131702994449255	0.00277442030319452	FC_EPSILON_RI_SIGNALING_PATHWAY
LGG	gene	FC_GAMMA_R_MEDIATED_PHAGOCYTOSIS	-0.273195701506993	2.99741564901979e-10	FC_GAMMA_R_MEDIATED_PHAGOCYTOSIS
LGG	gene	HEMATOPOIETIC_CELL_LINEAGE	-0.505286672394657	0	HEMATOPOIETIC_CELL_LINEAGE
LGG	gene	INTESTINAL_IMMUNE_NETWORK_FOR_IGA_PRODUCTION	-0.424666479193885	0	INTESTINAL_IMMUNE_NETWORK_FOR_IGA_PRODUCTION
LGG	gene	LEUKOCYTE_TRANSENDOTHELIAL_MIGRATION	-0.388707461707875	0	LEUKOCYTE_TRANSENDOTHELIAL_MIGRATION
LGG	gene	NATURAL_KILLER_CELL_MEDIATED_CYTOTOXICITY	-0.400993370980164	0	NATURAL_KILLER_CELL_MEDIATED_CYTOTOXICITY
LGG	gene	NOD_LIKE_RECEPTOR_SIGNALING_PATHWAY	-0.623993670367728	0	NOD_LIKE_RECEPTOR_SIGNALING_PATHWAY
LGG	gene	RIG_I_LIKE_RECEPTOR_SIGNALING_PATHWAY	-0.342586345641481	1.33226762955019e-15	RIG_I_LIKE_RECEPTOR_SIGNALING_PATHWAY
LGG	gene	T_CELL_RECEPTOR_SIGNALING_PATHWAY	-0.304294967180299	1.79034564951053e-12	T_CELL_RECEPTOR_SIGNALING_PATHWAY
LGG	gene	TOLL_LIKE_RECEPTOR_SIGNALING_PATHWAY	-0.465201540575469	0	TOLL_LIKE_RECEPTOR_SIGNALING_PATHWAY
LIHC	gene	ANTIGEN_PROCESSING_AND_PRESENTATION	-0.0344511174439077	0.481869508526759	ANTIGEN_PROCESSING_AND_PRESENTATION
LIHC	gene	B_CELL_RECEPTOR_SIGNALING_PATHWAY	0.189246761570761	9.71959282241031e-05	B_CELL_RECEPTOR_SIGNALING_PATHWAY
LIHC	gene	CHEMOKINE_SIGNALING_PATHWAY	0.217152001118189	7.27959950319601e-06	CHEMOKINE_SIGNALING_PATHWAY
LIHC	gene	COMPLEMENT_AND_COAGULATION_CASCADES	0.201912734724009	3.13179644162442e-05	COMPLEMENT_AND_COAGULATION_CASCADES
LIHC	gene	CYTOSOLIC_DNA_SENSING_PATHWAY	-0.176788051576042	0.000276223415442312	CYTOSOLIC_DNA_SENSING_PATHWAY
LIHC	gene	FC_EPSILON_RI_SIGNALING_PATHWAY	0.222698105486898	4.1679477715828e-06	FC_EPSILON_RI_SIGNALING_PATHWAY
LIHC	gene	FC_GAMMA_R_MEDIATED_PHAGOCYTOSIS	0.160174045601454	0.00100132776068973	FC_GAMMA_R_MEDIATED_PHAGOCYTOSIS
LIHC	gene	HEMATOPOIETIC_CELL_LINEAGE	0.0420369816730208	0.39073543381827	HEMATOPOIETIC_CELL_LINEAGE
LIHC	gene	INTESTINAL_IMMUNE_NETWORK_FOR_IGA_PRODUCTION	0.0112316892573242	0.818692214089656	INTESTINAL_IMMUNE_NETWORK_FOR_IGA_PRODUCTION
LIHC	gene	LEUKOCYTE_TRANSENDOTHELIAL_MIGRATION	0.15516481888305	0.00144268072443365	LEUKOCYTE_TRANSENDOTHELIAL_MIGRATION
LIHC	gene	NATURAL_KILLER_CELL_MEDIATED_CYTOTOXICITY	0.114938310671921	0.0185973747739587	NATURAL_KILLER_CELL_MEDIATED_CYTOTOXICITY
LIHC	gene	NOD_LIKE_RECEPTOR_SIGNALING_PATHWAY	-0.0535813193705788	0.273826949745761	NOD_LIKE_RECEPTOR_SIGNALING_PATHWAY
LIHC	gene	RIG_I_LIKE_RECEPTOR_SIGNALING_PATHWAY	0.000466403282352537	0.99240543707826	RIG_I_LIKE_RECEPTOR_SIGNALING_PATHWAY
LIHC	gene	T_CELL_RECEPTOR_SIGNALING_PATHWAY	0.168046864490818	0.000552025446119098	T_CELL_RECEPTOR_SIGNALING_PATHWAY
LIHC	gene	TOLL_LIKE_RECEPTOR_SIGNALING_PATHWAY	0.168651280077077	0.000526778657442772	TOLL_LIKE_RECEPTOR_SIGNALING_PATHWAY
LUAD	gene	ANTIGEN_PROCESSING_AND_PRESENTATION	-0.0119769632169773	0.765799532106291	ANTIGEN_PROCESSING_AND_PRESENTATION
LUAD	gene	B_CELL_RECEPTOR_SIGNALING_PATHWAY	0.143641054409765	0.000329483965062494	B_CELL_RECEPTOR_SIGNALING_PATHWAY
LUAD	gene	CHEMOKINE_SIGNALING_PATHWAY	0.14844055362266	0.000205423306191665	CHEMOKINE_SIGNALING_PATHWAY
LUAD	gene	COMPLEMENT_AND_COAGULATION_CASCADES	0.191828740057015	1.46825841307319e-06	COMPLEMENT_AND_COAGULATION_CASCADES
LUAD	gene	CYTOSOLIC_DNA_SENSING_PATHWAY	-0.195440760139314	9.20319239483547e-07	CYTOSOLIC_DNA_SENSING_PATHWAY
LUAD	gene	FC_EPSILON_RI_SIGNALING_PATHWAY	0.224951154875806	1.45105558679859e-08	FC_EPSILON_RI_SIGNALING_PATHWAY
LUAD	gene	FC_GAMMA_R_MEDIATED_PHAGOCYTOSIS	0.20237018541876	3.66484880887086e-07	FC_GAMMA_R_MEDIATED_PHAGOCYTOSIS
LUAD	gene	HEMATOPOIETIC_CELL_LINEAGE	0.132686511826626	0.000917955904092604	HEMATOPOIETIC_CELL_LINEAGE
LUAD	gene	INTESTINAL_IMMUNE_NETWORK_FOR_IGA_PRODUCTION	0.0623411761457096	0.120682829703504	INTESTINAL_IMMUNE_NETWORK_FOR_IGA_PRODUCTION
LUAD	gene	LEUKOCYTE_TRANSENDOTHELIAL_MIGRATION	0.248200701440625	3.58606921935234e-10	LEUKOCYTE_TRANSENDOTHELIAL_MIGRATION
LUAD	gene	NATURAL_KILLER_CELL_MEDIATED_CYTOTOXICITY	0.0965654090446385	0.0160763734598994	NATURAL_KILLER_CELL_MEDIATED_CYTOTOXICITY
LUAD	gene	NOD_LIKE_RECEPTOR_SIGNALING_PATHWAY	0.0158483215658134	0.693457605397949	NOD_LIKE_RECEPTOR_SIGNALING_PATHWAY
LUAD	gene	RIG_I_LIKE_RECEPTOR_SIGNALING_PATHWAY	-0.18529141639783	3.34444385874377e-06	RIG_I_LIKE_RECEPTOR_SIGNALING_PATHWAY
LUAD	gene	T_CELL_RECEPTOR_SIGNALING_PATHWAY	0.148737774167142	0.000199405319271317	T_CELL_RECEPTOR_SIGNALING_PATHWAY
LUAD	gene	TOLL_LIKE_RECEPTOR_SIGNALING_PATHWAY	-0.0171954223847592	0.668887023148532	TOLL_LIKE_RECEPTOR_SIGNALING_PATHWAY
LUSC	gene	ANTIGEN_PROCESSING_AND_PRESENTATION	-0.34143606620424	0	ANTIGEN_PROCESSING_AND_PRESENTATION
LUSC	gene	B_CELL_RECEPTOR_SIGNALING_PATHWAY	-0.156193335382707	0.00011154479351938	B_CELL_RECEPTOR_SIGNALING_PATHWAY
LUSC	gene	CHEMOKINE_SIGNALING_PATHWAY	-0.232327878241557	6.97275703842593e-09	CHEMOKINE_SIGNALING_PATHWAY
LUSC	gene	COMPLEMENT_AND_COAGULATION_CASCADES	-0.268797164773415	1.66076041807628e-11	COMPLEMENT_AND_COAGULATION_CASCADES
LUSC	gene	CYTOSOLIC_DNA_SENSING_PATHWAY	-0.261249356550066	6.27264906682967e-11	CYTOSOLIC_DNA_SENSING_PATHWAY
LUSC	gene	FC_EPSILON_RI_SIGNALING_PATHWAY	-0.159108574294528	8.24915887580602e-05	FC_EPSILON_RI_SIGNALING_PATHWAY
LUSC	gene	FC_GAMMA_R_MEDIATED_PHAGOCYTOSIS	-0.146959371194513	0.000280175092846058	FC_GAMMA_R_MEDIATED_PHAGOCYTOSIS
LUSC	gene	HEMATOPOIETIC_CELL_LINEAGE	-0.319232437154426	8.88178419700125e-16	HEMATOPOIETIC_CELL_LINEAGE
LUSC	gene	INTESTINAL_IMMUNE_NETWORK_FOR_IGA_PRODUCTION	-0.345804028415032	0	INTESTINAL_IMMUNE_NETWORK_FOR_IGA_PRODUCTION
LUSC	gene	LEUKOCYTE_TRANSENDOTHELIAL_MIGRATION	-0.241779258626077	1.59674806710086e-09	LEUKOCYTE_TRANSENDOTHELIAL_MIGRATION
LUSC	gene	NATURAL_KILLER_CELL_MEDIATED_CYTOTOXICITY	-0.264084566770667	3.82640585883109e-11	NATURAL_KILLER_CELL_MEDIATED_CYTOTOXICITY
LUSC	gene	NOD_LIKE_RECEPTOR_SIGNALING_PATHWAY	-0.21842099504301	5.44910752076078e-08	NOD_LIKE_RECEPTOR_SIGNALING_PATHWAY
LUSC	gene	RIG_I_LIKE_RECEPTOR_SIGNALING_PATHWAY	-0.118223168830207	0.00353484124567816	RIG_I_LIKE_RECEPTOR_SIGNALING_PATHWAY
LUSC	gene	T_CELL_RECEPTOR_SIGNALING_PATHWAY	-0.0854669935792144	0.0352743600380718	T_CELL_RECEPTOR_SIGNALING_PATHWAY
LUSC	gene	TOLL_LIKE_RECEPTOR_SIGNALING_PATHWAY	-0.261944235239731	5.56004131624377e-11	TOLL_LIKE_RECEPTOR_SIGNALING_PATHWAY
MESO	gene	ANTIGEN_PROCESSING_AND_PRESENTATION	-0.0668468084147127	0.538438500783908	ANTIGEN_PROCESSING_AND_PRESENTATION
MESO	gene	B_CELL_RECEPTOR_SIGNALING_PATHWAY	-0.192256342238143	0.0744247467835888	B_CELL_RECEPTOR_SIGNALING_PATHWAY
MESO	gene	CHEMOKINE_SIGNALING_PATHWAY	-0.216270158212617	0.0442267567186916	CHEMOKINE_SIGNALING_PATHWAY
MESO	gene	COMPLEMENT_AND_COAGULATION_CASCADES	-0.152066236565494	0.159707454655255	COMPLEMENT_AND_COAGULATION_CASCADES
MESO	gene	CYTOSOLIC_DNA_SENSING_PATHWAY	-0.138140957321093	0.201961155768668	CYTOSOLIC_DNA_SENSING_PATHWAY
MESO	gene	FC_EPSILON_RI_SIGNALING_PATHWAY	-0.0591824367887041	0.586090261799011	FC_EPSILON_RI_SIGNALING_PATHWAY
MESO	gene	FC_GAMMA_R_MEDIATED_PHAGOCYTOSIS	-0.14636124650856	0.176145581279698	FC_GAMMA_R_MEDIATED_PHAGOCYTOSIS
MESO	gene	HEMATOPOIETIC_CELL_LINEAGE	-0.205479889478736	0.0562240420413789	HEMATOPOIETIC_CELL_LINEAGE
MESO	gene	INTESTINAL_IMMUNE_NETWORK_FOR_IGA_PRODUCTION	-0.111702976242554	0.302984566537208	INTESTINAL_IMMUNE_NETWORK_FOR_IGA_PRODUCTION
MESO	gene	LEUKOCYTE_TRANSENDOTHELIAL_MIGRATION	-0.220243601766648	0.0403813944053324	LEUKOCYTE_TRANSENDOTHELIAL_MIGRATION
MESO	gene	NATURAL_KILLER_CELL_MEDIATED_CYTOTOXICITY	-0.18988685754996	0.078137826368986	NATURAL_KILLER_CELL_MEDIATED_CYTOTOXICITY
MESO	gene	NOD_LIKE_RECEPTOR_SIGNALING_PATHWAY	-0.0384129921565118	0.723907985793544	NOD_LIKE_RECEPTOR_SIGNALING_PATHWAY
MESO	gene	RIG_I_LIKE_RECEPTOR_SIGNALING_PATHWAY	-0.0539877972799943	0.619440340113047	RIG_I_LIKE_RECEPTOR_SIGNALING_PATHWAY
MESO	gene	T_CELL_RECEPTOR_SIGNALING_PATHWAY	-0.0801523762791272	0.460522419577582	T_CELL_RECEPTOR_SIGNALING_PATHWAY
MESO	gene	TOLL_LIKE_RECEPTOR_SIGNALING_PATHWAY	-0.0650059010800471	0.549707778280037	TOLL_LIKE_RECEPTOR_SIGNALING_PATHWAY
OV	gene	ANTIGEN_PROCESSING_AND_PRESENTATION	-0.0661695552690994	0.252425869771459	ANTIGEN_PROCESSING_AND_PRESENTATION
OV	gene	B_CELL_RECEPTOR_SIGNALING_PATHWAY	0.0559866956980108	0.333018970513252	B_CELL_RECEPTOR_SIGNALING_PATHWAY
OV	gene	CHEMOKINE_SIGNALING_PATHWAY	0.115385499739153	0.0454765324368811	CHEMOKINE_SIGNALING_PATHWAY
OV	gene	COMPLEMENT_AND_COAGULATION_CASCADES	0.13730677768878	0.0171455382043115	COMPLEMENT_AND_COAGULATION_CASCADES
OV	gene	CYTOSOLIC_DNA_SENSING_PATHWAY	-0.199160372340207	0.000509311858439609	CYTOSOLIC_DNA_SENSING_PATHWAY
OV	gene	FC_EPSILON_RI_SIGNALING_PATHWAY	0.0720639570302857	0.212513998633499	FC_EPSILON_RI_SIGNALING_PATHWAY
OV	gene	FC_GAMMA_R_MEDIATED_PHAGOCYTOSIS	0.0744776034401481	0.197553848903564	FC_GAMMA_R_MEDIATED_PHAGOCYTOSIS
OV	gene	HEMATOPOIETIC_CELL_LINEAGE	0.0606857154222981	0.293973531091739	HEMATOPOIETIC_CELL_LINEAGE
OV	gene	INTESTINAL_IMMUNE_NETWORK_FOR_IGA_PRODUCTION	-0.0847086479304491	0.142604253348408	INTESTINAL_IMMUNE_NETWORK_FOR_IGA_PRODUCTION
OV	gene	LEUKOCYTE_TRANSENDOTHELIAL_MIGRATION	0.135848908854527	0.0183724327892418	LEUKOCYTE_TRANSENDOTHELIAL_MIGRATION
OV	gene	NATURAL_KILLER_CELL_MEDIATED_CYTOTOXICITY	0.0263454896186805	0.648926230319387	NATURAL_KILLER_CELL_MEDIATED_CYTOTOXICITY
OV	gene	NOD_LIKE_RECEPTOR_SIGNALING_PATHWAY	-0.01075931842194	0.852526399312782	NOD_LIKE_RECEPTOR_SIGNALING_PATHWAY
OV	gene	RIG_I_LIKE_RECEPTOR_SIGNALING_PATHWAY	-0.0727385458992591	0.208253143260701	RIG_I_LIKE_RECEPTOR_SIGNALING_PATHWAY
OV	gene	T_CELL_RECEPTOR_SIGNALING_PATHWAY	0.138053533925341	0.016545253322449	T_CELL_RECEPTOR_SIGNALING_PATHWAY
OV	gene	TOLL_LIKE_RECEPTOR_SIGNALING_PATHWAY	-0.0499305774271391	0.388028969833616	TOLL_LIKE_RECEPTOR_SIGNALING_PATHWAY
PAAD	gene	ANTIGEN_PROCESSING_AND_PRESENTATION	-0.0143505452686085	0.847526445173331	ANTIGEN_PROCESSING_AND_PRESENTATION
PAAD	gene	B_CELL_RECEPTOR_SIGNALING_PATHWAY	-0.046364065730498	0.534263955539325	B_CELL_RECEPTOR_SIGNALING_PATHWAY
PAAD	gene	CHEMOKINE_SIGNALING_PATHWAY	0.0419090067332521	0.574296693667754	CHEMOKINE_SIGNALING_PATHWAY
PAAD	gene	COMPLEMENT_AND_COAGULATION_CASCADES	-0.0152921193998405	0.837656081235416	COMPLEMENT_AND_COAGULATION_CASCADES
PAAD	gene	CYTOSOLIC_DNA_SENSING_PATHWAY	-0.242395619502744	0.000977679650155494	CYTOSOLIC_DNA_SENSING_PATHWAY
PAAD	gene	FC_EPSILON_RI_SIGNALING_PATHWAY	0.0753727106086776	0.311888732483006	FC_EPSILON_RI_SIGNALING_PATHWAY
PAAD	gene	FC_GAMMA_R_MEDIATED_PHAGOCYTOSIS	0.00457748354073591	0.951097617002347	FC_GAMMA_R_MEDIATED_PHAGOCYTOSIS
PAAD	gene	HEMATOPOIETIC_CELL_LINEAGE	-0.0630366960394493	0.397891222009365	HEMATOPOIETIC_CELL_LINEAGE
PAAD	gene	INTESTINAL_IMMUNE_NETWORK_FOR_IGA_PRODUCTION	-0.0297889769277419	0.689749533401489	INTESTINAL_IMMUNE_NETWORK_FOR_IGA_PRODUCTION
PAAD	gene	LEUKOCYTE_TRANSENDOTHELIAL_MIGRATION	-0.00259480312909296	0.972267386338626	LEUKOCYTE_TRANSENDOTHELIAL_MIGRATION
PAAD	gene	NATURAL_KILLER_CELL_MEDIATED_CYTOTOXICITY	-0.0621030844801516	0.404930343091568	NATURAL_KILLER_CELL_MEDIATED_CYTOTOXICITY
PAAD	gene	NOD_LIKE_RECEPTOR_SIGNALING_PATHWAY	-0.0948889744196691	0.202599871706342	NOD_LIKE_RECEPTOR_SIGNALING_PATHWAY
PAAD	gene	RIG_I_LIKE_RECEPTOR_SIGNALING_PATHWAY	-0.182459349910216	0.0136905395155877	RIG_I_LIKE_RECEPTOR_SIGNALING_PATHWAY
PAAD	gene	T_CELL_RECEPTOR_SIGNALING_PATHWAY	-0.00201054941341303	0.97851003032445	T_CELL_RECEPTOR_SIGNALING_PATHWAY
PAAD	gene	TOLL_LIKE_RECEPTOR_SIGNALING_PATHWAY	-0.0193460638358956	0.79546649522471	TOLL_LIKE_RECEPTOR_SIGNALING_PATHWAY
PCPG	gene	ANTIGEN_PROCESSING_AND_PRESENTATION	-0.0223487541966519	0.765864747872042	ANTIGEN_PROCESSING_AND_PRESENTATION
PCPG	gene	B_CELL_RECEPTOR_SIGNALING_PATHWAY	-0.085736245554929	0.252471358670822	B_CELL_RECEPTOR_SIGNALING_PATHWAY
PCPG	gene	CHEMOKINE_SIGNALING_PATHWAY	-0.0667046675255809	0.37363040654835	CHEMOKINE_SIGNALING_PATHWAY
PCPG	gene	COMPLEMENT_AND_COAGULATION_CASCADES	0.0731723379311863	0.328975311846185	COMPLEMENT_AND_COAGULATION_CASCADES
PCPG	gene	CYTOSOLIC_DNA_SENSING_PATHWAY	-0.0199061437062117	0.790828719612505	CYTOSOLIC_DNA_SENSING_PATHWAY
PCPG	gene	FC_EPSILON_RI_SIGNALING_PATHWAY	0.0643237910829193	0.390963805472557	FC_EPSILON_RI_SIGNALING_PATHWAY
PCPG	gene	FC_GAMMA_R_MEDIATED_PHAGOCYTOSIS	-0.0532178358875479	0.478001224780602	FC_GAMMA_R_MEDIATED_PHAGOCYTOSIS
PCPG	gene	HEMATOPOIETIC_CELL_LINEAGE	-0.0467738302002577	0.532951869418415	HEMATOPOIETIC_CELL_LINEAGE
PCPG	gene	INTESTINAL_IMMUNE_NETWORK_FOR_IGA_PRODUCTION	-0.019097427680312	0.799142459200766	INTESTINAL_IMMUNE_NETWORK_FOR_IGA_PRODUCTION
PCPG	gene	LEUKOCYTE_TRANSENDOTHELIAL_MIGRATION	0.0117150644667869	0.875966457100796	LEUKOCYTE_TRANSENDOTHELIAL_MIGRATION
PCPG	gene	NATURAL_KILLER_CELL_MEDIATED_CYTOTOXICITY	0.0258521614080879	0.730482051524123	NATURAL_KILLER_CELL_MEDIATED_CYTOTOXICITY
PCPG	gene	NOD_LIKE_RECEPTOR_SIGNALING_PATHWAY	0.013307802899475	0.859267330613497	NOD_LIKE_RECEPTOR_SIGNALING_PATHWAY
PCPG	gene	RIG_I_LIKE_RECEPTOR_SIGNALING_PATHWAY	0.0299986316172176	0.689333336589141	RIG_I_LIKE_RECEPTOR_SIGNALING_PATHWAY
PCPG	gene	T_CELL_RECEPTOR_SIGNALING_PATHWAY	0.00292207826152072	0.968945597288066	T_CELL_RECEPTOR_SIGNALING_PATHWAY
PCPG	gene	TOLL_LIKE_RECEPTOR_SIGNALING_PATHWAY	0.0365198048642311	0.626461338136554	TOLL_LIKE_RECEPTOR_SIGNALING_PATHWAY
PRAD	gene	ANTIGEN_PROCESSING_AND_PRESENTATION	-0.216106411355313	3.34019525372042e-07	ANTIGEN_PROCESSING_AND_PRESENTATION
PRAD	gene	B_CELL_RECEPTOR_SIGNALING_PATHWAY	-0.0141286431583617	0.741625379396252	B_CELL_RECEPTOR_SIGNALING_PATHWAY
PRAD	gene	CHEMOKINE_SIGNALING_PATHWAY	-0.0735960485033749	0.0854939469220306	CHEMOKINE_SIGNALING_PATHWAY
PRAD	gene	COMPLEMENT_AND_COAGULATION_CASCADES	-0.221468722417871	1.66791106703812e-07	COMPLEMENT_AND_COAGULATION_CASCADES
PRAD	gene	CYTOSOLIC_DNA_SENSING_PATHWAY	-0.382063022622468	0	CYTOSOLIC_DNA_SENSING_PATHWAY
PRAD	gene	FC_EPSILON_RI_SIGNALING_PATHWAY	0.0965441457107463	0.0239401047068453	FC_EPSILON_RI_SIGNALING_PATHWAY
PRAD	gene	FC_GAMMA_R_MEDIATED_PHAGOCYTOSIS	0.0492562221119987	0.250115495719669	FC_GAMMA_R_MEDIATED_PHAGOCYTOSIS
PRAD	gene	HEMATOPOIETIC_CELL_LINEAGE	-0.124481270524811	0.00354480597454909	HEMATOPOIETIC_CELL_LINEAGE
PRAD	gene	INTESTINAL_IMMUNE_NETWORK_FOR_IGA_PRODUCTION	-0.212437770406095	5.31762752498111e-07	INTESTINAL_IMMUNE_NETWORK_FOR_IGA_PRODUCTION
PRAD	gene	LEUKOCYTE_TRANSENDOTHELIAL_MIGRATION	-0.176907102511461	3.16987282349412e-05	LEUKOCYTE_TRANSENDOTHELIAL_MIGRATION
PRAD	gene	NATURAL_KILLER_CELL_MEDIATED_CYTOTOXICITY	-0.0778398289984188	0.0688936497266441	NATURAL_KILLER_CELL_MEDIATED_CYTOTOXICITY
PRAD	gene	NOD_LIKE_RECEPTOR_SIGNALING_PATHWAY	-0.236858177924558	2.05919381546238e-08	NOD_LIKE_RECEPTOR_SIGNALING_PATHWAY
PRAD	gene	RIG_I_LIKE_RECEPTOR_SIGNALING_PATHWAY	-0.112221720907046	0.008615562094481	RIG_I_LIKE_RECEPTOR_SIGNALING_PATHWAY
PRAD	gene	T_CELL_RECEPTOR_SIGNALING_PATHWAY	0.0676857271188496	0.113825849480222	T_CELL_RECEPTOR_SIGNALING_PATHWAY
PRAD	gene	TOLL_LIKE_RECEPTOR_SIGNALING_PATHWAY	-0.0812564247935337	0.0575353105235221	TOLL_LIKE_RECEPTOR_SIGNALING_PATHWAY
READ	gene	ANTIGEN_PROCESSING_AND_PRESENTATION	-0.18522183668144	0.0623560946792696	ANTIGEN_PROCESSING_AND_PRESENTATION
READ	gene	B_CELL_RECEPTOR_SIGNALING_PATHWAY	-0.121741441670423	0.222876613137823	B_CELL_RECEPTOR_SIGNALING_PATHWAY
READ	gene	CHEMOKINE_SIGNALING_PATHWAY	-0.0883670169995682	0.377131822021377	CHEMOKINE_SIGNALING_PATHWAY
READ	gene	COMPLEMENT_AND_COAGULATION_CASCADES	-0.0878524333592687	0.379927317035466	COMPLEMENT_AND_COAGULATION_CASCADES
READ	gene	CYTOSOLIC_DNA_SENSING_PATHWAY	-0.166182241990357	0.0950575126040321	CYTOSOLIC_DNA_SENSING_PATHWAY
READ	gene	FC_EPSILON_RI_SIGNALING_PATHWAY	-0.0918560071761045	0.35850901472871	FC_EPSILON_RI_SIGNALING_PATHWAY
READ	gene	FC_GAMMA_R_MEDIATED_PHAGOCYTOSIS	-0.203384942754429	0.0403397271040462	FC_GAMMA_R_MEDIATED_PHAGOCYTOSIS
READ	gene	HEMATOPOIETIC_CELL_LINEAGE	-0.137020617451625	0.169667882252427	HEMATOPOIETIC_CELL_LINEAGE
READ	gene	INTESTINAL_IMMUNE_NETWORK_FOR_IGA_PRODUCTION	-0.180918560304869	0.068802240882059	INTESTINAL_IMMUNE_NETWORK_FOR_IGA_PRODUCTION
READ	gene	LEUKOCYTE_TRANSENDOTHELIAL_MIGRATION	-0.140526571923995	0.158906654492564	LEUKOCYTE_TRANSENDOTHELIAL_MIGRATION
READ	gene	NATURAL_KILLER_CELL_MEDIATED_CYTOTOXICITY	-0.122714061298242	0.219174260228115	NATURAL_KILLER_CELL_MEDIATED_CYTOTOXICITY
READ	gene	NOD_LIKE_RECEPTOR_SIGNALING_PATHWAY	0.026305968073334	0.792975827797973	NOD_LIKE_RECEPTOR_SIGNALING_PATHWAY
READ	gene	RIG_I_LIKE_RECEPTOR_SIGNALING_PATHWAY	-0.262827835356942	0.00761206828025673	RIG_I_LIKE_RECEPTOR_SIGNALING_PATHWAY
READ	gene	T_CELL_RECEPTOR_SIGNALING_PATHWAY	0.00877054094620402	0.930283538159961	T_CELL_RECEPTOR_SIGNALING_PATHWAY
READ	gene	TOLL_LIKE_RECEPTOR_SIGNALING_PATHWAY	-0.174930163875449	0.0786590242427261	TOLL_LIKE_RECEPTOR_SIGNALING_PATHWAY
SARC	gene	ANTIGEN_PROCESSING_AND_PRESENTATION	-0.10888106401468	0.0797035884390536	ANTIGEN_PROCESSING_AND_PRESENTATION
SARC	gene	B_CELL_RECEPTOR_SIGNALING_PATHWAY	-0.0666499275192153	0.284299615074385	B_CELL_RECEPTOR_SIGNALING_PATHWAY
SARC	gene	CHEMOKINE_SIGNALING_PATHWAY	-0.211844593552355	0.000584857198872024	CHEMOKINE_SIGNALING_PATHWAY
SARC	gene	COMPLEMENT_AND_COAGULATION_CASCADES	-0.173486448209632	0.00502839953855272	COMPLEMENT_AND_COAGULATION_CASCADES
SARC	gene	CYTOSOLIC_DNA_SENSING_PATHWAY	-0.291180316685134	1.78443864884414e-06	CYTOSOLIC_DNA_SENSING_PATHWAY
SARC	gene	FC_EPSILON_RI_SIGNALING_PATHWAY	-0.100365262841905	0.106392382462417	FC_EPSILON_RI_SIGNALING_PATHWAY
SARC	gene	FC_GAMMA_R_MEDIATED_PHAGOCYTOSIS	-0.0154574849189057	0.804089278248481	FC_GAMMA_R_MEDIATED_PHAGOCYTOSIS
SARC	gene	HEMATOPOIETIC_CELL_LINEAGE	-0.134452364349286	0.0302056140394202	HEMATOPOIETIC_CELL_LINEAGE
SARC	gene	INTESTINAL_IMMUNE_NETWORK_FOR_IGA_PRODUCTION	-0.0883803267115125	0.155315164300148	INTESTINAL_IMMUNE_NETWORK_FOR_IGA_PRODUCTION
SARC	gene	LEUKOCYTE_TRANSENDOTHELIAL_MIGRATION	-0.0264507031736949	0.67118369930614	LEUKOCYTE_TRANSENDOTHELIAL_MIGRATION
SARC	gene	NATURAL_KILLER_CELL_MEDIATED_CYTOTOXICITY	-0.0608255906257007	0.328587814557487	NATURAL_KILLER_CELL_MEDIATED_CYTOTOXICITY
SARC	gene	NOD_LIKE_RECEPTOR_SIGNALING_PATHWAY	-0.230691671168975	0.000175003310032729	NOD_LIKE_RECEPTOR_SIGNALING_PATHWAY
SARC	gene	RIG_I_LIKE_RECEPTOR_SIGNALING_PATHWAY	-0.29689745928848	1.09018916782944e-06	RIG_I_LIKE_RECEPTOR_SIGNALING_PATHWAY
SARC	gene	T_CELL_RECEPTOR_SIGNALING_PATHWAY	-0.109225178169106	0.0787508687589762	T_CELL_RECEPTOR_SIGNALING_PATHWAY
SARC	gene	TOLL_LIKE_RECEPTOR_SIGNALING_PATHWAY	-0.191020907846323	0.00197599597907305	TOLL_LIKE_RECEPTOR_SIGNALING_PATHWAY
SKCM	gene	ANTIGEN_PROCESSING_AND_PRESENTATION	-0.0676227426673845	0.497329451309978	ANTIGEN_PROCESSING_AND_PRESENTATION
SKCM	gene	B_CELL_RECEPTOR_SIGNALING_PATHWAY	-0.0679577262066658	0.49519626405652	B_CELL_RECEPTOR_SIGNALING_PATHWAY
SKCM	gene	CHEMOKINE_SIGNALING_PATHWAY	0.0374852071989253	0.706974454301305	CHEMOKINE_SIGNALING_PATHWAY
SKCM	gene	COMPLEMENT_AND_COAGULATION_CASCADES	0.011411406469289	0.908917995394999	COMPLEMENT_AND_COAGULATION_CASCADES
SKCM	gene	CYTOSOLIC_DNA_SENSING_PATHWAY	-0.0584903225718947	0.557290922109658	CYTOSOLIC_DNA_SENSING_PATHWAY
SKCM	gene	FC_EPSILON_RI_SIGNALING_PATHWAY	-0.0406922627225368	0.683192658304436	FC_EPSILON_RI_SIGNALING_PATHWAY
SKCM	gene	FC_GAMMA_R_MEDIATED_PHAGOCYTOSIS	0.023448847749694	0.81412508604319	FC_GAMMA_R_MEDIATED_PHAGOCYTOSIS
SKCM	gene	HEMATOPOIETIC_CELL_LINEAGE	0.0350908986230783	0.724916409937079	HEMATOPOIETIC_CELL_LINEAGE
SKCM	gene	INTESTINAL_IMMUNE_NETWORK_FOR_IGA_PRODUCTION	-0.0516918041845127	0.604068381392964	INTESTINAL_IMMUNE_NETWORK_FOR_IGA_PRODUCTION
SKCM	gene	LEUKOCYTE_TRANSENDOTHELIAL_MIGRATION	-0.00839106308232609	0.932959315218074	LEUKOCYTE_TRANSENDOTHELIAL_MIGRATION
SKCM	gene	NATURAL_KILLER_CELL_MEDIATED_CYTOTOXICITY	-0.019978198621402	0.841244349095639	NATURAL_KILLER_CELL_MEDIATED_CYTOTOXICITY
SKCM	gene	NOD_LIKE_RECEPTOR_SIGNALING_PATHWAY	-0.0381332081437646	0.70214556533957	NOD_LIKE_RECEPTOR_SIGNALING_PATHWAY
SKCM	gene	RIG_I_LIKE_RECEPTOR_SIGNALING_PATHWAY	0.0610109364166511	0.540400597190046	RIG_I_LIKE_RECEPTOR_SIGNALING_PATHWAY
SKCM	gene	T_CELL_RECEPTOR_SIGNALING_PATHWAY	-0.0329546921184809	0.741051180773088	T_CELL_RECEPTOR_SIGNALING_PATHWAY
SKCM	gene	TOLL_LIKE_RECEPTOR_SIGNALING_PATHWAY	0.0165020579596792	0.868593804540404	TOLL_LIKE_RECEPTOR_SIGNALING_PATHWAY
STAD	gene	ANTIGEN_PROCESSING_AND_PRESENTATION	-0.0828780104053573	0.0800589889780774	ANTIGEN_PROCESSING_AND_PRESENTATION
STAD	gene	B_CELL_RECEPTOR_SIGNALING_PATHWAY	0.0224834233975321	0.635441512512266	B_CELL_RECEPTOR_SIGNALING_PATHWAY
STAD	gene	CHEMOKINE_SIGNALING_PATHWAY	-0.000220884776550323	0.996284302910863	CHEMOKINE_SIGNALING_PATHWAY
STAD	gene	COMPLEMENT_AND_COAGULATION_CASCADES	0.144785873105571	0.00214970177101259	COMPLEMENT_AND_COAGULATION_CASCADES
STAD	gene	CYTOSOLIC_DNA_SENSING_PATHWAY	-0.215381668812892	4.32814877804333e-06	CYTOSOLIC_DNA_SENSING_PATHWAY
STAD	gene	FC_EPSILON_RI_SIGNALING_PATHWAY	0.0139441576685587	0.768756821690276	FC_EPSILON_RI_SIGNALING_PATHWAY
STAD	gene	FC_GAMMA_R_MEDIATED_PHAGOCYTOSIS	0.0738363124246138	0.11903607307882	FC_GAMMA_R_MEDIATED_PHAGOCYTOSIS
STAD	gene	HEMATOPOIETIC_CELL_LINEAGE	-0.0135248259242682	0.775522085255946	HEMATOPOIETIC_CELL_LINEAGE
STAD	gene	INTESTINAL_IMMUNE_NETWORK_FOR_IGA_PRODUCTION	-0.0852467443534	0.0717737122375954	INTESTINAL_IMMUNE_NETWORK_FOR_IGA_PRODUCTION
STAD	gene	LEUKOCYTE_TRANSENDOTHELIAL_MIGRATION	0.0787802215975664	0.096207693473924	LEUKOCYTE_TRANSENDOTHELIAL_MIGRATION
STAD	gene	NATURAL_KILLER_CELL_MEDIATED_CYTOTOXICITY	-0.0268327306370154	0.5715154341563	NATURAL_KILLER_CELL_MEDIATED_CYTOTOXICITY
STAD	gene	NOD_LIKE_RECEPTOR_SIGNALING_PATHWAY	-0.0998669921652684	0.034790139204641	NOD_LIKE_RECEPTOR_SIGNALING_PATHWAY
STAD	gene	RIG_I_LIKE_RECEPTOR_SIGNALING_PATHWAY	-0.103732744471172	0.0283120894634021	RIG_I_LIKE_RECEPTOR_SIGNALING_PATHWAY
STAD	gene	T_CELL_RECEPTOR_SIGNALING_PATHWAY	0.0655386898042935	0.166587853279531	T_CELL_RECEPTOR_SIGNALING_PATHWAY
STAD	gene	TOLL_LIKE_RECEPTOR_SIGNALING_PATHWAY	-0.0492650307635758	0.298667815820598	TOLL_LIKE_RECEPTOR_SIGNALING_PATHWAY
STES	gene	ANTIGEN_PROCESSING_AND_PRESENTATION	-0.241571774422627	6.15313133778272e-10	ANTIGEN_PROCESSING_AND_PRESENTATION
STES	gene	B_CELL_RECEPTOR_SIGNALING_PATHWAY	-0.0237917804937304	0.548288494291681	B_CELL_RECEPTOR_SIGNALING_PATHWAY
STES	gene	CHEMOKINE_SIGNALING_PATHWAY	-0.127740998836945	0.00121201110795655	CHEMOKINE_SIGNALING_PATHWAY
STES	gene	COMPLEMENT_AND_COAGULATION_CASCADES	-0.108305439113295	0.00613460828589796	COMPLEMENT_AND_COAGULATION_CASCADES
STES	gene	CYTOSOLIC_DNA_SENSING_PATHWAY	-0.186705708020122	2.01176178871165e-06	CYTOSOLIC_DNA_SENSING_PATHWAY
STES	gene	FC_EPSILON_RI_SIGNALING_PATHWAY	-0.0447343818686536	0.258827372159487	FC_EPSILON_RI_SIGNALING_PATHWAY
STES	gene	FC_GAMMA_R_MEDIATED_PHAGOCYTOSIS	0.00268779332024723	0.945936612106429	FC_GAMMA_R_MEDIATED_PHAGOCYTOSIS
STES	gene	HEMATOPOIETIC_CELL_LINEAGE	-0.177199353212722	6.59794529966895e-06	HEMATOPOIETIC_CELL_LINEAGE
STES	gene	INTESTINAL_IMMUNE_NETWORK_FOR_IGA_PRODUCTION	-0.289791588227779	7.90478793533111e-14	INTESTINAL_IMMUNE_NETWORK_FOR_IGA_PRODUCTION
STES	gene	LEUKOCYTE_TRANSENDOTHELIAL_MIGRATION	-0.18313229345819	3.16671472222474e-06	LEUKOCYTE_TRANSENDOTHELIAL_MIGRATION
STES	gene	NATURAL_KILLER_CELL_MEDIATED_CYTOTOXICITY	-0.133748515050599	0.000700008184604917	NATURAL_KILLER_CELL_MEDIATED_CYTOTOXICITY
STES	gene	NOD_LIKE_RECEPTOR_SIGNALING_PATHWAY	-0.0810110716808247	0.0406393898930946	NOD_LIKE_RECEPTOR_SIGNALING_PATHWAY
STES	gene	RIG_I_LIKE_RECEPTOR_SIGNALING_PATHWAY	0.00389425449660139	0.921735093574179	RIG_I_LIKE_RECEPTOR_SIGNALING_PATHWAY
STES	gene	T_CELL_RECEPTOR_SIGNALING_PATHWAY	0.0850021162637953	0.0316816691861761	T_CELL_RECEPTOR_SIGNALING_PATHWAY
STES	gene	TOLL_LIKE_RECEPTOR_SIGNALING_PATHWAY	-0.0315436798842961	0.426024950883437	TOLL_LIKE_RECEPTOR_SIGNALING_PATHWAY
TGCT	gene	ANTIGEN_PROCESSING_AND_PRESENTATION	0.0391548954322751	0.636582603578501	ANTIGEN_PROCESSING_AND_PRESENTATION
TGCT	gene	B_CELL_RECEPTOR_SIGNALING_PATHWAY	0.023329313700879	0.778368936716168	B_CELL_RECEPTOR_SIGNALING_PATHWAY
TGCT	gene	CHEMOKINE_SIGNALING_PATHWAY	0.0626804093277188	0.44915821565643	CHEMOKINE_SIGNALING_PATHWAY
TGCT	gene	COMPLEMENT_AND_COAGULATION_CASCADES	-0.432869455676164	3.91463816917792e-08	COMPLEMENT_AND_COAGULATION_CASCADES
TGCT	gene	CYTOSOLIC_DNA_SENSING_PATHWAY	0.185694229429307	0.0238458914550874	CYTOSOLIC_DNA_SENSING_PATHWAY
TGCT	gene	FC_EPSILON_RI_SIGNALING_PATHWAY	0.147611031286211	0.0733960086760448	FC_EPSILON_RI_SIGNALING_PATHWAY
TGCT	gene	FC_GAMMA_R_MEDIATED_PHAGOCYTOSIS	0.194130837795588	0.018068253554353	FC_GAMMA_R_MEDIATED_PHAGOCYTOSIS
TGCT	gene	HEMATOPOIETIC_CELL_LINEAGE	0.0155497908918664	0.85120689748607	HEMATOPOIETIC_CELL_LINEAGE
TGCT	gene	INTESTINAL_IMMUNE_NETWORK_FOR_IGA_PRODUCTION	-0.0187796903212566	0.820775518235888	INTESTINAL_IMMUNE_NETWORK_FOR_IGA_PRODUCTION
TGCT	gene	LEUKOCYTE_TRANSENDOTHELIAL_MIGRATION	-0.203170854307417	0.0132636792232448	LEUKOCYTE_TRANSENDOTHELIAL_MIGRATION
TGCT	gene	NATURAL_KILLER_CELL_MEDIATED_CYTOTOXICITY	-0.0368837856329274	0.656278188262648	NATURAL_KILLER_CELL_MEDIATED_CYTOTOXICITY
TGCT	gene	NOD_LIKE_RECEPTOR_SIGNALING_PATHWAY	-0.0285230660211477	0.730751583044769	NOD_LIKE_RECEPTOR_SIGNALING_PATHWAY
TGCT	gene	RIG_I_LIKE_RECEPTOR_SIGNALING_PATHWAY	0.0834054430875365	0.313538518855708	RIG_I_LIKE_RECEPTOR_SIGNALING_PATHWAY
TGCT	gene	T_CELL_RECEPTOR_SIGNALING_PATHWAY	0.155338727628735	0.0594009465566725	T_CELL_RECEPTOR_SIGNALING_PATHWAY
TGCT	gene	TOLL_LIKE_RECEPTOR_SIGNALING_PATHWAY	-0.106762520966892	0.196528946436497	TOLL_LIKE_RECEPTOR_SIGNALING_PATHWAY
THCA	gene	ANTIGEN_PROCESSING_AND_PRESENTATION	-0.105578749754237	0.012190758586285	ANTIGEN_PROCESSING_AND_PRESENTATION
THCA	gene	B_CELL_RECEPTOR_SIGNALING_PATHWAY	0.096307443786306	0.0222904243278736	B_CELL_RECEPTOR_SIGNALING_PATHWAY
THCA	gene	CHEMOKINE_SIGNALING_PATHWAY	0.04769242449878	0.258579197536705	CHEMOKINE_SIGNALING_PATHWAY
THCA	gene	COMPLEMENT_AND_COAGULATION_CASCADES	-0.0482194389934338	0.253348358396641	COMPLEMENT_AND_COAGULATION_CASCADES
THCA	gene	CYTOSOLIC_DNA_SENSING_PATHWAY	-0.407708890141958	0	CYTOSOLIC_DNA_SENSING_PATHWAY
THCA	gene	FC_EPSILON_RI_SIGNALING_PATHWAY	0.251343514736043	1.46762246799881e-09	FC_EPSILON_RI_SIGNALING_PATHWAY
THCA	gene	FC_GAMMA_R_MEDIATED_PHAGOCYTOSIS	0.167003139780299	6.84020277608166e-05	FC_GAMMA_R_MEDIATED_PHAGOCYTOSIS
THCA	gene	HEMATOPOIETIC_CELL_LINEAGE	-0.0740032717789611	0.0793576691289961	HEMATOPOIETIC_CELL_LINEAGE
THCA	gene	INTESTINAL_IMMUNE_NETWORK_FOR_IGA_PRODUCTION	-0.132004118622322	0.00169566718920233	INTESTINAL_IMMUNE_NETWORK_FOR_IGA_PRODUCTION
THCA	gene	LEUKOCYTE_TRANSENDOTHELIAL_MIGRATION	-0.0131675617179629	0.75522745707429	LEUKOCYTE_TRANSENDOTHELIAL_MIGRATION
THCA	gene	NATURAL_KILLER_CELL_MEDIATED_CYTOTOXICITY	0.00780851627864243	0.853332138826949	NATURAL_KILLER_CELL_MEDIATED_CYTOTOXICITY
THCA	gene	NOD_LIKE_RECEPTOR_SIGNALING_PATHWAY	-0.0581474452353913	0.168265019874473	NOD_LIKE_RECEPTOR_SIGNALING_PATHWAY
THCA	gene	RIG_I_LIKE_RECEPTOR_SIGNALING_PATHWAY	-0.0961898288378373	0.022455225746963	RIG_I_LIKE_RECEPTOR_SIGNALING_PATHWAY
THCA	gene	T_CELL_RECEPTOR_SIGNALING_PATHWAY	0.164095582589365	9.1728645017275e-05	T_CELL_RECEPTOR_SIGNALING_PATHWAY
THCA	gene	TOLL_LIKE_RECEPTOR_SIGNALING_PATHWAY	-0.00559672985061993	0.894586467315046	TOLL_LIKE_RECEPTOR_SIGNALING_PATHWAY
THYM	gene	ANTIGEN_PROCESSING_AND_PRESENTATION	0.127476450702966	0.163505723483364	ANTIGEN_PROCESSING_AND_PRESENTATION
THYM	gene	B_CELL_RECEPTOR_SIGNALING_PATHWAY	0.00958571424178008	0.916891005946285	B_CELL_RECEPTOR_SIGNALING_PATHWAY
THYM	gene	CHEMOKINE_SIGNALING_PATHWAY	-0.0378280058841696	0.680386072780537	CHEMOKINE_SIGNALING_PATHWAY
THYM	gene	COMPLEMENT_AND_COAGULATION_CASCADES	0.09134203390745	0.319047206893019	COMPLEMENT_AND_COAGULATION_CASCADES
THYM	gene	CYTOSOLIC_DNA_SENSING_PATHWAY	0.198241377183273	0.0292796248668705	CYTOSOLIC_DNA_SENSING_PATHWAY
THYM	gene	FC_EPSILON_RI_SIGNALING_PATHWAY	-0.0583068851441704	0.525259486520352	FC_EPSILON_RI_SIGNALING_PATHWAY
THYM	gene	FC_GAMMA_R_MEDIATED_PHAGOCYTOSIS	0.00539238765827346	0.953190276423073	FC_GAMMA_R_MEDIATED_PHAGOCYTOSIS
THYM	gene	HEMATOPOIETIC_CELL_LINEAGE	-0.387245919477029	1.14424123007772e-05	HEMATOPOIETIC_CELL_LINEAGE
THYM	gene	INTESTINAL_IMMUNE_NETWORK_FOR_IGA_PRODUCTION	-0.0183889903246021	0.841327172018166	INTESTINAL_IMMUNE_NETWORK_FOR_IGA_PRODUCTION
THYM	gene	LEUKOCYTE_TRANSENDOTHELIAL_MIGRATION	-0.139124956454726	0.128033966137703	LEUKOCYTE_TRANSENDOTHELIAL_MIGRATION
THYM	gene	NATURAL_KILLER_CELL_MEDIATED_CYTOTOXICITY	-0.369375167413555	3.05423105237956e-05	NATURAL_KILLER_CELL_MEDIATED_CYTOTOXICITY
THYM	gene	NOD_LIKE_RECEPTOR_SIGNALING_PATHWAY	0.129430852511272	0.157091941739935	NOD_LIKE_RECEPTOR_SIGNALING_PATHWAY
THYM	gene	RIG_I_LIKE_RECEPTOR_SIGNALING_PATHWAY	0.247660306790189	0.00616660076952691	RIG_I_LIKE_RECEPTOR_SIGNALING_PATHWAY
THYM	gene	T_CELL_RECEPTOR_SIGNALING_PATHWAY	-0.284157151650677	0.00158495689575622	T_CELL_RECEPTOR_SIGNALING_PATHWAY
THYM	gene	TOLL_LIKE_RECEPTOR_SIGNALING_PATHWAY	0.243710857035448	0.00706562571078662	TOLL_LIKE_RECEPTOR_SIGNALING_PATHWAY
UCEC	gene	ANTIGEN_PROCESSING_AND_PRESENTATION	-0.0241662913159805	0.732169957290812	ANTIGEN_PROCESSING_AND_PRESENTATION
UCEC	gene	B_CELL_RECEPTOR_SIGNALING_PATHWAY	-0.00630428109513379	0.928868607069658	B_CELL_RECEPTOR_SIGNALING_PATHWAY
UCEC	gene	CHEMOKINE_SIGNALING_PATHWAY	-0.0112571836963283	0.873349961083113	CHEMOKINE_SIGNALING_PATHWAY
UCEC	gene	COMPLEMENT_AND_COAGULATION_CASCADES	0.0752783812006031	0.285771369101656	COMPLEMENT_AND_COAGULATION_CASCADES
UCEC	gene	CYTOSOLIC_DNA_SENSING_PATHWAY	-0.209079915236668	0.00275623408606229	CYTOSOLIC_DNA_SENSING_PATHWAY
UCEC	gene	FC_EPSILON_RI_SIGNALING_PATHWAY	-0.00604964236618026	0.93173458842413	FC_EPSILON_RI_SIGNALING_PATHWAY
UCEC	gene	FC_GAMMA_R_MEDIATED_PHAGOCYTOSIS	0.0818071747525325	0.245918069488883	FC_GAMMA_R_MEDIATED_PHAGOCYTOSIS
UCEC	gene	HEMATOPOIETIC_CELL_LINEAGE	-0.0522267619544642	0.459283602752711	HEMATOPOIETIC_CELL_LINEAGE
UCEC	gene	INTESTINAL_IMMUNE_NETWORK_FOR_IGA_PRODUCTION	-0.0885382447032363	0.209059989031428	INTESTINAL_IMMUNE_NETWORK_FOR_IGA_PRODUCTION
UCEC	gene	LEUKOCYTE_TRANSENDOTHELIAL_MIGRATION	-0.0163922785148586	0.816439075981244	LEUKOCYTE_TRANSENDOTHELIAL_MIGRATION
UCEC	gene	NATURAL_KILLER_CELL_MEDIATED_CYTOTOXICITY	-0.0660009239603641	0.349488402523694	NATURAL_KILLER_CELL_MEDIATED_CYTOTOXICITY
UCEC	gene	NOD_LIKE_RECEPTOR_SIGNALING_PATHWAY	-0.0572693260799382	0.417026950603819	NOD_LIKE_RECEPTOR_SIGNALING_PATHWAY
UCEC	gene	RIG_I_LIKE_RECEPTOR_SIGNALING_PATHWAY	-0.0624818884554459	0.375834056292774	RIG_I_LIKE_RECEPTOR_SIGNALING_PATHWAY
UCEC	gene	T_CELL_RECEPTOR_SIGNALING_PATHWAY	0.0262973664250535	0.709572337011234	T_CELL_RECEPTOR_SIGNALING_PATHWAY
UCEC	gene	TOLL_LIKE_RECEPTOR_SIGNALING_PATHWAY	-0.0819097475363082	0.245324463501146	TOLL_LIKE_RECEPTOR_SIGNALING_PATHWAY
UCS	gene	ANTIGEN_PROCESSING_AND_PRESENTATION	-0.0925634835558832	0.493451872556548	ANTIGEN_PROCESSING_AND_PRESENTATION
UCS	gene	B_CELL_RECEPTOR_SIGNALING_PATHWAY	0.0874426745916572	0.517766291218536	B_CELL_RECEPTOR_SIGNALING_PATHWAY
UCS	gene	CHEMOKINE_SIGNALING_PATHWAY	0.0842664766265044	0.533144412384913	CHEMOKINE_SIGNALING_PATHWAY
UCS	gene	COMPLEMENT_AND_COAGULATION_CASCADES	0.0564909495230758	0.676399003451276	COMPLEMENT_AND_COAGULATION_CASCADES
UCS	gene	CYTOSOLIC_DNA_SENSING_PATHWAY	-0.23474695777145	0.0788005050608922	CYTOSOLIC_DNA_SENSING_PATHWAY
UCS	gene	FC_EPSILON_RI_SIGNALING_PATHWAY	0.156962517808523	0.243601679562283	FC_EPSILON_RI_SIGNALING_PATHWAY
UCS	gene	FC_GAMMA_R_MEDIATED_PHAGOCYTOSIS	0.0571067430061156	0.67306939198415	FC_GAMMA_R_MEDIATED_PHAGOCYTOSIS
UCS	gene	HEMATOPOIETIC_CELL_LINEAGE	-0.135409745902129	0.315230598611127	HEMATOPOIETIC_CELL_LINEAGE
UCS	gene	INTESTINAL_IMMUNE_NETWORK_FOR_IGA_PRODUCTION	-0.0639452916861896	0.636523710530632	INTESTINAL_IMMUNE_NETWORK_FOR_IGA_PRODUCTION
UCS	gene	LEUKOCYTE_TRANSENDOTHELIAL_MIGRATION	0.0864055487254849	0.522763067001472	LEUKOCYTE_TRANSENDOTHELIAL_MIGRATION
UCS	gene	NATURAL_KILLER_CELL_MEDIATED_CYTOTOXICITY	0.0807661768281726	0.550347808687012	NATURAL_KILLER_CELL_MEDIATED_CYTOTOXICITY
UCS	gene	NOD_LIKE_RECEPTOR_SIGNALING_PATHWAY	0.0331880277175156	0.806394145094596	NOD_LIKE_RECEPTOR_SIGNALING_PATHWAY
UCS	gene	RIG_I_LIKE_RECEPTOR_SIGNALING_PATHWAY	0.118848142226689	0.378571512459957	RIG_I_LIKE_RECEPTOR_SIGNALING_PATHWAY
UCS	gene	T_CELL_RECEPTOR_SIGNALING_PATHWAY	0.17601970559944	0.190286876761638	T_CELL_RECEPTOR_SIGNALING_PATHWAY
UCS	gene	TOLL_LIKE_RECEPTOR_SIGNALING_PATHWAY	0.0769741853799799	0.569279577053151	TOLL_LIKE_RECEPTOR_SIGNALING_PATHWAY
UVM	gene	ANTIGEN_PROCESSING_AND_PRESENTATION	-0.204010834361016	0.0713248897396994	ANTIGEN_PROCESSING_AND_PRESENTATION
UVM	gene	B_CELL_RECEPTOR_SIGNALING_PATHWAY	-0.0429932140192785	0.706756920962602	B_CELL_RECEPTOR_SIGNALING_PATHWAY
UVM	gene	CHEMOKINE_SIGNALING_PATHWAY	-0.122966434887529	0.28030592785235	CHEMOKINE_SIGNALING_PATHWAY
UVM	gene	COMPLEMENT_AND_COAGULATION_CASCADES	-0.0177353094071599	0.876715304920722	COMPLEMENT_AND_COAGULATION_CASCADES
UVM	gene	CYTOSOLIC_DNA_SENSING_PATHWAY	-0.0772100669661051	0.498830948775955	CYTOSOLIC_DNA_SENSING_PATHWAY
UVM	gene	FC_EPSILON_RI_SIGNALING_PATHWAY	-0.0412890662382199	0.717882728299984	FC_EPSILON_RI_SIGNALING_PATHWAY
UVM	gene	FC_GAMMA_R_MEDIATED_PHAGOCYTOSIS	-0.0166276133494718	0.884360454812264	FC_GAMMA_R_MEDIATED_PHAGOCYTOSIS
UVM	gene	HEMATOPOIETIC_CELL_LINEAGE	-0.140774779199591	0.215915244829799	HEMATOPOIETIC_CELL_LINEAGE
UVM	gene	INTESTINAL_IMMUNE_NETWORK_FOR_IGA_PRODUCTION	-0.0934481608227636	0.412705885647072	INTESTINAL_IMMUNE_NETWORK_FOR_IGA_PRODUCTION
UVM	gene	LEUKOCYTE_TRANSENDOTHELIAL_MIGRATION	-0.0752989869544894	0.509548010090275	LEUKOCYTE_TRANSENDOTHELIAL_MIGRATION
UVM	gene	NATURAL_KILLER_CELL_MEDIATED_CYTOTOXICITY	-0.0790359395886679	0.488702526856883	NATURAL_KILLER_CELL_MEDIATED_CYTOTOXICITY
UVM	gene	NOD_LIKE_RECEPTOR_SIGNALING_PATHWAY	-0.0782447281188907	0.493078120566592	NOD_LIKE_RECEPTOR_SIGNALING_PATHWAY
UVM	gene	RIG_I_LIKE_RECEPTOR_SIGNALING_PATHWAY	-0.0807644323380274	0.479215354945957	RIG_I_LIKE_RECEPTOR_SIGNALING_PATHWAY
UVM	gene	T_CELL_RECEPTOR_SIGNALING_PATHWAY	-0.17185113123561	0.129926761920178	T_CELL_RECEPTOR_SIGNALING_PATHWAY
UVM	gene	TOLL_LIKE_RECEPTOR_SIGNALING_PATHWAY	-0.0687501904815642	0.547148738471118	TOLL_LIKE_RECEPTOR_SIGNALING_PATHWAY
WT	gene	ANTIGEN_PROCESSING_AND_PRESENTATION	0.068208789603908	0.442453008965343	ANTIGEN_PROCESSING_AND_PRESENTATION
WT	gene	B_CELL_RECEPTOR_SIGNALING_PATHWAY	0.400178360351663	2.61705758530795e-06	B_CELL_RECEPTOR_SIGNALING_PATHWAY
WT	gene	CHEMOKINE_SIGNALING_PATHWAY	0.32801106236302	0.000147780631927663	CHEMOKINE_SIGNALING_PATHWAY
WT	gene	COMPLEMENT_AND_COAGULATION_CASCADES	0.0913392263096227	0.30325868086002	COMPLEMENT_AND_COAGULATION_CASCADES
WT	gene	CYTOSOLIC_DNA_SENSING_PATHWAY	0.139565376129575	0.114689786840458	CYTOSOLIC_DNA_SENSING_PATHWAY
WT	gene	FC_EPSILON_RI_SIGNALING_PATHWAY	0.431868791883689	3.21772253286667e-07	FC_EPSILON_RI_SIGNALING_PATHWAY
WT	gene	FC_GAMMA_R_MEDIATED_PHAGOCYTOSIS	0.479136065731915	9.23803011865232e-09	FC_GAMMA_R_MEDIATED_PHAGOCYTOSIS
WT	gene	HEMATOPOIETIC_CELL_LINEAGE	0.161750914647408	0.0670506086220901	HEMATOPOIETIC_CELL_LINEAGE
WT	gene	INTESTINAL_IMMUNE_NETWORK_FOR_IGA_PRODUCTION	0.0599395326815603	0.499826379511352	INTESTINAL_IMMUNE_NETWORK_FOR_IGA_PRODUCTION
WT	gene	LEUKOCYTE_TRANSENDOTHELIAL_MIGRATION	0.237412658597151	0.00674679627049191	LEUKOCYTE_TRANSENDOTHELIAL_MIGRATION
WT	gene	NATURAL_KILLER_CELL_MEDIATED_CYTOTOXICITY	0.374067860130322	1.26048587529848e-05	NATURAL_KILLER_CELL_MEDIATED_CYTOTOXICITY
WT	gene	NOD_LIKE_RECEPTOR_SIGNALING_PATHWAY	0.22695448072477	0.00969673332455523	NOD_LIKE_RECEPTOR_SIGNALING_PATHWAY
WT	gene	RIG_I_LIKE_RECEPTOR_SIGNALING_PATHWAY	0.19777166361443	0.0246637117699806	RIG_I_LIKE_RECEPTOR_SIGNALING_PATHWAY
WT	gene	T_CELL_RECEPTOR_SIGNALING_PATHWAY	0.485750353047086	5.37751088103278e-09	T_CELL_RECEPTOR_SIGNALING_PATHWAY
WT	gene	TOLL_LIKE_RECEPTOR_SIGNALING_PATHWAY	0.321556121783676	0.000202551064484968	TOLL_LIKE_RECEPTOR_SIGNALING_PATHWAY
