# Supplementary material for: Identification of immunological and prognostic value of SHROOM2 in pan-cancer and experimental verification of its role in promoting malignant phenotypes in breast cancer
Source: PeerJ. 2025 Sep 25;13:e20051. doi: 10.7717/peerj.20051 (PMC12476865; doi:10.7717/peerj.20051)
Supplement: Supplemental Information 26 [file peerj-13-20051-s026.txt]

cancer	ANTIGEN_PROCESSING_AND_PRESENTATION	B_CELL_RECEPTOR_SIGNALING_PATHWAY	CHEMOKINE_SIGNALING_PATHWAY	COMPLEMENT_AND_COAGULATION_CASCADES	CYTOSOLIC_DNA_SENSING_PATHWAY	FC_EPSILON_RI_SIGNALING_PATHWAY	FC_GAMMA_R_MEDIATED_PHAGOCYTOSIS	HEMATOPOIETIC_CELL_LINEAGE	INTESTINAL_IMMUNE_NETWORK_FOR_IGA_PRODUCTION	LEUKOCYTE_TRANSENDOTHELIAL_MIGRATION	NATURAL_KILLER_CELL_MEDIATED_CYTOTOXICITY	NOD_LIKE_RECEPTOR_SIGNALING_PATHWAY	RIG_I_LIKE_RECEPTOR_SIGNALING_PATHWAY	T_CELL_RECEPTOR_SIGNALING_PATHWAY	TOLL_LIKE_RECEPTOR_SIGNALING_PATHWAY
ACC	-0.0941589384459493	-0.031035774629469	-0.0566425891056255	-0.053842665346169	-0.220983654085558	-0.096919426659498	-0.200792654580745	-0.100284593243634	-0.0854173924363784	-0.0551177479971891	-0.131990772153536	-0.0213214851541714	0.0206116453278303	0.0684863980599464	0.0217947117050655
BLCA	-0.253916655372643	-0.109522805932219	-0.29856909728969	-0.349129851859153	-0.0721974292000513	0.0340445503069915	-0.25460755991553	-0.325220611971289	-0.302173411710233	-0.287628714659445	-0.189632652155214	-0.157582271846531	-0.0313461264531277	-0.134422921836601	-0.199897497474597
BRCA	-0.111419254362845	-0.169965732923135	-0.283715760747171	-0.202823537472484	-0.135885273807935	-0.212647745451001	-0.18599307279408	-0.274477292988541	-0.234232685259427	-0.212453977844348	-0.228887723880538	-0.339873364712574	0.0199258769042378	-0.122664513949648	-0.189615644016465
CESC	-0.0991064253152062	0.32430744882129	0.222277290953111	-0.0527914242811896	0.00694632735136742	0.287734559398459	0.332281924693662	-0.0174416127076697	-0.139719743496255	0.0787273935272571	0.0963577144144577	0.0637991249249872	0.111514506548423	0.325434720979454	0.2416630126532
CHOL	-0.330917715982641	-0.206008301389154	-0.222214902649701	0.253178734326357	-0.417879966648993	-0.377034061032979	-0.342776204709871	-0.170564596193322	-0.309440675287769	-0.303313789445367	-0.236774491587022	-0.473219580709399	-0.23690625257288	-0.294617564378732	-0.150207523878244
COAD	-0.135249614994678	0.101419351306516	0.0284249361518421	-0.0336476205333544	-0.258068712102771	0.128304625882133	0.0343569634131869	-0.0594843818687818	-0.1291464018982	0.0724567635799601	-0.0664251587314464	-0.0720960265002163	-0.167144097127876	0.120314661819298	-0.152075194406305
COADREAD	-0.155244679420972	0.0368194117754992	0.000407985438151975	-0.0492809537716026	-0.247012025655468	0.0719159768872079	-0.0196931663237876	-0.0863480495796317	-0.154105632640209	0.0261221594900817	-0.0874332129052085	-0.0565061330684858	-0.200615223167348	0.091230834891416	-0.163982792227299
DLBC	-0.0582249205945815	-0.0213934663555066	0.189014166259868	0.128418618312379	-0.0805435098195155	0.109627060027137	0.169470945643216	0.132523851045463	-0.122867881095815	0.385834056730529	0.0469499856234362	0.220005782385683	0.264469500297533	0.121480196791674	0.214108124093084
ESCA	-0.273102167909187	0.0444361554027164	-0.0740130679663001	-0.234201775613473	0.0388520709332181	0.0622845407709898	0.0169260407648403	-0.200231010035557	-0.326821959113555	-0.305658050083492	-0.0719513564998025	-0.0237698716320424	0.0743597949357893	0.142635336913086	0.151355223485617
GBM	-0.184547995455359	-0.0893566381571058	-0.0794997926667325	-0.0987653747365592	-0.211913650018769	0.0376783617140272	-0.101734677727603	-0.18991289798748	-0.238257492221293	-0.0575331527324682	-0.0696987669714912	-0.185138754953838	-0.110803843886671	0.0513294027235043	-0.178600086174083
GBMLGG	-0.265517881509154	-0.379544082849102	-0.254795414000724	-0.17794578601574	-0.454194279795359	-0.137879304850492	-0.215180896039497	-0.320136879141078	-0.281084674738331	-0.215947011449008	-0.259500060099233	-0.480068320158178	-0.224933060375967	-0.227395825179754	-0.337879440945712
HNSC	-0.0599671337730393	0.174927016056297	0.0476999130135945	-0.0977144565713021	-0.0826338822440445	0.225583064666449	0.152646360466998	-0.0635284028635837	-0.0857530476049583	-0.0346546586472297	0.00138519525472375	0.00821736941428754	0.0264467201481931	0.139238776421154	0.0166730130995565
KICH	-0.0697155556700128	0.214776642410469	-0.0265426998934479	-0.387042398266387	0.416572861445502	0.545643911685009	0.52089937268559	-0.100691345292303	-0.119302553321497	-0.294955843606939	0.276080818992933	0.113921018692654	0.286048392229544	0.289609916124513	0.0926684078020249
KIPAN	-0.381293330795224	-0.217192956854529	-0.354961769963692	-0.277683281674939	-0.461797488431698	-0.0663011137832553	-0.0716347530800047	-0.355769136797636	-0.451290920144167	-0.282175077872345	-0.421530705396802	-0.445196857838437	-0.447838647129385	-0.339987936556598	-0.455528759079713
KIRC	-0.477989053317732	-0.21671129188131	-0.349919963612421	-0.0856845094774035	-0.568156592600138	-0.123961067869827	-0.106492954709045	-0.317478094822775	-0.508193348698603	-0.114925822465704	-0.43162928797905	-0.50693083374828	-0.573804417662617	-0.376024665245455	-0.491004578422925
KIRP	-0.0451773711271056	0.145402246005035	0.0588455354182962	-0.0267698385761608	-0.216071832907244	0.20147449591961	0.128484997563356	0.0428311459392039	-0.0849775555650168	0.0682061083782249	-0.0567550002857876	-0.0564812712556127	-0.155404195540806	0.157863619432843	-0.045849447059113
LAML	-0.0520707905765675	0.116055433130011	0.103749573573638	0.358104221270254	-0.0570291567172326	0.237519511377136	0.165722528582298	0.105167952349453	-0.0500246699335848	0.169735308872419	0.151002379102198	0.00971807979172014	0.0581972333561393	0.199521263164539	0.0828685482157678
LGG	-0.415033444404145	-0.492218832113263	-0.288748957462974	-0.379856534664768	-0.600456296575659	-0.131702994449255	-0.273195701506993	-0.505286672394657	-0.424666479193885	-0.388707461707875	-0.400993370980164	-0.623993670367728	-0.342586345641481	-0.304294967180299	-0.465201540575469
LIHC	-0.0344511174439077	0.189246761570761	0.217152001118189	0.201912734724009	-0.176788051576042	0.222698105486898	0.160174045601454	0.0420369816730208	0.0112316892573242	0.15516481888305	0.114938310671921	-0.0535813193705788	0.000466403282352537	0.168046864490818	0.168651280077077
LUAD	-0.0119769632169773	0.143641054409765	0.14844055362266	0.191828740057015	-0.195440760139314	0.224951154875806	0.20237018541876	0.132686511826626	0.0623411761457096	0.248200701440625	0.0965654090446385	0.0158483215658134	-0.18529141639783	0.148737774167142	-0.0171954223847592
LUSC	-0.34143606620424	-0.156193335382707	-0.232327878241557	-0.268797164773415	-0.261249356550066	-0.159108574294528	-0.146959371194513	-0.319232437154426	-0.345804028415032	-0.241779258626077	-0.264084566770667	-0.21842099504301	-0.118223168830207	-0.0854669935792144	-0.261944235239731
MESO	-0.0668468084147127	-0.192256342238143	-0.216270158212617	-0.152066236565494	-0.138140957321093	-0.0591824367887041	-0.14636124650856	-0.205479889478736	-0.111702976242554	-0.220243601766648	-0.18988685754996	-0.0384129921565118	-0.0539877972799943	-0.0801523762791272	-0.0650059010800471
OV	-0.0661695552690994	0.0559866956980108	0.115385499739153	0.13730677768878	-0.199160372340207	0.0720639570302857	0.0744776034401481	0.0606857154222981	-0.0847086479304491	0.135848908854527	0.0263454896186805	-0.01075931842194	-0.0727385458992591	0.138053533925341	-0.0499305774271391
PAAD	-0.0143505452686085	-0.046364065730498	0.0419090067332521	-0.0152921193998405	-0.242395619502744	0.0753727106086776	0.00457748354073591	-0.0630366960394493	-0.0297889769277419	-0.00259480312909296	-0.0621030844801516	-0.0948889744196691	-0.182459349910216	-0.00201054941341303	-0.0193460638358956
PCPG	-0.0223487541966519	-0.085736245554929	-0.0667046675255809	0.0731723379311863	-0.0199061437062117	0.0643237910829193	-0.0532178358875479	-0.0467738302002577	-0.019097427680312	0.0117150644667869	0.0258521614080879	0.013307802899475	0.0299986316172176	0.00292207826152072	0.0365198048642311
PRAD	-0.216106411355313	-0.0141286431583617	-0.0735960485033749	-0.221468722417871	-0.382063022622468	0.0965441457107463	0.0492562221119987	-0.124481270524811	-0.212437770406095	-0.176907102511461	-0.0778398289984188	-0.236858177924558	-0.112221720907046	0.0676857271188496	-0.0812564247935337
READ	-0.18522183668144	-0.121741441670423	-0.0883670169995682	-0.0878524333592687	-0.166182241990357	-0.0918560071761045	-0.203384942754429	-0.137020617451625	-0.180918560304869	-0.140526571923995	-0.122714061298242	0.026305968073334	-0.262827835356942	0.00877054094620402	-0.174930163875449
SARC	-0.10888106401468	-0.0666499275192153	-0.211844593552355	-0.173486448209632	-0.291180316685134	-0.100365262841905	-0.0154574849189057	-0.134452364349286	-0.0883803267115125	-0.0264507031736949	-0.0608255906257007	-0.230691671168975	-0.29689745928848	-0.109225178169106	-0.191020907846323
SKCM	-0.0676227426673845	-0.0679577262066658	0.0374852071989253	0.011411406469289	-0.0584903225718947	-0.0406922627225368	0.023448847749694	0.0350908986230783	-0.0516918041845127	-0.00839106308232609	-0.019978198621402	-0.0381332081437646	0.0610109364166511	-0.0329546921184809	0.0165020579596792
STAD	-0.0828780104053573	0.0224834233975321	-0.000220884776550323	0.144785873105571	-0.215381668812892	0.0139441576685587	0.0738363124246138	-0.0135248259242682	-0.0852467443534	0.0787802215975664	-0.0268327306370154	-0.0998669921652684	-0.103732744471172	0.0655386898042935	-0.0492650307635758
STES	-0.241571774422627	-0.0237917804937304	-0.127740998836945	-0.108305439113295	-0.186705708020122	-0.0447343818686536	0.00268779332024723	-0.177199353212722	-0.289791588227779	-0.18313229345819	-0.133748515050599	-0.0810110716808247	0.00389425449660139	0.0850021162637953	-0.0315436798842961
TGCT	0.0391548954322751	0.023329313700879	0.0626804093277188	-0.432869455676164	0.185694229429307	0.147611031286211	0.194130837795588	0.0155497908918664	-0.0187796903212566	-0.203170854307417	-0.0368837856329274	-0.0285230660211477	0.0834054430875365	0.155338727628735	-0.106762520966892
THCA	-0.105578749754237	0.096307443786306	0.04769242449878	-0.0482194389934338	-0.407708890141958	0.251343514736043	0.167003139780299	-0.0740032717789611	-0.132004118622322	-0.0131675617179629	0.00780851627864243	-0.0581474452353913	-0.0961898288378373	0.164095582589365	-0.00559672985061993
THYM	0.127476450702966	0.00958571424178008	-0.0378280058841696	0.09134203390745	0.198241377183273	-0.0583068851441704	0.00539238765827346	-0.387245919477029	-0.0183889903246021	-0.139124956454726	-0.369375167413555	0.129430852511272	0.247660306790189	-0.284157151650677	0.243710857035448
UCEC	-0.0241662913159805	-0.00630428109513379	-0.0112571836963283	0.0752783812006031	-0.209079915236668	-0.00604964236618026	0.0818071747525325	-0.0522267619544642	-0.0885382447032363	-0.0163922785148586	-0.0660009239603641	-0.0572693260799382	-0.0624818884554459	0.0262973664250535	-0.0819097475363082
UCS	-0.0925634835558832	0.0874426745916572	0.0842664766265044	0.0564909495230758	-0.23474695777145	0.156962517808523	0.0571067430061156	-0.135409745902129	-0.0639452916861896	0.0864055487254849	0.0807661768281726	0.0331880277175156	0.118848142226689	0.17601970559944	0.0769741853799799
UVM	-0.204010834361016	-0.0429932140192785	-0.122966434887529	-0.0177353094071599	-0.0772100669661051	-0.0412890662382199	-0.0166276133494718	-0.140774779199591	-0.0934481608227636	-0.0752989869544894	-0.0790359395886679	-0.0782447281188907	-0.0807644323380274	-0.17185113123561	-0.0687501904815642
WT	0.068208789603908	0.400178360351663	0.32801106236302	0.0913392263096227	0.139565376129575	0.431868791883689	0.479136065731915	0.161750914647408	0.0599395326815603	0.237412658597151	0.374067860130322	0.22695448072477	0.19777166361443	0.485750353047086	0.321556121783676
