# Supplementary material for: Identification of immunological and prognostic value of SHROOM2 in pan-cancer and experimental verification of its role in promoting malignant phenotypes in breast cancer
Source: PeerJ. 2025 Sep 25;13:e20051. doi: 10.7717/peerj.20051 (PMC12476865; doi:10.7717/peerj.20051)
Supplement: Supplemental Information 27 [file peerj-13-20051-s027.txt]

cancer	ANTIGEN_PROCESSING_AND_PRESENTATION	B_CELL_RECEPTOR_SIGNALING_PATHWAY	CHEMOKINE_SIGNALING_PATHWAY	COMPLEMENT_AND_COAGULATION_CASCADES	CYTOSOLIC_DNA_SENSING_PATHWAY	FC_EPSILON_RI_SIGNALING_PATHWAY	FC_GAMMA_R_MEDIATED_PHAGOCYTOSIS	HEMATOPOIETIC_CELL_LINEAGE	INTESTINAL_IMMUNE_NETWORK_FOR_IGA_PRODUCTION	LEUKOCYTE_TRANSENDOTHELIAL_MIGRATION	NATURAL_KILLER_CELL_MEDIATED_CYTOTOXICITY	NOD_LIKE_RECEPTOR_SIGNALING_PATHWAY	RIG_I_LIKE_RECEPTOR_SIGNALING_PATHWAY	T_CELL_RECEPTOR_SIGNALING_PATHWAY	TOLL_LIKE_RECEPTOR_SIGNALING_PATHWAY
ACC	0.41533628606026	0.788739423678364	0.624629233638451	0.641876157985374	0.0534389661750478	0.401732790823824	0.0799441713650446	0.385508913573215	0.460133904318204	0.63399771673356	0.252505545946825	0.853969549581872	0.858780300750055	0.553963339180597	0.850765324123397
BLCA	1.08012859323381e-07	0.0237785928327412	3.2098834701344e-10	1.17683640610267e-13	0.136829566275212	0.483421499584709	9.94913516016993e-08	5.95656857171889e-12	1.91599180965341e-10	1.47195367006248e-09	8.20729636754614e-05	0.00110116485308476	0.51877532222063	0.00545385143254307	3.24246850973431e-05
BRCA	0.000106288862798731	2.89993540292244e-09	0	1.18305365504057e-12	2.20052215604838e-06	8.68194405256872e-14	7.68958230423777e-11	0	2.22044604925031e-16	9.14823772291129e-14	8.88178419700125e-16	0	0.489540468319239	1.95664866589063e-05	3.23177040684186e-11
CESC	0.0829763535693138	5.98704863463695e-09	8.56642187934131e-05	0.356606730996278	0.90352117192809	2.89986878510007e-07	2.39086261899502e-09	0.76083973265982	0.0142804298407497	0.168844931392344	0.0919191111190443	0.265096221097574	0.0509365606242662	5.266900693357e-09	1.86373522887973e-05
CHOL	0.0263938507901411	0.174567789766519	0.142340835310346	0.0933382565825078	0.00428593165222857	0.0106786965653818	0.0211650123367084	0.262621162099769	0.0385977661278194	0.0428236503300266	0.117349500318	0.00102709445470595	0.117139615159651	0.0494620308432432	0.324687776414965
COAD	0.0140821936898456	0.0661628241353682	0.607445576348871	0.543080093467364	2.09827959496423e-06	0.0199117121039771	0.534605949338662	0.282018815108669	0.0191083898371134	0.189868478826414	0.229524339509344	0.192088939115029	0.00235320408421602	0.0291142448523853	0.00570993854438395
COADREAD	0.00122400289761138	0.445803687402717	0.99326162555911	0.307373702359123	2.05922216167664e-07	0.136064124008461	0.683499092994787	0.0733298865773173	0.00133097523003123	0.588626491550144	0.0697758106251127	0.241748944317221	2.72254147026807e-05	0.058431172664098	0.00063164894344192
DLBC	0.697460096366032	0.886500983952072	0.203220892008085	0.389647590057342	0.590449121641917	0.463227532434262	0.254782560961721	0.374541492576907	0.410632109410954	0.00739512356824035	0.753993132041439	0.137294064302234	0.0724268730025002	0.415977747888479	0.14841715876251
ESCA	0.000126786023154413	0.5405330257489	0.307605955902538	0.00107700544188338	0.59262445545082	0.39076110658498	0.815746429441169	0.00535902571503177	3.71546458666216e-06	1.62298338275413e-05	0.321313154387336	0.743470867636494	0.305339046254312	0.0484261009369031	0.0361147699353581
GBM	0.0206780249069181	0.265744398373093	0.322302726296612	0.218454289165624	0.0077129865921628	0.639425446120185	0.204855970611977	0.017204462322725	0.00265670271744467	0.474163774821965	0.385723041614805	0.0202679869734748	0.167115580700712	0.523189184734417	0.0252213674917312
GBMLGG	3.29025695577911e-12	0	2.49604781288326e-11	3.82740002380366e-06	0	0.000358864605704223	2.04008561155433e-08	0	1.46993528460371e-13	1.81237298502168e-08	1.03765884773566e-11	0	4.37605551795173e-09	2.93305424392543e-09	0
HNSC	0.155687494917514	3.04767603931388e-05	0.258929544255576	0.0205113191527855	0.0502357210678968	6.45492650441781e-08	0.000281270477557216	0.132528561285034	0.0421408805239822	0.412239377124424	0.97386191918224	0.845882309341389	0.531528963608982	0.000934107994654099	0.693280710901245
KICH	0.33282236608007	0.00256829528855107	0.712626774441002	2.27875860403515e-08	1.38401512472797e-09	0	5.77315972805081e-15	0.161333644800075	0.0966739214379264	2.8408945679681e-05	9.35754280626533e-05	0.112793876945185	5.03926010058109e-05	4.01640704037476e-05	0.197572479505386
KIPAN	0	2.79243295153719e-12	0	0	0	0.0348647413498588	0.0226028634599644	0	0	0	0	0	0	0	0
KIRC	0	1.9145824037281e-08	0	0.0278440233056376	0	0.00143028661077027	0.00621201754004064	0	0	0.00313222921918732	0	0	0	0	0
KIRP	0.357442810283471	0.00291923918815273	0.230492146156194	0.585676247771976	8.51680066871197e-06	3.40628424053691e-05	0.00862026552478534	0.382983809363586	0.0830569100201761	0.164453977512936	0.247508063609332	0.249799335101505	0.00145617699350598	0.00121944442862776	0.350328145565487
LAML	0.503940610797716	0.135292334052765	0.182114270827344	2.01908602082135e-06	0.464144290571709	0.00199666703932122	0.0323269709186822	0.176178446325971	0.520868113740932	0.028312708864872	0.0514259272408757	0.900804643989636	0.455028126369807	0.00973614173438886	0.287017760291322
LGG	0	0	2.50433007664697e-11	0	0	0.00277442030319452	2.99741564901979e-10	0	0	0	0	0	1.33226762955019e-15	1.79034564951053e-12	0
LIHC	0.481869508526759	9.71959282241031e-05	7.27959950319601e-06	3.13179644162442e-05	0.000276223415442312	4.1679477715828e-06	0.00100132776068973	0.39073543381827	0.818692214089656	0.00144268072443365	0.0185973747739587	0.273826949745761	0.99240543707826	0.000552025446119098	0.000526778657442772
LUAD	0.765799532106291	0.000329483965062494	0.000205423306191665	1.46825841307319e-06	9.20319239483547e-07	1.45105558679859e-08	3.66484880887086e-07	0.000917955904092604	0.120682829703504	3.58606921935234e-10	0.0160763734598994	0.693457605397949	3.34444385874377e-06	0.000199405319271317	0.668887023148532
LUSC	0	0.00011154479351938	6.97275703842593e-09	1.66076041807628e-11	6.27264906682967e-11	8.24915887580602e-05	0.000280175092846058	8.88178419700125e-16	0	1.59674806710086e-09	3.82640585883109e-11	5.44910752076078e-08	0.00353484124567816	0.0352743600380718	5.56004131624377e-11
MESO	0.538438500783908	0.0744247467835888	0.0442267567186916	0.159707454655255	0.201961155768668	0.586090261799011	0.176145581279698	0.0562240420413789	0.302984566537208	0.0403813944053324	0.078137826368986	0.723907985793544	0.619440340113047	0.460522419577582	0.549707778280037
OV	0.252425869771459	0.333018970513252	0.0454765324368811	0.0171455382043115	0.000509311858439609	0.212513998633499	0.197553848903564	0.293973531091739	0.142604253348408	0.0183724327892418	0.648926230319387	0.852526399312782	0.208253143260701	0.016545253322449	0.388028969833616
PAAD	0.847526445173331	0.534263955539325	0.574296693667754	0.837656081235416	0.000977679650155494	0.311888732483006	0.951097617002347	0.397891222009365	0.689749533401489	0.972267386338626	0.404930343091568	0.202599871706342	0.0136905395155877	0.97851003032445	0.79546649522471
PCPG	0.765864747872042	0.252471358670822	0.37363040654835	0.328975311846185	0.790828719612505	0.390963805472557	0.478001224780602	0.532951869418415	0.799142459200766	0.875966457100796	0.730482051524123	0.859267330613497	0.689333336589141	0.968945597288066	0.626461338136554
PRAD	3.34019525372042e-07	0.741625379396252	0.0854939469220306	1.66791106703812e-07	0	0.0239401047068453	0.250115495719669	0.00354480597454909	5.31762752498111e-07	3.16987282349412e-05	0.0688936497266441	2.05919381546238e-08	0.008615562094481	0.113825849480222	0.0575353105235221
READ	0.0623560946792696	0.222876613137823	0.377131822021377	0.379927317035466	0.0950575126040321	0.35850901472871	0.0403397271040462	0.169667882252427	0.068802240882059	0.158906654492564	0.219174260228115	0.792975827797973	0.00761206828025673	0.930283538159961	0.0786590242427261
SARC	0.0797035884390536	0.284299615074385	0.000584857198872024	0.00502839953855272	1.78443864884414e-06	0.106392382462417	0.804089278248481	0.0302056140394202	0.155315164300148	0.67118369930614	0.328587814557487	0.000175003310032729	1.09018916782944e-06	0.0787508687589762	0.00197599597907305
SKCM	0.497329451309978	0.49519626405652	0.706974454301305	0.908917995394999	0.557290922109658	0.683192658304436	0.81412508604319	0.724916409937079	0.604068381392964	0.932959315218074	0.841244349095639	0.70214556533957	0.540400597190046	0.741051180773088	0.868593804540404
STAD	0.0800589889780774	0.635441512512266	0.996284302910863	0.00214970177101259	4.32814877804333e-06	0.768756821690276	0.11903607307882	0.775522085255946	0.0717737122375954	0.096207693473924	0.5715154341563	0.034790139204641	0.0283120894634021	0.166587853279531	0.298667815820598
STES	6.15313133778272e-10	0.548288494291681	0.00121201110795655	0.00613460828589796	2.01176178871165e-06	0.258827372159487	0.945936612106429	6.59794529966895e-06	7.90478793533111e-14	3.16671472222474e-06	0.000700008184604917	0.0406393898930946	0.921735093574179	0.0316816691861761	0.426024950883437
TGCT	0.636582603578501	0.778368936716168	0.44915821565643	3.91463816917792e-08	0.0238458914550874	0.0733960086760448	0.018068253554353	0.85120689748607	0.820775518235888	0.0132636792232448	0.656278188262648	0.730751583044769	0.313538518855708	0.0594009465566725	0.196528946436497
THCA	0.012190758586285	0.0222904243278736	0.258579197536705	0.253348358396641	0	1.46762246799881e-09	6.84020277608166e-05	0.0793576691289961	0.00169566718920233	0.75522745707429	0.853332138826949	0.168265019874473	0.022455225746963	9.1728645017275e-05	0.894586467315046
THYM	0.163505723483364	0.916891005946285	0.680386072780537	0.319047206893019	0.0292796248668705	0.525259486520352	0.953190276423073	1.14424123007772e-05	0.841327172018166	0.128033966137703	3.05423105237956e-05	0.157091941739935	0.00616660076952691	0.00158495689575622	0.00706562571078662
UCEC	0.732169957290812	0.928868607069658	0.873349961083113	0.285771369101656	0.00275623408606229	0.93173458842413	0.245918069488883	0.459283602752711	0.209059989031428	0.816439075981244	0.349488402523694	0.417026950603819	0.375834056292774	0.709572337011234	0.245324463501146
UCS	0.493451872556548	0.517766291218536	0.533144412384913	0.676399003451276	0.0788005050608922	0.243601679562283	0.67306939198415	0.315230598611127	0.636523710530632	0.522763067001472	0.550347808687012	0.806394145094596	0.378571512459957	0.190286876761638	0.569279577053151
UVM	0.0713248897396994	0.706756920962602	0.28030592785235	0.876715304920722	0.498830948775955	0.717882728299984	0.884360454812264	0.215915244829799	0.412705885647072	0.509548010090275	0.488702526856883	0.493078120566592	0.479215354945957	0.129926761920178	0.547148738471118
WT	0.442453008965343	2.61705758530795e-06	0.000147780631927663	0.30325868086002	0.114689786840458	3.21772253286667e-07	9.23803011865232e-09	0.0670506086220901	0.499826379511352	0.00674679627049191	1.26048587529848e-05	0.00969673332455523	0.0246637117699806	5.37751088103278e-09	0.000202551064484968
