# Supplementary material for: Identification of immunological and prognostic value of SHROOM2 in pan-cancer and experimental verification of its role in promoting malignant phenotypes in breast cancer
Source: PeerJ. 2025 Sep 25;13:e20051. doi: 10.7717/peerj.20051 (PMC12476865; doi:10.7717/peerj.20051)
Supplement: Supplemental Information 28 [file peerj-13-20051-s028.txt]

Samples	ANTIGEN_PROCESSING_AND_PRESENTATION	B_CELL_RECEPTOR_SIGNALING_PATHWAY	CHEMOKINE_SIGNALING_PATHWAY	COMPLEMENT_AND_COAGULATION_CASCADES	CYTOSOLIC_DNA_SENSING_PATHWAY	FC_EPSILON_RI_SIGNALING_PATHWAY	FC_GAMMA_R_MEDIATED_PHAGOCYTOSIS	HEMATOPOIETIC_CELL_LINEAGE	INTESTINAL_IMMUNE_NETWORK_FOR_IGA_PRODUCTION	LEUKOCYTE_TRANSENDOTHELIAL_MIGRATION	NATURAL_KILLER_CELL_MEDIATED_CYTOTOXICITY	NOD_LIKE_RECEPTOR_SIGNALING_PATHWAY	RIG_I_LIKE_RECEPTOR_SIGNALING_PATHWAY	T_CELL_RECEPTOR_SIGNALING_PATHWAY	TOLL_LIKE_RECEPTOR_SIGNALING_PATHWAY	cancer_type	gene
TCGA-02-0047-01	0.315296615587251	0.192881726367633	0.157454384615857	0.163921476033293	0.000640128284107962	0.207066414258547	0.348228022135623	-0.067852683216116	0.015205010602071	0.242472569223278	0.113681661406948	0.0604024871031708	0.0790129872720852	0.161378927462851	0.111167031207114	GBMLGG	8.19493169680336
TCGA-02-0047-01	0.315296615587251	0.192881726367633	0.157454384615857	0.163921476033293	0.000640128284107962	0.207066414258547	0.348228022135623	-0.067852683216116	0.015205010602071	0.242472569223278	0.113681661406948	0.0604024871031708	0.0790129872720852	0.161378927462851	0.111167031207114	GBM	8.19493169680336
TCGA-02-0055-01	0.360852608185046	0.211210076417599	0.151040686377156	0.31658645006528	0.128152506936582	0.162626619898422	0.297487718274807	0.0453639483413818	0.131258567820624	0.238333734639109	0.125350460914017	0.174280755631595	0.116465744449184	0.154554475976393	0.176526502526129	GBMLGG	9.8016174732416
TCGA-02-0055-01	0.360852608185046	0.211210076417599	0.151040686377156	0.31658645006528	0.128152506936582	0.162626619898422	0.297487718274807	0.0453639483413818	0.131258567820624	0.238333734639109	0.125350460914017	0.174280755631595	0.116465744449184	0.154554475976393	0.176526502526129	GBM	9.8016174732416
TCGA-02-2483-01	0.318174971491111	0.178264276379445	0.124502586697002	0.0940125513421471	0.00764241647149548	0.19014472228318	0.296630197167721	-0.119681250733025	-0.0102580567060971	0.202129587161798	0.0869911387410371	0.0133696244227592	0.0636520900333671	0.144625272651027	0.110166717771806	GBMLGG	9.1924679557096
TCGA-02-2483-01	0.318174971491111	0.178264276379445	0.124502586697002	0.0940125513421471	0.00764241647149548	0.19014472228318	0.296630197167721	-0.119681250733025	-0.0102580567060971	0.202129587161798	0.0869911387410371	0.0133696244227592	0.0636520900333671	0.144625272651027	0.110166717771806	GBM	9.1924679557096
TCGA-02-2485-01	0.285904854900893	0.152348605401068	0.101324238588576	0.0626837914664566	0.0554200871699614	0.150857434040504	0.269307836104535	-0.157334936657968	-0.129684461130172	0.175527028842003	0.0396196782553179	0.0424484513454583	0.126335358887538	0.127999251031016	0.0975933895591598	GBM	10.4410381619704
TCGA-02-2485-01	0.285904854900893	0.152348605401068	0.101324238588576	0.0626837914664566	0.0554200871699614	0.150857434040504	0.269307836104535	-0.157334936657968	-0.129684461130172	0.175527028842003	0.0396196782553179	0.0424484513454583	0.126335358887538	0.127999251031016	0.0975933895591598	GBMLGG	10.4410381619704
TCGA-04-1348-01	0.446701729472786	0.170026744737631	0.0881191204749074	0.0847595067889616	0.180360321049601	0.114786503692592	0.22392162136602	-0.0580054391203454	0.135905378705252	0.202124559725484	0.0841252974026785	0.120768647617675	0.174063124538043	0.150708914637147	0.142360223195772	OV	4.80264225895506
TCGA-04-1357-01	0.435715832661344	0.219779835714791	0.14178972593657	0.145409095849504	0.18229599636554	0.164782862064098	0.275506192412121	0.00684916779410983	0.162161712030916	0.255881633060318	0.127890185198684	0.121272797413532	0.206789493946563	0.184573545556102	0.185416762946964	OV	7.99566359433701
TCGA-04-1362-01	0.324320288154336	0.161616840275317	0.0752006483978186	0.0846568837465875	0.102037532997641	0.129215685063651	0.235348864587569	-0.128559127547739	-0.0345656527796364	0.193052687675444	0.0334393976062177	0.074896230635121	0.188006207739818	0.141108239786955	0.120107367706077	OV	9.68175767913357
TCGA-04-1364-01	0.223340840500481	0.105152789851401	0.0216227871302258	-0.0778726782474053	0.051223568412488	0.0900635462887424	0.185997922263345	-0.268438785944414	-0.232457180963104	0.143249770018256	-0.025295876562162	-0.00996698272445542	0.0755278020771979	0.0861100498965649	0.0125444055662297	OV	4.28592082573927
TCGA-04-1365-01	0.381852592230896	0.199208652083263	0.094302230199549	0.094707874515274	0.165807398641208	0.161682800282311	0.266164016841065	-0.0751943218952409	0.0472692577497544	0.227266705910353	0.0962187069563257	0.101877771154985	0.209776864435863	0.162581583595296	0.146563047754963	OV	8.46409114480462
TCGA-04-1514-01	0.190076278270979	0.122271779312688	0.0257425448881604	-0.0509597585464474	-0.0437610394240582	0.0962667276387137	0.180254335318692	-0.229791240293792	-0.332123620793396	0.158991913712775	0.0100052986168097	-0.0428342356023378	0.102401597899271	0.107700828534991	-0.00105798431416513	OV	9.40213388670785
TCGA-04-1519-01	0.304684184002673	0.164968539517308	0.0227925271329961	0.0269557397319945	0.0535568335337735	0.0893000620868412	0.196456940720059	-0.202312688927247	-0.0468929413687471	0.172907966012064	0.0234227751861677	0.0195149558739103	0.115905215564731	0.123074749513606	0.0445224483052072	OV	7.87615377917518
TCGA-05-4244-01	0.405544878747874	0.205508702387136	0.112932824352503	0.211482295844494	0.09246486275376	0.146013193894223	0.243633595492615	0.0461149770055641	0.1355245001466	0.243419290185523	0.120150256133655	0.1394954424039	0.167089107995156	0.164805184492077	0.138942727420114	LUAD	7.91598585236476
TCGA-05-4250-01	0.388123670391998	0.211920503484952	0.144640118765195	0.272999007947859	0.116812536757901	0.151006133802464	0.261985195818524	0.00687409888283046	0.121024721370023	0.265594218830413	0.126610942799309	0.162042989625218	0.152532581666317	0.187330253949066	0.169733332850497	LUAD	7.92594459013023
TCGA-05-4382-01	0.387231597607793	0.267026091436941	0.163152889200072	0.289245961518505	0.134860847458648	0.175368124457531	0.309977291439008	0.0623699031960972	0.160686991506272	0.308248358986311	0.139212719271821	0.15104659631595	0.15880822923358	0.185524762450451	0.201719678950039	LUAD	7.19984659255141
TCGA-05-4384-01	0.343131377508696	0.206780160103422	0.133342644322467	0.275351881064055	0.0747008506083214	0.177068463711339	0.279238889959441	0.0176078396795358	0.0470003588398538	0.284403021918569	0.109266640274257	0.12324848628409	0.155690233214181	0.165671125006891	0.13905581604157	LUAD	8.88305891693057
TCGA-05-4389-01	0.415805238788526	0.20777024410179	0.134101675298848	0.228151843352247	0.138132542228562	0.165130300656761	0.270131892035541	0.0677750977303765	0.1388432855542	0.258065008855649	0.13579235096722	0.125214035043478	0.168552753895419	0.191018226315852	0.156615781191503	LUAD	8.14510530535148
TCGA-05-4390-01	0.300985833560679	0.176991044499929	0.0936584301688556	0.247690136341145	0.0674805582286647	0.141604263531993	0.248903199580432	-0.00329537512191337	0.0109596780077016	0.240876552937128	0.0511266849011745	0.0748793143658398	0.101264466092695	0.119813781275491	0.0988962361512819	LUAD	8.24476398216131
TCGA-05-4395-01	0.357967978878646	0.187890462234391	0.0917988900909405	0.209231234399682	0.155058822370669	0.133673402578188	0.242353893663206	-0.0217256086294324	0.0577754190787604	0.231255473288891	0.134773438087443	0.17175623721179	0.211389878147683	0.151611386743373	0.158851959637903	LUAD	7.18991484621344
TCGA-05-4396-01	0.334513227360486	0.177971377790787	0.0882740852147733	0.238580786298436	0.0580993862703555	0.169023642646536	0.233290854184612	-0.0581275129715626	0.00901251027052846	0.224157543297371	0.0751416118335923	0.116130229890497	0.194056227953807	0.155847077162746	0.101644368548231	LUAD	8.49400706707733
TCGA-05-4397-01	0.374079937501302	0.166451527990433	0.0949555620027784	0.189563463475683	0.130755108699212	0.0989040866582298	0.228433143427604	-0.00636811758950935	0.102061181403894	0.211973980715473	0.0840404671063517	0.11912359366331	0.189463755980273	0.140088683343218	0.167279831314834	LUAD	8.72341726395546
TCGA-05-4398-01	0.392040604500713	0.228448416155924	0.14067799079336	0.224173172934423	0.164155461341352	0.17324439391672	0.293427222435305	0.0465658620980653	0.153396074684524	0.272118293390124	0.126479182931939	0.199273524393857	0.228283471407855	0.175538405331409	0.205786512483116	LUAD	8.39429424053811
TCGA-05-4402-01	0.38356167334527	0.217598683717192	0.114009337832082	0.278283494190623	0.0907530115617611	0.157179782090866	0.284649106364277	0.0253149615050047	0.121201469760159	0.293704953129783	0.113685512239912	0.1127625099163	0.193169169016667	0.159446366022295	0.156427569029487	LUAD	8.7733009924679
TCGA-05-4403-01	0.368019452347214	0.22178960487838	0.150547850368104	0.333354865546799	0.119152870241144	0.168798856906181	0.28246885176181	0.0375378014907609	0.130442392955441	0.298502987805	0.141548370751291	0.130753570020644	0.161600519772322	0.164340742230289	0.174901016916981	LUAD	8.50397942638167
TCGA-05-4405-01	0.366843263440036	0.219551024387276	0.125178411472816	0.248844706086665	0.0945069874471869	0.18782781636272	0.304482878022864	0.0229705681984672	0.108536669465703	0.30132178447057	0.120305681802369	0.10664479459369	0.171987402675683	0.16385502805611	0.154168447826081	LUAD	8.56381753522509
TCGA-05-4410-01	0.42832295884019	0.249999265159047	0.15746405285106	0.245792459080072	0.142234630942981	0.205142131848026	0.317684338493603	0.0497560229280199	0.190357350558532	0.280612179372369	0.142258341095121	0.13369310181418	0.205043219541366	0.202605060795084	0.186468166230802	LUAD	8.91299603065022
TCGA-05-4415-01	0.296308907175251	0.147788371270485	0.0937182765399308	0.182833617225768	0.126898408188698	0.121312019830161	0.211123142101502	0.00590327008454983	-0.0622223086121696	0.169273595336384	0.0942569221803946	0.113446991451738	0.164640997796098	0.140420816394936	0.12003412360056	LUAD	5.551102773558
TCGA-05-4417-01	0.374564865185709	0.261555024216729	0.187816692462114	0.304249578361274	0.122978675150988	0.200912755215761	0.304884304543559	0.0943376192774739	0.154457788608423	0.321482007592855	0.149855915283338	0.148847075100213	0.171916824786718	0.210988073482705	0.170999798064595	LUAD	8.80323313508855
TCGA-05-4418-01	0.374248515133178	0.205361623519627	0.129856280613478	0.234151222648436	0.182144926110616	0.157065440975341	0.247145935683432	0.0186155967686919	0.104360522877759	0.251086741562246	0.120054584356148	0.148009305646588	0.216998793113235	0.157318413829022	0.177918019066893	LUAD	7.5079479063862
TCGA-05-4420-01	0.268195074968419	0.162577356345513	0.0743143317373671	0.206784451176612	0.0427793384617908	0.132943166009349	0.241635507519361	-0.0356362713587222	-0.0990844261387224	0.217505688423434	0.0657603615762397	0.0826959565820083	0.129007159100352	0.120036379535695	0.0921352584214753	LUAD	8.30457022420452
TCGA-05-4422-01	0.429801864758026	0.222753306966459	0.131655836401361	0.238741292428869	0.125893313400996	0.19565142396519	0.278365156867822	0.0367118378000318	0.174103721693428	0.269286927695098	0.122301414374789	0.152194436953598	0.144386133264791	0.177296598906525	0.141652492480274	LUAD	8.03550901836343
TCGA-05-4424-01	0.383735329591076	0.234724567520323	0.150694013556143	0.303609935448817	0.071501728743417	0.187632136539069	0.302733937724632	0.044084258450657	0.140626197728619	0.310678376107688	0.126087464863422	0.104396633930774	0.153765225754718	0.192451476484998	0.153747604337229	LUAD	9.66178220027094
TCGA-05-4425-01	0.411487145768169	0.22185388326537	0.144183730496658	0.335643609203366	0.12077594724804	0.189264223613672	0.283219753349414	0.0629942482275254	0.171719840768372	0.289829675253052	0.133986924536326	0.160871753431321	0.168718968277873	0.177380480990954	0.188237142905135	LUAD	9.28231882041464
TCGA-05-4426-01	0.382670669566605	0.201559676087684	0.114249533868823	0.283548860404097	0.0738314966518149	0.151132892475689	0.243887734754332	0.0128193234253898	0.0968739638532687	0.248356752994349	0.129241303254239	0.166434827074669	0.188647335838563	0.161574505063723	0.141242336475973	LUAD	8.19493169680336
TCGA-05-4427-01	0.387796423182985	0.233046504839629	0.141676177504717	0.236454502307251	0.0933478965752466	0.165402723014615	0.278640963037497	-0.0133853451672113	0.0943002939698755	0.251019617003247	0.11882905083406	0.139097948466149	0.173295716713674	0.19102701550812	0.148531092595442	LUAD	9.01279558970126
TCGA-05-4430-01	0.387926192747494	0.216573613261662	0.140522662338617	0.320865584209626	0.106930715926954	0.179540430498014	0.274083037904455	0.0530481847062851	0.139089903620682	0.327611904439037	0.127093424962453	0.117267255639534	0.190476721085589	0.176311000859371	0.161694409125093	LUAD	8.86310157195212
TCGA-05-4432-01	0.373826863095124	0.210629424385367	0.131198285488754	0.221788782616509	0.110804379860588	0.166573167582279	0.285997198119629	0.00768229401831598	0.101830116997842	0.280207359832669	0.100881170068717	0.109068925291064	0.154430037500279	0.157591731743034	0.138404984340516	LUAD	7.95582249876775
TCGA-05-4433-01	0.397474469398488	0.257309611495231	0.167798264205273	0.308070139655117	0.127061831290842	0.198317190535421	0.318598471101036	0.0426959810833311	0.152028936211382	0.306483047919124	0.145204547618757	0.143586386429844	0.196637181245557	0.194933572324883	0.192568511244111	LUAD	9.05271921615093
TCGA-05-4434-01	0.412871326971157	0.253074537473287	0.17652575774085	0.292690206524518	0.178033171492222	0.192015939814803	0.311889551112743	0.0793042877182822	0.187503888047815	0.295207704825327	0.152505052736039	0.197942376903618	0.199786387860028	0.196625375415592	0.208384022537386	LUAD	8.62366222177394
TCGA-05-5420-01	0.421115961481218	0.238999701707115	0.168281946652811	0.323753859032711	0.255238001152614	0.170498040301012	0.267807193204241	0.13249673268911	0.270718903497811	0.266410523572517	0.168776448138868	0.200942557843424	0.230925433570321	0.185350463011416	0.253827193329868	LUAD	4.75446407226964
TCGA-05-5423-01	0.408249802555148	0.19620050728677	0.127645749144088	0.279014074378684	0.147332416438273	0.159343764164822	0.248141032341883	0.0672445312765585	0.197567540946349	0.26841916046249	0.119933008982092	0.190765201881911	0.197562002671698	0.143991038063889	0.181926185244971	LUAD	7.60741702461277
TCGA-05-5425-01	0.40711878822004	0.21721397284546	0.169409818252199	0.317813110115046	0.152771852067277	0.167464765102801	0.28085703078116	0.070054043970813	0.162305422424014	0.303430760602704	0.138280356626293	0.176070534249247	0.195944108886329	0.195362259441212	0.178439051300227	LUAD	7.66711562943563
TCGA-05-5428-01	0.315681229352255	0.156890327738578	0.074810883652569	0.163869747541891	0.134988855226941	0.101517180649552	0.206999598803577	-0.037773607423169	0.0534199116197742	0.206996589664019	0.0749744449372918	0.138151508829717	0.192538971881549	0.104298399209472	0.14378443322949	LUAD	4.86053494416974
TCGA-05-5429-01	0.327012025938142	0.174156871635312	0.0600731509736284	0.186162508585474	0.0914359181565721	0.0899655256664932	0.22221093501588	-0.0695127857205687	0.0148875982583864	0.236676584592003	0.0683799404730736	0.129380756839097	0.142735279961261	0.123140581569155	0.112355060835085	LUAD	6.64449313731596
TCGA-05-5715-01	0.353950562098354	0.224924091250501	0.113658917846592	0.301535100721092	0.0960802715259757	0.1746293693523	0.276561893240765	0.00432243859103803	0.0579004711137361	0.29003438939924	0.116016997900352	0.086363180873896	0.167699573784286	0.15438152866254	0.166111368189175	LUAD	8.12517644505499
TCGA-06-0125-01	0.231949715228811	0.148501116429197	0.101107031722644	0.102542060830212	-0.00513025798735135	0.161316554811924	0.278152930733789	-0.135680540822064	-0.153274375201745	0.20704562757369	0.0667546301573166	0.0510242899635476	0.0923042008608139	0.145864898796344	0.0767728700506973	GBMLGG	10.2811598760826
TCGA-06-0125-01	0.231949715228811	0.148501116429197	0.101107031722644	0.102542060830212	-0.00513025798735135	0.161316554811924	0.278152930733789	-0.135680540822064	-0.153274375201745	0.20704562757369	0.0667546301573166	0.0510242899635476	0.0923042008608139	0.145864898796344	0.0767728700506973	GBM	10.2811598760826
TCGA-06-0129-01	0.324295067595537	0.218625658847762	0.16320646623177	0.0179105595761854	0.0670020274991534	0.246942625821742	0.351310719284113	-0.155542157212233	-0.0634484087330974	0.204335476928288	0.109686495669027	0.0846215027317034	0.163491851113434	0.187457872349413	0.138577022840023	GBM	7.81641452397988
TCGA-06-0129-01	0.324295067595537	0.218625658847762	0.16320646623177	0.0179105595761854	0.0670020274991534	0.246942625821742	0.351310719284113	-0.155542157212233	-0.0634484087330974	0.204335476928288	0.109686495669027	0.0846215027317034	0.163491851113434	0.187457872349413	0.138577022840023	GBMLGG	7.81641452397988
TCGA-06-0130-01	0.396984631819284	0.26309425941152	0.192487218325364	0.267549708204374	0.16093235148875	0.224021882631091	0.352569336914826	0.0366549213112904	0.182552699007539	0.293628966452657	0.169625107274564	0.161534202629863	0.177259155374198	0.200945929435123	0.242546732460496	GBMLGG	7.3389387862992
TCGA-06-0130-01	0.396984631819284	0.26309425941152	0.192487218325364	0.267549708204374	0.16093235148875	0.224021882631091	0.352569336914826	0.0366549213112904	0.182552699007539	0.293628966452657	0.169625107274564	0.161534202629863	0.177259155374198	0.200945929435123	0.242546732460496	GBM	7.3389387862992
TCGA-06-0132-01	0.333214084994715	0.227036290620618	0.19066841630193	0.198767739754198	0.0560203463893292	0.228608297358795	0.384268549918113	-0.0471082898156559	0.0270936496113049	0.26583213730915	0.129822749877743	0.108644538712333	0.0836690354021513	0.160354663016812	0.155726334339045	GBMLGG	8.64361186594479
TCGA-06-0132-01	0.333214084994715	0.227036290620618	0.19066841630193	0.198767739754198	0.0560203463893292	0.228608297358795	0.384268549918113	-0.0471082898156559	0.0270936496113049	0.26583213730915	0.129822749877743	0.108644538712333	0.0836690354021513	0.160354663016812	0.155726334339045	GBM	8.64361186594479
TCGA-06-0138-01	0.299937279522487	0.145113822113862	0.126049178730732	0.162864644550047	0.0871153037040407	0.159793429600609	0.290956480694279	-0.0764937960228399	-0.0121394032964047	0.223522571789025	0.0931408858139175	0.0726998787511066	0.0927570559955577	0.105524919896782	0.12450265623435	GBM	9.06270045072106
TCGA-06-0138-01	0.299937279522487	0.145113822113862	0.126049178730732	0.162864644550047	0.0871153037040407	0.159793429600609	0.290956480694279	-0.0764937960228399	-0.0121394032964047	0.223522571789025	0.0931408858139175	0.0726998787511066	0.0927570559955577	0.105524919896782	0.12450265623435	GBMLGG	9.06270045072106
TCGA-06-0141-01	0.330783435778945	0.187568314032665	0.149586241495584	0.251938873300097	0.0511315179171416	0.179826819323009	0.312927766590074	0.0103888161868957	0.0774288083368534	0.256256588838072	0.117764093238848	0.102935612488451	0.111171354613119	0.139560167972965	0.150276660088479	GBM	6.71380998794903
TCGA-06-0141-01	0.330783435778945	0.187568314032665	0.149586241495584	0.251938873300097	0.0511315179171416	0.179826819323009	0.312927766590074	0.0103888161868957	0.0774288083368534	0.256256588838072	0.117764093238848	0.102935612488451	0.111171354613119	0.139560167972965	0.150276660088479	GBMLGG	6.71380998794903
TCGA-06-0156-01	0.31049848039999	0.161362703380337	0.141736820775148	0.214299029357925	0.0262446020028306	0.181793489647901	0.313117586119001	-0.0449265091362261	0.00099527875829392	0.20103820817804	0.103702444993627	0.112452799477065	0.0987465411232621	0.145961841712312	0.135570872718365	GBM	8.97287410618942
TCGA-06-0156-01	0.31049848039999	0.161362703380337	0.141736820775148	0.214299029357925	0.0262446020028306	0.181793489647901	0.313117586119001	-0.0449265091362261	0.00099527875829392	0.20103820817804	0.103702444993627	0.112452799477065	0.0987465411232621	0.145961841712312	0.135570872718365	GBMLGG	8.97287410618942
TCGA-06-0157-01	0.319262573204699	0.147964001589163	0.109527633149866	0.120631106480036	0.00222766732578154	0.168616544270686	0.300681055253409	-0.100101819961845	-0.0139153606069868	0.22685407599234	0.0847724565774047	0.0345172183620018	0.0867067847330763	0.128491572754825	0.0866560297890542	GBM	9.56191003031625
TCGA-06-0157-01	0.319262573204699	0.147964001589163	0.109527633149866	0.120631106480036	0.00222766732578154	0.168616544270686	0.300681055253409	-0.100101819961845	-0.0139153606069868	0.22685407599234	0.0847724565774047	0.0345172183620018	0.0867067847330763	0.128491572754825	0.0866560297890542	GBMLGG	9.56191003031625
TCGA-06-0158-01	0.35607072462072	0.185883292743312	0.135040194368868	0.127642979593166	0.0157608273459961	0.183408143074704	0.306863997573494	-0.0748191651093989	0.0113858570628559	0.235330044946464	0.0956525688741497	0.0538042082773812	0.129317691897277	0.150029444841393	0.105312961701999	GBMLGG	9.21243400727962
TCGA-06-0158-01	0.35607072462072	0.185883292743312	0.135040194368868	0.127642979593166	0.0157608273459961	0.183408143074704	0.306863997573494	-0.0748191651093989	0.0113858570628559	0.235330044946464	0.0956525688741497	0.0538042082773812	0.129317691897277	0.150029444841393	0.105312961701999	GBM	9.21243400727962
TCGA-06-0168-01	0.355557270902038	0.181224920113628	0.156616873849726	0.203009381901347	0.0526264074961932	0.175044175414718	0.332357390794665	-0.0399798885434453	0.0565760830395395	0.256211782819196	0.115903856212494	0.0827844346298325	0.116738700004316	0.13877997992457	0.131338565783387	GBMLGG	8.16503514161331
TCGA-06-0168-01	0.355557270902038	0.181224920113628	0.156616873849726	0.203009381901347	0.0526264074961932	0.175044175414718	0.332357390794665	-0.0399798885434453	0.0565760830395395	0.256211782819196	0.115903856212494	0.0827844346298325	0.116738700004316	0.13877997992457	0.131338565783387	GBM	8.16503514161331
TCGA-06-0174-01	0.241596928644118	0.135245842396548	0.0960351258814373	0.0782898754421812	-0.0461977088695039	0.164702746316173	0.276935390623141	-0.170996489744245	-0.203757701319273	0.188344129871026	0.0595885182988956	0.00545900514362538	0.0574524304289087	0.124786020695445	0.0664179845855358	GBM	9.92148844547232
TCGA-06-0174-01	0.241596928644118	0.135245842396548	0.0960351258814373	0.0782898754421812	-0.0461977088695039	0.164702746316173	0.276935390623141	-0.170996489744245	-0.203757701319273	0.188344129871026	0.0595885182988956	0.00545900514362538	0.0574524304289087	0.124786020695445	0.0664179845855358	GBMLGG	9.92148844547232
TCGA-06-0178-01	0.319551619279432	0.136159580220486	0.0927851949453009	0.0763416643643811	0.100995506490891	0.14638296784285	0.242293081893298	-0.108005171258979	-0.0227630745306429	0.157311668561375	0.0832951264528644	0.0773064199107469	0.0949917460257068	0.0937893959193098	0.116377722735547	GBMLGG	7.22964462842323
TCGA-06-0178-01	0.319551619279432	0.136159580220486	0.0927851949453009	0.0763416643643811	0.100995506490891	0.14638296784285	0.242293081893298	-0.108005171258979	-0.0227630745306429	0.157311668561375	0.0832951264528644	0.0773064199107469	0.0949917460257068	0.0937893959193098	0.116377722735547	GBM	7.22964462842323
TCGA-06-0184-01	0.371567448248125	0.20957615734269	0.13980212729867	0.207971577596915	0.0884137512315801	0.192490372186603	0.330791108230624	-0.0545225459754575	0.0599256913648554	0.254402111987451	0.124977231264889	0.072481528827047	0.0966626513443406	0.156789048255129	0.141104132057285	GBM	7.94586291526981
TCGA-06-0184-01	0.371567448248125	0.20957615734269	0.13980212729867	0.207971577596915	0.0884137512315801	0.192490372186603	0.330791108230624	-0.0545225459754575	0.0599256913648554	0.254402111987451	0.124977231264889	0.072481528827047	0.0966626513443406	0.156789048255129	0.141104132057285	GBMLGG	7.94586291526981
TCGA-06-0187-01	0.332655735396364	0.193316857964936	0.131217508170999	0.152530643072779	0.0848800207761285	0.180876732071374	0.306426355313623	-0.0570966876467511	-0.031307470185424	0.224684884898709	0.102207659675046	0.1026247435774	0.147352165452074	0.164565422071858	0.129421729131771	GBM	9.87154090736675
TCGA-06-0187-01	0.332655735396364	0.193316857964936	0.131217508170999	0.152530643072779	0.0848800207761285	0.180876732071374	0.306426355313623	-0.0570966876467511	-0.031307470185424	0.224684884898709	0.102207659675046	0.1026247435774	0.147352165452074	0.164565422071858	0.129421729131771	GBMLGG	9.87154090736675
TCGA-06-0190-01	0.374004455941789	0.189691968222153	0.155008373193517	0.276015377462923	0.085357023721219	0.173095433783773	0.321598846217619	-0.000410934181877518	0.0748974066099589	0.253716843024696	0.124771400376379	0.113306819275732	0.101229391651398	0.152735763248328	0.152583508213103	GBM	9.46204702259273
TCGA-06-0190-01	0.374004455941789	0.189691968222153	0.155008373193517	0.276015377462923	0.085357023721219	0.173095433783773	0.321598846217619	-0.000410934181877518	0.0748974066099589	0.253716843024696	0.124771400376379	0.113306819275732	0.101229391651398	0.152735763248328	0.152583508213103	GBMLGG	9.46204702259273
TCGA-06-0210-01	0.341031247674715	0.186252938937404	0.138987058052358	0.226152356309061	0.027563820911642	0.187473105053566	0.319055314279545	-0.0646917232155796	0.0123506446751727	0.222673157504717	0.116214312647835	0.110137962891278	0.0922401211434557	0.157369944482668	0.124069985542758	GBM	11.060675586709
TCGA-06-0210-01	0.341031247674715	0.186252938937404	0.138987058052358	0.226152356309061	0.027563820911642	0.187473105053566	0.319055314279545	-0.0646917232155796	0.0123506446751727	0.222673157504717	0.116214312647835	0.110137962891278	0.0922401211434557	0.157369944482668	0.124069985542758	GBMLGG	11.060675586709
TCGA-06-0211-01	0.354082301220298	0.183187492934213	0.130919200305945	0.204454335316473	0.0331012920611952	0.185270293625113	0.31504234222703	-0.046105986301736	0.0411044087387286	0.247632351208693	0.117068256484208	0.0875356749128335	0.0949971162547408	0.157771682974988	0.116654707707144	GBM	10.201225981852
TCGA-06-0211-01	0.354082301220298	0.183187492934213	0.130919200305945	0.204454335316473	0.0331012920611952	0.185270293625113	0.31504234222703	-0.046105986301736	0.0411044087387286	0.247632351208693	0.117068256484208	0.0875356749128335	0.0949971162547408	0.157771682974988	0.116654707707144	GBMLGG	10.201225981852
TCGA-06-0219-01	0.299323686844751	0.11326383918268	0.0860304039798459	0.0744159916244143	0.110630633744415	0.121578714498283	0.23992656636557	-0.133931515696917	-0.0439949206267993	0.167669966969708	0.0662066950514656	0.0639695955392075	0.134052268422735	0.073484132375862	0.114980105203591	GBMLGG	8.22483037366645
TCGA-06-0219-01	0.299323686844751	0.11326383918268	0.0860304039798459	0.0744159916244143	0.110630633744415	0.121578714498283	0.23992656636557	-0.133931515696917	-0.0439949206267993	0.167669966969708	0.0662066950514656	0.0639695955392075	0.134052268422735	0.073484132375862	0.114980105203591	GBM	8.22483037366645
TCGA-06-0238-01	0.360529035928484	0.158403158983442	0.125803093051372	0.107971666952236	0.0656178903036422	0.172808207061533	0.300368941565335	-0.125775531035114	-0.0111835239994333	0.190488042411313	0.0833879247108296	0.0230154206203394	0.0959959223171689	0.113883245642818	0.104623603776619	GBMLGG	8.90301684791804
TCGA-06-0238-01	0.360529035928484	0.158403158983442	0.125803093051372	0.107971666952236	0.0656178903036422	0.172808207061533	0.300368941565335	-0.125775531035114	-0.0111835239994333	0.190488042411313	0.0833879247108296	0.0230154206203394	0.0959959223171689	0.113883245642818	0.104623603776619	GBM	8.90301684791804
TCGA-06-0644-01	0.326279835477983	0.170652764841232	0.12737058213283	0.263676224021454	0.0467301630780131	0.156281037058225	0.309837705889109	0.00266114824848985	0.0661100413766473	0.246527404880009	0.125298664023085	0.0916440977045305	0.0897783073461015	0.132529551075566	0.130551351559161	GBM	9.06270045072106
TCGA-06-0644-01	0.326279835477983	0.170652764841232	0.12737058213283	0.263676224021454	0.0467301630780131	0.156281037058225	0.309837705889109	0.00266114824848985	0.0661100413766473	0.246527404880009	0.125298664023085	0.0916440977045305	0.0897783073461015	0.132529551075566	0.130551351559161	GBMLGG	9.06270045072106
TCGA-06-0645-01	0.388716397778474	0.232010273631947	0.182797280977821	0.266417147355415	0.118703573628896	0.214960680626093	0.360597048917324	-0.00585219685117603	0.111126901971504	0.295635959438702	0.141577824213375	0.15761483262667	0.133355634722426	0.17543626648331	0.182303143564952	GBMLGG	9.05271921615093
TCGA-06-0645-01	0.388716397778474	0.232010273631947	0.182797280977821	0.266417147355415	0.118703573628896	0.214960680626093	0.360597048917324	-0.00585219685117603	0.111126901971504	0.295635959438702	0.141577824213375	0.15761483262667	0.133355634722426	0.17543626648331	0.182303143564952	GBM	9.05271921615093
TCGA-06-0646-01	0.330081817847368	0.185495154952784	0.168475279830406	0.188917607172153	0.0783444121294989	0.204655958272874	0.340023881573063	-0.0752981428058215	-0.0126466187957784	0.249210383250869	0.114512446525172	0.104048964972534	0.111986624544433	0.149881842055515	0.152147415177976	GBMLGG	9.60185783405175
TCGA-06-0646-01	0.330081817847368	0.185495154952784	0.168475279830406	0.188917607172153	0.0783444121294989	0.204655958272874	0.340023881573063	-0.0752981428058215	-0.0126466187957784	0.249210383250869	0.114512446525172	0.104048964972534	0.111986624544433	0.149881842055515	0.152147415177976	GBM	9.60185783405175
TCGA-06-0649-01	0.352952842511397	0.173588421114854	0.12819590355452	0.234285444761112	0.0273500226237262	0.167509372689622	0.310678415865178	-0.0411992151231459	0.0651741632479614	0.225955697238058	0.0960003972446656	0.0765998486704135	0.0883977342893581	0.130336188145018	0.131747858458546	GBMLGG	7.1005507384594
TCGA-06-0649-01	0.352952842511397	0.173588421114854	0.12819590355452	0.234285444761112	0.0273500226237262	0.167509372689622	0.310678415865178	-0.0411992151231459	0.0651741632479614	0.225955697238058	0.0960003972446656	0.0765998486704135	0.0883977342893581	0.130336188145018	0.131747858458546	GBM	7.1005507384594
TCGA-06-0675-11	0.18232779006385	0.153407822535511	0.142946995138004	-0.043484725799327	-0.0494054903599986	0.224931690593928	0.315070931630496	-0.230793815799579	-0.261577592171407	0.144441774111517	0.0597476081506492	0.004452190017588	0.0722066195068226	0.145614032319598	0.0845160110467448	GBM	9.82159521731616
TCGA-06-0675-11	0.18232779006385	0.153407822535511	0.142946995138004	-0.043484725799327	-0.0494054903599986	0.224931690593928	0.315070931630496	-0.230793815799579	-0.261577592171407	0.144441774111517	0.0597476081506492	0.004452190017588	0.0722066195068226	0.145614032319598	0.0845160110467448	LGG	9.82159521731616
TCGA-06-0675-11	0.18232779006385	0.153407822535511	0.142946995138004	-0.043484725799327	-0.0494054903599986	0.224931690593928	0.315070931630496	-0.230793815799579	-0.261577592171407	0.144441774111517	0.0597476081506492	0.004452190017588	0.0722066195068226	0.145614032319598	0.0845160110467448	GBMLGG	9.82159521731616
TCGA-06-0678-11	0.162586987011996	0.164281746917765	0.154281452892642	-0.0473940100756495	-0.0368064140908289	0.221121087430564	0.316688206816753	-0.183055835649577	-0.266902820494501	0.175853266781371	0.0720285087775874	0.0543155467068683	0.0505528906557425	0.152303746637425	0.0825971688432631	GBM	8.93295482562172
TCGA-06-0678-11	0.162586987011996	0.164281746917765	0.154281452892642	-0.0473940100756495	-0.0368064140908289	0.221121087430564	0.316688206816753	-0.183055835649577	-0.266902820494501	0.175853266781371	0.0720285087775874	0.0543155467068683	0.0505528906557425	0.152303746637425	0.0825971688432631	LGG	8.93295482562172
TCGA-06-0678-11	0.162586987011996	0.164281746917765	0.154281452892642	-0.0473940100756495	-0.0368064140908289	0.221121087430564	0.316688206816753	-0.183055835649577	-0.266902820494501	0.175853266781371	0.0720285087775874	0.0543155467068683	0.0505528906557425	0.152303746637425	0.0825971688432631	GBMLGG	8.93295482562172
TCGA-06-0680-11	0.14646404184413	0.145303043020567	0.14359346159854	-0.1212621081875	-0.0600623318404408	0.223509386685822	0.299203272761926	-0.249534007869215	-0.289171305674451	0.14613956586141	0.042857472633057	0.00971461077323538	0.0606230761966927	0.14635221691573	0.0680110185178591	LGG	9.76166292040646
TCGA-06-0680-11	0.14646404184413	0.145303043020567	0.14359346159854	-0.1212621081875	-0.0600623318404408	0.223509386685822	0.299203272761926	-0.249534007869215	-0.289171305674451	0.14613956586141	0.042857472633057	0.00971461077323538	0.0606230761966927	0.14635221691573	0.0680110185178591	GBM	9.76166292040646
TCGA-06-0680-11	0.14646404184413	0.145303043020567	0.14359346159854	-0.1212621081875	-0.0600623318404408	0.223509386685822	0.299203272761926	-0.249534007869215	-0.289171305674451	0.14613956586141	0.042857472633057	0.00971461077323538	0.0606230761966927	0.14635221691573	0.0680110185178591	GBMLGG	9.76166292040646
TCGA-06-0681-11	0.174129668624222	0.154166842664957	0.148349604232404	-0.0997095795297782	0.00115815284784329	0.22039680622665	0.306408752209691	-0.203941222046424	-0.24503108823245	0.170414251294429	0.05541349852384	0.0425089501544047	0.0643417406780507	0.147056222850858	0.0950905566310256	GBMLGG	9.70173349517773
TCGA-06-0681-11	0.174129668624222	0.154166842664957	0.148349604232404	-0.0997095795297782	0.00115815284784329	0.22039680622665	0.306408752209691	-0.203941222046424	-0.24503108823245	0.170414251294429	0.05541349852384	0.0425089501544047	0.0643417406780507	0.147056222850858	0.0950905566310256	LGG	9.70173349517773
TCGA-06-0681-11	0.174129668624222	0.154166842664957	0.148349604232404	-0.0997095795297782	0.00115815284784329	0.22039680622665	0.306408752209691	-0.203941222046424	-0.24503108823245	0.170414251294429	0.05541349852384	0.0425089501544047	0.0643417406780507	0.147056222850858	0.0950905566310256	GBM	9.70173349517773
TCGA-06-0686-01	0.329959631101974	0.13605447445821	0.108347766992864	0.0804695868516553	-0.0174040576040908	0.14424531806821	0.28131249765353	-0.132495266045837	-0.0315974209679469	0.214032112321215	0.0691378022665224	-0.000947889842221724	0.0443467456808279	0.114832820398039	0.0608759925318046	GBM	8.96289407714106
TCGA-06-0686-01	0.329959631101974	0.13605447445821	0.108347766992864	0.0804695868516553	-0.0174040576040908	0.14424531806821	0.28131249765353	-0.132495266045837	-0.0315974209679469	0.214032112321215	0.0691378022665224	-0.000947889842221724	0.0443467456808279	0.114832820398039	0.0608759925318046	GBMLGG	8.96289407714106
TCGA-06-0743-01	0.285015771236286	0.126898901505865	0.0920735579942534	0.113710715537479	0.0377545425987824	0.148430201543128	0.268021464589139	-0.123333809599702	-0.048765220910286	0.204906706022245	0.0626008518357135	0.0669511003126202	0.108796971972864	0.113012126723341	0.0847229937240469	GBM	7.71687382147184
TCGA-06-0743-01	0.285015771236286	0.126898901505865	0.0920735579942534	0.113710715537479	0.0377545425987824	0.148430201543128	0.268021464589139	-0.123333809599702	-0.048765220910286	0.204906706022245	0.0626008518357135	0.0669511003126202	0.108796971972864	0.113012126723341	0.0847229937240469	GBMLGG	7.71687382147184
TCGA-06-0744-01	0.292229695266456	0.132667736640733	0.0827286931666455	0.0644443666139244	0.00968488505501246	0.141337239541286	0.257525843188106	-0.150003378832618	-0.044314472422465	0.191518959696273	0.0642977195286274	0.024919451682422	0.0941263651134018	0.120926729416619	0.0663656424614329	GBMLGG	9.56191003031625
TCGA-06-0744-01	0.292229695266456	0.132667736640733	0.0827286931666455	0.0644443666139244	0.00968488505501246	0.141337239541286	0.257525843188106	-0.150003378832618	-0.044314472422465	0.191518959696273	0.0642977195286274	0.024919451682422	0.0941263651134018	0.120926729416619	0.0663656424614329	GBM	9.56191003031625
TCGA-06-0745-01	0.331957605833568	0.146706715065158	0.108125525966694	0.140785161088252	0.0384623037693265	0.153094217118219	0.273058171772634	-0.102908482477864	-0.0178886405595696	0.203234529171685	0.0847433171471931	0.0390009968828219	0.080502356859252	0.117608320006034	0.100961289222868	GBM	10.2811598760826
TCGA-06-0745-01	0.331957605833568	0.146706715065158	0.108125525966694	0.140785161088252	0.0384623037693265	0.153094217118219	0.273058171772634	-0.102908482477864	-0.0178886405595696	0.203234529171685	0.0847433171471931	0.0390009968828219	0.080502356859252	0.117608320006034	0.100961289222868	GBMLGG	10.2811598760826
TCGA-06-0747-01	0.28147541798161	0.137658228907716	0.1044278000374	0.110432898941958	0.0123438179134543	0.145072357766373	0.254662734522292	-0.151721345162913	-0.104120267501596	0.173259240086575	0.0624301025413466	0.0308689016674778	0.120449664551315	0.135110347329307	0.0878299945660361	GBM	10.3011439140548
TCGA-06-0747-01	0.28147541798161	0.137658228907716	0.1044278000374	0.110432898941958	0.0123438179134543	0.145072357766373	0.254662734522292	-0.151721345162913	-0.104120267501596	0.173259240086575	0.0624301025413466	0.0308689016674778	0.120449664551315	0.135110347329307	0.0878299945660361	GBMLGG	10.3011439140548
TCGA-06-0749-01	0.319624842206855	0.174784873372008	0.141905216347389	0.112291925866704	0.0981600044523848	0.184594658591208	0.318999347942963	-0.129554224527998	-0.0553566242245101	0.209471840867027	0.0958371264122844	0.0522732624566157	0.0964750445504347	0.122328114614443	0.111685378216378	GBM	8.01558577270943
TCGA-06-0749-01	0.319624842206855	0.174784873372008	0.141905216347389	0.112291925866704	0.0981600044523848	0.184594658591208	0.318999347942963	-0.129554224527998	-0.0553566242245101	0.209471840867027	0.0958371264122844	0.0522732624566157	0.0964750445504347	0.122328114614443	0.111685378216378	GBMLGG	8.01558577270943
TCGA-06-0750-01	0.3467361451211	0.142798247841019	0.127280381514544	0.234309900693636	0.0961512104844094	0.135165935063293	0.271630653294195	-0.0788385530945986	0.0577794861933985	0.234859413974028	0.0841923722632553	0.0804055418839818	0.129049715558352	0.115469119066049	0.135538034112831	GBM	8.32450740276406
TCGA-06-0750-01	0.3467361451211	0.142798247841019	0.127280381514544	0.234309900693636	0.0961512104844094	0.135165935063293	0.271630653294195	-0.0788385530945986	0.0577794861933985	0.234859413974028	0.0841923722632553	0.0804055418839818	0.129049715558352	0.115469119066049	0.135538034112831	GBMLGG	8.32450740276406
TCGA-06-0878-01	0.342385080062997	0.186812061188375	0.138150620976566	0.230377400482797	0.0532335454051724	0.18263402288497	0.321321426601698	-0.040491176704208	0.022912421144321	0.262231797431531	0.123763867558706	0.133786462001764	0.113067928343987	0.15757910228267	0.138839572422842	GBM	9.08266330711311
TCGA-06-0878-01	0.342385080062997	0.186812061188375	0.138150620976566	0.230377400482797	0.0532335454051724	0.18263402288497	0.321321426601698	-0.040491176704208	0.022912421144321	0.262231797431531	0.123763867558706	0.133786462001764	0.113067928343987	0.15757910228267	0.138839572422842	GBMLGG	9.08266330711311
TCGA-06-0882-01	0.365761437502179	0.213521691038578	0.159717746373401	0.172073282874381	0.0385842154492823	0.215266235267448	0.354314087502545	-0.0678877498295026	0.0264638487032506	0.265567663141676	0.137210377292475	0.0890811890367088	0.118616535293101	0.158279811587429	0.145931964364745	GBMLGG	8.40426462185
TCGA-06-0882-01	0.365761437502179	0.213521691038578	0.159717746373401	0.172073282874381	0.0385842154492823	0.215266235267448	0.354314087502545	-0.0678877498295026	0.0264638487032506	0.265567663141676	0.137210377292475	0.0890811890367088	0.118616535293101	0.158279811587429	0.145931964364745	GBM	8.40426462185
TCGA-06-1804-01	0.262593224799075	0.149768756954981	0.111814334257994	0.0414824220210444	0.0110326807057813	0.172149830352293	0.282395824261525	-0.147526702796376	-0.115539946524325	0.178546789400315	0.0689642927708105	0.0337985003323518	0.122401479159829	0.134582562214482	0.0836149497822282	GBM	8.63363695681941
TCGA-06-1804-01	0.262593224799075	0.149768756954981	0.111814334257994	0.0414824220210444	0.0110326807057813	0.172149830352293	0.282395824261525	-0.147526702796376	-0.115539946524325	0.178546789400315	0.0689642927708105	0.0337985003323518	0.122401479159829	0.134582562214482	0.0836149497822282	GBMLGG	8.63363695681941
TCGA-06-2557-01	0.388257949109514	0.222338667004924	0.165800204147198	0.112803389302281	0.0926234440633056	0.225732407068651	0.356387364862239	-0.0735954728082839	0.081584097590777	0.256539324582498	0.123883421301999	0.0786239316077206	0.123182485245152	0.168073082935232	0.16255929857435	GBM	9.72170964377248
TCGA-06-2557-01	0.388257949109514	0.222338667004924	0.165800204147198	0.112803389302281	0.0926234440633056	0.225732407068651	0.356387364862239	-0.0735954728082839	0.081584097590777	0.256539324582498	0.123883421301999	0.0786239316077206	0.123182485245152	0.168073082935232	0.16255929857435	GBMLGG	9.72170964377248
TCGA-06-2558-01	0.294032408875952	0.156346213311246	0.122244329564312	0.0859133445380825	-0.0102590257304041	0.179820823714067	0.305208433167178	-0.109931609085635	-0.0854907915149709	0.235580838864218	0.080267096050796	0.00621538942893727	0.0641768819118991	0.126805878763474	0.0767599930893207	GBMLGG	8.83316667109989
TCGA-06-2558-01	0.294032408875952	0.156346213311246	0.122244329564312	0.0859133445380825	-0.0102590257304041	0.179820823714067	0.305208433167178	-0.109931609085635	-0.0854907915149709	0.235580838864218	0.080267096050796	0.00621538942893727	0.0641768819118991	0.126805878763474	0.0767599930893207	GBM	8.83316667109989
TCGA-06-2559-01	0.300079081807805	0.15545032961008	0.117970204746403	0.0958123168827826	-0.00332482196821214	0.166157708942397	0.281507856635542	-0.110123897810066	-0.0999083365471096	0.218041137063515	0.0799603537679399	0.0402274176975533	0.0836880040342241	0.141802960107023	0.083542776990877	GBM	8.92297535688049
TCGA-06-2559-01	0.300079081807805	0.15545032961008	0.117970204746403	0.0958123168827826	-0.00332482196821214	0.166157708942397	0.281507856635542	-0.110123897810066	-0.0999083365471096	0.218041137063515	0.0799603537679399	0.0402274176975533	0.0836880040342241	0.141802960107023	0.083542776990877	GBMLGG	8.92297535688049
TCGA-06-2561-01	0.334066396046166	0.210367608211457	0.158457097477868	0.168332409756591	0.0368698657761418	0.215500266554679	0.331578812278979	-0.0830767872329481	0.00765470611694118	0.230359947951462	0.129987096906406	0.101534824936391	0.110553704887949	0.161478447472406	0.137567853782579	GBMLGG	8.39429424053811
TCGA-06-2561-01	0.334066396046166	0.210367608211457	0.158457097477868	0.168332409756591	0.0368698657761418	0.215500266554679	0.331578812278979	-0.0830767872329481	0.00765470611694118	0.230359947951462	0.129987096906406	0.101534824936391	0.110553704887949	0.161478447472406	0.137567853782579	GBM	8.39429424053811
TCGA-06-2562-01	0.295093585725128	0.170842426022663	0.137089291964079	0.203634735427255	0.0175698246642463	0.176332372118771	0.3029727012887	-0.053387239715332	-0.0791794828764578	0.247814821453249	0.123047613678596	0.100748459775703	0.10960391087905	0.156435047269302	0.113112531993356	GBMLGG	10.6209164273495
TCGA-06-2562-01	0.295093585725128	0.170842426022663	0.137089291964079	0.203634735427255	0.0175698246642463	0.176332372118771	0.3029727012887	-0.053387239715332	-0.0791794828764578	0.247814821453249	0.123047613678596	0.100748459775703	0.10960391087905	0.156435047269302	0.113112531993356	GBM	10.6209164273495
TCGA-06-2563-01	0.32663635806413	0.151698584704008	0.111746473389046	0.0547107430166173	0.043453714051265	0.158783966803736	0.274286979253253	-0.137538013977754	-0.0736722063594356	0.214937262155899	0.0768704577398788	0.0324405906768875	0.139428109073642	0.129205392850634	0.0970792933417211	GBM	10.5509619738914
TCGA-06-2563-01	0.32663635806413	0.151698584704008	0.111746473389046	0.0547107430166173	0.043453714051265	0.158783966803736	0.274286979253253	-0.137538013977754	-0.0736722063594356	0.214937262155899	0.0768704577398788	0.0324405906768875	0.139428109073642	0.129205392850634	0.0970792933417211	GBMLGG	10.5509619738914
TCGA-06-2564-01	0.276263034945607	0.183666258898739	0.12492210764214	0.111823184314977	0.00627154306870198	0.187134042083678	0.312488241942304	-0.10300012389523	-0.126080109618855	0.245854381065429	0.104653593014001	0.086605175818642	0.0929717428563494	0.155400475985889	0.103423919207365	GBM	9.8016174732416
TCGA-06-2564-01	0.276263034945607	0.183666258898739	0.12492210764214	0.111823184314977	0.00627154306870198	0.187134042083678	0.312488241942304	-0.10300012389523	-0.126080109618855	0.245854381065429	0.104653593014001	0.086605175818642	0.0929717428563494	0.155400475985889	0.103423919207365	GBMLGG	9.8016174732416
TCGA-06-2565-01	0.321091559219274	0.139239173172677	0.0970231786445038	0.0607197685847261	0.0159702330271974	0.165774797057386	0.260996745200287	-0.123407556966065	-0.0331540976316221	0.197442275439193	0.0735963742021288	0.0520983940496932	0.124910228392208	0.131753528977656	0.0945910811063395	GBM	7.87615377917518
TCGA-06-2565-01	0.321091559219274	0.139239173172677	0.0970231786445038	0.0607197685847261	0.0159702330271974	0.165774797057386	0.260996745200287	-0.123407556966065	-0.0331540976316221	0.197442275439193	0.0735963742021288	0.0520983940496932	0.124910228392208	0.131753528977656	0.0945910811063395	GBMLGG	7.87615377917518
TCGA-06-2567-01	0.326907532539413	0.176049404077093	0.130663549162489	0.134877169364909	0.0543746669845428	0.163692881978836	0.310728304226161	-0.0475968999731434	-0.0150907870411066	0.216701460720087	0.0957245908524876	0.0758183885322419	0.141608273457511	0.151119552185602	0.12604381125527	GBM	6.52574336266968
TCGA-06-2567-01	0.326907532539413	0.176049404077093	0.130663549162489	0.134877169364909	0.0543746669845428	0.163692881978836	0.310728304226161	-0.0475968999731434	-0.0150907870411066	0.216701460720087	0.0957245908524876	0.0758183885322419	0.141608273457511	0.151119552185602	0.12604381125527	GBMLGG	6.52574336266968
TCGA-06-2569-01	0.10392448676281	0.117581120662043	0.0761671687604401	-0.0573863432322188	0.0280236975158974	0.0941155832733976	0.250035444519489	-0.25757334344522	-0.244251946763863	0.142824225547986	0.0113416116496629	0.025044251017503	0.0817921161452497	0.132495064754647	0.0437285578393798	GBM	3.83482372434345
TCGA-06-2569-01	0.10392448676281	0.117581120662043	0.0761671687604401	-0.0573863432322188	0.0280236975158974	0.0941155832733976	0.250035444519489	-0.25757334344522	-0.244251946763863	0.142824225547986	0.0113416116496629	0.025044251017503	0.0817921161452497	0.132495064754647	0.0437285578393798	GBMLGG	3.83482372434345
TCGA-06-2570-01	0.337877834655521	0.188193852984322	0.149310375127953	0.0967439354004731	-0.00285714611759492	0.212310926373084	0.336294617180882	-0.0901798325401887	-0.0237529859116916	0.236205267238308	0.0977609347864485	0.0467858206593653	0.0701527086793147	0.156742594113063	0.0992451839647326	GBM	7.48805854573083
TCGA-06-2570-01	0.337877834655521	0.188193852984322	0.149310375127953	0.0967439354004731	-0.00285714611759492	0.212310926373084	0.336294617180882	-0.0901798325401887	-0.0237529859116916	0.236205267238308	0.0977609347864485	0.0467858206593653	0.0701527086793147	0.156742594113063	0.0992451839647326	GBMLGG	7.48805854573083
TCGA-06-5408-01	0.346770600353422	0.154183673925729	0.122382062558248	0.139793650235117	0.0443001130100517	0.151166285259454	0.276864248943544	-0.120610249734415	-0.0332207505860693	0.190945590753732	0.0807039541242236	0.0636719966742371	0.140550675114245	0.138599526257818	0.11301801672373	GBMLGG	9.06270045072106
TCGA-06-5408-01	0.346770600353422	0.154183673925729	0.122382062558248	0.139793650235117	0.0443001130100517	0.151166285259454	0.276864248943544	-0.120610249734415	-0.0332207505860693	0.190945590753732	0.0807039541242236	0.0636719966742371	0.140550675114245	0.138599526257818	0.11301801672373	GBM	9.06270045072106
TCGA-06-5410-01	0.388212199744669	0.264248061216503	0.202753956738146	0.302228496268542	0.13121659546535	0.242874431717509	0.388129843393055	0.0928057908891335	0.153875119124807	0.313022529075349	0.162251476694685	0.213090295844668	0.130099538149171	0.176565027180034	0.2172486842528	GBMLGG	6.78315889289741
TCGA-06-5410-01	0.388212199744669	0.264248061216503	0.202753956738146	0.302228496268542	0.13121659546535	0.242874431717509	0.388129843393055	0.0928057908891335	0.153875119124807	0.313022529075349	0.162251476694685	0.213090295844668	0.130099538149171	0.176565027180034	0.2172486842528	GBM	6.78315889289741
TCGA-06-5411-01	0.295942658680858	0.153983829355807	0.132137874317278	0.0764725789701809	-0.0231909877363138	0.192414647796959	0.309926377735326	-0.143844541780176	-0.0844872590813298	0.199620410895631	0.098826988485531	0.0215806178783106	0.0717383457612879	0.127463108550787	0.079949675857431	GBM	9.961447764268
TCGA-06-5411-01	0.295942658680858	0.153983829355807	0.132137874317278	0.0764725789701809	-0.0231909877363138	0.192414647796959	0.309926377735326	-0.143844541780176	-0.0844872590813298	0.199620410895631	0.098826988485531	0.0215806178783106	0.0717383457612879	0.127463108550787	0.079949675857431	GBMLGG	9.961447764268
TCGA-06-5412-01	0.381427664141487	0.212705163764383	0.157379999976015	0.267579641515211	0.107066983505617	0.198621005139094	0.341635115589031	-0.000498924499778257	0.111950958347615	0.268697213322775	0.124454435789465	0.130769357193004	0.11471455207596	0.148751992268614	0.176980889326052	GBM	10.0913230697061
TCGA-06-5412-01	0.381427664141487	0.212705163764383	0.157379999976015	0.267579641515211	0.107066983505617	0.198621005139094	0.341635115589031	-0.000498924499778257	0.111950958347615	0.268697213322775	0.124454435789465	0.130769357193004	0.11471455207596	0.148751992268614	0.176980889326052	GBMLGG	10.0913230697061
TCGA-06-5413-01	0.347152546970967	0.158604757477938	0.119025528109573	0.219090295442788	0.0286161577917312	0.148146291895524	0.289302164057467	-0.0759373907831234	0.0281825802269445	0.223846774304588	0.0871196778206963	0.0431912420586584	0.0903489941862571	0.123378561352816	0.102016981654435	GBM	8.83316667109989
TCGA-06-5413-01	0.347152546970967	0.158604757477938	0.119025528109573	0.219090295442788	0.0286161577917312	0.148146291895524	0.289302164057467	-0.0759373907831234	0.0281825802269445	0.223846774304588	0.0871196778206963	0.0431912420586584	0.0903489941862571	0.123378561352816	0.102016981654435	GBMLGG	8.83316667109989
TCGA-06-5414-01	0.348469270918176	0.193364770096667	0.136172049892431	0.185518642139803	0.0577436930989947	0.181589320464296	0.320593321622471	-0.0788891470755374	0.0273433857899364	0.242767461285144	0.112277161059846	0.0897803722119573	0.142557688159952	0.163311967430067	0.133255944866962	GBM	10.7008670079527
TCGA-06-5414-01	0.348469270918176	0.193364770096667	0.136172049892431	0.185518642139803	0.0577436930989947	0.181589320464296	0.320593321622471	-0.0788891470755374	0.0273433857899364	0.242767461285144	0.112277161059846	0.0897803722119573	0.142557688159952	0.163311967430067	0.133255944866962	GBMLGG	10.7008670079527
TCGA-06-5415-01	0.278470222822595	0.14390665679877	0.109262646873879	0.0675717338693807	0.0108879440476757	0.14439344081684	0.278355667464526	-0.166795316635945	-0.148331242646199	0.189287504262941	0.0601109718461813	0.0293082043079218	0.104250286341011	0.126273310781005	0.0739482258849842	GBM	9.16251976744537
TCGA-06-5415-01	0.278470222822595	0.14390665679877	0.109262646873879	0.0675717338693807	0.0108879440476757	0.14439344081684	0.278355667464526	-0.166795316635945	-0.148331242646199	0.189287504262941	0.0601109718461813	0.0293082043079218	0.104250286341011	0.126273310781005	0.0739482258849842	GBMLGG	9.16251976744537
TCGA-06-5416-01	0.250467741616091	0.11221023413407	0.0761641320084723	-0.0285948965844441	0.00103109003652055	0.119968725096622	0.217054843358709	-0.235573978919039	-0.202465295448167	0.149970558596139	0.0491043127923477	0.0272593358551523	0.105039290660232	0.109382268432778	0.0738125461275398	GBMLGG	8.72341726395546
TCGA-06-5416-01	0.250467741616091	0.11221023413407	0.0761641320084723	-0.0285948965844441	0.00103109003652055	0.119968725096622	0.217054843358709	-0.235573978919039	-0.202465295448167	0.149970558596139	0.0491043127923477	0.0272593358551523	0.105039290660232	0.109382268432778	0.0738125461275398	GBM	8.72341726395546
TCGA-06-5417-01	0.215134178634748	0.131654541901879	0.0805436033687289	-0.0370537492857024	0.0185732876581026	0.128121543903863	0.238283019537753	-0.190411742896821	-0.216884773502078	0.13166982719547	0.0398342568245621	0.0189764672183903	0.0663793134452592	0.127916158186503	0.0524100309369461	GBMLGG	6.79306840821915
TCGA-06-5417-01	0.215134178634748	0.131654541901879	0.0805436033687289	-0.0370537492857024	0.0185732876581026	0.128121543903863	0.238283019537753	-0.190411742896821	-0.216884773502078	0.13166982719547	0.0398342568245621	0.0189764672183903	0.0663793134452592	0.127916158186503	0.0524100309369461	GBM	6.79306840821915
TCGA-06-5418-01	0.301769254534368	0.157325206449687	0.112863354819649	0.171728558299219	0.0389819275705355	0.159350549105199	0.290533111842039	-0.102717582325236	-0.109436492871431	0.216088674346272	0.100042937864243	0.0914204910060028	0.101379235440371	0.140852823869497	0.105481885895358	GBM	10.4210526488857
TCGA-06-5418-01	0.301769254534368	0.157325206449687	0.112863354819649	0.171728558299219	0.0389819275705355	0.159350549105199	0.290533111842039	-0.102717582325236	-0.109436492871431	0.216088674346272	0.100042937864243	0.0914204910060028	0.101379235440371	0.140852823869497	0.105481885895358	GBMLGG	10.4210526488857
TCGA-06-5856-01	0.309062552062889	0.148165376837124	0.110624219278542	0.125797958945986	0.0171720722617637	0.155445302955476	0.28495181646261	-0.108681642062267	-0.0159085174727113	0.20313350222312	0.071623806491277	0.0209826325625913	0.0692253653913073	0.127054560047852	0.0658029765340681	GBM	10.201225981852
TCGA-06-5856-01	0.309062552062889	0.148165376837124	0.110624219278542	0.125797958945986	0.0171720722617637	0.155445302955476	0.28495181646261	-0.108681642062267	-0.0159085174727113	0.20313350222312	0.071623806491277	0.0209826325625913	0.0692253653913073	0.127054560047852	0.0658029765340681	GBMLGG	10.201225981852
TCGA-06-5858-01	0.30797328749943	0.171616405745732	0.117209339146638	0.134650497258594	0.00184923547489532	0.161282993306576	0.29959141497009	-0.0765745096099232	-0.0427285797723987	0.235175481580677	0.0812381369676556	0.036780814611745	0.0809689682427539	0.144722833782077	0.0910698463211759	GBMLGG	9.30228692181775
TCGA-06-5858-01	0.30797328749943	0.171616405745732	0.117209339146638	0.134650497258594	0.00184923547489532	0.161282993306576	0.29959141497009	-0.0765745096099232	-0.0427285797723987	0.235175481580677	0.0812381369676556	0.036780814611745	0.0809689682427539	0.144722833782077	0.0910698463211759	GBM	9.30228692181775
TCGA-06-5859-01	0.350098023536669	0.147268552406631	0.10993752966084	0.0890953563160789	0.0530057379710593	0.160358790917783	0.280328598208419	-0.123693610747776	0.010490666666166	0.163956911930379	0.0660523997594498	0.0704369219477222	0.127083846407907	0.127846978994219	0.134884874001914	GBM	8.75334701919414
TCGA-06-5859-01	0.350098023536669	0.147268552406631	0.10993752966084	0.0890953563160789	0.0530057379710593	0.160358790917783	0.280328598208419	-0.123693610747776	0.010490666666166	0.163956911930379	0.0660523997594498	0.0704369219477222	0.127083846407907	0.127846978994219	0.134884874001914	GBMLGG	8.75334701919414
TCGA-06-AABW-11	0.190613923637003	0.151522241174005	0.0981166373604968	-0.108778124378307	-0.026855032775492	0.161808175150975	0.284898435732205	-0.188475353081973	-0.232327789170562	0.144843232243869	0.0216484861294578	0.0137410004703058	0.055341809155539	0.11937707769687	0.0279791409050202	GBMLGG	8.02554726304225
TCGA-06-AABW-11	0.190613923637003	0.151522241174005	0.0981166373604968	-0.108778124378307	-0.026855032775492	0.161808175150975	0.284898435732205	-0.188475353081973	-0.232327789170562	0.144843232243869	0.0216484861294578	0.0137410004703058	0.055341809155539	0.11937707769687	0.0279791409050202	LGG	8.02554726304225
TCGA-06-AABW-11	0.190613923637003	0.151522241174005	0.0981166373604968	-0.108778124378307	-0.026855032775492	0.161808175150975	0.284898435732205	-0.188475353081973	-0.232327789170562	0.144843232243869	0.0216484861294578	0.0137410004703058	0.055341809155539	0.11937707769687	0.0279791409050202	GBM	8.02554726304225
TCGA-08-0386-01	0.23826086273872	0.124458598138008	0.088976828419716	0.0369626827591401	-0.0114947545773403	0.135228467025385	0.255821546797352	-0.162352396460135	-0.212641827906261	0.178134211200822	0.0521919343029767	0.0119348047290685	0.0745152926330229	0.128675067733008	0.0704250424716971	GBMLGG	9.77165144034797
TCGA-08-0386-01	0.23826086273872	0.124458598138008	0.088976828419716	0.0369626827591401	-0.0114947545773403	0.135228467025385	0.255821546797352	-0.162352396460135	-0.212641827906261	0.178134211200822	0.0521919343029767	0.0119348047290685	0.0745152926330229	0.128675067733008	0.0704250424716971	GBM	9.77165144034797
TCGA-09-0364-01	0.14750161354853	0.114420632412997	0.0340463601787346	-0.114786555554225	-0.0082132260967551	0.114148210776727	0.192118244881274	-0.290168520859635	-0.344451815702501	0.144564893863343	-0.016699224094255	-0.0284242981862549	0.0515434475724799	0.129160664292251	-0.00685708008808402	OV	8.80323313508855
TCGA-09-0366-01	0.403535862022076	0.244772628837527	0.129036282525784	0.175789689854236	0.200969001374474	0.187760818998043	0.304609883184499	-0.022364485870071	0.139697810171621	0.246653414104269	0.134289589204483	0.132625681032289	0.198076585016799	0.185602511644612	0.175659026854444	OV	9.1924679557096
TCGA-09-0367-01	0.381982340181255	0.158144170055564	0.0490467542524174	0.0689213340062477	0.144433315605181	0.13257305668038	0.22396974059107	-0.0979059756021637	0.0924216677348889	0.189389171562525	0.0578387593518845	0.118290272202941	0.148274068653275	0.115283014423736	0.117131055132971	OV	7.38863520782718
TCGA-09-0369-01	0.250850251235739	0.103085039871307	0.0260223029108325	0.0530314072097511	0.0341667644607872	0.102198983336849	0.189163923130474	-0.133126460275928	-0.123027707458698	0.195269959632005	0.0204287662165433	-0.0308082365112295	0.0532965827056319	0.0928489840262106	0.0174844430630788	OV	8.33447631611066
TCGA-09-1659-01	0.383022735299125	0.149998561730046	0.0401859537350063	0.133985324730675	0.192629365175339	0.116271895337706	0.204301715662948	-0.0964562073946848	0.093279180338993	0.196591036794306	0.0616612160509853	0.118002388507689	0.176185133945513	0.112492719546337	0.116944168595461	OV	7.57757246376511
TCGA-09-1662-01	0.381196366318486	0.209419570873449	0.0849801446510591	0.139224042630595	0.10629540371253	0.152483795453493	0.266153182151449	-0.0726795462398163	0.0396895017232552	0.224434001757317	0.081697359766579	0.118298308084729	0.137547220251206	0.160863104978487	0.130305843894409	OV	8.23479706324854
TCGA-09-1666-01	0.364654886600486	0.172905287889704	0.0801351665568065	0.0959401772740392	0.131567723293113	0.154100426923535	0.259603393772652	-0.0988086263264274	0.010509885609177	0.214033631412066	0.0841644887968557	0.0860722636340513	0.218292740521842	0.141763108786946	0.139160663238669	OV	8.20489768884306
TCGA-09-1667-01	0.396398367669939	0.183118716556649	0.0971909779505779	0.143774231583656	0.158072318432939	0.146601058038337	0.254530138125142	-0.048583914038678	0.108215069762766	0.232666224152835	0.0987656297264381	0.106873887447815	0.186416319239532	0.157585245337539	0.168341482265746	OV	7.00130504198955
TCGA-09-1668-01	0.404252622170646	0.178210465016125	0.104101224079927	0.190658709280865	0.149839551927436	0.143697844149467	0.249964844115832	-0.0144243784391603	0.124124513989523	0.250379886505097	0.084785407945986	0.151285907053556	0.199104917087638	0.166368784299673	0.166219780767788	OV	9.04273811185805
TCGA-09-1669-01	0.359996170851437	0.145692705454279	0.0552796145237856	0.113969538724693	0.0879304476653884	0.0830525739327515	0.209082912660883	-0.0968785232534732	0.00071891562400935	0.203437270627044	0.0383740260921177	0.0578177645313631	0.14873455172736	0.11494195212695	0.0972549097091048	OV	8.97287410618942
TCGA-09-1670-01	0.351139869808251	0.19395093396702	0.0721226570409351	0.110033313411597	0.10957644642239	0.14168104886942	0.259358481595668	-0.112805275012205	0.0259690835709466	0.204695557560088	0.0689218373398601	0.0654012079069386	0.169766281863984	0.147439780337372	0.119675870837317	OV	8.22483037366645
TCGA-09-1673-01	0.314208138267597	0.172618247818155	0.0452285785755589	0.0581722861370874	0.0549132664596039	0.116704591994948	0.228760703580893	-0.101657611200126	-0.0188496792399918	0.149186563011922	0.0485144943314861	0.0435832545388342	0.149258155792126	0.132376207301044	0.0687991678964557	OV	4.67750840579316
TCGA-09-1674-01	0.176797580633509	0.134175376146651	0.0508982665416225	-0.062767113483294	-0.0183531950409178	0.111310827348603	0.203460649125195	-0.216717208266516	-0.280641299051126	0.157003633511569	0.00690331113209099	-0.0111234787850904	0.0759845385129703	0.134500171754737	0.0153594809506813	OV	9.70173349517773
TCGA-09-2044-01	0.355452497724949	0.171491454970911	0.0683117920689986	0.0819679253222723	0.134277691022602	0.107412892203578	0.233155992232025	-0.0477455008770985	0.0379222532640688	0.195886321094127	0.069212951370095	0.06012369465063	0.165901853374992	0.135044212448763	0.107565421702605	OV	7.93590361174681
TCGA-09-2045-01	0.322086121759731	0.183988039968714	0.0779742561342717	0.0840973254883944	0.117257047342812	0.141389139975811	0.258580210226016	-0.117151400825694	-0.067769443351211	0.198990785887058	0.0694521735163188	0.071971259469514	0.195904258605828	0.139140769203477	0.125120802654446	OV	8.87308017068376
TCGA-09-2048-01	0.230330302488427	0.0657074667591971	-0.0197783041099884	-0.0322185278876936	0.0101136132642511	0.0742821240579421	0.154279932271479	-0.203012173427752	-0.171402405419949	0.13431942556082	-0.0190951995027122	0.0154016800331676	0.0807997893650423	0.0744661268432645	0.0141597767345325	OV	8.5239247148947
TCGA-09-2051-01	0.389701676403415	0.182468751245726	0.072814537637548	0.11139647823117	0.157608737493534	0.149833954178164	0.23057410616827	-0.0886734280928577	0.0760868447983376	0.191025160251699	0.071919246993449	0.0876632698312203	0.212848856951611	0.14605477151466	0.143414072593993	OV	9.52196369204872
TCGA-09-2054-01	0.247288653431429	0.146152440625891	0.0433685750580863	0.0995054808376241	0.0184033590970798	0.092372465610717	0.218362941860683	-0.138940659583885	-0.174865445012686	0.169678225890933	0.0239991887126163	0.013231297644979	0.0843361138291606	0.11655939439898	0.0437906024502351	OV	9.02277629772114
TCGA-09-2056-01	0.342677158619441	0.186579804565552	0.0800501557205314	0.140636202805503	0.148629601974307	0.123633238316428	0.235289886669825	-0.0371479791072084	0.0734040469151777	0.213806477146472	0.0802873014356374	0.132298038429307	0.180313812902798	0.128570871910432	0.143697281099376	OV	7.73677940953859
TCGA-10-0928-01	0.370024466422242	0.158077603934923	0.0550291987504255	0.0280456704401927	0.0447045106421424	0.131170922378362	0.207886462599959	-0.142414659967685	0.0148828039858881	0.184952602475984	0.0296994962383489	0.08200418680549	0.127670469067944	0.129276464366835	0.0601835210485228	OV	9.74168612035036
TCGA-10-0936-01	0.388915360587398	0.129228513401941	0.0393888054325121	-0.000543785349890485	0.181468583228109	0.106735314960765	0.180301948186358	-0.138611748148982	0.113124821084621	0.159443213209917	0.0264484515699705	0.0533503546542243	0.181644811434412	0.0973203212277039	0.0845262827994105	OV	7.71687382147184
TCGA-12-0616-01	0.350205430717736	0.118287497839699	0.084050447482663	0.120626830951469	0.0239795684237954	0.126614366413384	0.2467058607031	-0.153926773777432	-0.0168069335644999	0.154715838110988	0.073800282606428	0.0301976844721203	0.0817928149261237	0.0995475509337221	0.0722142437370378	GBMLGG	8.91299603065022
TCGA-12-0616-01	0.350205430717736	0.118287497839699	0.084050447482663	0.120626830951469	0.0239795684237954	0.126614366413384	0.2467058607031	-0.153926773777432	-0.0168069335644999	0.154715838110988	0.073800282606428	0.0301976844721203	0.0817928149261237	0.0995475509337221	0.0722142437370378	GBM	8.91299603065022
TCGA-12-0618-01	0.255554818249149	0.132013928098547	0.0969113954960185	0.0194620368731006	-0.0508541990661316	0.175898990245822	0.266795879431648	-0.192711632226399	-0.156435859882558	0.157235602500001	0.0483296777121819	-0.00321778318169876	0.0492469575194271	0.133382083170475	0.0601198248527995	GBM	9.8615516194636
TCGA-12-0618-01	0.255554818249149	0.132013928098547	0.0969113954960185	0.0194620368731006	-0.0508541990661316	0.175898990245822	0.266795879431648	-0.192711632226399	-0.156435859882558	0.157235602500001	0.0483296777121819	-0.00321778318169876	0.0492469575194271	0.133382083170475	0.0601198248527995	GBMLGG	9.8615516194636
TCGA-12-0619-01	0.360904586553406	0.20551849442982	0.116593535583952	0.232923624239151	0.0582424159963796	0.18597045426236	0.328180354484958	-0.026077143443906	-0.00495879784743548	0.217395805045301	0.111787772497381	0.0688115399058483	0.110184036721619	0.173117906572617	0.133528577801128	GBMLGG	9.12259054418664
TCGA-12-0619-01	0.360904586553406	0.20551849442982	0.116593535583952	0.232923624239151	0.0582424159963796	0.18597045426236	0.328180354484958	-0.026077143443906	-0.00495879784743548	0.217395805045301	0.111787772497381	0.0688115399058483	0.110184036721619	0.173117906572617	0.133528577801128	GBM	9.12259054418664
TCGA-12-0821-01	0.243494463664709	0.121796608383396	0.0806563204374613	0.0826859061748808	0.024939525546561	0.120728545335928	0.246832194417598	-0.167990039508923	-0.171276131996905	0.170641004901429	0.0473378746894718	0.0467606746801366	0.0918736074001427	0.116842194097161	0.0701686234785856	GBM	7.84628280200749
TCGA-12-0821-01	0.243494463664709	0.121796608383396	0.0806563204374613	0.0826859061748808	0.024939525546561	0.120728545335928	0.246832194417598	-0.167990039508923	-0.171276131996905	0.170641004901429	0.0473378746894718	0.0467606746801366	0.0918736074001427	0.116842194097161	0.0701686234785856	GBMLGG	7.84628280200749
TCGA-12-1597-01	0.269190835957038	0.136644495266243	0.0987327004866962	0.0361873489266475	-0.00460659516675778	0.15959215749505	0.261183698586216	-0.147917623589881	-0.108355456142965	0.177729880488262	0.0643906491465508	0.00372139472626372	0.0413244315873746	0.10739079139909	0.0695774327241927	GBM	9.06270045072106
TCGA-12-1597-01	0.269190835957038	0.136644495266243	0.0987327004866962	0.0361873489266475	-0.00460659516675778	0.15959215749505	0.261183698586216	-0.147917623589881	-0.108355456142965	0.177729880488262	0.0643906491465508	0.00372139472626372	0.0413244315873746	0.10739079139909	0.0695774327241927	GBMLGG	9.06270045072106
TCGA-12-3650-01	0.282852003409108	0.148072958481453	0.102719776441382	0.0391541190429158	0.017470388043587	0.154562155256129	0.262683941492354	-0.186096490988647	-0.0987925780122005	0.177515786216616	0.0691241972839594	0.0231382016138018	0.0869646122608037	0.126555585390306	0.0878718233530835	GBM	10.0014081943928
TCGA-12-3650-01	0.282852003409108	0.148072958481453	0.102719776441382	0.0391541190429158	0.017470388043587	0.154562155256129	0.262683941492354	-0.186096490988647	-0.0987925780122005	0.177515786216616	0.0691241972839594	0.0231382016138018	0.0869646122608037	0.126555585390306	0.0878718233530835	GBMLGG	10.0014081943928
TCGA-12-3652-01	0.280431403816147	0.104571570739931	0.0640283588006818	0.0748419739051499	0.0575480551556089	0.0966658956995638	0.190223501058866	-0.201108197726395	-0.158381042522958	0.143158821547877	0.0497262226153805	0.0302890373444088	0.133895798145888	0.0876799479825532	0.0768627971224602	GBMLGG	10.0014081943928
TCGA-12-3652-01	0.280431403816147	0.104571570739931	0.0640283588006818	0.0748419739051499	0.0575480551556089	0.0966658956995638	0.190223501058866	-0.201108197726395	-0.158381042522958	0.143158821547877	0.0497262226153805	0.0302890373444088	0.133895798145888	0.0876799479825532	0.0768627971224602	GBM	10.0014081943928
TCGA-12-3653-01	0.343485247111948	0.171480117432034	0.109125436885686	0.0656015832078895	0.114826763304838	0.160178761383162	0.272857303011456	-0.145150301070772	-0.0666478613598215	0.192229861203515	0.0912025877425869	0.0540855131152488	0.168855192396137	0.137638398697662	0.122969969599099	GBM	10.6209164273495
TCGA-12-3653-01	0.343485247111948	0.171480117432034	0.109125436885686	0.0656015832078895	0.114826763304838	0.160178761383162	0.272857303011456	-0.145150301070772	-0.0666478613598215	0.192229861203515	0.0912025877425869	0.0540855131152488	0.168855192396137	0.137638398697662	0.122969969599099	GBMLGG	10.6209164273495
TCGA-12-5295-01	0.355195681262302	0.162325607793223	0.0985219334712757	0.16400408443639	0.096087124268626	0.151367898470321	0.267920671077447	-0.101163317846906	0.056193387626469	0.187388294906343	0.085091996467925	0.0535515580439625	0.127926129767164	0.126819693999048	0.122557629875485	GBMLGG	10.5509619738914
TCGA-12-5295-01	0.355195681262302	0.162325607793223	0.0985219334712757	0.16400408443639	0.096087124268626	0.151367898470321	0.267920671077447	-0.101163317846906	0.056193387626469	0.187388294906343	0.085091996467925	0.0535515580439625	0.127926129767164	0.126819693999048	0.122557629875485	GBM	10.5509619738914
TCGA-12-5299-01	0.33985409734655	0.153300513251246	0.118964559182621	0.162993221223974	0.0572710607602724	0.149098015277826	0.283100215182148	-0.0942869323976662	-0.0450208600469124	0.19999719435926	0.0833075657536309	0.0548887461902271	0.130840890835461	0.125488208154084	0.113540242173611	GBM	10.8507814145006
TCGA-12-5299-01	0.33985409734655	0.153300513251246	0.118964559182621	0.162993221223974	0.0572710607602724	0.149098015277826	0.283100215182148	-0.0942869323976662	-0.0450208600469124	0.19999719435926	0.0833075657536309	0.0548887461902271	0.130840890835461	0.125488208154084	0.113540242173611	GBMLGG	10.8507814145006
TCGA-13-0730-01	0.334211970249409	0.147659920960058	0.05919892365158	0.000421335975024214	0.0880752534911804	0.0869071682008865	0.230268638395528	-0.128766863552096	-0.0352666630679791	0.187553490329825	0.0394903334234585	0.0283218602923683	0.113702867974002	0.124119748113374	0.0532126813085178	OV	9.28231882041464
TCGA-13-0799-01	0.332969112147068	0.123548524280641	0.0344456966811766	-0.0642526957732673	0.102483618120845	0.0814110565663754	0.158590591710541	-0.223421288139	-0.08472568885946	0.131001992155232	0.0155245875781148	0.0501027068127005	0.165125359866904	0.0870386203734147	0.0632525634764612	OV	7.68701790434145
TCGA-13-0800-01	0.226918751638592	0.119810604042534	0.0132923979301132	-0.100167578980698	0.00875568820670521	0.125894565483323	0.201098780865622	-0.265004788639537	-0.280466042914504	0.16308867916842	-0.000934413242580228	-0.0287835752351583	0.138387031913153	0.111137230614627	0.0278447421453546	OV	8.24476398216131
TCGA-13-0801-01	0.395986748166569	0.20184026681808	0.112710274866213	0.113467646258736	0.24633476614339	0.134635245598803	0.266740130850665	-0.0170394438343964	0.155770932786029	0.22081625957274	0.088268552769378	0.133599612565922	0.211607314551016	0.139721747738831	0.195696159322892	OV	4.54324213124145
TCGA-13-0890-01	0.351273708115554	0.159980492400593	0.0755144028381075	0.181490930779286	0.101306628042249	0.117027219211779	0.242134351593769	-0.0840768708012682	0.0638302270418894	0.23404534935874	0.0484623866907608	0.0368296471022067	0.145652976096408	0.109984291164147	0.115933844677305	OV	8.94293443589355
TCGA-13-0893-01	0.400120478399274	0.173134965771624	0.0763561384712991	0.0794570665172593	0.102890091018588	0.13343763183477	0.250707042830669	-0.109790013292049	0.0816020903998373	0.220555478672327	0.0824955171341975	0.0751228958200685	0.182522727756753	0.1466285949114	0.119407686560517	OV	8.85312312175729
TCGA-13-0897-01	0.382524318836046	0.176698375910053	0.0653108166458326	0.146318110812269	0.147649664214409	0.136041665041774	0.236439217850009	-0.0846121545983486	0.0657672648263379	0.217638251937514	0.0737004639133051	0.0689933149047758	0.160401538215301	0.141019504878374	0.128781949812234	OV	8.7832782167336
TCGA-13-0899-01	0.299220268256627	0.150088997524022	0.0451070857791383	0.0764943732821661	0.0964587807690073	0.122700440400641	0.233438541030597	-0.118170336474837	-0.0507212737423752	0.199806675015135	0.0482748827717256	0.019000542617562	0.104295670778184	0.111850230435714	0.0975383598147712	OV	7.5676249954713
TCGA-13-0916-01	0.442084275949269	0.133077976932604	0.0684895536933492	0.108925382181633	0.10376886775408	0.0934802920038122	0.202643271481005	-0.109850623283581	0.09103824356931	0.177264271219544	0.0479097220711944	0.0458359846814665	0.209570639364844	0.124764315986512	0.0952030611596881	OV	9.56191003031625
TCGA-13-0920-01	0.302661608118677	0.108167801001961	0.0269875696912361	0.0243127174909015	0.0640793722954566	0.0960338049411336	0.19124321982943	-0.217928458436306	-0.110573073904991	0.144805402066498	-0.00722982772391494	0.0145565571985208	0.124382949106391	0.0849249454671386	0.0337747031288179	OV	6.89219694463116
TCGA-13-0924-01	0.370301825899493	0.157211492382195	0.103328834178169	0.190420999536603	0.162342761884182	0.115235935008069	0.226687281683997	-0.0305205036246538	0.0752998354496186	0.22726033336977	0.0734206408893551	0.121877213938397	0.149358531898563	0.133053802824709	0.146621729310386	OV	7.84628280200749
TCGA-13-1403-01	0.340360217262585	0.156584007961566	0.0483799718704351	0.105907894683975	0.0784866041495675	0.116287811046973	0.214868325048406	-0.132058258323152	0.0156178805011525	0.199334342591388	0.0388534457009265	0.123899656672622	0.158188144405254	0.150804831047453	0.117509609182651	OV	8.58376504660951
TCGA-13-1405-01	0.274299142723108	0.194865707116503	0.0995849080676208	0.173484465545327	0.0990214870195726	0.146758277819656	0.273627144101044	-0.0808300022898397	-0.0678950473439917	0.248208688559931	0.103481110904969	0.073491933148972	0.130001772515079	0.154557967717401	0.129264399640445	OV	7.71687382147184
TCGA-13-1410-01	0.34855697209018	0.154459768079085	0.0714603883599464	0.115222958498748	0.164730034851812	0.104479869362583	0.237732529457067	-0.110797386346721	-0.0393777655161886	0.200277356564661	0.050440248813644	0.0642460544353433	0.203361189401129	0.121655023518902	0.144646456106451	OV	7.55767789063168
TCGA-13-1411-01	0.399577590457847	0.244089266669052	0.156078549882737	0.214387410957282	0.148890127394736	0.196070097216747	0.322376727465905	0.0258867545005746	0.114185961458841	0.295800200048504	0.140786786051249	0.140569821844577	0.168808938310866	0.199427003035028	0.185339566867174	OV	7.63726476811629
TCGA-13-1481-01	0.309667505509479	0.149572207339572	0.0604019089758116	0.137898551450688	0.0523609523876775	0.115772768616465	0.214546325942317	-0.151632115926222	-0.0482243400686211	0.223472185420602	0.0328620272059108	0.0438313751406687	0.122276816979955	0.118013602871542	0.0765857110875438	OV	6.9913833653665
TCGA-13-1497-01	0.290532920490255	0.138968861726827	0.0729250523480758	0.0605139157480413	0.128260216766956	0.123314155042302	0.213628381053231	-0.156174625506999	-0.108179834068625	0.193010472326476	0.0391819528765856	0.0803720942960405	0.188570002605162	0.119830676177057	0.105781594260885	OV	10.0313792280195
TCGA-13-1498-01	0.420525817687986	0.203326615834374	0.10356249966265	0.0760777499464675	0.166904499113146	0.162943007394367	0.246146267273484	-0.0893500704935281	0.135589114916121	0.214497634145627	0.104339991587028	0.145478697823568	0.18325963878668	0.155189022261117	0.168530373210282	OV	7.78654900130377
TCGA-13-1505-01	0.360267627847169	0.151013882273263	0.0555624269024297	0.118753586940984	0.0422547381154106	0.126432091245775	0.232651278616352	-0.141286348718971	0.0275292195728855	0.214280307973839	0.0675291415791876	0.0219735181061112	0.108287376117118	0.138954850564159	0.0724459267727894	OV	8.36438433469177
TCGA-13-1506-01	0.350398193098186	0.148858593257426	0.0528453183499088	0.0504989765070829	0.139555452918577	0.0830576273207405	0.189335418601897	-0.135205041745619	-0.012399789523107	0.177069896102414	0.0565786687072379	0.0847145047841588	0.175429540949842	0.118777599017975	0.0878868143483478	OV	9.04273811185805
TCGA-13-1507-01	0.363146294515825	0.163266097547662	0.095766753945354	0.149600907731749	0.204738070898762	0.103776741112017	0.227203680225294	-0.0675413612710814	0.111083274677792	0.229868884767446	0.0818478499199047	0.114835283767421	0.20181972966152	0.122406496037111	0.167247453572275	OV	7.95582249876775
TCGA-13-1511-01	0.358979414863639	0.169572750840917	0.0662944743298475	0.109712487815392	0.11795075756019	0.125935119350976	0.227635800309292	-0.0961419298834338	0.0862555149308347	0.2126172515991	0.0603469245390653	0.0897724634110454	0.184974052166381	0.135506223007652	0.108644444511167	OV	9.15253727841109
TCGA-13-1512-01	0.347172154600853	0.157251874238651	0.0763371696091398	0.0811092688130664	0.109806345238465	0.142666383338625	0.239936865909926	-0.0989177352705982	-0.0224703897129859	0.20705576500343	0.0648277129519815	0.0712246997607733	0.144157265376292	0.114108086390665	0.107791513883525	OV	8.06539585615433
TCGA-13-2060-01	0.383429167771701	0.166577918679705	0.0794322628339886	0.111964050636602	0.154288322462438	0.123351961800061	0.233004068280928	-0.0858030618111123	0.0796956069797105	0.197124997466848	0.0700406077843489	0.0690975593299479	0.167412678845159	0.129101755768881	0.13235422236696	OV	4.04045247856114
TCGA-13-A5FT-01	0.286399983449458	0.142877152526475	0.0427804805155969	0.0194040874515757	0.0822580187361139	0.0851886388310764	0.198463950220611	-0.18307240845626	-0.119658378066943	0.153099620075245	0.0229378112612526	0.0294323455721644	0.179695143126615	0.106966778762192	0.05408735886099	OV	8.5239247148947
TCGA-14-0781-01	0.340807829500646	0.170134317527739	0.12628506572177	0.267458055365095	0.0382599307956054	0.163967360213505	0.293260474034691	-0.0122061635541113	0.0266197342263922	0.249635712406352	0.123928560742353	0.123815086455643	0.106102277009843	0.138263519133942	0.120631204658832	GBM	8.26469850169504
TCGA-14-0781-01	0.340807829500646	0.170134317527739	0.12628506572177	0.267458055365095	0.0382599307956054	0.163967360213505	0.293260474034691	-0.0122061635541113	0.0266197342263922	0.249635712406352	0.123928560742353	0.123815086455643	0.106102277009843	0.138263519133942	0.120631204658832	GBMLGG	8.26469850169504
TCGA-14-0787-01	0.304321845493923	0.15996580809926	0.11980162982409	0.14904218606267	0.0382427794598585	0.166474326950187	0.293262623174957	-0.125916508890601	-0.0628039314189775	0.204488648629415	0.0915502243548589	0.0603315966741157	0.11216669811735	0.134596335597817	0.104287068034825	GBM	10.1712517311647
TCGA-14-0787-01	0.304321845493923	0.15996580809926	0.11980162982409	0.14904218606267	0.0382427794598585	0.166474326950187	0.293262623174957	-0.125916508890601	-0.0628039314189775	0.204488648629415	0.0915502243548589	0.0603315966741157	0.11216669811735	0.134596335597817	0.104287068034825	GBMLGG	10.1712517311647
TCGA-14-0789-01	0.355819421668542	0.23071362115972	0.164897210296657	0.258674242686041	0.0713413949696557	0.200490711686615	0.338955505466771	0.000410405108304288	0.0378629643198462	0.258507487431054	0.135645794228015	0.140720034786522	0.121755318151071	0.17555598757742	0.151860322175749	GBM	9.16251976744537
TCGA-14-0789-01	0.355819421668542	0.23071362115972	0.164897210296657	0.258674242686041	0.0713413949696557	0.200490711686615	0.338955505466771	0.000410405108304288	0.0378629643198462	0.258507487431054	0.135645794228015	0.140720034786522	0.121755318151071	0.17555598757742	0.151860322175749	GBMLGG	9.16251976744537
TCGA-14-0790-01	0.247250481738538	0.111923812166915	0.0736315223362173	0.0115271633116802	0.0350931054643683	0.122118334596748	0.232352391599902	-0.190383887627806	-0.223416423769343	0.175551740014528	0.032057768935672	0.0188344843404284	0.120558356506263	0.102047243231975	0.0464030739059781	GBMLGG	10.4810097833094
TCGA-14-0790-01	0.247250481738538	0.111923812166915	0.0736315223362173	0.0115271633116802	0.0350931054643683	0.122118334596748	0.232352391599902	-0.190383887627806	-0.223416423769343	0.175551740014528	0.032057768935672	0.0188344843404284	0.120558356506263	0.102047243231975	0.0464030739059781	GBM	10.4810097833094
TCGA-14-0817-01	0.376087138918766	0.184044606418356	0.123035086349866	0.172906169474231	0.179875756734742	0.163585350816033	0.300570101811175	-0.0751550671586519	0.0696797362434969	0.223060359295082	0.103692742238176	0.0954754418263453	0.145344437623584	0.114382715653004	0.162721195912225	GBMLGG	8.75334701919414
TCGA-14-0817-01	0.376087138918766	0.184044606418356	0.123035086349866	0.172906169474231	0.179875756734742	0.163585350816033	0.300570101811175	-0.0751550671586519	0.0696797362434969	0.223060359295082	0.103692742238176	0.0954754418263453	0.145344437623584	0.114382715653004	0.162721195912225	GBM	8.75334701919414
TCGA-14-0871-01	0.196052878472573	0.0986842207336493	0.0481487829337169	-0.0663572628170867	0.0122280599122279	0.0679444842586056	0.210836485983863	-0.268630217382682	-0.180222261846643	0.129971943032974	0.00744032334838088	-0.00810330976812116	0.0758025836486781	0.107357406530086	0.0103385630989304	GBMLGG	7.3389387862992
TCGA-14-0871-01	0.196052878472573	0.0986842207336493	0.0481487829337169	-0.0663572628170867	0.0122280599122279	0.0679444842586056	0.210836485983863	-0.268630217382682	-0.180222261846643	0.129971943032974	0.00744032334838088	-0.00810330976812116	0.0758025836486781	0.107357406530086	0.0103385630989304	GBM	7.3389387862992
TCGA-14-1034-01	0.342275542508537	0.202403211683667	0.135315579024824	0.188151550770862	0.0290692487271021	0.174027914379552	0.323548286012135	-0.0500705854997938	-0.000250891710776093	0.240974717862068	0.106966548017586	0.0744582723725855	0.10013545332596	0.165819609950112	0.12269372504106	GBM	7.42839976367146
TCGA-14-1034-01	0.342275542508537	0.202403211683667	0.135315579024824	0.188151550770862	0.0290692487271021	0.174027914379552	0.323548286012135	-0.0500705854997938	-0.000250891710776093	0.240974717862068	0.106966548017586	0.0744582723725855	0.10013545332596	0.165819609950112	0.12269372504106	GBMLGG	7.42839976367146
TCGA-14-1823-01	0.340827310538447	0.168364066871729	0.10222374058941	0.207226149804061	0.10631278984155	0.134817399283462	0.275549507749148	-0.055863862831582	0.0242026849459068	0.18591417757313	0.0895308030839606	0.131457162122933	0.131851611811403	0.113249951043732	0.136462637715469	GBM	7.61736592204802
TCGA-14-1823-01	0.340827310538447	0.168364066871729	0.10222374058941	0.207226149804061	0.10631278984155	0.134817399283462	0.275549507749148	-0.055863862831582	0.0242026849459068	0.18591417757313	0.0895308030839606	0.131457162122933	0.131851611811403	0.113249951043732	0.136462637715469	GBMLGG	7.61736592204802
TCGA-14-1825-01	0.234560297212475	0.105215007886661	0.0861775237986389	-0.00600591631590808	-0.00975049180902946	0.145963935575002	0.269279271187577	-0.170472106352324	-0.148414993149225	0.165266151859459	0.0436335884158294	-0.00734656628679174	0.0624339684925562	0.105770369072307	0.055769694846318	GBM	7.78654900130377
TCGA-14-1825-01	0.234560297212475	0.105215007886661	0.0861775237986389	-0.00600591631590808	-0.00975049180902946	0.145963935575002	0.269279271187577	-0.170472106352324	-0.148414993149225	0.165266151859459	0.0436335884158294	-0.00734656628679174	0.0624339684925562	0.105770369072307	0.055769694846318	GBMLGG	7.78654900130377
TCGA-14-1829-01	0.324214824443883	0.104142159607367	0.0574198981348869	0.207016134771734	0.0925781642029502	0.0795396307747259	0.224066539620231	-0.0872124510129695	0.0336638428378699	0.162302712219529	0.0699543051500172	0.0819224146592127	0.0989508621099294	0.0661580510582611	0.11795685848121	GBMLGG	8.64361186594479
TCGA-14-1829-01	0.324214824443883	0.104142159607367	0.0574198981348869	0.207016134771734	0.0925781642029502	0.0795396307747259	0.224066539620231	-0.0872124510129695	0.0336638428378699	0.162302712219529	0.0699543051500172	0.0819224146592127	0.0989508621099294	0.0661580510582611	0.11795685848121	GBM	8.64361186594479
TCGA-14-2554-01	0.319852687562072	0.161234935059812	0.112333194892978	0.181933464585538	0.0585177947009397	0.132083385071201	0.277490585328678	-0.0938938223566351	-0.0356499638948329	0.191246703574213	0.0853752140770342	0.0931897338604766	0.110780536482526	0.118177827950272	0.0990229212584447	GBMLGG	10.0014081943928
TCGA-14-2554-01	0.319852687562072	0.161234935059812	0.112333194892978	0.181933464585538	0.0585177947009397	0.132083385071201	0.277490585328678	-0.0938938223566351	-0.0356499638948329	0.191246703574213	0.0853752140770342	0.0931897338604766	0.110780536482526	0.118177827950272	0.0990229212584447	GBM	10.0014081943928
TCGA-15-0742-01	0.289857626077908	0.125738476956955	0.0865961341367393	0.0728218271875318	0.00656302224449742	0.14272075923797	0.233200010308847	-0.170897308887585	-0.110258240876678	0.178150466684829	0.0483139978008011	0.00248629819106991	0.107935663935681	0.116910481636371	0.0646619537106806	GBMLGG	10.271167940394
TCGA-15-0742-01	0.289857626077908	0.125738476956955	0.0865961341367393	0.0728218271875318	0.00656302224449742	0.14272075923797	0.233200010308847	-0.170897308887585	-0.110258240876678	0.178150466684829	0.0483139978008011	0.00248629819106991	0.107935663935681	0.116910481636371	0.0646619537106806	GBM	10.271167940394
TCGA-15-1444-01	0.33563517980585	0.204312084997119	0.157234033354087	0.0697540606861056	0.0487240139315993	0.210881009485654	0.325306274523134	-0.0862329757135461	-0.0278982413389467	0.224679362443883	0.0872889489402111	0.0521042934772454	0.105566697709942	0.155997431562806	0.12699561657029	GBMLGG	8.15507010232493
TCGA-15-1444-01	0.33563517980585	0.204312084997119	0.157234033354087	0.0697540606861056	0.0487240139315993	0.210881009485654	0.325306274523134	-0.0862329757135461	-0.0278982413389467	0.224679362443883	0.0872889489402111	0.0521042934772454	0.105566697709942	0.155997431562806	0.12699561657029	GBM	8.15507010232493
TCGA-16-0846-01	0.326580981555607	0.184416231056577	0.147327443867927	0.0981373084313953	0.125906004213026	0.18269192953334	0.320219964739197	-0.0879416357704212	-0.0343214474554384	0.219575827553937	0.10545231006128	0.0667465906232118	0.172597396482062	0.135476228468602	0.137893929848774	GBMLGG	7.92594459013023
TCGA-16-0846-01	0.326580981555607	0.184416231056577	0.147327443867927	0.0981373084313953	0.125906004213026	0.18269192953334	0.320219964739197	-0.0879416357704212	-0.0343214474554384	0.219575827553937	0.10545231006128	0.0667465906232118	0.172597396482062	0.135476228468602	0.137893929848774	GBM	7.92594459013023
TCGA-16-1045-01	0.357382501796952	0.222206267377913	0.167184310461011	0.24481705881647	0.0399260667768824	0.227777682412529	0.354224266737881	-0.00385509135860949	0.0592940319355682	0.283551605160449	0.128343375194393	0.098176226703504	0.100382224151291	0.16236266642172	0.164077332994486	GBM	8.20489768884306
TCGA-16-1045-01	0.357382501796952	0.222206267377913	0.167184310461011	0.24481705881647	0.0399260667768824	0.227777682412529	0.354224266737881	-0.00385509135860949	0.0592940319355682	0.283551605160449	0.128343375194393	0.098176226703504	0.100382224151291	0.16236266642172	0.164077332994486	GBMLGG	8.20489768884306
TCGA-18-3407-01	0.343839598304908	0.23674343142361	0.120741002912168	0.238248160181888	0.115308417127467	0.170285142477483	0.273342924657393	-0.00610151160983459	0.0360232550227065	0.237300593459722	0.0981631544087776	0.158625946346747	0.18454731801745	0.195044910086606	0.167402315979952	LUSC	8.28463391980665
TCGA-18-3408-01	0.337352491239222	0.175048858724446	0.108337375482312	0.199909900699363	0.107344121902196	0.125524097409115	0.262310306363036	-0.00815139843467665	0.0912380969923559	0.193286284326262	0.100019032229229	0.1126900220931	0.11685042865231	0.145720500887329	0.131248991234246	LUSC	8.88305891693057
TCGA-18-3409-01	0.391653758290277	0.211682615072611	0.125450813991112	0.256890822205128	0.0446145303366788	0.157385700151924	0.27444710394435	0.0180846000352101	0.11259550788094	0.24967883955577	0.114598624064766	0.0887481139075207	0.088485040467535	0.157949953871174	0.142310299242254	LUSC	11.0206945754653
TCGA-18-3410-01	0.410073804181958	0.252738542712894	0.141988388272491	0.0653499534530757	0.165350607698244	0.161794003751498	0.280826772541177	0.00762654271633621	0.139120926726237	0.251316802807211	0.165276724408574	0.182673346888539	0.21067834652015	0.21919876106083	0.21806643532812	LUSC	7.76664021188695
TCGA-18-3411-01	0.349535884024755	0.196397048693871	0.120552623257965	0.148324445134303	0.113738885458106	0.14230683852935	0.252572093037483	-0.0368164302935446	0.0851003412019687	0.208963270756874	0.0893017314290532	0.111868551072399	0.129572869838603	0.142329545151312	0.16991089455801	LUSC	8.25473112883112
TCGA-18-3412-01	0.307178963016841	0.177932396133165	0.0895458044324371	0.123089385731486	0.106997303775319	0.13828729451924	0.243978873541417	-0.0945555739601133	-0.0334573379204396	0.188517528835847	0.0641329723567552	0.137511698589105	0.162854340375205	0.14469514656501	0.14667626419229	LUSC	8.93295482562172
TCGA-18-3414-01	0.31444042462787	0.218745738343572	0.112250322756409	0.140348723359212	0.133196343008041	0.147593106435986	0.260914131328482	-0.0425427815645417	-0.0528447898692888	0.220547277244734	0.121314594340707	0.156557575119024	0.17605896526287	0.194093891737833	0.14668889624272	LUSC	9.15253727841109
TCGA-18-3415-01	0.351774989645628	0.209810816046402	0.132556391131959	0.178274179576698	0.183926406903678	0.133625855360617	0.26175696647164	0.00869547214344828	0.0904370229088254	0.204204175103	0.112948242714716	0.168528481625182	0.164127922663719	0.180957539316247	0.201832394459811	LUSC	9.69174554529889
TCGA-18-3416-01	0.4089803642038	0.25157053872305	0.166247410805056	0.104536155479261	0.21464540529648	0.205183024956286	0.308364204948262	0.0339587315911244	0.121005908660764	0.224059908513425	0.185541808331083	0.172435962072203	0.224091880896589	0.226737166773047	0.214575672456507	LUSC	9.32225546168747
TCGA-18-3417-01	0.348914281113793	0.194538699851817	0.108046418373452	0.2199283040351	0.116678757911667	0.128384269652641	0.250886885174973	0.00987107841187804	0.0618884625405768	0.228669681407181	0.102593006837275	0.157708571209808	0.0909445823631456	0.162830475974318	0.145144650793229	LUSC	7.0211500020171
TCGA-18-3419-01	0.33531493185362	0.19370960633894	0.129635087399522	0.136749998352334	0.135669302680773	0.16642955939546	0.261901769920625	-0.0373703969841374	0.0151364535437461	0.212078869507193	0.111695588509746	0.141377522159794	0.185755651974781	0.184068632235412	0.170317301232449	LUSC	9.40213388670785
TCGA-18-3421-01	0.361840511863222	0.183579803550692	0.11099105122276	0.20516767073009	0.176010332925553	0.125274383169736	0.223766302116732	-0.0238148624592532	0.0767608236282692	0.193447504282501	0.119198707686805	0.110398865075869	0.136609930297074	0.163841455310929	0.143482596093188	LUSC	9.2224172084402
TCGA-18-4083-01	0.308046620564923	0.158804420804328	0.0945037812932022	0.106389128045963	0.0797940940216724	0.131606456434822	0.236509711259667	-0.0706096838672148	-0.022267448768019	0.193790768954369	0.0524494306408996	0.0845236159724271	0.111215967047192	0.151811903571207	0.0970787337424468	LUSC	9.38216365233038
TCGA-18-4086-01	0.329757456307979	0.221104363991466	0.124909561254093	0.190178239695833	0.141934145504872	0.159911856311378	0.27469238549429	-0.0144384686516875	0.0415763807597582	0.234839653207728	0.0946712210497171	0.161593168475395	0.159810729570387	0.183396758249552	0.176719960688317	LUSC	9.03275713874514
TCGA-18-4721-01	0.383030130833964	0.250288676814347	0.15490108345411	0.214975765487387	0.117793042601185	0.183176665342248	0.318199228250677	0.0194223901501086	0.125717064957635	0.236302662963476	0.136536401865256	0.11992654912692	0.154621532225953	0.202985993274149	0.181702369824791	LUSC	9.03275713874514
TCGA-18-5592-01	0.285967073356095	0.176498974230154	0.0781957007116675	0.0962173480154927	0.110032468531034	0.138818590848709	0.253278459294174	-0.0663087686245026	-0.0647201492789688	0.186619612443753	0.0587857560050314	0.133358341359169	0.142855167270462	0.175489384537016	0.135077051549233	LUSC	9.27233493604136
TCGA-18-5595-01	0.266764653166439	0.203919951992557	0.0912507753830091	0.0791826327994076	0.0662721937673038	0.152672453051611	0.262633387589938	-0.149148354315381	-0.132042558835612	0.18350857807629	0.0589535726362484	0.0774952732044059	0.126684982512497	0.171505049903245	0.110134676220328	LUSC	9.21243400727962
TCGA-19-1390-01	0.217908133936608	0.126892392090519	0.0954345820267945	-0.0118473765846232	-0.0422336582000871	0.167198792734345	0.262429180255623	-0.232775344706461	-0.259182901983226	0.145046958154749	0.0537685034147316	-0.00725476368270652	0.0602718274746727	0.12132266079602	0.0562026799997011	GBMLGG	10.7408433065025
TCGA-19-1390-01	0.217908133936608	0.126892392090519	0.0954345820267945	-0.0118473765846232	-0.0422336582000871	0.167198792734345	0.262429180255623	-0.232775344706461	-0.259182901983226	0.145046958154749	0.0537685034147316	-0.00725476368270652	0.0602718274746727	0.12132266079602	0.0562026799997011	GBM	10.7408433065025
TCGA-19-1787-01	0.327757121561376	0.161092288456262	0.120360466059616	0.151910184102123	0.0342727847144464	0.146739645258737	0.28744258367071	-0.108375074323255	-0.0328160274764748	0.228873343912892	0.0725782436411539	0.0109460244612379	0.11141187959466	0.125397511646643	0.0795312080678078	GBMLGG	7.89606923623249
TCGA-19-1787-01	0.327757121561376	0.161092288456262	0.120360466059616	0.151910184102123	0.0342727847144464	0.146739645258737	0.28744258367071	-0.108375074323255	-0.0328160274764748	0.228873343912892	0.0725782436411539	0.0109460244612379	0.11141187959466	0.125397511646643	0.0795312080678078	GBM	7.89606923623249
TCGA-19-2619-01	0.245487193428211	0.137810617475293	0.114486615116938	0.114197773933947	-0.00726634966783263	0.147265078865002	0.26464611454467	-0.130098697886463	-0.202071283737075	0.207749184629587	0.0630748253168578	0.0474915012949847	0.07403548824476	0.133290512413076	0.0903594980333481	GBMLGG	9.15253727841109
TCGA-19-2619-01	0.245487193428211	0.137810617475293	0.114486615116938	0.114197773933947	-0.00726634966783263	0.147265078865002	0.26464611454467	-0.130098697886463	-0.202071283737075	0.207749184629587	0.0630748253168578	0.0474915012949847	0.07403548824476	0.133290512413076	0.0903594980333481	GBM	9.15253727841109
TCGA-19-2620-01	0.267551518526946	0.160311118553913	0.1238981681234	0.150457878091052	-0.0202730815585597	0.149522053724264	0.272934048116001	-0.112710652683135	-0.115606010941209	0.215522496999917	0.0846907821928876	0.0534041293265507	0.0815156517368581	0.137425018306497	0.0759276679384456	GBMLGG	9.09264492716039
TCGA-19-2620-01	0.267551518526946	0.160311118553913	0.1238981681234	0.150457878091052	-0.0202730815585597	0.149522053724264	0.272934048116001	-0.112710652683135	-0.115606010941209	0.215522496999917	0.0846907821928876	0.0534041293265507	0.0815156517368581	0.137425018306497	0.0759276679384456	GBM	9.09264492716039
TCGA-19-2624-01	0.198995248551133	0.119467374089697	0.091466966926057	0.010752732184348	-0.0267657223211822	0.156121752543751	0.238722912751897	-0.244161361431941	-0.280913433380489	0.149064135677893	0.0436574643015854	0.012559934921644	0.0683846508637863	0.126133386156516	0.0512841225520131	GBMLGG	9.72170964377248
TCGA-19-2624-01	0.198995248551133	0.119467374089697	0.091466966926057	0.010752732184348	-0.0267657223211822	0.156121752543751	0.238722912751897	-0.244161361431941	-0.280913433380489	0.149064135677893	0.0436574643015854	0.012559934921644	0.0683846508637863	0.126133386156516	0.0512841225520131	GBM	9.72170964377248
TCGA-19-2625-01	0.269380396623594	0.13651016734929	0.092079915442245	0.15286750186748	0.0366666650558955	0.125765035275885	0.256826629734069	-0.146082061222154	-0.167656401786857	0.17299304368032	0.0615753793279926	0.0516301012921297	0.112407711859598	0.133227271521404	0.0860173390795124	GBMLGG	7.12040600591417
TCGA-19-2625-01	0.269380396623594	0.13651016734929	0.092079915442245	0.15286750186748	0.0366666650558955	0.125765035275885	0.256826629734069	-0.146082061222154	-0.167656401786857	0.17299304368032	0.0615753793279926	0.0516301012921297	0.112407711859598	0.133227271521404	0.0860173390795124	GBM	7.12040600591417
TCGA-19-2629-01	0.347514925188521	0.188734720725258	0.131284278056795	0.0945344395823174	0.049878194555137	0.20364548089078	0.322420358054412	-0.100547582119956	0.00334747013378977	0.205368544208504	0.0803881036555809	0.0521927028844166	0.129072710305138	0.150601094567903	0.119852908990285	GBM	7.08069747657201
TCGA-19-2629-01	0.347514925188521	0.188734720725258	0.131284278056795	0.0945344395823174	0.049878194555137	0.20364548089078	0.322420358054412	-0.100547582119956	0.00334747013378977	0.205368544208504	0.0803881036555809	0.0521927028844166	0.129072710305138	0.150601094567903	0.119852908990285	GBMLGG	7.08069747657201
TCGA-19-4065-01	0.358105529613045	0.188753538566733	0.113545683655248	0.233718356783525	0.0910601325512528	0.181917873040322	0.317984516028557	-0.0557576270018234	0.0228673591460306	0.225692620927186	0.114083022912065	0.105351974061202	0.12787870070301	0.14333448908088	0.144971962939731	GBM	10.321128171608
TCGA-19-4065-01	0.358105529613045	0.188753538566733	0.113545683655248	0.233718356783525	0.0910601325512528	0.181917873040322	0.317984516028557	-0.0557576270018234	0.0228673591460306	0.225692620927186	0.114083022912065	0.105351974061202	0.12787870070301	0.14333448908088	0.144971962939731	GBMLGG	10.321128171608
TCGA-19-5960-01	0.21522340174273	0.13143545017577	0.103169136514288	-0.0448256163471387	-0.0325865431413689	0.156357277004393	0.260669507245389	-0.220955969302501	-0.179032747274524	0.142752613193774	0.0366790837671313	0.00546513501957733	0.0532805479583875	0.127739545909938	0.0336935858791121	GBM	10.3810822317768
TCGA-19-5960-01	0.21522340174273	0.13143545017577	0.103169136514288	-0.0448256163471387	-0.0325865431413689	0.156357277004393	0.260669507245389	-0.220955969302501	-0.179032747274524	0.142752613193774	0.0366790837671313	0.00546513501957733	0.0532805479583875	0.127739545909938	0.0336935858791121	GBMLGG	10.3810822317768
TCGA-20-1682-01	0.351151501572384	0.190496093683336	0.0993053709521546	0.17700555205799	0.0699652819961927	0.142729663748819	0.258985763503618	-0.0873481391974097	0.0469021423015243	0.239285748025177	0.0839770027511051	0.0698150720099582	0.10554801554608	0.165958658793737	0.131668913585206	OV	10.4410381619704
TCGA-20-1683-01	0.275158557973575	0.161660434933943	0.0550403553119498	0.0341068324365028	0.0461448321311802	0.107640336508208	0.214018787961642	-0.182316112130958	-0.10252020686624	0.148472809526932	0.0326561412812666	0.0147749741228563	0.117495302754364	0.117226823116632	0.0656853818898572	OV	6.68409875183243
TCGA-20-1684-01	0.306529632554422	0.114233020996645	0.0256178835462069	0.00466789931300851	0.0472517920629259	0.093874415145922	0.18461996145114	-0.210908647685554	-0.0778759478593445	0.149838834953426	0.00584913876412583	0.0170152227426362	0.129359991527579	0.100885122833984	0.0417599827011448	OV	6.80297854294739
TCGA-20-1685-01	0.386311334377549	0.177819295794052	0.0725296540429396	0.115890707331465	0.109838696969587	0.151989647057884	0.254306722465468	-0.0888372498004337	0.0699653158350523	0.210410861815073	0.0565073168142767	0.077856470789764	0.17350170246469	0.146701103972369	0.118513763707465	OV	5.47285614709632
TCGA-20-1687-01	0.387862459693843	0.164040528143858	0.084691383513586	0.100361462033521	0.123653311709791	0.128665336643186	0.23960998344866	-0.106371216976148	0.113762054971793	0.209356814967373	0.0574500124492272	0.0870587262971709	0.156097892320766	0.133727434193675	0.124679347332868	OV	7.99566359433701
TCGA-21-1070-01	0.379453546173173	0.260301895785287	0.191683553692058	0.249880098695584	0.237653300340431	0.17678171999306	0.291038976727708	0.0311789868698432	0.104102819231532	0.279746285584564	0.157681306249281	0.209110713612614	0.219604961672683	0.228211148930228	0.212730903799937	LUSC	10.650897573413
TCGA-21-1071-01	0.322383704036021	0.215193711115755	0.131810802283168	0.175521856846154	0.0736531119592606	0.15788848171776	0.273563810072828	-0.0218404955659696	0.00433346268151436	0.235096405076212	0.0978471191550795	0.137743521726636	0.160599903886451	0.192460897162732	0.145166815466663	LUSC	8.3145387049654
TCGA-21-1072-01	0.269391781677595	0.174299333767789	0.108336365369204	0.0771271950823336	0.0814307060782869	0.143212431262593	0.248515996710084	-0.07834970532224	-0.109569416444266	0.180267719054382	0.0634249079553351	0.131146769885577	0.147132193362777	0.156432480980504	0.143924758728015	LUSC	10.3710897564518
TCGA-21-1075-01	0.206929662686537	0.15949012971072	0.0590215547831404	0.0664161484436774	0.069487619606184	0.0902517013902633	0.217584521191802	-0.122809960972165	-0.155110360373679	0.125127953527448	0.0135568268722886	0.110556656037623	0.125045494890437	0.131621638667592	0.093507521306045	LUSC	9.51197734125119
TCGA-21-1076-01	0.41303359456084	0.282124874124256	0.195872150914995	0.315933212860597	0.148262073117572	0.197050581228004	0.333902580143723	0.0806284323712619	0.172510768144147	0.315497122857795	0.165754338172338	0.138955378761195	0.171712431917525	0.222775982627314	0.199383849771904	LUSC	9.26235116357923
TCGA-21-1077-01	0.308670868289052	0.193366202278577	0.107258380179746	0.176689373453913	0.0976847959322116	0.139834504940092	0.261877484849139	-0.0375878578298943	-0.00628396001178745	0.237306028071774	0.0806509533081728	0.129634406013294	0.133447451081008	0.152120658589212	0.141694137213303	LUSC	9.58188375152447
TCGA-21-1078-01	0.235160282842437	0.182650071623193	0.0516227128500504	-0.0344262131483642	0.103230283452247	0.153179937871573	0.21117536048562	-0.184144955072129	-0.160357879815686	0.171392477782677	0.0640034689916825	0.114864947153283	0.171274613898244	0.147326379367881	0.120377656378343	LUSC	10.3111360155734
TCGA-21-1079-01	0.291016868220752	0.202549099793377	0.0978176664106561	0.148796880083508	0.148834541385449	0.120174309310509	0.247456323532156	-0.00639176709159842	-0.0591575424250985	0.22002561654266	0.0950100839067821	0.16262640295087	0.155246472168131	0.173586310258306	0.142814050356439	LUSC	10.2611760607517
TCGA-21-1080-01	0.304466917829697	0.176100880291826	0.0926918233568881	0.141773114185368	0.11492052099055	0.141058941993859	0.249775437118417	-0.0726375065929356	-0.0352190949211896	0.190988102070342	0.0832816719507492	0.125243175132798	0.182087134318264	0.173618429663114	0.134725427811193	LUSC	8.57379120020053
TCGA-21-1081-01	0.214858337701169	0.169992244802781	0.0945763546692975	0.132763191981204	0.114777957593269	0.144460497270365	0.249330883827581	-0.0804750986133543	-0.146102854447319	0.206230465672589	0.0779839762937179	0.156712565308553	0.123570159806836	0.172822537103879	0.118064379991454	LUSC	8.81321082702645
TCGA-21-1082-01	0.345673400186919	0.207002371001808	0.112616246427344	0.149155718077824	0.0978923057344213	0.149622878304889	0.264090918751162	-0.0632861030274536	0.0497751992140458	0.230348668257978	0.0953750146705942	0.112900663988451	0.123763618670047	0.183462190253884	0.130377727882991	LUSC	9.41211915769595
TCGA-21-1083-01	0.36400903688867	0.197006111077962	0.121673414277856	0.146508094181749	0.15318558786895	0.18890329797629	0.284209939351727	-0.035276090348277	0.0797097226150819	0.244966107675665	0.109509902262714	0.142500912707737	0.191409033707987	0.182711051246557	0.157836027320868	LUSC	10.680879107246
TCGA-21-5782-01	0.322276887147141	0.221098809824267	0.10971830493414	0.164102573699193	0.100043157661828	0.154801022352193	0.258955866618121	-0.0701422767461403	0.0106003870476494	0.234442695508665	0.110609536454489	0.115165601212329	0.155093702945979	0.190119443664974	0.153470486293719	LUSC	11.1106525789496
TCGA-21-5783-01	0.286112149908329	0.211641326340487	0.110535281594935	0.112971507438871	-0.0140206884625878	0.159836860083092	0.27019108938744	-0.0885281721739138	-0.0942242392373165	0.222191640266664	0.0968207622739566	0.075779564609908	0.0930804224042328	0.187692458626871	0.0937284809050244	LUSC	10.141278021051
TCGA-21-5784-01	0.359805055374377	0.220653078401487	0.149669073945453	0.289907233968427	0.178024186050936	0.138287447645196	0.256678642283426	0.0180033370912761	0.119159679631076	0.267371811143477	0.113497369676355	0.172259956927725	0.144313070813456	0.168332981252835	0.171481182321311	LUSC	10.3810822317768
TCGA-21-5786-01	0.291548300496609	0.212693666955671	0.112221254522631	0.135428176165974	0.0601176814290388	0.152625806416645	0.248237938856422	-0.0976759645008892	-0.0758660524700854	0.209760953304356	0.0901920779407106	0.100911665709538	0.126483885663028	0.185386113333764	0.120415519237776	LUSC	10.0113984719966
TCGA-21-5787-01	0.39904669957158	0.219742983810604	0.135544434316915	0.222737432358408	0.144636633818967	0.175609297597388	0.27232076493314	0.0216005506781777	0.127982930564686	0.254280162759765	0.144222990222915	0.105886658382325	0.137646902209741	0.209375913438728	0.15611371772479	LUSC	7.24951228474472
TCGA-21-A5DI-01	0.20041566950512	0.201558130375878	0.102734731713732	0.0823316477112469	0.169100026126803	0.13576456406524	0.230879572634094	-0.0803085247481462	-0.197855107844247	0.198461241550782	0.101731514387462	0.195487359962741	0.199934679231838	0.190766254471017	0.147211865894634	LUSC	9.90150921253261
TCGA-22-0940-01	0.414869588529071	0.248220046284234	0.172770117585088	0.237987983189503	0.191817156384884	0.171969687191866	0.284214068101766	0.0511528186276761	0.187532885370397	0.254489718256729	0.157239668683161	0.194744691558567	0.190044160817326	0.227339195960796	0.20064477502107	LUSC	8.9928345763664
TCGA-22-0944-01	0.258466985937394	0.20976543523304	0.0890987120913894	0.121375291450737	0.134079418678392	0.130276772040281	0.242313961699088	-0.0605827631635221	-0.112494972416439	0.199911532863143	0.0823669795811044	0.171647693836062	0.203248120662052	0.166848993352153	0.132397522052241	LUSC	9.39214871801619
TCGA-22-1000-01	0.413301536560495	0.252677905928303	0.169610409279174	0.331237328755132	0.118031537757768	0.189415872926132	0.314008900060117	0.0895160798597374	0.200863352401096	0.31942170434277	0.161126629334422	0.159178379226229	0.164411491176186	0.206264899068586	0.188743014830991	LUSC	8.93295482562172
TCGA-22-1002-01	0.34884222161466	0.220519914460173	0.150251592573015	0.311121493764824	0.0989245895120315	0.176753866175382	0.276194606266249	0.0367286480374159	0.0934821888323061	0.279443794341996	0.112248512267245	0.169368041847349	0.153731036145638	0.189976590114478	0.157500389721313	LUSC	9.06270045072106
TCGA-22-1005-01	0.42693290258204	0.322583501613487	0.204284699157314	0.292069651912002	0.185673016020479	0.214347840964643	0.320123441365837	0.114668078242072	0.244884584338521	0.342854417562143	0.200341674330462	0.194753557670664	0.201589132490007	0.241918367756018	0.194346388145261	LUSC	7.93590361174681
TCGA-22-1011-01	0.37419819502256	0.312524970547963	0.160707566183894	0.220253939314723	0.16395003082705	0.206237333986034	0.293099231923995	0.0369517171438521	0.106833368075198	0.298117318910604	0.161156639851055	0.150461321871867	0.175318058357886	0.232567873680832	0.199218248645595	LUSC	10.0613508572017
TCGA-22-1012-01	0.3058920041397	0.194727704191805	0.100673261361068	0.165842788389914	0.152312329249155	0.120916847019381	0.253383293998798	-0.0299190209307799	-0.0464339879972522	0.223449351514627	0.0963786722295166	0.129538611783694	0.138829970758671	0.155609383019833	0.143420920604693	LUSC	8.18496594049771
TCGA-22-1016-01	0.373042955909085	0.228459708194468	0.160231101921352	0.34963481966725	0.101334004311475	0.181246455938463	0.299481104579382	0.0685803977002534	0.126805410345651	0.293769073714537	0.129302879249616	0.172525945772911	0.154554578730053	0.187328788403312	0.161817520210742	LUSC	9.55192330677609
TCGA-22-1017-01	0.371639324857013	0.213189184143945	0.129620745982029	0.25497460578833	0.147878244388642	0.154270314030646	0.262884533300562	0.00120015107965239	0.0854993630351933	0.248774579209175	0.103038528874574	0.118505330309894	0.201977471394987	0.174987685000962	0.145919497189199	LUSC	6.9913833653665
TCGA-22-4591-01	0.309576551354407	0.185453060699569	0.0912919542488198	0.114833649713512	0.0396150838267686	0.141323231031374	0.24038713673748	-0.0837095285372533	-0.0170150420656891	0.187895078445965	0.0664988086904348	0.115161744949605	0.125492591752953	0.186291178796769	0.112163213230953	LUSC	8.54387075460468
TCGA-22-4593-01	0.251333452258378	0.186757981369845	0.111216594392325	0.11834575040193	0.0733835890836595	0.154518823670456	0.26092987246541	-0.0243785644976754	-0.0680772825505712	0.220625111652679	0.0882836242931944	0.121323062238594	0.111026361218343	0.179020338865464	0.130517904166773	LUSC	9.32225546168747
TCGA-22-4593-11	0.395312017729681	0.263002398105079	0.228803636542916	0.393771864149012	0.140006536814159	0.238352314761789	0.332167098623135	0.166736521965372	0.214953455548043	0.352093469009121	0.192191568391628	0.197163741637124	0.134751879779541	0.209404207167492	0.215769145285642	LUAD	8.49400706707733
TCGA-22-4593-11	0.395312017729681	0.263002398105079	0.228803636542916	0.393771864149012	0.140006536814159	0.238352314761789	0.332167098623135	0.166736521965372	0.214953455548043	0.352093469009121	0.192191568391628	0.197163741637124	0.134751879779541	0.209404207167492	0.215769145285642	LUSC	8.49400706707733
TCGA-22-4594-01	0.362539271873656	0.244713094056877	0.138276019663041	0.253514821463873	0.15060466127436	0.182611383868771	0.273029605506319	0.0216612765667592	0.134594919308986	0.272004628173459	0.116608641667465	0.141355090730346	0.197297356584452	0.167872286659202	0.175187020092255	LUSC	7.34887723116629
TCGA-22-4595-01	0.35877827872105	0.230764110448455	0.134620092202431	0.204098427858764	0.0688665710136874	0.171799772932086	0.309037698023013	-0.00172539364555953	0.0772060129494858	0.250518467284113	0.125866746096161	0.115430231661163	0.139548921012382	0.192111064370141	0.147438534867726	LUSC	9.67176989726263
TCGA-22-4596-01	0.405504406494957	0.278684864325721	0.203796048521617	0.326900360556994	0.144973719598407	0.219979877149954	0.322332177920843	0.141702007718488	0.223972953243482	0.324312010110467	0.175464677997633	0.190502222579168	0.181795274596003	0.221619753512385	0.218289054431713	LUSC	6.80297854294739
TCGA-22-4599-01	0.405717390126347	0.23219967607285	0.165391552137142	0.177668431626294	0.156999079181735	0.175419699072571	0.308143543734321	0.0186123318918907	0.139048885453609	0.240201211046513	0.160400515772826	0.131939093014971	0.139338955665823	0.213546160670248	0.184139357221888	LUSC	8.86310157195212
TCGA-22-4601-01	0.338781401665335	0.183610713169389	0.102268666798759	0.152880117628748	0.0641678574819958	0.13757916948052	0.266259025960849	-0.104983290983634	0.0249969360778959	0.206399751908791	0.075449179785601	0.0738414790315227	0.135321275550233	0.167672460616459	0.127100552842251	LUSC	9.4720328927323
TCGA-22-4604-01	0.388699626704479	0.219019791621439	0.154300890083632	0.243614889372236	0.1518940091779	0.171813729398921	0.287028676926438	0.0242278574907515	0.118055535800335	0.276036001690156	0.125613196920262	0.141420688671731	0.140554917236753	0.182260107400421	0.184320184126345	LUSC	8.95291418672232
TCGA-22-4605-01	0.35243932296827	0.219281777513278	0.158671163635364	0.311525773543122	0.0928448922151168	0.166264445000503	0.295710927151552	0.0411236398927849	0.103773469770271	0.287665292564393	0.113302491807042	0.15576032104136	0.132671580572103	0.186051542822729	0.164350729069222	LUSC	9.90150921253261
TCGA-22-4607-01	0.342799295428216	0.184921917338736	0.102859603121127	0.182293109916207	0.116590815356324	0.141047109384888	0.230320085685929	-0.0469093019349863	0.033089895949615	0.248490283753502	0.111912219983252	0.101699925034553	0.144262768629752	0.150732554358846	0.137457905278247	LUSC	9.15253727841109
TCGA-22-4609-01	0.390789070547496	0.259874275133449	0.173238468067843	0.323084122630882	0.119166889839158	0.196428472715065	0.314220504543184	0.0845664714306071	0.159681568942649	0.299230107981739	0.16287009440702	0.158139721714858	0.158376528532906	0.22775100376488	0.181110645885463	LUSC	9.35220908047588
TCGA-22-4609-11	0.394908194283218	0.26190720224879	0.219337715843335	0.37579531704097	0.166460336085941	0.227705038068104	0.316878409087501	0.160693651151001	0.214651000006297	0.335450422731325	0.17608898563895	0.241476507905292	0.155302223734665	0.2307103355723	0.21296191016857	LUSC	9.20245092276655
TCGA-22-4609-11	0.394908194283218	0.26190720224879	0.219337715843335	0.37579531704097	0.166460336085941	0.227705038068104	0.316878409087501	0.160693651151001	0.214651000006297	0.335450422731325	0.17608898563895	0.241476507905292	0.155302223734665	0.2307103355723	0.21296191016857	LUAD	9.20245092276655
TCGA-22-4613-01	0.380678497455985	0.217069889602117	0.13197292299285	0.167770601932508	0.106375465834812	0.180519711599686	0.295090101855989	-0.0288878706005512	0.0907182787709193	0.235182313677673	0.122488124494545	0.0877156424240876	0.140036986985136	0.181362347333521	0.153495122791337	LUSC	9.43209000374812
TCGA-22-5471-01	0.373127819895716	0.186442902022051	0.137174246812311	0.127455496292835	0.220461131286067	0.124947418662304	0.251275766945412	-0.0175201026072356	0.0347971681365093	0.215701019245222	0.124332520084437	0.160023769951221	0.211784314028355	0.178950349353699	0.180331600207452	LUSC	10.201225981852
TCGA-22-5471-11	0.382580599088205	0.242595586725285	0.184502141858888	0.33385520755097	0.106277908505454	0.214886909413902	0.31508273202388	0.110298803707372	0.180247131635063	0.327450435916705	0.144486616943398	0.17621341249353	0.130501403031072	0.185129866033265	0.164920866513534	LUAD	8.89303780967789
TCGA-22-5471-11	0.382580599088205	0.242595586725285	0.184502141858888	0.33385520755097	0.106277908505454	0.214886909413902	0.31508273202388	0.110298803707372	0.180247131635063	0.327450435916705	0.144486616943398	0.17621341249353	0.130501403031072	0.185129866033265	0.164920866513534	LUSC	8.89303780967789
TCGA-22-5472-01	0.352849864674958	0.219177970295248	0.136359275799341	0.302986233602635	0.0899881092455609	0.169671136980343	0.277376771254083	-0.0275402044323447	0.08449100462458	0.267094532324542	0.118281193357464	0.123743643229676	0.141315864161762	0.188680238245463	0.132537463916147	LUSC	9.79162871730955
TCGA-22-5472-11	0.389813770211438	0.265450856868387	0.206437042132439	0.36375745197804	0.0831940666531397	0.245368846443372	0.336310097074696	0.126573551723933	0.198531004962242	0.353945931563412	0.172843411828145	0.145578788345637	0.129630632653976	0.208710575982298	0.164866575242888	LUAD	8.83316667109989
TCGA-22-5472-11	0.389813770211438	0.265450856868387	0.206437042132439	0.36375745197804	0.0831940666531397	0.245368846443372	0.336310097074696	0.126573551723933	0.198531004962242	0.353945931563412	0.172843411828145	0.145578788345637	0.129630632653976	0.208710575982298	0.164866575242888	LUSC	8.83316667109989
TCGA-22-5473-01	0.292601263175121	0.194169479874254	0.104023949106982	0.137865705538468	0.108446974527723	0.148559443028093	0.269283808758915	-0.0835855553876594	-0.040368983269137	0.202321521046305	0.0910940820772409	0.0993321741143323	0.139066624138012	0.162484618977463	0.152220384322639	LUSC	8.72341726395546
TCGA-22-5474-01	0.381811238781128	0.244787372950863	0.163058291757147	0.216755826651947	0.157824813189499	0.202799074918407	0.313218080752057	0.00870784583629382	0.121421578177785	0.272597499844064	0.146109326099283	0.122288337769123	0.205720981328763	0.202812897746101	0.200823883353236	LUSC	9.45206125059427
TCGA-22-5477-01	0.27788253731922	0.183298283839873	0.091302980186881	0.0787280322716346	0.0483013004134141	0.143524466805099	0.272271856577614	-0.122195709276674	-0.0448710077072478	0.166097964275185	0.0678705426720662	0.0610155411035564	0.127407923899627	0.169771951749009	0.120259685480936	LUSC	10.0813322681358
TCGA-22-5478-01	0.349123318411392	0.219476956287889	0.118616911757452	0.208577619032128	0.0377948479752899	0.145708674473018	0.25981979814912	-0.0105094299017408	0.0874617735258863	0.266834174916759	0.100440325340867	0.0834767659192397	0.0877039538113721	0.179064439816339	0.122503004377247	LUSC	10.201225981852
TCGA-22-5478-11	0.397679789571772	0.279653174257203	0.226641372579228	0.335350027655228	0.140247041534434	0.244972404925982	0.342031425416156	0.15047016216818	0.21413036663214	0.352408390046819	0.185699261502044	0.203536206916313	0.166439106153544	0.221367681852275	0.205386579388612	LUSC	9.24238395749725
TCGA-22-5478-11	0.397679789571772	0.279653174257203	0.226641372579228	0.335350027655228	0.140247041534434	0.244972404925982	0.342031425416156	0.15047016216818	0.21413036663214	0.352408390046819	0.185699261502044	0.203536206916313	0.166439106153544	0.221367681852275	0.205386579388612	LUAD	9.24238395749725
TCGA-22-5479-01	0.339451401899044	0.211440783710111	0.104456163075768	0.144682228541788	0.127737366930228	0.147088145387833	0.257592464852824	-0.0554319854021229	0.0145164188927583	0.194300853813268	0.0767023010548757	0.0927554299403946	0.139531636002521	0.162984190480552	0.135044518126538	LUSC	9.29230281592852
TCGA-22-5480-01	0.416411409905621	0.259074753182741	0.162449633484503	0.145455595857816	0.171387299252689	0.166650859534946	0.287424204682888	0.0475291066613389	0.167155196618154	0.258517546446632	0.144025629510915	0.150461555953776	0.205734658497626	0.227323586322998	0.183020696732662	LUSC	8.38432406462607
TCGA-22-5481-01	0.397891576142489	0.245513711089998	0.133873351772535	0.0174565984301065	0.179291818188643	0.201279186234085	0.283859919396852	-0.0938872757955652	0.0458653535887031	0.208375716112964	0.115752971945753	0.098999883640152	0.16271605360054	0.201876510223475	0.139171030630616	LUSC	9.15253727841109
TCGA-22-5481-11	0.385243232853924	0.257087439366296	0.200299855293372	0.319074239281311	0.122370548930943	0.235107820070161	0.316089505980373	0.141362138841002	0.182087107345545	0.33713519351846	0.168982474590027	0.187285994979856	0.142848689011323	0.210376682259712	0.161967249598315	LUSC	8.97287410618942
TCGA-22-5481-11	0.385243232853924	0.257087439366296	0.200299855293372	0.319074239281311	0.122370548930943	0.235107820070161	0.316089505980373	0.141362138841002	0.182087107345545	0.33713519351846	0.168982474590027	0.187285994979856	0.142848689011323	0.210376682259712	0.161967249598315	LUAD	8.97287410618942
TCGA-22-5482-01	0.266029169695463	0.181103817216002	0.086276172437102	0.0885780609749045	0.0779154047887005	0.134854869778113	0.245334686904622	-0.0898010296578747	-0.117458752590112	0.21592588598805	0.0857843439123165	0.113507295607443	0.144015056161483	0.156611387124812	0.124018908290204	LUSC	8.40426462185
TCGA-22-5482-11	0.387266029773526	0.261853522000259	0.219119116647539	0.359874239147193	0.118090589484088	0.237617113895534	0.337221359046233	0.136458572148463	0.194782013375592	0.358269289956338	0.180230414404426	0.176163223705032	0.149744638526817	0.218988146474895	0.185608362437994	LUAD	9.27233493604136
TCGA-22-5482-11	0.387266029773526	0.261853522000259	0.219119116647539	0.359874239147193	0.118090589484088	0.237617113895534	0.337221359046233	0.136458572148463	0.194782013375592	0.358269289956338	0.180230414404426	0.176163223705032	0.149744638526817	0.218988146474895	0.185608362437994	LUSC	9.27233493604136
TCGA-22-5483-01	0.346526593646839	0.161568577842111	0.0893830627376681	0.16530637006032	0.0356315536078858	0.160335246820804	0.271013459900167	-0.0219616613773316	0.0118209771861949	0.254900015558877	0.0829790655614572	0.0595741444341698	0.0903901581665516	0.175325264537431	0.126379002948898	LUSC	6.45652160536212
TCGA-22-5483-11	0.394195041132869	0.260668271811123	0.195514797413652	0.389077684528369	0.110005974637656	0.219995996261131	0.314217029475155	0.13198766293941	0.205801521390778	0.324215768862422	0.154100813209848	0.195031054805795	0.129066616001896	0.208137495800917	0.188547699992509	LUSC	8.59373907320531
TCGA-22-5483-11	0.394195041132869	0.260668271811123	0.195514797413652	0.389077684528369	0.110005974637656	0.219995996261131	0.314217029475155	0.13198766293941	0.205801521390778	0.324215768862422	0.154100813209848	0.195031054805795	0.129066616001896	0.208137495800917	0.188547699992509	LUAD	8.59373907320531
TCGA-22-5485-01	0.320030679051456	0.184114110048503	0.108186607845354	0.186223975151258	0.063844794424291	0.137919151865803	0.271908028176266	-0.0581543510605572	0.0341639534771848	0.200293684870346	0.0684673359711818	0.0765474917800428	0.117628623132385	0.15621774176703	0.132079722923732	LUSC	9.83158420439294
TCGA-22-5489-01	0.397075367155976	0.273955472766314	0.174721979651268	0.242650214624106	0.166946003325758	0.185921762578006	0.310287984360715	0.088275499545898	0.185351013931375	0.298099954997144	0.158199805455535	0.153827643164667	0.210146585198544	0.222561822808641	0.216975750713005	LUSC	8.18496594049771
TCGA-22-5489-11	0.387979659076646	0.22804455729614	0.177079798030259	0.324430395903704	0.106357057283162	0.200650912254342	0.301163293372436	0.104648006433115	0.167160445144205	0.32398124283177	0.154044006604171	0.135435976536114	0.148029195814212	0.180367798618572	0.151463474262798	LUSC	9.04273811185805
TCGA-22-5489-11	0.387979659076646	0.22804455729614	0.177079798030259	0.324430395903704	0.106357057283162	0.200650912254342	0.301163293372436	0.104648006433115	0.167160445144205	0.32398124283177	0.154044006604171	0.135435976536114	0.148029195814212	0.180367798618572	0.151463474262798	LUAD	9.04273811185805
TCGA-22-5491-01	0.278910121772012	0.168633108003201	0.0764338351889044	0.0719339220724689	0.126692260816077	0.127912997050402	0.235902671673936	-0.112966840284996	-0.0522906380485997	0.157849586271543	0.0595084079979503	0.113792926451905	0.152001784953272	0.149602199109883	0.133732412565899	LUSC	10.8807653374874
TCGA-22-5491-11	0.373287787198719	0.224986633097699	0.185824394735487	0.339729403480213	0.120483786911356	0.218890165022055	0.298566029025009	0.119102980642723	0.17541518506254	0.327504056857411	0.15074022704176	0.198430867209917	0.146938519525388	0.196401838238101	0.159500639192155	LUSC	9.25236750380411
TCGA-22-5491-11	0.373287787198719	0.224986633097699	0.185824394735487	0.339729403480213	0.120483786911356	0.218890165022055	0.298566029025009	0.119102980642723	0.17541518506254	0.327504056857411	0.15074022704176	0.198430867209917	0.146938519525388	0.196401838238101	0.159500639192155	LUAD	9.25236750380411
TCGA-22-5492-01	0.382513683532338	0.262516263942766	0.180314365150528	0.277076877059572	0.120979316363622	0.20644832199055	0.318563518240796	0.0455294175547921	0.120127519754923	0.274462767416661	0.157547769356312	0.136959281715292	0.146153752146872	0.227799346848295	0.160615791821016	LUSC	10.8008089632989
TCGA-22-A5C4-01	0.291588054054319	0.184864741977601	0.0818612265682514	0.156531375293915	0.0977321895094183	0.149962483415609	0.243167979237539	-0.0809822663832028	-0.0374938624456545	0.192501702969397	0.0777038406099399	0.116135765066615	0.127454329563521	0.166392088685337	0.118841330945537	LUSC	8.95291418672232
TCGA-23-1026-01	0.39080190805009	0.185497297733417	0.0941828009979687	0.158184036366935	0.159000888716948	0.137177335854379	0.239166731928536	-0.0508039923742382	0.106228460409771	0.242012323720773	0.0906645885482061	0.126839051295597	0.17410842328864	0.142477316519094	0.148177644247035	OV	8.92297535688049
TCGA-23-1027-01	0.35934265864875	0.164245513283115	0.0784638105365371	0.121518825582067	0.163661230331146	0.122152796581897	0.229757196217267	-0.06288996928671	0.0496221935627954	0.213852110365991	0.0606655981751693	0.142558739936831	0.185498691646845	0.121260184036582	0.136165367679047	OV	7.17998357135454
TCGA-23-1029-01	0.352904492947068	0.157486102504313	0.0697816989213625	0.0759806259774898	0.0898109120384504	0.136845626895799	0.241254175001435	-0.154868794958695	-0.056725336906914	0.173625674648699	0.0353882323146302	0.0514748857535874	0.204434995709284	0.131573969800774	0.110976139758198	OV	9.20245092276655
TCGA-23-1109-01	0.332263786474552	0.17337771171322	0.0653876102145603	0.0891498323940375	0.105226691873431	0.136769290674309	0.226781508085358	-0.0852756980455504	0.0303302409573175	0.215692804869745	0.0691189800547134	0.0587699953707298	0.146817090116176	0.1386850200167	0.111965647219548	OV	8.11521238511351
TCGA-23-1111-01	0.235204773208344	0.131336655768125	0.0196943881442143	0.0797828049050556	0.0894844892287073	0.095014918457884	0.202197071841217	-0.142213426477942	-0.167230370077574	0.191337171826714	0.0183794815289247	0.0476055451527498	0.170947409054404	0.112731516199041	0.080655872529692	OV	7.01122725542325
TCGA-23-1114-01	0.202377712488207	0.141190347387567	0.0439845382739112	0.115731367528568	0.00039210885769585	0.129157567721348	0.219473440678869	-0.155982063997977	-0.179812713694796	0.184517215271941	0.0266257689209932	0.0538578042829046	0.0975972010297508	0.145721142526488	0.0598775612669389	OV	8.9928345763664
TCGA-23-1120-01	0.402810754867955	0.157245968948712	0.0798971788899697	0.126733226928979	0.147235852456153	0.138867164158377	0.23895871946582	-0.0859861505997283	0.0732033015367852	0.219456555094126	0.0818776847523028	0.0949012542731441	0.20307404274172	0.131290309392701	0.149343724325273	OV	7.99566359433701
TCGA-23-1122-01	0.320863733058336	0.169673099818824	0.0681079970066343	0.0859950320764162	0.0721874831850226	0.139719952845401	0.255366474378347	-0.13406560816774	-0.0431983694981173	0.205002640763518	0.0629823118961633	0.0247971636040396	0.154761556838269	0.140323449451345	0.0941970929413962	OV	8.98285427291361
TCGA-23-1123-01	0.371693424324382	0.190580435162281	0.0951678466916755	0.0833372380000468	0.155444310743531	0.149768051465329	0.275317179656757	-0.0699192841462829	0.064026952948477	0.213553461659765	0.10470833582192	0.0504016331122176	0.200527447854681	0.15220543198305	0.143025108468091	OV	7.74673268983494
TCGA-23-1809-01	0.234146173215627	0.128046594463579	0.0467007601698657	0.0419623657031895	0.0810967483300022	0.0818439581964862	0.216023504617473	-0.172607572142736	-0.1604897015946	0.213713258035738	0.0401857255276194	0.0531119783583691	0.166425610058067	0.130864961159008	0.0693463000816808	OV	8.66356220165767
TCGA-23-2077-01	0.376375608954523	0.187969349406842	0.0754284654601997	0.156067650727061	0.110161604049589	0.139200278537087	0.265697414063139	-0.0791661344676911	0.0382036297981727	0.211481155294582	0.0742465356660147	0.0560722615488328	0.167508031182369	0.135916928502505	0.124626614681115	OV	8.02554726304225
TCGA-23-2078-01	0.323647350595069	0.196550393169166	0.101591355240285	0.14837848592411	0.0545753244794483	0.170943098991083	0.271861024318967	-0.0626358402986063	-0.0302393003061352	0.24766685974675	0.0924868888534826	0.037456007573282	0.113557553383982	0.160934103405237	0.097824625030404	OV	8.95291418672232
TCGA-23-2081-01	0.244176673224656	0.161835832915961	0.0541986453022859	0.0719991550015469	0.024162908582101	0.12900468545727	0.228249125594587	-0.151196177191431	-0.149314791815711	0.21263660559399	0.0411147550297566	0.0451106661282403	0.150046172656528	0.142286230581248	0.0992080390001248	OV	8.14510530535148
TCGA-23-2084-01	0.349932061991225	0.17923825473386	0.080848341331728	0.126060584071929	0.160528329257277	0.136822673487444	0.246269932960609	-0.101194308376346	-0.00883690796651909	0.216122022191285	0.0618620516076516	0.0815066871023287	0.223460448018528	0.140476416364265	0.145028335857999	OV	8.69348898117993
TCGA-24-0975-01	0.309529366751403	0.163521461569213	0.0765822787187899	0.200495572220682	0.0696150229297893	0.11993593669577	0.236704160530697	-0.0726314551539312	-0.016913115801502	0.247457855821236	0.0529082852029307	0.0594985420232497	0.108747999033776	0.133471906095468	0.0937493886615775	OV	8.75334701919414
TCGA-24-1103-01	0.279245927534556	0.116481424483475	0.0314173264888713	0.0393724044286838	0.0609250239201088	0.103923285491555	0.213895477987513	-0.204076828808861	-0.0975855220141292	0.172526373747606	-0.007466552962362	0.0503474361375244	0.136250662467978	0.111071722825518	0.0579100204698626	OV	9.09264492716039
TCGA-24-1413-01	0.402378449754087	0.153549723638833	0.0409623799970433	0.109273506396846	0.13145290901498	0.0898891764986619	0.202892438429939	-0.118185084103594	0.0224318846296521	0.193254459857116	0.0423175653697236	0.0526340995916299	0.203381569652606	0.124219845595211	0.112371232934022	OV	8.36438433469177
TCGA-24-1416-01	0.34642397875154	0.146111426845276	0.0585054695523454	0.0840102656292591	0.0816244319262431	0.103048852062849	0.203657845791426	-0.117230749354278	0.00607847296013745	0.182105538955977	0.019822430792744	0.0530670198881433	0.112505471310778	0.0961756349995665	0.0779475671016855	OV	8.62366222177394
TCGA-24-1417-01	0.395135568879257	0.195079876961079	0.100676513900429	0.181006620169954	0.14583209662223	0.132934890348555	0.25380632855843	-0.0274112639987743	0.0649500999461343	0.240368098633403	0.0878650596869568	0.0919538884246991	0.194049350603443	0.160110176894028	0.161520875845274	OV	8.34444544352552
TCGA-24-1418-01	0.320440563397383	0.19111863572814	0.0674869156375067	0.130819429601202	0.0768583466986907	0.123997239808217	0.248111619263201	-0.139554794467065	-0.0300964666504443	0.23186413631885	0.0691845406078276	0.0760989102746891	0.161383496706759	0.158749711927751	0.103270818129005	OV	7.78654900130377
TCGA-24-1419-01	0.259112212693959	0.144311457855831	0.0488009132935383	0.00752198661360542	0.0484396052916532	0.0965298263305097	0.200569300480927	-0.188457531441231	-0.140236535963656	0.153523763116432	0.0271975425849206	0.0182975145099732	0.160256973100205	0.133478543674943	0.0573635733464486	OV	7.78654900130377
TCGA-24-1423-01	0.371350389079281	0.192873083046482	0.0742391987646966	0.106003698475916	0.113117071409331	0.144411888661179	0.245472381090257	-0.138803978085756	-0.00885111114036481	0.204464802683654	0.0736958619768587	0.0603384071865348	0.205473705402414	0.149409205036808	0.13045089086247	OV	8.88305891693057
TCGA-24-1424-01	0.308169975985552	0.15902113046529	0.0691596011277183	0.146684285180247	0.0584435830867007	0.13803103042919	0.235681500846724	-0.151147943897608	-0.0804129349214733	0.212842169478411	0.0568101498851727	0.0262028698439653	0.151366548607988	0.14754445532781	0.095903309860039	OV	7.61736592204802
TCGA-24-1425-01	0.376014721011958	0.186928943003641	0.101709930743169	0.261094746427015	0.0582233127520884	0.133224498755095	0.267564606825582	-0.0423901663974804	0.0385549992418641	0.262138113993375	0.0792152651877792	0.0817759575988033	0.147811706469547	0.152237954094016	0.115069418348728	OV	9.60185783405175
TCGA-24-1427-01	0.347053132588963	0.174584654523151	0.0939367571645062	0.197772396022542	0.0537034642736196	0.138681457872862	0.268775371830033	-0.0670706817607482	0.0576898082778599	0.263838627260068	0.0822681267215001	0.0626331566241755	0.0955475016868445	0.161898373017642	0.109491498767133	OV	9.17250237722637
TCGA-24-1428-01	0.387679170395419	0.181297343284015	0.0972515174148389	0.14646591075569	0.158193309112943	0.145352706505763	0.264937549940116	-0.0490075627698326	0.0913307794248715	0.207373560213645	0.0873334376654388	0.112305106061949	0.197112059149424	0.144066415441247	0.171908474905278	OV	6.78315889289741
TCGA-24-1430-01	0.243940548254593	0.133239615967603	0.0193877293654475	0.0473418979402606	0.00140036573597817	0.120851718503404	0.238232701550822	-0.190175054189511	-0.133775171486728	0.168049721306828	0.0127216198150805	0.0143402350006073	0.075979949722584	0.117052092441386	0.0265530319889707	OV	8.7333936869303
TCGA-24-1434-01	0.370475671736505	0.209177680667261	0.129166930491683	0.221940883687831	0.127550093698568	0.144688562740586	0.285950584509993	-0.0112023725274843	0.128071957383585	0.271899420590844	0.10146019204382	0.121514616777251	0.12953121404374	0.166361744990236	0.161743097391975	OV	9.29230281592852
TCGA-24-1435-01	0.402332720583891	0.183866208480062	0.0888070057309068	0.167030461307153	0.108594698531766	0.142033508604861	0.253421706219396	-0.0525309603374252	0.0763908301123782	0.243126991735891	0.0898717187751445	0.0829452548811513	0.169915084745702	0.146954737907758	0.15010250099263	OV	8.81321082702645
TCGA-24-1436-01	0.343221712674125	0.194340541376439	0.103941006601294	0.128923087032518	0.161294030856408	0.142812664844375	0.268263946183478	-0.101858032708402	0.00198443171564702	0.231035776784304	0.0829157059152326	0.0896509662823313	0.200143409465101	0.154618236383758	0.147618001065445	OV	8.23479706324854
TCGA-24-1463-01	0.329526360234196	0.194762847123153	0.102115208025949	0.151416778861029	0.0412643247548029	0.167795510474153	0.284337754154973	-0.0682551696527336	-0.0168712270870819	0.263903444693429	0.108243308634515	0.0660041555329379	0.121807360275279	0.158940445595636	0.122690588958717	OV	9.50199108526089
TCGA-24-1467-01	0.33678137161892	0.152320063275	0.0372316324116343	0.0620216424933629	0.0501048767931152	0.132383027872385	0.225336678054257	-0.142574084404864	-0.0374933278902896	0.189229246827728	0.0230041619330141	0.0146248118006076	0.15119319724243	0.106330248897832	0.0762635586194641	OV	8.96289407714106
TCGA-24-1469-01	0.340606297396049	0.148040742941243	0.05549062813642	0.0304607022459668	0.111133845643563	0.116142934947045	0.218360134811108	-0.118407020481111	-0.0081397211043292	0.181388462598519	0.0482285810631956	0.0880299497855072	0.175972841377741	0.135526141989186	0.0924382082878398	OV	9.34222443400615
TCGA-24-1474-01	0.358662221849733	0.185444288441086	0.0854071092982411	0.0502051344398544	0.0835280573572491	0.147199740287547	0.278198755887991	-0.110005409724803	0.00925360371821968	0.183958096884114	0.0729415334786556	0.0457632802886329	0.143185969361551	0.170011360635246	0.113125157354781	OV	7.2991892911185
TCGA-24-1544-01	0.237411329521639	0.104560141109513	0.00951940073911105	-0.0177010805398553	0.0187427332336941	0.0780520316031681	0.181608920822036	-0.229684212640075	-0.244568216552383	0.130938306282858	-0.0181131005983062	-0.00397897861745376	0.0970895480031787	0.0817009626511348	0.0262459022051947	OV	7.31906317597605
TCGA-24-1545-01	0.4005140858324	0.205834781036707	0.120991215953948	0.194513617887158	0.129247405566986	0.153033601375082	0.278336543741836	-0.050391071798666	0.128228036338447	0.261835162944268	0.0959635283779989	0.0838877210134653	0.184554759046844	0.159094294771446	0.160564801204663	OV	8.62366222177394
TCGA-24-1546-01	0.362606998690821	0.176456279733499	0.0732241314523777	0.162778148849443	0.0647599551324254	0.141793214289783	0.277589754362698	-0.0648119011225581	0.0744787731088684	0.232926857557435	0.0701878068634541	0.0632872233241695	0.10665391512536	0.125506911464792	0.12177700246782	OV	8.75334701919414
TCGA-24-1548-01	0.306922801158077	0.153088116595314	0.0578456155097549	0.0666536416174368	0.130765408930385	0.113184997305534	0.228298170128695	-0.184514680170706	-0.115059169703408	0.16501692591923	0.0495246954917198	0.0483752074427983	0.203601614517764	0.144474745120715	0.109920339711669	OV	4.94752850651872
TCGA-24-1549-01	0.402492442473453	0.205045968725874	0.0856049628236556	0.0829012451865349	0.129490322228618	0.126556807610786	0.239503512384371	-0.103024335509929	0.0971907019646992	0.224130849965722	0.0950831262556688	0.0875018180497605	0.210107304066513	0.166113898169254	0.134670328261544	OV	7.73677940953859
TCGA-24-1550-01	0.33096166216805	0.176636045121905	0.120169185866819	0.214896386146823	0.0570292628521824	0.118207129561238	0.264001682131818	-0.057987206501243	0.0263696857380896	0.261887913602319	0.082105466611404	0.0615733370141112	0.131597145478655	0.164055000338637	0.137952281009548	OV	8.93295482562172
TCGA-24-1551-01	0.388615618221226	0.179362719853953	0.112591306128424	0.16235747319594	0.179471175351227	0.140418986234083	0.24948726556387	-0.055388433328348	0.146212705449131	0.22381103332189	0.0910609521222654	0.133266037595228	0.151764820844196	0.157432715192287	0.166952392612173	OV	9.36219383283848
TCGA-24-1552-01	0.237725878737162	0.185194520334503	0.0664858577804124	0.0164663705927717	0.100311433284037	0.148944466240516	0.240088644267524	-0.188396877696199	-0.145538761413398	0.211689251227003	0.0578949179400781	0.0538555476114295	0.153486383163961	0.153405253938073	0.092205510483378	OV	7.22964462842323
TCGA-24-1553-01	0.423748384215525	0.2582818528864	0.153460561909843	0.163963961895808	0.165276884380558	0.197060058791663	0.314366266394863	0.00500185771599178	0.155751742083001	0.270857915081687	0.140234741008682	0.113265416919942	0.164065771106952	0.21857864816167	0.179659544641255	OV	9.02277629772114
TCGA-24-1555-01	0.353101741359496	0.145231078953307	0.0384804501843303	0.0317779006443624	0.0891560210991112	0.108443814572436	0.210443202435428	-0.134480464313624	0.0140718159908283	0.176742061103756	0.0314270478175968	0.0329210645330973	0.16774527309815	0.111678617897338	0.0780528442378391	OV	8.64361186594479
TCGA-24-1556-01	0.403697018027122	0.142487367816454	0.06980554503586	0.115009918066411	0.103923041789788	0.126567308936138	0.230216334807944	-0.0827050893142485	0.0693737544069436	0.190535218094834	0.0605767855161048	0.056681648237967	0.189371978080178	0.131538833877252	0.110054296828433	OV	8.35441478353908
TCGA-24-1557-01	0.342900906717563	0.162233168432226	0.0780241757358326	0.0790959595137325	0.0740482516469428	0.136515120998779	0.249510748731192	-0.105377348322438	-0.0225216816406214	0.213082154096211	0.0515241826754372	0.0431987052021447	0.168539313389608	0.118219040577456	0.104297776539901	OV	9.25236750380411
TCGA-24-1558-01	0.308326948697492	0.159561423712361	0.0574383223830982	0.00968352023973719	0.0645744032253966	0.115889725188976	0.240871413316897	-0.183387424672224	-0.0912794269144935	0.196098521729623	0.0384487166962187	0.036939524127573	0.154361752514454	0.156081363690777	0.0946862561887006	OV	9.54193667545755
TCGA-24-1560-01	0.319225965405758	0.159221602692016	0.0414160778005897	0.0409425663158509	0.0936649559490607	0.115835647590542	0.21611540781448	-0.163491825004198	-0.0642578286972886	0.174968501801965	0.0386507111629887	0.040445933506085	0.184585571521512	0.125520138241019	0.0926508604328265	OV	7.85623949723517
TCGA-24-1562-01	0.376966017691689	0.188586927861853	0.086293949707356	0.105201580126213	0.114253771903679	0.1244109294571	0.237271445096138	-0.0586379197548413	0.0501143574895779	0.242513019232309	0.0791493988661015	0.0882663874673289	0.140760064189942	0.14921759103551	0.121709977062196	OV	8.34444544352552
TCGA-24-1563-01	0.384408142775664	0.149923371455811	0.0742021032952602	0.189514299482528	0.100672471451282	0.109720643826612	0.23234248669495	-0.0616802080455064	0.081709874367718	0.234185927082029	0.0704956855450947	0.110618150191215	0.166012499631328	0.129533501184276	0.125968536526738	OV	8.61368766201306
TCGA-24-1564-01	0.37070155173522	0.249942748300333	0.133283150406024	0.233968901181103	0.127404113476725	0.194277621011454	0.313542334124646	0.00577592277357829	0.0739814691502034	0.28789784579269	0.126514853222077	0.111037830595079	0.1866392784443	0.187354554677994	0.185951628564224	OV	8.30457022420452
TCGA-24-1567-01	0.297494232563837	0.140839025190635	0.0406654320708828	-0.0487437023803007	0.0234119635999435	0.102404559840126	0.190625367006595	-0.189643463025224	-0.149631024136188	0.165120297056234	0.00780467266550429	0.0154084053739772	0.117765849995434	0.134367487364598	0.0561455742496754	OV	10.0513602487285
TCGA-24-1603-01	0.390413373286569	0.185672791481909	0.0602986428501831	0.0901776423237793	0.0849589732306075	0.133356281262194	0.226421009813812	-0.121507140905985	0.0548177691935716	0.207851622811385	0.069881110663043	0.0567111812949061	0.188861378700261	0.15305535744105	0.119475215299033	OV	8.23479706324854
TCGA-24-1604-01	0.348250788289846	0.146949894096536	0.0476597572293957	0.0893874373695481	0.121130522190281	0.0991331908012214	0.22129671970922	-0.164803314890316	-0.041485025181783	0.186253581966945	0.0357882805189826	0.0838168939702657	0.206531684299061	0.130754938982233	0.12736541422161	OV	7.48805854573083
TCGA-24-1616-01	0.314048799891016	0.152916857814723	0.0457254923633689	0.0347330946350292	0.0538282425179828	0.0875050601336137	0.193571294039056	-0.150789509013459	-0.0359654307520735	0.166836388893454	0.0151455074693316	0.029188751409663	0.120541384481868	0.128046946215375	0.0789650089704299	OV	9.44207557741761
TCGA-24-1842-01	0.395781938823414	0.196921503172919	0.0991634191806057	0.13225889127446	0.158965431857555	0.12673102040183	0.249239936577309	-0.0257968653660665	0.109682774810612	0.228441471544007	0.0980772329951941	0.0799772685544586	0.167818284391697	0.172240361756398	0.153718420067416	OV	7.43834190968646
TCGA-24-1843-01	0.356904206174224	0.173333292485356	0.0801687880309797	0.0804708945030504	0.148219112422199	0.117248772939545	0.241487099719418	-0.0909886190158152	0.0206787388140479	0.218304937291531	0.0891824675327846	0.107856856901777	0.183244394901886	0.144991672518675	0.133122694982335	OV	7.59746848079497
TCGA-24-1844-01	0.276557388043219	0.110569142853701	0.0272042381389875	0.0310983455181534	0.00932090425876592	0.11069651428771	0.203601864129859	-0.159077868187465	-0.127949913025127	0.171729405706799	0.019714663877128	-0.00798106719821144	0.10006664321862	0.107738454610709	0.0450397238557503	OV	7.64721471196281
TCGA-24-1846-01	0.39212460436962	0.188287669992796	0.0935340263015442	0.140186995406086	0.142397440569418	0.147916114810385	0.242443666822411	-0.0948622196859883	0.092375907299473	0.223475021265449	0.0980391093746205	0.140366789570478	0.218035390180661	0.169447992250673	0.159068569869988	OV	8.05543331671743
TCGA-24-1849-01	0.372199030558092	0.224679459973061	0.146528446910601	0.306510344107817	0.123093875583862	0.188225291185503	0.290085284599715	0.0199083160098245	0.0900403970904083	0.301906554341957	0.136319992983905	0.133284251849603	0.152482546544749	0.188981882426189	0.16496972848221	OV	8.27466609920078
TCGA-24-1850-01	0.33685911458221	0.177930935252104	0.0822009326667863	0.117027350370793	0.0642029798695455	0.166454353292553	0.264666391069122	-0.110810336800981	0.0109396481584675	0.215595530214415	0.0749078294838563	0.0434199362742292	0.127002399072226	0.134152091997884	0.114995966709492	OV	8.374354095534
TCGA-24-1924-01	0.427263198889918	0.176866437499775	0.0922804747809097	0.169589850766742	0.169873193422772	0.133652035658691	0.252785967108163	-0.0295595034559734	0.125126621918323	0.219652560656506	0.0972610877063084	0.110985471438291	0.178773051766584	0.13643909043303	0.161772452410829	OV	7.3389387862992
TCGA-24-1928-01	0.303797182812567	0.169080414976829	0.0780501999989526	0.122033594277204	0.0578523746266136	0.1394922069192	0.257751565883207	-0.0992166410025108	-0.0983653086655437	0.238271195330672	0.0735707698769405	0.0163840954049494	0.138620331260153	0.150104272949312	0.110874394098656	OV	7.2395782287683
TCGA-24-1930-01	0.39263106126947	0.209082857364419	0.114188310433153	0.157422942674459	0.182195176530942	0.157383318965894	0.281115731038492	-0.0182208718925766	0.0886301091626254	0.260920632924606	0.0985434221927409	0.104808743593435	0.188196477740583	0.16241820951719	0.186751766373268	OV	8.09528501418504
TCGA-24-2019-01	0.354762947364852	0.142519424803252	0.0686380257555874	0.073668142804803	0.0745879389374029	0.106304927564338	0.219465202846051	-0.1675185577165	0.00228934245606576	0.183075406696313	0.0383919613659778	0.02964583347662	0.117569233645152	0.116663134454785	0.0845642538839087	OV	8.69348898117993
TCGA-24-2020-01	0.184352442667458	0.0855258782710997	0.0236448233805127	0.0336326633701352	0.0185913313573173	0.117043909726199	0.206712471916663	-0.191332066815573	-0.257379385551347	0.179199492335278	-0.0158788171514145	-0.00370473379395367	0.0703263331093102	0.075197512535002	0.0101122166300114	OV	8.02554726304225
TCGA-24-2023-01	0.318414109945749	0.162193204992556	0.0658275380576408	0.137565483815294	0.117704227525665	0.102251217922955	0.225366864074344	-0.100878147623888	-0.00970411945803995	0.189664057111236	0.0438104250715776	0.0828692302032362	0.15708570452348	0.131902496083288	0.126954706948134	OV	6.37745795751641
TCGA-24-2024-01	0.36434036545154	0.13800406210439	0.0491030447909255	0.116892184398259	0.0824384080856104	0.12473787665882	0.228096120644298	-0.111477956422115	0.0656187434906485	0.200316930374242	0.0479674401811846	0.0755787399878854	0.121356558850574	0.109052903906854	0.098682497915909	OV	8.90301684791804
TCGA-24-2026-01	0.35417344219336	0.195476515371294	0.10798920537057	0.0848995445031762	0.160161304309817	0.153838769533409	0.260922146092957	-0.104046936195733	0.0475177328581768	0.212113588955659	0.0887862119248388	0.115901779942538	0.188378792483001	0.153354663374425	0.156347934843609	OV	4.44767636606517
TCGA-24-2027-01	0.230781917168941	0.129266039908125	0.0376973584439335	-0.0198379121658639	-0.00206874393643671	0.105804598926953	0.219702957077366	-0.205103613519632	-0.194912023490428	0.17594430390124	0.0281909486288302	-0.00275873981778995	0.112949485594716	0.123436119412973	0.0262217169461759	OV	9.71172152819323
TCGA-24-2033-01	0.353951562586427	0.143005539191465	0.0419674760928755	0.11726407923849	0.0586419024560185	0.0966868160815409	0.23064083884279	-0.0995538764920552	0.0800344224405439	0.20944868878692	0.0406764865525284	0.0516317177442999	0.0821006574764168	0.122581928201173	0.0786213637810994	OV	5.32641110989816
TCGA-24-2035-01	0.37189083759129	0.206702536376979	0.14966551109664	0.287738933177703	0.113204210611968	0.180397808850968	0.296063728636467	0.0144155215818521	0.0829772776998672	0.283334938577722	0.102974274455863	0.134931928265252	0.154631767095783	0.160601895002672	0.168689213706073	OV	8.51395197609013
TCGA-24-2036-01	0.240863803994651	0.150815830396384	0.0468931369388382	0.0487659678457859	-0.0303538243460273	0.145693679975063	0.233606324591857	-0.165827052184555	-0.11369962213394	0.20545227119119	0.0541925039524722	0.0106026719585761	0.0852867772921884	0.145200936886243	0.0498196344872777	OV	9.78164003949763
TCGA-24-2038-01	0.311129765947672	0.170273739999845	0.0547452898219133	0.109949716046784	0.0528568853086712	0.110597384274639	0.218037407747662	-0.109646017036426	0.0116280188435587	0.186851443771932	0.0500100082231356	0.11342703425763	0.10014954434351	0.129326817800788	0.0906013052849076	OV	7.61736592204802
TCGA-24-2254-01	0.343348591143133	0.182976871915966	0.0819308296820009	0.188116684895994	0.00998641049261689	0.148814680145465	0.272364218506769	-0.0377230174254416	-0.0131706810399959	0.228040194780185	0.0837019343294813	0.0661371325906004	0.104090380570538	0.158564082217494	0.113249472519322	OV	9.28231882041464
TCGA-24-2261-01	0.417650769722178	0.210473980499245	0.124649152394291	0.130372142165198	0.133435810972644	0.170115003636001	0.278773802356935	-0.0445972437783863	0.13265077891711	0.249082809934913	0.110103558218066	0.0823829963390762	0.185618506276484	0.196715426640502	0.154649811004797	OV	8.19493169680336
TCGA-24-2262-01	0.352678793522157	0.208624833245669	0.106834025690796	0.16437572863821	0.0977770415841893	0.166066920404464	0.261793176023642	-0.0649202976477772	0.0238069083765255	0.247622312463327	0.109175990025813	0.144834467627828	0.174777771562946	0.184090074432315	0.138741872260693	OV	8.76332392625665
TCGA-24-2267-01	0.39850729995346	0.239926340223355	0.136104877476565	0.151023902398388	0.179593392977757	0.186063540987662	0.305737964312932	-0.030199286063441	0.105883449214157	0.260237872787831	0.119708789477602	0.121493515736072	0.213439602037702	0.186093659565726	0.201126990666553	OV	7.27931715550728
TCGA-24-2271-01	0.382587975755403	0.211876819005245	0.100208289919698	0.174907155711398	0.142821501798892	0.148519848585689	0.255046113847417	-0.034775187874735	0.0732846449982616	0.256169000250447	0.0915171975710201	0.104205818305898	0.165468434455025	0.166965567819823	0.145356850275609	OV	7.14026325172201
TCGA-24-2281-01	0.407919526769553	0.200678477020043	0.0995250814090164	0.104750060512693	0.139521964017799	0.170756067359964	0.275810790686931	-0.0545543037345841	0.0811877211397322	0.243928315885399	0.106023361986894	0.091665770325045	0.149377358368775	0.175738798769876	0.148444983761013	OV	9.21243400727962
TCGA-24-2288-01	0.37683727128567	0.201148340044504	0.111742263382388	0.145395921361578	0.114362111134283	0.161258500613677	0.270748328150376	-0.0452893562880798	0.0476368403988475	0.24390524240932	0.0915967726883655	0.0790513989508592	0.18294516748487	0.157463275354155	0.136050369758008	OV	8.30457022420452
TCGA-24-2289-01	0.335772552932522	0.216823187339426	0.110560869836046	0.182637031720752	0.116269671307317	0.178097520900308	0.285385537424532	-0.0455488755844111	0.0276410002853577	0.266328728084865	0.101037318855159	0.105295770612338	0.189179979188131	0.174877951872023	0.168802433573522	OV	8.11521238511351
TCGA-24-2290-01	0.340171871985623	0.223846051459402	0.101640190917271	0.124866404059627	0.113815473419972	0.165486653074368	0.275340878449824	-0.0351101871972939	0.0489687321889959	0.23055585367692	0.104900374922993	0.116571474728828	0.183187089091509	0.163683246563771	0.140798898300047	OV	8.7733009924679
TCGA-24-2293-01	0.359181276189522	0.217048531811669	0.121800645675497	0.257341179108792	0.116374985216632	0.154998434568811	0.286039668297326	-0.0171529669446437	0.0406520573567861	0.288456870745773	0.104731951908734	0.126758344288987	0.198564188507248	0.175153433867391	0.167690574655143	OV	8.87308017068376
TCGA-24-2297-01	0.31603514671505	0.141450628259639	0.0254146290719225	0.0671657052220275	0.0424258137570858	0.115960040760284	0.211674970592872	-0.163885434077197	-0.103689861977642	0.163132432542337	0.0173938133066528	0.00592077770453114	0.164421201619919	0.107113123191382	0.0666480742819336	OV	8.28463391980665
TCGA-24-2298-01	0.324284269318778	0.177863066974025	0.0801899573613245	0.113159784789514	0.0901376655969732	0.109976440316107	0.227959316302559	-0.115743853292803	0.00169536826354002	0.227982842622202	0.0586350471723965	0.0663360976118191	0.158600705269344	0.14379080636182	0.107298171114604	OV	8.94293443589355
TCGA-25-1312-01	0.343986881655635	0.148985409837712	0.0550370639802898	0.0921807393966707	0.0990432873117292	0.102709108743328	0.223911628815073	-0.153955249943052	-0.0203401963069214	0.182808524648352	0.0361843746780521	0.0506314154648512	0.148561037634481	0.142424599304369	0.0961895124934288	OV	7.14026325172201
TCGA-25-1313-01	0.363733164878204	0.208396855977001	0.106654625226923	0.173937830268385	0.149207929087779	0.149011893314194	0.266408297766241	-0.0616538845564081	0.023938863371547	0.220605150627781	0.0827477203569936	0.0992462903962219	0.232449041716179	0.149613843381373	0.175598326555891	OV	9.28231882041464
TCGA-25-1314-01	0.295783621110874	0.153579114788302	0.0474771252948635	0.0665382189159197	0.111541769972357	0.134985877053261	0.231421881876509	-0.166704903503247	-0.138257301835374	0.202711103660677	0.0581603485242183	0.0202256279400751	0.159968359150173	0.119821496538875	0.0874484713611116	OV	8.25473112883112
TCGA-25-1315-01	0.230324571059982	0.13454410589942	0.0183657218295566	-0.0649410799884397	0.000478435374979155	0.0990373341677928	0.205983374477548	-0.252471714062174	-0.249797832766076	0.154011813431864	0.0158758163647158	-0.0130614560338684	0.132339657084236	0.100349223791456	0.0482109614858128	OV	9.51197734125119
TCGA-25-1316-01	0.319057306954052	0.171289414316422	0.0607628753955778	-0.00746790083215254	0.0665608314394672	0.115193600651493	0.234084763826624	-0.141823149295721	-0.0456698119676432	0.16794137370739	0.0506164113873795	0.0692912022396825	0.100792352751142	0.129667892319948	0.0539884828682619	OV	8.95291418672232
TCGA-25-1317-01	0.284480296634481	0.150970693547745	0.0455170325228532	0.0899059806946723	0.0536220090505284	0.117385851412444	0.221449255660255	-0.16983983746615	-0.102848486505061	0.205382163691812	0.0314029162739031	0.0312753203256441	0.099849090514693	0.126970536150502	0.0666349431522121	OV	8.29460196198148
TCGA-25-1318-01	0.360061227005514	0.181582637295233	0.0810509186659067	0.156952095338085	0.0582741142020788	0.147276764625174	0.27902507297813	-0.101043281759585	0.0282822148205016	0.220781292874909	0.0637552086113313	0.0455765294004629	0.129647867417716	0.146209579151218	0.11446170921829	OV	8.17500042155451
TCGA-25-1319-01	0.397500560383181	0.164546266897829	0.0438551007792112	0.103159752213073	0.077010376743512	0.139213875648717	0.248343328854262	-0.115970943290846	0.0399012909941029	0.177947154598404	0.0699653820952099	0.0190758842508848	0.146218567074958	0.129646322869715	0.0870734543683722	OV	6.92194697155351
TCGA-25-1320-01	0.313999495900346	0.197663264932821	0.0790059003647431	0.169895245687158	0.0613871433225671	0.133091211966964	0.253729094049889	-0.0870150557645901	-0.0633447045089397	0.231581561735172	0.0851200439273608	0.0420053882835179	0.13433499204795	0.156016724811311	0.110717608889444	OV	8.32450740276406
TCGA-25-1321-01	0.340430332391498	0.174047742775286	0.0577237946430647	0.088659317487684	0.0884982570308177	0.113988782351056	0.224392125573005	-0.150534784495887	-0.0531790610870458	0.183005132673819	0.0335295622768226	0.0538568737097619	0.165358867409932	0.1438444192498	0.103730742273454	OV	8.35441478353908
TCGA-25-1322-01	0.293608621138668	0.207734336786229	0.0977019069238748	0.177103890784733	0.125736936271959	0.126491486445225	0.265357759257436	-0.0909171559272423	-0.0603652912491561	0.220406252382246	0.0777129717612849	0.0639049977534207	0.189754432762239	0.159464185338265	0.145090459489691	OV	8.94293443589355
TCGA-25-1323-01	0.280166436735942	0.146816959104012	0.0438241345405074	0.109569621517795	0.0759712784290824	0.0831742662622009	0.210486690070291	-0.163675223110912	-0.145895127614468	0.187034094716846	0.0231932139905665	0.00923473294102523	0.105650780665581	0.13148355227838	0.0667368638704319	OV	8.36438433469177
TCGA-25-1324-01	0.287833254124007	0.132669836375666	0.0351838514015207	-0.0422093621460884	0.0649911224893296	0.119656133305215	0.216053417463937	-0.195822725565147	-0.120799824847818	0.144620209581985	0.0133445025957449	0.0259036273640826	0.123005731993566	0.118022447661627	0.0266176734178955	OV	5.99283410827296
TCGA-25-1326-01	0.359773438927561	0.190838269668777	0.0860632166819938	0.211441879049456	0.0736285827359729	0.141619486770223	0.281060370014559	-0.0530940863993653	0.074278033282643	0.246952328360992	0.0745794931127247	0.0464424678775963	0.104529020700849	0.143775129920648	0.143681468828085	OV	8.98285427291361
TCGA-25-1328-01	0.323244187933344	0.18452946152403	0.0713908213265192	0.186783709354228	0.0440886410404922	0.136705313204126	0.25253359875682	-0.0672991523325575	0.0280042548655708	0.23755878261203	0.0764895654762538	0.0834198520037433	0.102100681351939	0.14509425650507	0.104263174245711	OV	9.20245092276655
TCGA-25-1329-01	0.263131009410739	0.169281861300458	0.0747218757992121	0.169742455624392	0.0355670385258586	0.131775997750175	0.252173564348602	-0.104813906427507	-0.129820474426835	0.226702408923118	0.0602940621819667	0.030317002763083	0.10251554638636	0.13738181087088	0.0786612139899507	OV	8.34444544352552
TCGA-25-1623-01	0.392647885556214	0.215899725370898	0.138198540038999	0.246755944292744	0.150146708952719	0.137667089847182	0.276910504804996	-0.0223891074654371	0.0949998658763238	0.284623269192268	0.104836680064937	0.131026702332117	0.176678481566395	0.175495118550506	0.15957251227431	OV	8.86310157195212
TCGA-25-1625-01	0.40564743661543	0.20540702623281	0.105725865847354	0.199225704515314	0.127021280789508	0.138234018962331	0.269371154378311	-0.0484912854732399	0.124739273939446	0.245641901937428	0.0722407637888367	0.141804414741553	0.160156347074754	0.151746544640201	0.15028666271936	OV	8.93295482562172
TCGA-25-1626-01	0.365743297105543	0.220705309600246	0.154989993640336	0.283201778598374	0.138293891961937	0.15646806911023	0.296937317772945	-0.00014542432959242	0.0652820781528035	0.29265644359853	0.118953996467727	0.118806534476528	0.16646232881142	0.185427375949843	0.180991929331259	OV	8.47406292495817
TCGA-25-1627-01	0.294814021214203	0.182090081329994	0.0668308233222853	0.0838272271940534	0.0621233477642642	0.149160218320849	0.245870150811884	-0.152704817231776	-0.0756779814351074	0.201158183575448	0.0552488646339793	0.0527900015995385	0.145066524807408	0.157574095862516	0.0985880032650985	OV	8.35441478353908
TCGA-25-1628-01	0.371208812072188	0.189408696330825	0.111209193219242	0.18466790660128	0.07911219266799	0.138246176788659	0.273387526208339	-0.0580422355128612	0.0317142582181135	0.255916698310646	0.0940712481562354	0.0379538303783419	0.151040124177374	0.163207418488592	0.124887565157833	OV	8.43417698412855
TCGA-25-1630-01	0.356579245362257	0.21747193528648	0.136360523939303	0.185531317032252	0.156398472337197	0.161677191957427	0.272364949564078	-0.0031894372659854	0.0413625725893075	0.25671564322709	0.108637877160688	0.156637677958537	0.186230227162517	0.158873869246305	0.155156809386785	OV	9.66178220027094
TCGA-25-1631-01	0.317576994851277	0.167687669204902	0.0597843299589683	0.145160780296978	0.0458005166817481	0.108530524284928	0.211102772878208	-0.109784507297129	-0.0506281839759716	0.195538718368015	0.0340913350721804	0.0640226636275344	0.145281462992405	0.133838936785785	0.0776853700432686	OV	9.17250237722637
TCGA-25-1632-01	0.227915188103984	0.141978591537936	0.0271785880941444	0.0366699606461557	0.0479836840927349	0.136507600973545	0.21521447537866	-0.205669703146729	-0.139621831808515	0.177710857871392	0.0249549868310131	0.0407774715934401	0.133471026202753	0.119058939450654	0.0514916411024406	OV	7.79650386586165
TCGA-25-1633-01	0.386072940103921	0.169969023679559	0.0989645590243194	0.227184966998816	0.125114313067874	0.118780338982093	0.242496871501759	-0.0223819627270043	0.0371427368362421	0.260013296297748	0.0879423871162803	0.0935469540963586	0.170601539529175	0.163822127179287	0.135659737819254	OV	10.1113048628494
TCGA-25-1634-01	0.200272035606765	0.113365061194575	0.0186203995278242	-0.114061508810694	-0.00243522288908688	0.0989027933666055	0.203145682103779	-0.277255707822075	-0.211566820158924	0.158475576695253	-0.00322713786052696	-0.0225072465565415	0.0559442794547166	0.10320960243398	-0.00580599970327725	OV	6.46640812881086
TCGA-25-1635-01	0.366222114898813	0.188387963503938	0.113141353520938	0.161595503628577	0.0786628656581494	0.157154716413214	0.267108946474352	-0.0818778989730639	0.0498596821813613	0.249991479967239	0.095758969861663	0.0458401458781629	0.160117823409277	0.155122751409967	0.116933184845366	OV	9.18248510692294
TCGA-25-1870-01	0.3965969114351	0.182347762401135	0.0574478626156616	0.117546702232688	0.0830570939607763	0.104189465710837	0.220806984702873	-0.0723906322496933	0.0817415373941804	0.180115384300435	0.0501967085355967	0.0331063805240421	0.10347914229406	0.135026584201878	0.0943452288880074	OV	8.06539585615433
TCGA-25-1871-01	0.199525470740183	0.0963022709891785	0.0183701385265377	-0.118992865529282	0.0129830197889928	0.0809196923117833	0.189198097325912	-0.221692502201489	-0.238395002405694	0.146431396657265	-0.00527545606447477	0.00708057077640352	0.0680733990392559	0.117296557798509	0.000617494094186554	OV	6.59500158844629
TCGA-25-2042-01	0.328642940034618	0.204860141330106	0.112782378983541	0.281424284460614	0.052519218123917	0.145974894491383	0.278209516556366	-0.035344506992509	0.0249576794994437	0.278439632737666	0.0920139729322135	0.110857887572517	0.116353893855963	0.16657532744979	0.127946799420004	OV	9.12259054418664
TCGA-25-2391-01	0.373108672412847	0.191885480145267	0.0895510053479788	0.120963126340131	0.119099393476068	0.135118094311262	0.222114639728452	-0.101754238853688	0.0947137026745954	0.199366237570866	0.0884591184944596	0.116654222393191	0.181178537278703	0.155449267484627	0.125276818069128	OV	8.92297535688049
TCGA-25-2392-01	0.376120580222118	0.231951700045665	0.111153723582176	0.114125370032393	0.129040891254903	0.19762323052428	0.30322735950236	-0.0608103383865679	0.0709594397004175	0.251577261827481	0.125204120307676	0.0735482333068124	0.187040377547407	0.18414595944336	0.166585087955339	OV	8.28463391980665
TCGA-25-2393-01	0.308445553150891	0.144807684450571	0.0696226791503549	0.0349272222362097	0.0699318204018781	0.105906386465809	0.204898202380682	-0.178910403108494	-0.0838021762132586	0.189816365964204	0.0427149635600026	0.0580734316112049	0.105717280924759	0.133284362048153	0.0702606708123471	OV	7.9757424980281
TCGA-25-2396-01	0.386494232511417	0.15424320203245	0.0726825334281807	0.0842456376279816	0.182693435780348	0.0909904384556332	0.213868969746484	-0.0970423939320752	0.0755709005355119	0.195293962090413	0.051267244782085	0.0907345747593839	0.191549653124804	0.131092851393566	0.134824258277455	OV	5.59026112354822
TCGA-25-2397-01	0.304426012289365	0.161795624985507	0.0368780290068504	0.0796937826346512	0.0524961003770338	0.119684818668715	0.231694832271027	-0.13093123422487	-0.0339099772888774	0.194792763110985	0.0625709081643096	0.0268171685933464	0.132965761217036	0.115089560067815	0.0874217815333553	OV	6.78315889289741
TCGA-25-2398-01	0.350924014490497	0.180156817426927	0.0815097587209667	0.163859815071665	0.0470774103849456	0.135886972290878	0.257420274055554	-0.102405962069757	-0.00775461911667601	0.235978573539554	0.0743358188033837	0.0545538611263521	0.112092025036946	0.153256150592025	0.0962608586819724	OV	8.72341726395546
TCGA-25-2399-01	0.401699266511962	0.176204966648072	0.0926422853931927	0.165947945486632	0.113942645765417	0.134572220707547	0.242451654203186	-0.0963337873319783	0.0906404300107719	0.231122434389634	0.0866242930862555	0.0822101971177133	0.16908706353638	0.154831464856637	0.137269946343656	OV	8.81321082702645
TCGA-25-2400-01	0.356573809267043	0.154811056259343	0.082855896863858	0.0602773500575134	0.0652299373417489	0.134130760683399	0.244398543326674	-0.13879357822576	0.0028204582641575	0.18001071941578	0.0501330124124188	0.00119920994813245	0.14240946053872	0.129496736768371	0.0864564948752564	OV	8.53389764149629
TCGA-25-2401-01	0.385430204740069	0.204502331979676	0.116864712180332	0.196047657299894	0.129508841348679	0.150314789426822	0.288856283438936	-0.00446335722733331	0.0992583732203129	0.260901905493718	0.0994655433094325	0.0969053631642471	0.188213622728444	0.148906216887064	0.17493379317521	OV	8.17500042155451
TCGA-25-2404-01	0.344166546630563	0.180430858461043	0.0757903366483021	0.189421116094416	0.119651985016154	0.134820298263554	0.249993795872562	-0.0875273619019001	0.017724080100365	0.247482053359907	0.0643982560190413	0.0825624177285013	0.195539747054037	0.152832116186198	0.128547547208594	OV	9.1924679557096
TCGA-25-2409-01	0.370171343766052	0.185421388753093	0.0729911421341236	0.13525034089408	0.110601491898479	0.153059200645534	0.253000094091204	-0.0692262154062538	0.069106087402702	0.239302602718069	0.0931157979981706	0.0617099924327851	0.149021098267885	0.147144266453195	0.124215663692544	OV	8.51395197609013
TCGA-26-1442-01	0.250234482445049	0.154487016375577	0.134302091579118	-0.011268859626281	0.0149104414601967	0.17869247454312	0.299585945289006	-0.160558148762601	-0.178948656868491	0.172730627464605	0.0750653694970433	0.0446408638011581	0.0864982658159708	0.130720427319667	0.0628624718203679	GBMLGG	7.58752029302882
TCGA-26-1442-01	0.250234482445049	0.154487016375577	0.134302091579118	-0.011268859626281	0.0149104414601967	0.17869247454312	0.299585945289006	-0.160558148762601	-0.178948656868491	0.172730627464605	0.0750653694970433	0.0446408638011581	0.0864982658159708	0.130720427319667	0.0628624718203679	GBM	7.58752029302882
TCGA-26-5132-01	0.307807021576479	0.150446353037198	0.0826202295256704	0.130452695047187	0.0119850944728657	0.127132438893377	0.248106129535945	-0.108339136357941	-0.114080836780804	0.199556921426737	0.0820847820388048	0.0405898504029138	0.107050170677851	0.131340791129599	0.0790987801709101	GBM	9.11260854656635
TCGA-26-5132-01	0.307807021576479	0.150446353037198	0.0826202295256704	0.130452695047187	0.0119850944728657	0.127132438893377	0.248106129535945	-0.108339136357941	-0.114080836780804	0.199556921426737	0.0820847820388048	0.0405898504029138	0.107050170677851	0.131340791129599	0.0790987801709101	GBMLGG	9.11260854656635
TCGA-26-5133-01	0.250115523747185	0.127458028678711	0.0968243320579136	0.0289313303041681	0.0260678369883396	0.137542862079842	0.252423605645598	-0.171255338027348	-0.129880233128481	0.124998175822069	0.0348007897806107	0.0247176472114224	0.0785683604520676	0.126184007387451	0.0563513499565019	GBM	7.92594459013023
TCGA-26-5133-01	0.250115523747185	0.127458028678711	0.0968243320579136	0.0289313303041681	0.0260678369883396	0.137542862079842	0.252423605645598	-0.171255338027348	-0.129880233128481	0.124998175822069	0.0348007897806107	0.0247176472114224	0.0785683604520676	0.126184007387451	0.0563513499565019	GBMLGG	7.92594459013023
TCGA-26-5134-01	0.316441760452043	0.121475776313088	0.101103131133725	0.0588304395783453	-0.0267884747693948	0.139215532460125	0.263320462378617	-0.175026113213673	-0.0705885050154514	0.163728358588377	0.0738976918413948	-0.00852717918857998	0.055506644968552	0.113481835329818	0.0520114792801848	GBM	9.82159521731616
TCGA-26-5134-01	0.316441760452043	0.121475776313088	0.101103131133725	0.0588304395783453	-0.0267884747693948	0.139215532460125	0.263320462378617	-0.175026113213673	-0.0705885050154514	0.163728358588377	0.0738976918413948	-0.00852717918857998	0.055506644968552	0.113481835329818	0.0520114792801848	GBMLGG	9.82159521731616
TCGA-26-5135-01	0.298286633229873	0.160119260931019	0.136272472551186	0.112956556366023	0.0285403500017436	0.175436658947413	0.306766454520241	-0.0780114490373762	-0.0729321671571515	0.24423706088221	0.0954657506006209	0.0444818202292458	0.0902117867293018	0.12806847684838	0.0933989149581322	GBM	9.78164003949763
TCGA-26-5135-01	0.298286633229873	0.160119260931019	0.136272472551186	0.112956556366023	0.0285403500017436	0.175436658947413	0.306766454520241	-0.0780114490373762	-0.0729321671571515	0.24423706088221	0.0954657506006209	0.0444818202292458	0.0902117867293018	0.12806847684838	0.0933989149581322	GBMLGG	9.78164003949763
TCGA-26-5136-01	0.365404662440134	0.153876805032385	0.0989189720443177	0.147730654128767	0.0975679707638233	0.137284848424659	0.290465834845945	-0.0743034174677341	-0.00895250562567585	0.205758824778223	0.0711355423370077	0.0710243523835227	0.129285199392489	0.113259060293251	0.0998632497623354	GBM	8.29460196198148
TCGA-26-5136-01	0.365404662440134	0.153876805032385	0.0989189720443177	0.147730654128767	0.0975679707638233	0.137284848424659	0.290465834845945	-0.0743034174677341	-0.00895250562567585	0.205758824778223	0.0711355423370077	0.0710243523835227	0.129285199392489	0.113259060293251	0.0998632497623354	GBMLGG	8.29460196198148
TCGA-26-5139-01	0.296872880806302	0.159222474669104	0.1216766866941	0.175502382636632	0.0196721619848138	0.167733463014084	0.30460114706284	-0.115070870432647	-0.101717499730634	0.215114741453558	0.0846027097474549	0.0846018535683504	0.0941847845006873	0.139208644499822	0.0995152489840365	GBMLGG	9.98142784232952
TCGA-26-5139-01	0.296872880806302	0.159222474669104	0.1216766866941	0.175502382636632	0.0196721619848138	0.167733463014084	0.30460114706284	-0.115070870432647	-0.101717499730634	0.215114741453558	0.0846027097474549	0.0846018535683504	0.0941847845006873	0.139208644499822	0.0995152489840365	GBM	9.98142784232952
TCGA-27-1830-01	0.322144162189739	0.168853164811915	0.149217124834397	0.2128296156117	0.0602454632980271	0.169111643159569	0.30722247576083	-0.0355455754932296	0.000803056832705833	0.229955600097327	0.0927963385435149	0.0876076135113505	0.0851395106936014	0.138845149941267	0.129257398033689	GBMLGG	8.50397942638167
TCGA-27-1830-01	0.322144162189739	0.168853164811915	0.149217124834397	0.2128296156117	0.0602454632980271	0.169111643159569	0.30722247576083	-0.0355455754932296	0.000803056832705833	0.229955600097327	0.0927963385435149	0.0876076135113505	0.0851395106936014	0.138845149941267	0.129257398033689	GBM	8.50397942638167
TCGA-27-1831-01	0.323829113623807	0.136610924186524	0.0781073728417016	0.185986670052359	0.151871667215003	0.0875231191400434	0.24193401326971	-0.0871753527941472	0.0123476631364772	0.189974080598634	0.0799785763001583	0.0820873715144949	0.142887322091643	0.0857493527887552	0.118869479631828	GBM	8.96289407714106
TCGA-27-1831-01	0.323829113623807	0.136610924186524	0.0781073728417016	0.185986670052359	0.151871667215003	0.0875231191400434	0.24193401326971	-0.0871753527941472	0.0123476631364772	0.189974080598634	0.0799785763001583	0.0820873715144949	0.142887322091643	0.0857493527887552	0.118869479631828	GBMLGG	8.96289407714106
TCGA-27-1832-01	0.384174605085905	0.173021168272542	0.134254372525602	0.225094179031875	0.063471377995382	0.148765368668583	0.306860846075237	-0.020595166766099	0.0814845953722126	0.226855685645184	0.104019319792853	0.108457832068361	0.0997955571527942	0.113499326344664	0.108328570284836	GBM	8.97287410618942
TCGA-27-1832-01	0.384174605085905	0.173021168272542	0.134254372525602	0.225094179031875	0.063471377995382	0.148765368668583	0.306860846075237	-0.020595166766099	0.0814845953722126	0.226855685645184	0.104019319792853	0.108457832068361	0.0997955571527942	0.113499326344664	0.108328570284836	GBMLGG	8.97287410618942
TCGA-27-1834-01	0.356473952397202	0.177041277341386	0.128343609505879	0.123372469670445	0.0635380381300559	0.188893493342879	0.316822580146566	-0.0768350768070293	0.0183352857527353	0.200809379179503	0.0958139455656791	0.0576986604963273	0.135094229511551	0.130192336240391	0.118621921945916	GBMLGG	7.95582249876775
TCGA-27-1834-01	0.356473952397202	0.177041277341386	0.128343609505879	0.123372469670445	0.0635380381300559	0.188893493342879	0.316822580146566	-0.0768350768070293	0.0183352857527353	0.200809379179503	0.0958139455656791	0.0576986604963273	0.135094229511551	0.130192336240391	0.118621921945916	GBM	7.95582249876775
TCGA-27-1835-01	0.204544010082856	0.12003646960713	0.0703256628065026	-0.0437792461820325	0.0570714585350145	0.12173530712515	0.2319341959511	-0.213346566720116	-0.201030722588192	0.181523767097102	0.0264951254942473	0.0206010717174092	0.138233469433852	0.126246258454967	0.0503200596037425	GBMLGG	9.37217869036472
TCGA-27-1835-01	0.204544010082856	0.12003646960713	0.0703256628065026	-0.0437792461820325	0.0570714585350145	0.12173530712515	0.2319341959511	-0.213346566720116	-0.201030722588192	0.181523767097102	0.0264951254942473	0.0206010717174092	0.138233469433852	0.126246258454967	0.0503200596037425	GBM	9.37217869036472
TCGA-27-1837-01	0.336123490008518	0.169217803459904	0.148969120666193	0.100011942467333	0.049548405795573	0.184938569770774	0.317876080146445	-0.106592549022491	-0.0335702514844637	0.212644664994021	0.0956779073632318	0.0441045531059804	0.140980665737765	0.134683525229926	0.107773595780899	GBMLGG	9.78164003949763
TCGA-27-1837-01	0.336123490008518	0.169217803459904	0.148969120666193	0.100011942467333	0.049548405795573	0.184938569770774	0.317876080146445	-0.106592549022491	-0.0335702514844637	0.212644664994021	0.0956779073632318	0.0441045531059804	0.140980665737765	0.134683525229926	0.107773595780899	GBM	9.78164003949763
TCGA-27-2519-01	0.368190149842196	0.174385740570988	0.139447178922289	0.200739138193363	0.06873350715669	0.174666387065076	0.318725953741523	-0.0460921227269745	0.0807585460852644	0.216020289112952	0.104162530113913	0.0849712983251694	0.113962305309916	0.133751777581707	0.115238720466755	GBMLGG	7.93590361174681
TCGA-27-2519-01	0.368190149842196	0.174385740570988	0.139447178922289	0.200739138193363	0.06873350715669	0.174666387065076	0.318725953741523	-0.0460921227269745	0.0807585460852644	0.216020289112952	0.104162530113913	0.0849712983251694	0.113962305309916	0.133751777581707	0.115238720466755	GBM	7.93590361174681
TCGA-27-2521-01	0.214059189316961	0.114219047164237	0.0791069611521188	-0.0201467595597269	-0.0159170956741655	0.139939283339901	0.24391867447078	-0.18832695903008	-0.202335351828149	0.151219502353562	0.0321691411081144	0.030277978974804	0.064545327589455	0.110361722059642	0.0610019471626974	GBMLGG	7.8661964903043
TCGA-27-2521-01	0.214059189316961	0.114219047164237	0.0791069611521188	-0.0201467595597269	-0.0159170956741655	0.139939283339901	0.24391867447078	-0.18832695903008	-0.202335351828149	0.151219502353562	0.0321691411081144	0.030277978974804	0.064545327589455	0.110361722059642	0.0610019471626974	GBM	7.8661964903043
TCGA-27-2523-01	0.266279739717416	0.133162818748892	0.113647784154542	0.06638881242373	-0.00118159222826378	0.149345653627745	0.269930894386019	-0.180328623123008	-0.143771094202137	0.164511086859792	0.0663025707685313	0.00952732847209587	0.0786469129318885	0.121792856021755	0.0690674210175314	GBM	10.5909356771932
TCGA-27-2523-01	0.266279739717416	0.133162818748892	0.113647784154542	0.06638881242373	-0.00118159222826378	0.149345653627745	0.269930894386019	-0.180328623123008	-0.143771094202137	0.164511086859792	0.0663025707685313	0.00952732847209587	0.0786469129318885	0.121792856021755	0.0690674210175314	GBMLGG	10.5909356771932
TCGA-27-2524-01	0.314333485736955	0.149130509958561	0.110305603816853	0.186580874434581	0.0945508834362341	0.128487510553397	0.269978838229153	-0.0533305042288388	-0.066814015364338	0.225480819240433	0.0893023115590872	0.114180397253159	0.109885277269383	0.110320073166097	0.112442557392646	GBM	9.07268181467191
TCGA-27-2524-01	0.314333485736955	0.149130509958561	0.110305603816853	0.186580874434581	0.0945508834362341	0.128487510553397	0.269978838229153	-0.0533305042288388	-0.066814015364338	0.225480819240433	0.0893023115590872	0.114180397253159	0.109885277269383	0.110320073166097	0.112442557392646	GBMLGG	9.07268181467191
TCGA-27-2526-01	0.331473189232263	0.12641037293913	0.0876647525168144	0.11150651385855	0.109993977064259	0.11837880900627	0.239374130391155	-0.128284676776461	-0.0482747132480703	0.166452867710626	0.0730568523292536	0.0629842192575702	0.129460326441737	0.0924186781951673	0.101163070219538	GBMLGG	8.82318867271602
TCGA-27-2526-01	0.331473189232263	0.12641037293913	0.0876647525168144	0.11150651385855	0.109993977064259	0.11837880900627	0.239374130391155	-0.128284676776461	-0.0482747132480703	0.166452867710626	0.0730568523292536	0.0629842192575702	0.129460326441737	0.0924186781951673	0.101163070219538	GBM	8.82318867271602
TCGA-27-2528-01	0.240392309288736	0.12770296274644	0.0934406742106169	0.120330734749193	0.013751198890623	0.122445077078823	0.2284682720824	-0.165774737806389	-0.184051239498519	0.205403698919274	0.0502960244776992	0.0128815723711371	0.0829726028938163	0.116343042137821	0.0726208947222693	GBMLGG	9.95145782917873
TCGA-27-2528-01	0.240392309288736	0.12770296274644	0.0934406742106169	0.120330734749193	0.013751198890623	0.122445077078823	0.2284682720824	-0.165774737806389	-0.184051239498519	0.205403698919274	0.0502960244776992	0.0128815723711371	0.0829726028938163	0.116343042137821	0.0726208947222693	GBM	9.95145782917873
TCGA-28-1747-01	0.345042135350198	0.201764616368323	0.140791631228353	0.0911086150023609	0.11013718542948	0.204594060093566	0.336731218624923	-0.118584311356769	-0.0341372643586731	0.222586924820009	0.108917875576326	0.0680648055453088	0.16479057065109	0.14799719110802	0.121228201023779	GBMLGG	9.05271921615093
TCGA-28-1747-01	0.345042135350198	0.201764616368323	0.140791631228353	0.0911086150023609	0.11013718542948	0.204594060093566	0.336731218624923	-0.118584311356769	-0.0341372643586731	0.222586924820009	0.108917875576326	0.0680648055453088	0.16479057065109	0.14799719110802	0.121228201023779	GBM	9.05271921615093
TCGA-28-1753-01	0.383511968820018	0.191712028356015	0.154754652575556	0.229639999583641	0.0147693011578337	0.191235608673516	0.316109395463698	-0.0295215409722529	0.0843657383627625	0.273344231310438	0.109946563384354	0.0542076222262562	0.0763621291729489	0.15173129706002	0.128271936224344	GBMLGG	9.34222443400615
TCGA-28-1753-01	0.383511968820018	0.191712028356015	0.154754652575556	0.229639999583641	0.0147693011578337	0.191235608673516	0.316109395463698	-0.0295215409722529	0.0843657383627625	0.273344231310438	0.109946563384354	0.0542076222262562	0.0763621291729489	0.15173129706002	0.128271936224344	GBM	9.34222443400615
TCGA-28-2499-01	0.347811146426209	0.137298628088447	0.088133177848965	0.105743828387557	0.0570793417267159	0.121909465084251	0.244005022412495	-0.120188236177596	-0.0466090119784379	0.178100053505404	0.0669301669291573	0.0322524855201091	0.139972643485686	0.114180711571102	0.0851378762826006	GBM	7.95582249876775
TCGA-28-2499-01	0.347811146426209	0.137298628088447	0.088133177848965	0.105743828387557	0.0570793417267159	0.121909465084251	0.244005022412495	-0.120188236177596	-0.0466090119784379	0.178100053505404	0.0669301669291573	0.0322524855201091	0.139972643485686	0.114180711571102	0.0851378762826006	GBMLGG	7.95582249876775
TCGA-28-2509-01	0.302235109045553	0.155150453531113	0.102502492273392	0.166821703275996	0.0302011300126734	0.148325134126915	0.285773973205609	-0.105099521505714	-0.0559295337609153	0.180832263730141	0.0811311547597174	0.05908130904704	0.088497150179534	0.137620521002588	0.0936906313080903	GBM	8.87308017068376
TCGA-28-2509-01	0.302235109045553	0.155150453531113	0.102502492273392	0.166821703275996	0.0302011300126734	0.148325134126915	0.285773973205609	-0.105099521505714	-0.0559295337609153	0.180832263730141	0.0811311547597174	0.05908130904704	0.088497150179534	0.137620521002588	0.0936906313080903	GBMLGG	8.87308017068376
TCGA-28-2510-01	0.248910069285367	0.166534866927775	0.145402842297638	0.0774706385082979	-0.0425210356497818	0.207744544225402	0.321124578269017	-0.129322318633148	-0.167641462486989	0.225251651153089	0.0808824383776461	0.0269233685641427	0.0618767860927376	0.144363648572263	0.0781869739215982	GBM	10.141278021051
TCGA-28-2510-01	0.248910069285367	0.166534866927775	0.145402842297638	0.0774706385082979	-0.0425210356497818	0.207744544225402	0.321124578269017	-0.129322318633148	-0.167641462486989	0.225251651153089	0.0808824383776461	0.0269233685641427	0.0618767860927376	0.144363648572263	0.0781869739215982	GBMLGG	10.141278021051
TCGA-28-2513-01	0.374500533394483	0.190914768670268	0.157799722249589	0.23737260380517	0.0808756743557733	0.184055058293807	0.32834872956131	-0.00670355264540135	0.104001982156497	0.258814498925435	0.119368938142179	0.115373966001726	0.169762200185298	0.14696117375004	0.166535690639354	GBM	9.34222443400615
TCGA-28-2513-01	0.374500533394483	0.190914768670268	0.157799722249589	0.23737260380517	0.0808756743557733	0.184055058293807	0.32834872956131	-0.00670355264540135	0.104001982156497	0.258814498925435	0.119368938142179	0.115373966001726	0.169762200185298	0.14696117375004	0.166535690639354	GBMLGG	9.34222443400615
TCGA-28-2514-01	0.256534923419147	0.157438189310738	0.143940358961779	0.0628600526884706	-0.0297399968479384	0.191307508906987	0.306851604544336	-0.141652160251002	-0.167515122992592	0.218335603438861	0.0887895382958481	0.0202774690331507	0.084198214685103	0.15224425935741	0.0884901805110205	GBM	9.82159521731616
TCGA-28-2514-01	0.256534923419147	0.157438189310738	0.143940358961779	0.0628600526884706	-0.0297399968479384	0.191307508906987	0.306851604544336	-0.141652160251002	-0.167515122992592	0.218335603438861	0.0887895382958481	0.0202774690331507	0.084198214685103	0.15224425935741	0.0884901805110205	GBMLGG	9.82159521731616
TCGA-28-5204-01	0.305418373006896	0.154985455640581	0.119763582845693	0.0798775694870584	0.0955028180151601	0.154059836437058	0.279876531091012	-0.128390079446398	-0.104549451010985	0.189169827666252	0.0709009735405779	0.0470391142865197	0.179388349684232	0.126574461558141	0.1075278378389	GBMLGG	10.1612604338413
TCGA-28-5204-01	0.305418373006896	0.154985455640581	0.119763582845693	0.0798775694870584	0.0955028180151601	0.154059836437058	0.279876531091012	-0.128390079446398	-0.104549451010985	0.189169827666252	0.0709009735405779	0.0470391142865197	0.179388349684232	0.126574461558141	0.1075278378389	GBM	10.1612604338413
TCGA-28-5207-01	0.300263206430747	0.163438738866408	0.130833254664931	0.0535542657106803	0.0455176508041135	0.16941929031932	0.298898020602003	-0.127498931769125	-0.0644674932945924	0.213296598129433	0.0737564670152095	0.0249035727469152	0.0836924193355279	0.135125136194274	0.0990358391327625	GBMLGG	8.82318867271602
TCGA-28-5207-01	0.300263206430747	0.163438738866408	0.130833254664931	0.0535542657106803	0.0455176508041135	0.16941929031932	0.298898020602003	-0.127498931769125	-0.0644674932945924	0.213296598129433	0.0737564670152095	0.0249035727469152	0.0836924193355279	0.135125136194274	0.0990358391327625	GBM	8.82318867271602
TCGA-28-5208-01	0.308203509456637	0.151906775617057	0.112270504272321	0.164776633995039	0.0346563056018717	0.14366218381105	0.288161725380703	-0.110860541504234	-0.0735961443608691	0.201726731263252	0.073269858555806	0.0641988578594386	0.123895252309311	0.12758656961294	0.104429999964059	GBMLGG	9.49200492473543
TCGA-28-5208-01	0.308203509456637	0.151906775617057	0.112270504272321	0.164776633995039	0.0346563056018717	0.14366218381105	0.288161725380703	-0.110860541504234	-0.0735961443608691	0.201726731263252	0.073269858555806	0.0641988578594386	0.123895252309311	0.12758656961294	0.104429999964059	GBM	9.49200492473543
TCGA-28-5209-01	0.271232470626229	0.153399365092517	0.0984142830212699	0.0933659334645825	0.0324453594177564	0.156465971810684	0.272562916559333	-0.129480094800411	-0.11786716583694	0.210187184563406	0.0608945488510272	0.0381849116121693	0.108930975403312	0.146029932704733	0.0902754661273053	GBMLGG	10.2811598760826
TCGA-28-5209-01	0.271232470626229	0.153399365092517	0.0984142830212699	0.0933659334645825	0.0324453594177564	0.156465971810684	0.272562916559333	-0.129480094800411	-0.11786716583694	0.210187184563406	0.0608945488510272	0.0381849116121693	0.108930975403312	0.146029932704733	0.0902754661273053	GBM	10.2811598760826
TCGA-28-5213-01	0.365454169611988	0.170444985708856	0.128794744710001	0.288189238388203	0.134813259460777	0.150078449993925	0.298222442533331	0.0217227896232295	0.101678395631823	0.241658111280408	0.109316145153798	0.172753822385172	0.148418408407687	0.121324099818101	0.167202319200855	GBMLGG	5.67844893646537
TCGA-28-5213-01	0.365454169611988	0.170444985708856	0.128794744710001	0.288189238388203	0.134813259460777	0.150078449993925	0.298222442533331	0.0217227896232295	0.101678395631823	0.241658111280408	0.109316145153798	0.172753822385172	0.148418408407687	0.121324099818101	0.167202319200855	GBM	5.67844893646537
TCGA-28-5215-01	0.349461930179654	0.168640854034591	0.140531166227235	0.197292564118944	0.0214946464700372	0.178498910840815	0.317412606041647	-0.0846952099522651	0.0254321277733663	0.223407706828641	0.0848455924957385	0.0369428717396935	0.0723819070097777	0.138490162442312	0.120058892849558	GBMLGG	9.25236750380411
TCGA-28-5215-01	0.349461930179654	0.168640854034591	0.140531166227235	0.197292564118944	0.0214946464700372	0.178498910840815	0.317412606041647	-0.0846952099522651	0.0254321277733663	0.223407706828641	0.0848455924957385	0.0369428717396935	0.0723819070097777	0.138490162442312	0.120058892849558	GBM	9.25236750380411
TCGA-28-5216-01	0.306945767607525	0.146304764847197	0.10981972515188	0.172525027831652	0.0206712850374531	0.150605187735611	0.287091448024984	-0.1111451012651	-0.0524447304793222	0.190681229755745	0.0740766959333146	0.0385875185498815	0.0618910408594558	0.123008276233906	0.0861393840396331	GBM	8.94293443589355
TCGA-28-5216-01	0.306945767607525	0.146304764847197	0.10981972515188	0.172525027831652	0.0206712850374531	0.150605187735611	0.287091448024984	-0.1111451012651	-0.0524447304793222	0.190681229755745	0.0740766959333146	0.0385875185498815	0.0618910408594558	0.123008276233906	0.0861393840396331	GBMLGG	8.94293443589355
TCGA-28-5218-01	0.309305505321289	0.181061855314136	0.155774393147249	0.249480470800729	0.108641752360145	0.151395602449919	0.3110560315158	-0.00315231228482303	0.0330309583696651	0.245164989725107	0.114923429135694	0.0955834662006908	0.107493810532565	0.168693449441694	0.15897323829144	GBMLGG	8.36438433469177
TCGA-28-5218-01	0.309305505321289	0.181061855314136	0.155774393147249	0.249480470800729	0.108641752360145	0.151395602449919	0.3110560315158	-0.00315231228482303	0.0330309583696651	0.245164989725107	0.114923429135694	0.0955834662006908	0.107493810532565	0.168693449441694	0.15897323829144	GBM	8.36438433469177
TCGA-28-5220-01	0.282487828588341	0.115356666028037	0.0856880466936482	0.0131013661319547	0.0867579064949274	0.131861135414724	0.256214742255825	-0.15677312807291	-0.0814940592421135	0.151074361692546	0.0414574263091092	0.0637066857480843	0.14932377469164	0.0799266886214829	0.104738444238048	GBMLGG	7.61736592204802
TCGA-28-5220-01	0.282487828588341	0.115356666028037	0.0856880466936482	0.0131013661319547	0.0867579064949274	0.131861135414724	0.256214742255825	-0.15677312807291	-0.0814940592421135	0.151074361692546	0.0414574263091092	0.0637066857480843	0.14932377469164	0.0799266886214829	0.104738444238048	GBM	7.61736592204802
TCGA-29-1688-01	0.374511198576141	0.187897095665269	0.0878316343299932	0.152491155048727	0.182712604123847	0.121542959411846	0.249685140733233	-0.0492813885052215	0.0556527910635783	0.225466433307392	0.0916329856517192	0.0920192563422575	0.171850052319403	0.133456691918363	0.142444422578209	OV	7.45822739099494
TCGA-29-1690-01	0.363832990014313	0.190602332704649	0.0901847858258941	0.23542818845496	0.101048473412131	0.128314100424234	0.251237499776384	-0.0152146446021818	0.111073090067216	0.249493463398496	0.101446701333003	0.16007417112301	0.127108760087048	0.140941255134374	0.133643361245084	OV	8.56381753522509
TCGA-29-1691-01	0.368634617456258	0.115406095588724	0.0510285227583042	0.0748182222785908	0.0805309082111814	0.0907786955054294	0.203301830763828	-0.105634490314611	0.0380858020349029	0.164362030294685	0.0360737329831962	0.00823856945153478	0.150230167373949	0.0934255538263293	0.0642832245819857	OV	8.59373907320531
TCGA-29-1693-01	0.339431418009115	0.136212652595621	0.0406732067227947	0.112006033829533	0.124791821353954	0.0891419330015569	0.204479562626315	-0.127119923568609	0.0269286628981565	0.187734725915948	0.0416020389217191	0.0968761229729151	0.16288237697013	0.0975245484524932	0.128700864011311	OV	8.30457022420452
TCGA-29-1694-01	0.35053217636174	0.191513873662634	0.0931064645644977	0.1583549788196	0.0744224200209481	0.141493862512244	0.261572643763189	-0.0851570947088463	0.0440170229961027	0.241081532394611	0.084154487700963	0.115258263542158	0.156092412101853	0.14829012773798	0.122058239455397	OV	8.71344100458247
TCGA-29-1695-01	0.370243820163077	0.217531657602201	0.108341479941614	0.153451092943239	0.15212515700666	0.170352603534104	0.293155834537176	-0.0521564004226569	0.0392831824408749	0.253691169206075	0.105561715832781	0.128174469373174	0.194041217139541	0.174672636521965	0.16409583989847	OV	5.93379582210517
TCGA-29-1696-01	0.35354411772063	0.111167679797369	0.0266764524359763	0.075209803714782	0.0995470473534328	0.0564734239975903	0.154751879646387	-0.138578680388985	0.0313037529356467	0.159754828573678	0.00793302124251986	0.0608262506434904	0.176479663306026	0.078001676083379	0.0702959345680923	OV	7.94586291526981
TCGA-29-1697-01	0.248443126329689	0.132380418487179	0.0400841832156367	-0.0161024383747588	0.0738063387635725	0.113276721173763	0.234099620857596	-0.207933778544925	-0.180817404317354	0.142022773663557	0.0294374266602578	0.0222310376311796	0.180867263012399	0.113942537474459	0.0684727621671772	OV	9.56191003031625
TCGA-29-1698-01	0.314424611424054	0.169520878466063	0.0718336438559376	0.110069097568855	0.0722385775555693	0.1369488379997	0.252208816773201	-0.150379594673964	-0.0628917099646214	0.216516923482209	0.0523955638409657	0.0349073914072163	0.143997235993842	0.15571051945807	0.112902168422049	OV	7.70692151817346
TCGA-29-1699-01	0.400460267461158	0.192855176022918	0.0895763402015126	0.13242196424142	0.201545337129518	0.152591957502804	0.258984682487327	-0.0697815407243212	0.0910318450446809	0.219484943940027	0.0914089435832912	0.080271906171774	0.227431037301975	0.147866238473814	0.165640880707258	OV	8.34444544352552
TCGA-29-1701-01	0.342411595710317	0.153561868706092	0.0607060578630031	0.131371764393753	0.14783079657902	0.0871948450619859	0.197136257108756	-0.097427560902817	0.0738693271561531	0.189630486984822	0.0641611980537622	0.103664062092167	0.178954819126941	0.122091574191219	0.133135378902944	OV	6.74352711070353
TCGA-29-1702-01	0.268272369226367	0.157856808043048	0.0302113034137434	0.0445788282550959	0.0123911190141241	0.118281979359515	0.22788245078822	-0.157963619198944	-0.133086228658601	0.143962149157595	0.034017844018887	0.0224898647805412	0.11483029833247	0.134601957449911	0.0517868196283284	OV	7.46817072088047
TCGA-29-1703-01	0.343539755015631	0.19311308273486	0.0496866466558765	0.107220819229835	0.0540736774814808	0.140511961108341	0.241038318189032	-0.131248423706811	0.00821017527571199	0.191306831381	0.0505709555019323	0.0326366595715723	0.114560540761985	0.150973971926259	0.0803483996928518	OV	5.79619884691152
TCGA-29-1705-01	0.333579450306559	0.156171197637891	0.0552257536386669	0.147421836121076	0.0371461800329368	0.123754904903344	0.260079872581976	-0.102714350754115	0.0288077050779597	0.224561522529844	0.0519964834439285	0.0536992654167785	0.0900153098422484	0.130067577227855	0.0933370948083337	OV	8.34444544352552
TCGA-29-1710-01	0.42856643326469	0.231842446055925	0.141880628802139	0.154763323818084	0.165102056215525	0.165586625699918	0.284373196144413	0.00218335612875129	0.199404830645882	0.274585147480895	0.119105218666873	0.143015442857656	0.192658905254031	0.197916217333281	0.18819104833782	OV	6.31819466726482
TCGA-29-1711-01	0.396041426200787	0.203281626089309	0.0970461243846726	0.133969004107267	0.136823316139424	0.157978178639006	0.269093173773313	-0.0305797547307153	0.0726312279951026	0.236141735023398	0.104378911502858	0.0869450258698115	0.198526823195662	0.18140646051559	0.173814141260345	OV	8.01558577270943
TCGA-29-1761-01	0.373592407653939	0.142502421870006	0.0588853611927403	0.021200260348557	0.109328471023698	0.0970814407337172	0.197146737211652	-0.119391364904026	0.00937564935533109	0.164527755247068	0.0603782743220755	0.0633006765998432	0.174501073160136	0.0980425116375745	0.105064863121439	OV	6.63459343691165
TCGA-29-1762-01	0.241925455456394	0.120871861614433	0.0400082668439713	0.0549626959321138	0.0238786899006745	0.0867175062081148	0.207463194482883	-0.188101590176704	-0.173465030356795	0.177816465556522	0.0197268902709473	-0.0011835965333295	0.098750127024446	0.110273701123839	0.0592499479401368	OV	8.42420599504123
TCGA-29-1763-01	0.342089819768912	0.156167696815936	0.0579183812308957	0.154084924405066	0.0717641690710507	0.122603628752328	0.21656111373147	-0.0855412026934752	-0.010493693422028	0.19393578375846	0.0560282440861689	0.0389573913733459	0.161321069849679	0.120779544388183	0.0839504423030535	OV	9.03275713874514
TCGA-29-1770-01	0.349888454812011	0.14404016829267	0.0463109252688367	0.153776331676434	0.0657434295676923	0.121743709541488	0.229890742127818	-0.0984328447317597	-0.0136808473366629	0.215874081490224	0.0542958820930986	0.0534477128029195	0.113451273220222	0.108668582199884	0.0878439149122448	OV	8.21486391499952
TCGA-29-1776-01	0.359256303624913	0.144775993004435	0.0569453535777783	0.12921026768628	0.0704828878601186	0.120394704305232	0.21392793151822	-0.141989137577582	0.0522864178245783	0.198527320983686	0.0478305405892016	0.0621965197847725	0.155438281047898	0.12325852257368	0.101820596777815	OV	9.09264492716039
TCGA-29-1778-01	0.352322083236655	0.168324005649053	0.0761394668646097	0.108853065158675	0.108524155976236	0.145339261688322	0.253017208174331	-0.100104942413436	0.0119013151244123	0.210719414596151	0.0803086538458568	0.0455238323658313	0.169959564931244	0.14669846257023	0.123929350053338	OV	6.75343410581403
TCGA-29-1781-01	0.408964869329855	0.215278953420196	0.102715205978342	0.0898155116966446	0.188831291027049	0.154649737961097	0.246527813603861	-0.000565256727037005	0.139769302799435	0.238326454170948	0.115645779020245	0.079695413177453	0.185665867800536	0.149967742898148	0.170047987624316	OV	8.74337027238222
TCGA-29-1783-01	0.368579148032817	0.189469695199657	0.0910358444706352	0.130058660376855	0.110367435720715	0.136876279296574	0.266703197384019	-0.0769289298289825	0.0305871015875139	0.226270565526752	0.0735598046536575	0.0646311703903657	0.136520966048418	0.143373352423766	0.139909342782041	OV	7.92594459013023
TCGA-29-1784-01	0.425457010047899	0.200354459806743	0.0845105265594715	0.0890561997131296	0.172098973942445	0.154756885725039	0.256323835322718	-0.0651016770378295	0.127133928398248	0.210807539743637	0.0861888748755704	0.081461584817393	0.166108729055295	0.137374834117101	0.146893158397343	OV	7.20977880715603
TCGA-29-1785-01	0.419863618292973	0.198844077327445	0.104028257099169	0.113814832081506	0.165235446425462	0.13533972197935	0.243359751743513	-0.0566270073431508	0.14357497396719	0.230429720673544	0.112783571555785	0.101565490454529	0.198319327158827	0.152322217087552	0.150798556573916	OV	7.90602740040838
TCGA-29-2414-01	0.314830390282024	0.104275931783861	0.0360356931348048	0.0626474500555338	0.0153262609102894	0.0919030455944329	0.190718416506405	-0.17778464470429	-0.0551393070615288	0.17523872440488	-0.000741710155037309	0.00503096130854024	0.0851308227926848	0.0993588256345425	0.0455379132075108	OV	7.60741702461277
TCGA-29-2425-01	0.21301967205516	0.137225961307708	0.0479936253120112	0.0131732777248457	0.0598231404038173	0.119115008874656	0.22231003343509	-0.193502363689035	-0.162612508850829	0.169816367621093	0.0340657371894027	0.0327800175302029	0.126155752676119	0.122272449682426	0.0727766722187866	OV	7.58752029302882
TCGA-29-2427-01	0.450872707658292	0.230656067106402	0.149265533816077	0.16025972718348	0.178295458794119	0.1806824151035	0.295290857748803	-0.0147312032905545	0.223246617069868	0.272094978798509	0.156330260231511	0.117906660198775	0.195805747889072	0.179770022779683	0.197612513222035	OV	7.67706659837199
TCGA-29-2428-01	0.393301528897051	0.192936363154762	0.103037343939473	0.108175520121065	0.139145611883203	0.174694656330806	0.27161293852731	-0.0881623332161817	0.0531239361528413	0.234018941937885	0.106519753938396	0.0599008868620586	0.133895654040553	0.152262771149513	0.131211633613478	OV	8.61368766201306
TCGA-29-A5NZ-01	0.256467379527816	0.148917612884976	0.0604650591099382	0.076252036279902	0.0391344020347143	0.143774855300132	0.247808920453334	-0.154933007802546	-0.198373616663757	0.213633203796396	0.0418560213583687	0.0303569306715051	0.127299690589348	0.138490305288715	0.0864767690995005	OV	8.45411956037786
TCGA-2A-A8VL-01	0.238362275698638	0.128070771800294	0.0466672911067999	-0.0349347724427751	0.0240303896095505	0.0953393753455845	0.167743873555643	-0.16093263344589	-0.173343154278835	0.14609166213654	0.00111739763074219	0.0456132948211778	0.112506392436878	0.0961159961600457	0.0643535649995314	PRAD	10.1312869064268
TCGA-2A-A8VO-01	0.256616476369615	0.138467746982709	0.0532393788195686	0.0607555984978517	0.04273202772448	0.093555626771887	0.181190695422431	-0.159475363580282	-0.139141838974211	0.171509697713034	0.019686282096467	0.0362731695216752	0.112086956864342	0.105011352145985	0.0739670940786409	PRAD	9.25236750380411
TCGA-2A-A8VT-01	0.302392595529154	0.173824930506349	0.0713986726574526	-0.0199762105395823	0.0678730955513217	0.132339189202965	0.214012455812817	-0.162793850756978	-0.0972328719356289	0.150695974725909	0.0416344109144991	0.0495836164023551	0.184799088599937	0.138795031144969	0.100574445117827	PRAD	9.1924679557096
TCGA-2A-A8VV-01	0.221779162005352	0.125714608915534	0.0467890563285553	-0.0219988470332723	0.0137265046072567	0.0985063458760112	0.179256066566096	-0.213513134439633	-0.189413461861006	0.153717577260967	0.0117976656826129	0.036376034654943	0.100574515750425	0.108389450243213	0.0542379912060934	PRAD	9.24238395749725
TCGA-2A-A8VX-01	0.194296513744334	0.145102374821727	0.0268151858632926	-0.0824566243202784	0.0263855889118929	0.118660521546765	0.165979887250385	-0.263347824080265	-0.283497646375809	0.117217258894809	-0.0198043484058773	0.0382093799392224	0.119744640422684	0.108468351392242	0.0597597927281252	PRAD	8.72341726395546
TCGA-2A-A8W1-01	0.216742027425285	0.149380354395861	0.0475876033566034	-0.124681822368548	0.0296073258640509	0.114506145301639	0.177941666327296	-0.223281319859247	-0.208415877963855	0.104217860539055	0.00258606279748953	0.0510492752344894	0.0930205425836182	0.117311277216821	0.0733627219858315	PRAD	9.05271921615093
TCGA-2A-A8W3-01	0.267465395796931	0.170082665664298	0.0829359713799106	0.0291155152773451	0.0392447806371984	0.116495337498691	0.223997212284958	-0.126623309823098	-0.0814290032771059	0.174812651589247	0.02943122864282	0.0528958717708747	0.120861954918018	0.138735152129578	0.0825852896628394	PRAD	10.0713415304864
TCGA-2A-AAYF-01	0.221568178438175	0.139534936380708	0.0469207131751426	-0.0211265508341765	0.0287222151581795	0.0993610423946908	0.179037970825933	-0.180253549324183	-0.184896460549734	0.136300395289072	-0.000223798951230483	0.0247406116237575	0.115343163249527	0.10517060623596	0.0765682541700307	PRAD	10.2112175169492
TCGA-2A-AAYO-01	0.338060142909086	0.195715039379451	0.101627246788121	0.0884922603201798	0.0523497543841388	0.150572935433086	0.223848252893465	-0.0670296567473453	0.00453990861703036	0.21987019475893	0.0687647157755697	0.0584963870598911	0.138625721341008	0.146728759091423	0.11400550274885	PRAD	9.63181962448104
TCGA-2A-AAYU-01	0.215221439382901	0.128002100704315	0.0467176076014698	-0.000682737123201096	0.00846061675812978	0.104361619717036	0.185701367227257	-0.178159442566959	-0.206353787582789	0.157137551617304	-0.00143472200147784	0.0323345154725431	0.124269060913571	0.111579944168246	0.0643418847036064	PRAD	10.271167940394
TCGA-2E-A9G8-01	0.359099488208575	0.147296602619583	0.036131171368416	-0.00943545323629903	0.0972175942332743	0.1093871705478	0.186814610824049	-0.172459035264052	-0.0233863281218317	0.174481509091715	0.0438411764907901	0.0378477941277769	0.1713480937342	0.112005517292666	0.0676345899476309	UCEC	8.40426462185
TCGA-2F-A9KO-01	0.412579213675613	0.203208073222651	0.115949819565032	0.140998430517858	0.188806284070239	0.143856124883567	0.232638426999455	-0.0450393137265718	0.0829872421600718	0.231010023528781	0.115045462555428	0.185446571712458	0.203730343552202	0.196355308491134	0.177858633028733	BLCA	10.2411924711649
TCGA-2F-A9KP-01	0.190649457923713	0.172616367319329	0.0462856353254704	-0.0632456689979271	0.0678029675816376	0.13516270506941	0.194688641380602	-0.178563490889669	-0.24826974878314	0.176023254767671	0.0172543112729453	0.0800490339612626	0.128452485979653	0.143594434724611	0.082473689628388	BLCA	9.53195013700038
TCGA-2F-A9KQ-01	0.202482213465406	0.194304783519758	0.0566482282505305	-0.0420437854859949	0.0438678096659708	0.174383399270555	0.213451533265061	-0.152126414998433	-0.231255922532629	0.202409188428598	0.0672846751419389	0.0708998623158057	0.106933153739816	0.146455432961688	0.0925830583294054	BLCA	9.28231882041464
TCGA-2F-A9KR-01	0.294530571192518	0.171001865144747	0.0587553390233005	-0.031372254489719	0.0894153767570757	0.150621838853269	0.204657798694842	-0.163477982081634	-0.106512938117148	0.162653414801161	0.0469828003692155	0.107053052773415	0.176892562928888	0.150758118783234	0.109678082114486	BLCA	10.0713415304864
TCGA-2F-A9KT-01	0.207059168460358	0.180372090395708	0.0748058762912624	-0.0456988273695525	0.0907778102220482	0.151089421196325	0.235027649409847	-0.129851203941238	-0.182019966831061	0.187653830349923	0.0666490420902306	0.121628596899986	0.140262039515077	0.15696327284277	0.115979508361023	BLCA	9.67176989726263
TCGA-2F-A9KW-01	0.270821877619182	0.206143172280148	0.1099628264427	0.059391069538427	0.0966786233610216	0.153408100522055	0.266509681948775	-0.0609835419757899	-0.0875934663384549	0.266675501469306	0.0627458589987382	0.12861591516437	0.155208900959061	0.167186158921374	0.129872801707874	BLCA	7.04099708020507
TCGA-2G-AAEW-01	0.38133650884648	0.200558405058557	0.147143758884164	0.0722995289775464	0.196091637738183	0.192704427127475	0.29903294486607	0.0204370718850619	0.0674810041054307	0.263641614847339	0.114791218901028	0.105801467945997	0.207499200836677	0.190878847013939	0.129412020729228	TGCT	10.650897573413
TCGA-2G-AAEX-01	0.343533890448503	0.186486733006595	0.116276853467344	-0.026127357852457	0.118075962027236	0.13994680835094	0.257706330265212	-0.0509560924198112	0.0128500854006932	0.214590986573569	0.0911802523274799	0.0255977209055757	0.132228473125828	0.160885176406364	0.045674649673132	TGCT	11.5704744452206
TCGA-2G-AAF1-01	0.372603989092571	0.229304027937696	0.155823620973248	0.0465190950299443	0.166290799505649	0.209751707359464	0.313180717018511	0.0384258601208609	0.063488164918937	0.271968496002373	0.137126614568398	0.0926621620353196	0.204662105485608	0.211157992226154	0.118916966567791	TGCT	11.2106088869102
TCGA-2G-AAF4-01	0.343511195824126	0.213879387311701	0.136683039977328	0.0099068637475288	0.150306751331013	0.18050945211556	0.299575516940105	0.000997691614176001	0.00667450736533329	0.218507166956027	0.108662473106985	0.0565482855521357	0.175107952958904	0.199112832467722	0.0799792186189521	TGCT	10.7708259564726
TCGA-2G-AAF6-01	0.35055383534795	0.176112332475031	0.121946739285063	-0.0169181955576189	0.112921228217202	0.183510075334675	0.276492761391544	-0.0138496281188762	0.0522999899573289	0.2266574888964	0.0959161598968027	0.0667950621164602	0.114254340366122	0.183576415391813	0.0893795533953517	TGCT	11.060675586709
TCGA-2G-AAF8-01	0.318411339299094	0.187111422214358	0.11531928109795	-0.0318209503255481	0.114945071931483	0.144827384713465	0.259235757102158	-0.043344837545954	-0.0124777534050324	0.219895525469347	0.0842239794528248	0.0266505987008693	0.121039204972509	0.168716641917722	0.0479445150026819	TGCT	10.9107495911607
TCGA-2G-AAFE-01	0.370340057006284	0.166859795930255	0.109500732754589	-0.0135305504131038	0.107071685272315	0.172578234095807	0.2709955793606	-0.0323380605661411	0.032439887278698	0.244024774925674	0.0869476220618799	0.0566720811692857	0.11754614558877	0.169397408072707	0.0831643313175941	TGCT	9.10262667393553
TCGA-2G-AAFG-01	0.383533398517645	0.220424214757384	0.149265525848295	0.0372985837258704	0.145033232536456	0.202558578110025	0.295885112022142	0.015090430592701	0.100498626838624	0.241768034433748	0.13344404162839	0.0928203106647359	0.151043245016965	0.207594108713397	0.126426242043748	TGCT	10.9507290987296
TCGA-2G-AAFH-01	0.362610185232081	0.211127996256328	0.149021005872422	0.0221795588458302	0.128905085152024	0.179895962306825	0.304546017566007	-0.0130531311861051	0.059528046063023	0.240144611018227	0.120954268968198	0.0542166833268704	0.11862901296008	0.189315598342627	0.105775184329455	TGCT	10.4410381619704
TCGA-2G-AAFI-01	0.301021378960335	0.164049147512245	0.0967562801359361	0.0111174984838239	0.0778246857569257	0.120795531829685	0.237487690842916	-0.0798823778364349	-0.0566097651669188	0.199701693767433	0.0628932828317795	0.0190647742802608	0.113419509606225	0.130296890246006	0.0504151726957141	TGCT	10.2212091104685
TCGA-2G-AAFJ-01	0.224979102900824	0.144556039985342	0.0947310041324964	0.109525556417669	-0.0335813178217827	0.114269938688564	0.234213170136666	-0.13012326012508	-0.142874336894221	0.233811058201942	0.028471240839381	-0.00119397839419456	0.0591423943102786	0.131869626865743	0.0411274895106201	TGCT	8.56381753522509
TCGA-2G-AAFL-01	0.371074307044949	0.183658937796707	0.0994484454858013	0.169138774490163	0.10738249655121	0.113220223495281	0.238838217679226	-0.081676756109736	0.0234007450810344	0.22691146378759	0.0746337753645961	0.0369166691539419	0.128766380451581	0.129744158766687	0.0771093796033752	TGCT	9.32225546168747
TCGA-2G-AAFM-01	0.37290549649353	0.188678660847156	0.123279277607315	0.142639787009955	0.20117430311413	0.137134821848128	0.233477697952115	-0.0394635759213995	0.0583453628872024	0.226671460666613	0.132245293320924	0.0778563289334929	0.177633406770065	0.148930600169026	0.109039985451192	TGCT	7.17005277120889
TCGA-2G-AAFN-01	0.299790230966428	0.153899861107364	0.0619140169729999	-0.0150620509902668	0.0902122924420195	0.110942272483783	0.212622337962934	-0.148257549949063	-0.0687645938449411	0.188690344265624	0.0542381087538049	0.0238703973069029	0.123325861161904	0.120387896153172	0.0312446012913968	TGCT	8.64361186594479
TCGA-2G-AAFO-01	0.361617826467835	0.19070241141208	0.109504215056317	0.194095578499048	0.147652891089574	0.125491620491113	0.227468049270401	-0.039857274459447	0.0356915818856473	0.233259763765506	0.0902290869841352	0.066838722102713	0.146278517729605	0.14650287878162	0.0897759877752468	TGCT	9.27233493604136
TCGA-2G-AAFV-01	0.289410997278244	0.129505160631717	0.0920129379942308	0.176346088226956	0.0106151349149358	0.111520453877133	0.230525373149132	-0.116895377280124	-0.0923902221306943	0.216202434858483	0.0396966005996051	-0.00411291984614341	0.0830463757218826	0.143538478511809	0.0525076369724174	TGCT	9.65179458874743
TCGA-2G-AAFY-01	0.364885614734676	0.202670177016635	0.148849953182024	0.13214054770973	0.165159812558702	0.157991189913695	0.273653217107781	-0.0171526404088299	0.0706257492406091	0.257915593058896	0.122588151796962	0.0855857977079226	0.162808431835804	0.165948834421486	0.129501701574722	TGCT	9.41211915769595
TCGA-2G-AAFZ-01	0.220503455890838	0.117772796269566	0.0913135587053375	0.115396313641007	-0.0352906299101316	0.0944316989406763	0.220616491375795	-0.154549546184866	-0.198544958257168	0.211117078083288	0.0242705449293397	-0.0269602196784271	0.0518697311818476	0.109979854657757	0.0165814585925065	TGCT	9.61184500925687
TCGA-2G-AAG0-01	0.327232192853669	0.171325058247406	0.108055547054529	0.0379850438526686	0.131324610183791	0.142892021625196	0.24709825571123	-0.0986242354947428	-0.0142970189485708	0.216434956012912	0.0945044394613695	0.0640673647288589	0.155983053290682	0.143662643805614	0.0937953529468323	TGCT	9.78164003949763
TCGA-2G-AAG3-01	0.313716203756383	0.168973703860803	0.108264213273488	0.119786236541364	0.0721729411770264	0.122456876723757	0.255655161802181	-0.0342004290242425	0.00666075935941386	0.234867146960515	0.0705498415001193	0.0228242461855278	0.0964888048709514	0.13969914970484	0.0825658822649007	TGCT	10.9807140978076
TCGA-2G-AAG5-01	0.33409891158721	0.171199935781123	0.117183056978325	0.229877289524875	0.0271795190103233	0.136662599672097	0.267685115399473	-0.0178350212908972	0.066352608392901	0.270923976086602	0.0842628691294295	0.0577233978070184	0.0851543438604051	0.138489567889448	0.0872207173084165	TGCT	8.62366222177394
TCGA-2G-AAG6-01	0.292335511117173	0.164178817702639	0.113324113010837	0.167843839844939	-0.00448583484346403	0.141427806324598	0.26407671958427	-0.0459267566576135	-3.24413558772665e-05	0.263574526622561	0.0720356904812845	0.0430688833475049	0.0838578212027753	0.147242433656597	0.0784477842457938	TGCT	9.8016174732416
TCGA-2G-AAG7-01	0.253968988847243	0.137205165434559	0.0656985468355256	-0.0475232835949443	0.0393444959014334	0.10051889072548	0.21179565681789	-0.182858850690872	-0.13828788916676	0.172852595954763	0.0325662892624782	0.0293854429962345	0.106803317287479	0.121634341061011	0.0358435390819942	TGCT	10.6409038145746
TCGA-2G-AAG8-01	0.346016261146625	0.174736901897667	0.0882277946062917	0.093844200682906	0.0929450394440568	0.128461419149738	0.22727408826839	-0.100229636374597	-0.00349203200842315	0.208579448777803	0.060874052438275	0.0382786649262214	0.121840810137319	0.127423361778285	0.0646671042313011	TGCT	10.2312007620071
TCGA-2G-AAG9-01	0.389121095119737	0.218151961862631	0.149942483985103	0.0607818420349574	0.138435824792712	0.199219963939831	0.310242233436394	0.00274694311780303	0.118925487736767	0.252989556579139	0.116210538605815	0.071204476008845	0.104622009813884	0.173865781213146	0.120518731515143	TGCT	11.060675586709
TCGA-2G-AAGA-01	0.212815285059311	0.139224323875607	0.0485214342402269	0.0339912335690923	0.024295022253664	0.100123731584326	0.205856054797456	-0.216190600677551	-0.200336510494672	0.180506340951699	0.0135820652127508	0.00367508490899757	0.0801810210749565	0.105004344944961	-0.000798090473607997	TGCT	10.141278021051
TCGA-2G-AAGC-01	0.325540431978316	0.17685830711504	0.123451800945346	0.0550911008433057	0.107026008711074	0.148623031372889	0.265138764860894	-0.0602161421345908	-0.0161025002787477	0.235201675719798	0.096875040375099	0.0506014128310396	0.14954206378182	0.163757059822982	0.0883776000048956	TGCT	9.45206125059427
TCGA-2G-AAGE-01	0.266450154553842	0.159631598996192	0.0827228283056576	0.0359827680390802	0.0732836303310691	0.115388948962705	0.241040259267391	-0.135759398085656	-0.100544276983878	0.18937880817485	0.0394526827365813	0.0224479048996426	0.102960664257634	0.120407325837453	0.0415276205306975	TGCT	10.3111360155734
TCGA-2G-AAGF-01	0.2599779662921	0.157826544479354	0.070649465976193	0.114901935713537	0.0847653531994958	0.114950536630534	0.227898722766472	-0.0842345383787721	-0.0994898825102294	0.214217864235981	0.0657771922585803	0.0330473232068908	0.0971243803994136	0.11525183971135	0.049638245443684	TGCT	8.96289407714106
TCGA-2G-AAGG-01	0.343038379315018	0.188761945429286	0.130920030249768	0.150487062891396	0.0623396192220161	0.146406426393849	0.256644511680976	-0.0405686222599311	0.0676110398152542	0.296821589615943	0.0993793559661539	0.0642727569423791	0.140157139556422	0.16554618227594	0.10754357909644	TGCT	9.06270045072106
TCGA-2G-AAGI-01	0.336588395590622	0.170600811009207	0.113191870229066	0.201266032433472	0.0542720496908923	0.117992296328938	0.253047808380395	-0.0574332810820749	0.00390819688240956	0.258619402164319	0.0821207405275787	0.0298443306097634	0.131655822198262	0.129847601605276	0.0806314654564375	TGCT	9.74168612035036
TCGA-2G-AAGJ-01	0.333012077223587	0.169853980580585	0.12088669881343	-0.00601687138713704	0.0987986589210041	0.155957784297842	0.253129939728696	-0.0750161819295091	0.0144945817738478	0.217620755661566	0.0889817013781654	0.0462651218489235	0.133592857811146	0.143733034951729	0.0839854285241937	TGCT	9.79162871730955
TCGA-2G-AAGK-01	0.302546962654013	0.168656329403248	0.127698732575242	0.0991379353671929	0.10537315477245	0.144265908080033	0.257423165264343	-0.0711141636946813	-0.0212165153595434	0.230203242646609	0.0829775984721757	0.0453719279167559	0.142811587112344	0.149947548793327	0.0780516604729359	TGCT	10.3910747590397
TCGA-2G-AAGM-01	0.249800124672524	0.119049690784089	0.0844836489910526	0.0354410537109462	-0.0374347626253238	0.089314363688453	0.220374827687284	-0.144963654765982	-0.177970369936562	0.178776177589678	0.022058882818144	-0.0334888305104244	0.0377305921069193	0.122820344274112	0.00176607627209824	TGCT	10.201225981852
TCGA-2G-AAGN-01	0.266536830087853	0.151717053776858	0.0815463403849392	-0.0221165203133025	0.11790460284041	0.13242518448928	0.232886141038267	-0.131911862118935	-0.0934250666767475	0.20074850719812	0.0548102423484838	0.03536101191669	0.135028111667553	0.121090273409683	0.0565280227384329	TGCT	9.01279558970126
TCGA-2G-AAGO-01	0.237435621260679	0.133702639704958	0.0433324171874609	-0.0585932625483467	0.0852843039270624	0.0947414975773294	0.212082131704229	-0.179308161252151	-0.177066909454592	0.146815701977907	0.0121873172177658	0.0304116593373264	0.105119496515906	0.0983759500828554	0.00908356410232197	TGCT	9.38216365233038
TCGA-2G-AAGP-01	0.385570466395176	0.235178000328848	0.162828122918892	0.22055674975906	0.103978710254042	0.166321420534232	0.290501004560793	0.0197288835946264	0.120690477133247	0.319493664305482	0.139232261462467	0.0940547598329524	0.159012805743163	0.196742025056597	0.138149781056746	TGCT	9.69174554529889
TCGA-2G-AAGS-01	0.226844186329472	0.150986399091596	0.0614222399614332	0.00474067800559051	-0.0124125892085064	0.109593859683029	0.231254034637224	-0.142601114104306	-0.183199053547264	0.203688127775054	0.0382365258744625	-0.00678578965696569	0.0373273220530976	0.124849250167706	0.0142842242424175	TGCT	8.3145387049654
TCGA-2G-AAGT-01	0.299648587194142	0.138942764491245	0.0916983866102218	0.13797047282037	0.066261018842289	0.144553445706106	0.237625171004447	-0.0800174204381526	-0.0399985468310571	0.219560823947758	0.0576512223492251	0.0465529974609952	0.138253728135292	0.132568357028431	0.0871560550738997	TGCT	8.60371327874974
TCGA-2G-AAGV-01	0.251999358932676	0.152380416558669	0.0869607443398415	0.0207985517882654	0.0213995979467431	0.146949279959748	0.23488004357986	-0.120390074636174	-0.0721809883662047	0.204812755381371	0.0413144420230544	0.0521267634002421	0.0950162056550244	0.142761240972358	0.0621850930065575	TGCT	7.31906317597605
TCGA-2G-AAGW-01	0.167500297103652	0.131697747763369	0.018278927371241	-0.149210129241415	0.0404333030043099	0.105916457419919	0.169390169331938	-0.282448986650818	-0.305097305313416	0.121085819808474	0.00829813480076491	0.0269567566421429	0.117485351495272	0.106272901955778	0.00102582052775113	TGCT	9.02277629772114
TCGA-2G-AAGX-01	0.250527366593342	0.12988884375751	0.0813952250841487	0.0377931686245242	-0.02610550962574	0.112793968765459	0.225228257447657	-0.115613294269749	-0.137859148653509	0.205339822137571	0.0385356063882858	-0.00463949994740335	0.0503837392728566	0.124091812616322	0.0326285609151172	TGCT	8.96289407714106
TCGA-2G-AAGY-01	0.2980022460571	0.137426737827059	0.104083610480757	0.0446112962440992	-0.0176539046622867	0.126598514028647	0.257321111583552	-0.114603859834089	-0.022730351064583	0.206788031024055	0.0554050094999339	0.0195687267049914	0.0494829854960992	0.138963754500191	0.0411751274226904	TGCT	10.2212091104685
TCGA-2G-AAGZ-01	0.370493602792247	0.186327194008893	0.113989487322762	0.190308029696354	0.107779125909766	0.151740071788045	0.253405445575939	-0.0282351286940911	0.0694997366799795	0.242270760417362	0.104647290226401	0.0488556847318434	0.114746963632168	0.143561222460272	0.0912291229407302	TGCT	9.65179458874743
TCGA-2G-AAH0-01	0.367049381403903	0.166809787519855	0.106653805628851	0.0103990537124967	0.139022420729658	0.136977650221173	0.25513579235994	-0.0285607325005289	0.0513166915073289	0.211460001144543	0.0746448728391169	0.0535704122250742	0.134867261322232	0.155476373004424	0.0605818383275595	TGCT	11.0206945754653
TCGA-2G-AAH2-01	0.345490636404402	0.192701184210102	0.143333768010605	0.107095132675407	0.131936726046945	0.132890307120869	0.262686809077299	-0.00811138066706073	0.0282692318899774	0.249520074593938	0.109168951330985	0.0699254336323933	0.191508575170088	0.157525727074179	0.132765008974994	TGCT	9.14255491096044
TCGA-2G-AAH3-01	0.326082296107711	0.155181388465124	0.0941160461853949	0.00108989991623602	0.0536446354753175	0.147702862505215	0.276260233556141	-0.0873413603974514	-0.0200203744813426	0.202190137196483	0.0574561179353542	0.0311490112126186	0.102090384323155	0.141139367075828	0.0374268530459002	TGCT	10.1912345055828
TCGA-2G-AAH4-01	0.340333669535298	0.165479691342208	0.123493837985775	0.132085700112606	0.0243784461512108	0.128191941651395	0.252344229810059	-0.0566758939225452	0.0259223871997504	0.262536882366626	0.0814379050937518	0.0275381605152534	0.0965892760752795	0.1470376195672	0.0873733953810766	TGCT	8.53389764149629
TCGA-2G-AAH8-01	0.305289489853416	0.133364118197429	0.0996315698473352	-0.0982120175344398	0.131865638584052	0.128370340424125	0.251159989674172	-0.0902159104657056	-0.0485003813524411	0.197175247621939	0.0479307365730009	0.0137641118829723	0.136367477502654	0.130207518544331	0.0421059841407483	TGCT	11.9403671310622
TCGA-2G-AAHA-01	0.406147901183422	0.237354277282349	0.174194187226154	0.113248946837259	0.208394836877633	0.227331078983141	0.33843233722768	0.0709728109694714	0.12710750698093	0.283743119572186	0.161580027551414	0.129495525349847	0.198923270179775	0.213158044520511	0.195386468290635	TGCT	11.0506802846785
TCGA-2G-AAHC-01	0.401297472474584	0.247769483766572	0.180954861081419	0.101534132590219	0.190156935982373	0.230444616010236	0.326257695568275	0.0694967964241009	0.126842180757117	0.269829954156447	0.165163067797968	0.112155089407535	0.219914432396369	0.233280736757869	0.167925836364001	TGCT	11.3405564301247
TCGA-2G-AAHG-01	0.262193058509737	0.160357595888227	0.0897748626820589	-0.0384534248692904	0.0300336968331085	0.152229635282043	0.26700624887497	-0.115961662206922	-0.101501293980451	0.189424211287119	0.0512276884419168	-0.00373994401511492	0.0531804902468049	0.150551027255262	0.0143597649634902	TGCT	8.22483037366645
TCGA-2G-AAHL-01	0.36840782424257	0.161341088473334	0.0978487912065681	0.0125557325877941	0.191401345177887	0.140310228244546	0.248409181579821	-0.0480069590227408	0.0278377032471453	0.211657555846888	0.0778059988667889	0.0678398099046165	0.169874493672362	0.138511878549337	0.0793731340532288	TGCT	9.98142784232952
TCGA-2G-AAHN-01	0.410991666196656	0.24409177076883	0.168646737605781	0.10151890585847	0.23514472613318	0.226799885154731	0.320901185979481	0.0896619894810353	0.139361602318049	0.276435285347473	0.166110720306503	0.136686396667906	0.200052381572919	0.21707147705726	0.189017882501342	TGCT	9.82159521731616
TCGA-2G-AAHP-01	0.227936498823043	0.127545718179015	0.0674881426063044	-0.168963763861232	0.110037475600764	0.103989590105843	0.214154399923127	-0.151521641106372	-0.172801227530362	0.162960867883517	0.0236802248088573	0.0162885022291532	0.116559798064786	0.123388121763062	-0.00288100599388939	TGCT	10.1013139347565
TCGA-2G-AAHT-01	0.348876210807038	0.176844621686136	0.118097030150826	0.0366621777790254	0.142816082315478	0.187663513572529	0.283991429650128	-0.0184413789171414	0.0218736436536405	0.216168200519629	0.0887389374713537	0.0702587634531293	0.144720527541023	0.175409666135161	0.092107308613463	TGCT	11.270584088386
TCGA-2G-AAKD-01	0.339949315488311	0.155784212231289	0.0764588378290345	0.0252259280221272	0.0953407400275358	0.115466103220587	0.206012503086836	-0.106697482876381	-0.0351759053976236	0.205592059713408	0.0924006289566221	0.0571771642411618	0.130945654494885	0.135939181431966	0.0776763592538302	TGCT	9.56191003031625
TCGA-2G-AAKG-01	0.33123284444563	0.172128438526537	0.111542513589147	0.12318910190617	0.106708564445209	0.137477430916349	0.243930501990502	-0.0322075511094214	0.00859406979560906	0.238251769258133	0.102174781097836	0.0653194388674788	0.136623956142054	0.153930943398754	0.085720607683656	TGCT	9.00281501560705
TCGA-2G-AAKH-01	0.294229563013909	0.170900424190529	0.111052362612951	0.0575089589275599	0.108321380621113	0.135422864071952	0.244981041286474	-0.07795786932634	-0.0422559195022844	0.219914606558895	0.0682416407888059	0.0393264414668993	0.148963069646175	0.138221347329353	0.066707977368471	TGCT	10.8407868481863
TCGA-2G-AAKL-01	0.294823682666082	0.15895315264139	0.0823737170044341	-0.00924641768026241	0.0924311200920355	0.121356344256278	0.228045819548632	-0.117702711389837	-0.0545539536124101	0.18549099603438	0.0582366251858597	0.0270300547425186	0.0909548351538167	0.122928248548484	0.0591992409725573	TGCT	10.0613508572017
TCGA-2G-AAKM-01	0.265006728051856	0.158268928526778	0.078030188870691	0.094268165396261	0.0611333571395025	0.113344613291284	0.236586200444086	-0.102167807378102	-0.0677484843111856	0.202005232617297	0.0507886721066891	0.0243701733921889	0.106468400535165	0.118583353589394	0.0611260428560096	TGCT	10.021388816693
TCGA-2G-AAKO-01	0.391786738573279	0.294249289626304	0.169271199289771	0.0476870264199819	0.193097696885326	0.232170142492493	0.322528301639644	0.067219114929103	0.108199704409316	0.287669970297219	0.159967916136593	0.122456727555497	0.21192806426632	0.240282358723012	0.132220639116745	TGCT	10.6109227995677
TCGA-2G-AAL5-01	0.22431172574643	0.1289095193724	0.0765898387143587	-0.0137911490543634	-0.0135684477906259	0.0986172640654049	0.220708296513822	-0.171042939907015	-0.184330643145685	0.197601964822311	0.0160788823159092	-0.00671535289197739	0.0756043872612947	0.128078396271007	0.045626337098647	TGCT	9.08266330711311
TCGA-2G-AAL7-01	0.26331671775009	0.141351100627294	0.0588219059514051	-0.0523049079315016	0.099823040390179	0.10953029596268	0.210919552613304	-0.156673616237982	-0.106008123473652	0.172464299785517	0.0312074063326775	0.0338520589855114	0.107651855735622	0.106723783674792	0.0267540623655064	TGCT	9.4720328927323
TCGA-2G-AALF-01	0.314803643116883	0.15894043093662	0.0851089217133708	0.145761462668985	0.105183340839264	0.141581575164815	0.229162240192443	-0.0719358006905845	-0.00427513149920072	0.205485921174696	0.0895971202734868	0.0237061470982348	0.11828563348818	0.121990394193838	0.0634455181326103	TGCT	7.8363264066749
TCGA-2G-AALG-01	0.34648109209115	0.170631037244271	0.0980081913936357	0.190968372999591	0.0886858397854645	0.107431400272046	0.203870205315042	-0.0603637428517998	0.0650244998409418	0.27252845235411	0.0688671815814442	0.0586059884773975	0.109455408876741	0.115335269346756	0.074111399611932	TGCT	8.59373907320531
TCGA-2G-AALN-01	0.296128305880288	0.153325149822179	0.0740229630845019	0.171955625690475	0.0585779176297934	0.117221283240937	0.216778132295553	-0.0877146848747777	-0.0429702307146204	0.239095650604333	0.0701582933692804	0.0449705348154919	0.113594042559727	0.113241656776857	0.0566494008148408	TGCT	8.9928345763664
TCGA-2G-AALO-01	0.34895488806475	0.203604809909295	0.129967097512133	0.18981791272256	0.0707572606004217	0.159480547151917	0.262417410888795	-0.00523165482147506	0.096305674797809	0.307091002973724	0.0943411182177427	0.0940708443268967	0.142585270152216	0.17150006876569	0.105588358253815	TGCT	9.11260854656635
TCGA-2G-AALP-01	0.270133869966889	0.149828472060885	0.0644020035901297	-0.0224881068119095	0.053035668051663	0.106022131512071	0.201707746958741	-0.17563295767256	-0.0931016178993202	0.195541124326125	0.0406719675959809	0.0196559177606978	0.106240632673805	0.11731837604002	0.0382375200778628	TGCT	10.321128171608
TCGA-2G-AALQ-01	0.308428492569237	0.132811090516878	0.100022476310419	0.131262139633676	0.000855202170044772	0.119927792267719	0.238094232363225	-0.0873161305580144	-0.0329881207899963	0.220451226077602	0.0667749514805891	0.000719462266838928	0.0507618170048919	0.117722765062758	0.0390431064626049	TGCT	9.29230281592852
TCGA-2G-AALR-01	0.291857593914959	0.134124593533103	0.065447138500524	0.148442814291622	-0.00240696364025458	0.115328791504888	0.213756544717184	-0.111553848026997	-0.104103430434217	0.198730176073765	0.0449526024902681	-0.0197473391978883	0.0639225362309952	0.128285985351817	0.0438682600952045	TGCT	9.48201886033699
TCGA-2G-AALS-01	0.413809170777961	0.303557055860185	0.193005546170928	0.184091055723472	0.192439546446463	0.204184039037078	0.307910947301091	0.10017893454743	0.179283298297263	0.311652616711719	0.181970612439599	0.123627196241999	0.176037723627333	0.220831107627026	0.158735469289558	TGCT	9.04273811185805
TCGA-2G-AALT-01	0.349875853940319	0.177204779803338	0.125856372714318	0.199424076395444	0.153804118115351	0.138619741593655	0.244847129149382	0.0173058260542942	0.0919430222699994	0.287191047192004	0.115002476225614	0.131533313095309	0.172268817991281	0.1535167039053	0.125979378683933	TGCT	7.61736592204802
TCGA-2G-AALW-01	0.342380261677512	0.197656394732738	0.145414378846821	0.190538732507977	0.0368099657111528	0.161995062343845	0.28241921900767	-0.0247372621587769	0.0983024924383303	0.307305406522902	0.102043908080257	0.0820567806971323	0.126598965063617	0.171263484996054	0.116230503536902	TGCT	9.03275713874514
TCGA-2G-AALX-01	0.338780394253285	0.199972915374122	0.120853561898415	0.102079874033511	0.030641614659689	0.130081079178348	0.252662136375221	-0.0195794544169955	0.0544129620271594	0.230438725057912	0.0766752569336366	0.0578012185662294	0.0992476754660213	0.157816030696408	0.103340889703836	TGCT	9.1924679557096
TCGA-2G-AALY-01	0.313729554984683	0.14207286526706	0.0894078087091827	0.0623982869854781	0.0758466686071353	0.102921360098739	0.22571787590764	-0.103303959078752	-0.0189970401955589	0.213141042774369	0.0593186048725384	0.0230601860849986	0.107389804355275	0.130251308241976	0.0605042883703284	TGCT	9.90150921253261
TCGA-2G-AALZ-01	0.350570355354299	0.210499485114587	0.141818907644251	0.2645911489729	0.0814301307349907	0.169689689758247	0.281613042003185	0.0314065638333523	0.0683292849107062	0.284283032541275	0.124379164977524	0.112099285985005	0.155721535648947	0.173625786663842	0.153170599534568	TGCT	8.00562454919388
TCGA-2G-AAM2-01	0.233095192050537	0.137022173924013	0.0645462072821044	-0.101335352223633	0.0401027575832475	0.11264905933483	0.210475298303777	-0.198333018075598	-0.149671370349412	0.18335586794593	0.0457082708302483	0.0128609845350086	0.0982337938729632	0.127205313923412	0.0294689167080665	TGCT	9.93147816929375
TCGA-2G-AAM3-01	0.290083719773823	0.17885597871913	0.095435119654472	0.190480248634368	0.0281071057230712	0.134040987614642	0.235184668410919	-0.0604415610870984	-0.00116231831986573	0.255001649779208	0.0739731492957771	0.0437659701410647	0.101721800308925	0.14062782299056	0.0819374679111951	TGCT	8.46409114480462
TCGA-2G-AAM4-01	0.259912254160956	0.113285124619979	0.0410894106684383	-0.0946968378676352	0.0353202716595517	0.100382379519029	0.195329796577351	-0.198518254215446	-0.107394818842264	0.149691233300592	0.0261310289082075	-0.000739207770275904	0.0725288362104653	0.095322208711815	0.0155334857732712	TGCT	9.73169784134654
TCGA-2H-A9GF-01	0.293323386564449	0.209881093984731	0.0747038021032697	0.119891691522874	0.0382915889476662	0.153245423369942	0.25639287552442	-0.0737543999979127	-0.125795073426097	0.26516297554251	0.0887491784726801	0.0912098153222936	0.136891972565649	0.172421251232369	0.101213536851557	ESCA	6.35770017259427
TCGA-2H-A9GF-01	0.293323386564449	0.209881093984731	0.0747038021032697	0.119891691522874	0.0382915889476662	0.153245423369942	0.25639287552442	-0.0737543999979127	-0.125795073426097	0.26516297554251	0.0887491784726801	0.0912098153222936	0.136891972565649	0.172421251232369	0.101213536851557	STES	6.35770017259427
TCGA-2H-A9GG-01	0.343387540089977	0.167816231003074	0.108740193196902	0.226261227562901	0.0486874481706132	0.157512469250274	0.26781689128487	-0.0781850307926199	-0.021013748051875	0.245712818286687	0.0514306367351953	0.08024398297092	0.12555010436927	0.141289050411733	0.0879560220042603	STES	9.61184500925687
TCGA-2H-A9GG-01	0.343387540089977	0.167816231003074	0.108740193196902	0.226261227562901	0.0486874481706132	0.157512469250274	0.26781689128487	-0.0781850307926199	-0.021013748051875	0.245712818286687	0.0514306367351953	0.08024398297092	0.12555010436927	0.141289050411733	0.0879560220042603	ESCA	9.61184500925687
TCGA-2H-A9GH-01	0.309891402447364	0.173272823634702	0.089406283624213	0.146771776718131	0.0539095891189461	0.129683081435613	0.239954488847225	-0.0985069686699883	-0.0330817655156372	0.229981668485664	0.0667570240770459	0.126016143817249	0.134970479115353	0.152049426948223	0.100722420709464	STES	8.61368766201306
TCGA-2H-A9GH-01	0.309891402447364	0.173272823634702	0.089406283624213	0.146771776718131	0.0539095891189461	0.129683081435613	0.239954488847225	-0.0985069686699883	-0.0330817655156372	0.229981668485664	0.0667570240770459	0.126016143817249	0.134970479115353	0.152049426948223	0.100722420709464	ESCA	8.61368766201306
TCGA-2H-A9GI-01	0.287335050841188	0.192500489988971	0.090317770251424	0.0958651204227152	0.181389295459939	0.130117516155529	0.218082527836024	-0.109180457898474	-0.0151711438446276	0.210505350688156	0.0631467823213518	0.134238543392273	0.198403343239905	0.147181263666536	0.0925707610219012	ESCA	7.31906317597605
TCGA-2H-A9GI-01	0.287335050841188	0.192500489988971	0.090317770251424	0.0958651204227152	0.181389295459939	0.130117516155529	0.218082527836024	-0.109180457898474	-0.0151711438446276	0.210505350688156	0.0631467823213518	0.134238543392273	0.198403343239905	0.147181263666536	0.0925707610219012	STES	7.31906317597605
TCGA-2H-A9GJ-01	0.2547464378773	0.176229174102218	0.0709707595258245	0.0540006536779854	0.0655129681379835	0.117525224586715	0.22997715870085	-0.135179978644857	-0.148942515873942	0.195569175934523	0.056791087847115	0.104670403499122	0.142083181069181	0.138018449972026	0.0600617274584669	STES	7.24951228474472
TCGA-2H-A9GJ-01	0.2547464378773	0.176229174102218	0.0709707595258245	0.0540006536779854	0.0655129681379835	0.117525224586715	0.22997715870085	-0.135179978644857	-0.148942515873942	0.195569175934523	0.056791087847115	0.104670403499122	0.142083181069181	0.138018449972026	0.0600617274584669	ESCA	7.24951228474472
TCGA-2H-A9GK-01	0.347151175809193	0.260912450720226	0.172294864497743	0.210358275058721	0.130698244076697	0.170336690807801	0.286404730271939	0.0815797876689711	0.127601136292008	0.306808100329041	0.127435666615094	0.183979775300704	0.17684061196979	0.2266340015956	0.146649882326565	STES	8.14510530535148
TCGA-2H-A9GK-01	0.347151175809193	0.260912450720226	0.172294864497743	0.210358275058721	0.130698244076697	0.170336690807801	0.286404730271939	0.0815797876689711	0.127601136292008	0.306808100329041	0.127435666615094	0.183979775300704	0.17684061196979	0.2266340015956	0.146649882326565	ESCA	8.14510530535148
TCGA-2H-A9GL-01	0.31340992983817	0.188229608130892	0.126027854875709	0.181580514175496	0.0366783600562025	0.146113995796079	0.271466604812662	-0.0385091753109133	-0.0269425122465642	0.249252972570829	0.0864389760400253	0.0702194783559424	0.126895418759555	0.162490969049044	0.0866794518236062	ESCA	6.37745795751641
TCGA-2H-A9GL-01	0.31340992983817	0.188229608130892	0.126027854875709	0.181580514175496	0.0366783600562025	0.146113995796079	0.271466604812662	-0.0385091753109133	-0.0269425122465642	0.249252972570829	0.0864389760400253	0.0702194783559424	0.126895418759555	0.162490969049044	0.0866794518236062	STES	6.37745795751641
TCGA-2H-A9GM-01	0.354960882158621	0.180410212997117	0.120381121839597	0.0778191261864537	0.107149825643015	0.10993924989732	0.233212445794803	-0.0539038572321446	0.0622885823404777	0.24111305387537	0.0431491265579187	0.137945203129438	0.147530815164445	0.153452422671981	0.0718535654706443	ESCA	7.42839976367146
TCGA-2H-A9GM-01	0.354960882158621	0.180410212997117	0.120381121839597	0.0778191261864537	0.107149825643015	0.10993924989732	0.233212445794803	-0.0539038572321446	0.0622885823404777	0.24111305387537	0.0431491265579187	0.137945203129438	0.147530815164445	0.153452422671981	0.0718535654706443	STES	7.42839976367146
TCGA-2H-A9GN-01	0.261778608629535	0.190436819818043	0.101764633396963	0.136754176603356	0.080415686741696	0.125801045694042	0.212133290950127	-0.0393720912065276	-0.131279220603526	0.222263151209107	0.0638134687719955	0.155710779744047	0.145096079074812	0.157406626378658	0.111967291977973	ESCA	9.55192330677609
TCGA-2H-A9GN-01	0.261778608629535	0.190436819818043	0.101764633396963	0.136754176603356	0.080415686741696	0.125801045694042	0.212133290950127	-0.0393720912065276	-0.131279220603526	0.222263151209107	0.0638134687719955	0.155710779744047	0.145096079074812	0.157406626378658	0.111967291977973	STES	9.55192330677609
TCGA-2H-A9GO-01	0.242624439966898	0.133901082969737	0.0722627907146838	0.00566869118892217	0.108016078783094	0.0944705833950844	0.186338965488981	-0.129380226837441	-0.128773130496656	0.168602122253914	0.00656339834352356	0.173762058249299	0.165279109546239	0.116511192513507	0.0737862524469014	ESCA	8.72341726395546
TCGA-2H-A9GO-01	0.242624439966898	0.133901082969737	0.0722627907146838	0.00566869118892217	0.108016078783094	0.0944705833950844	0.186338965488981	-0.129380226837441	-0.128773130496656	0.168602122253914	0.00656339834352356	0.173762058249299	0.165279109546239	0.116511192513507	0.0737862524469014	STES	8.72341726395546
TCGA-2H-A9GQ-01	0.215701067166046	0.13404891917849	0.0390006803082775	-0.0158458436653191	0.0436199137980861	0.0589587001513088	0.191994761821753	-0.188740728409456	-0.248276413863876	0.168876974365551	0.0201152168842389	0.0650527357972399	0.136284393955664	0.131900377444442	0.0635259240200547	ESCA	5.05409210524645
TCGA-2H-A9GQ-01	0.215701067166046	0.13404891917849	0.0390006803082775	-0.0158458436653191	0.0436199137980861	0.0589587001513088	0.191994761821753	-0.188740728409456	-0.248276413863876	0.168876974365551	0.0201152168842389	0.0650527357972399	0.136284393955664	0.131900377444442	0.0635259240200547	STES	5.05409210524645
TCGA-2H-A9GR-01	0.324426715647606	0.194237090662086	0.0970715812621059	0.185615708073379	0.102265617900265	0.124960132716931	0.235081514352342	-0.0483586075929643	0.00740201322505592	0.241595749406924	0.062322184213314	0.12008337401037	0.166120719180981	0.140534495451515	0.0817301965112552	STES	5.33616272591282
TCGA-2H-A9GR-01	0.324426715647606	0.194237090662086	0.0970715812621059	0.185615708073379	0.102265617900265	0.124960132716931	0.235081514352342	-0.0483586075929643	0.00740201322505592	0.241595749406924	0.062322184213314	0.12008337401037	0.166120719180981	0.140534495451515	0.0817301965112552	ESCA	5.33616272591282
TCGA-2J-AAB1-01	0.365050558701151	0.217267627505217	0.132930365947495	0.274966114527378	0.11274068286406	0.14968349314249	0.273107868882933	0.00911703456923655	0.116888322776062	0.294843357736378	0.10547550818584	0.117070461776544	0.155161465018275	0.167062784914935	0.146361225814723	PAAD	9.08266330711311
TCGA-2J-AAB4-01	0.399628625687809	0.241838040573411	0.137594039998543	0.300482646434667	0.110377681175339	0.141614720304771	0.271146489348799	0.00513693403480923	0.119336640608045	0.301002873305058	0.123374028465565	0.174181068770295	0.175825740468073	0.180403107326926	0.146151287601575	PAAD	8.82318867271602
TCGA-2J-AAB6-01	0.33603490690146	0.189300219692704	0.105630094742862	0.263792652786359	0.102225255548785	0.140219048800675	0.260813942167957	-0.0181680108349403	-0.0103102856790003	0.251697815431798	0.0994923246210267	0.13690290939123	0.166260981166364	0.16029499411786	0.125453478144834	PAAD	7.64721471196281
TCGA-2J-AAB8-01	0.366729419382785	0.203576782278917	0.106943077989838	0.257260101677937	0.0780797596595603	0.134830217122189	0.26933039053331	-0.0366775329462011	0.0426100992824996	0.268080036815348	0.0860341275888247	0.120765214616054	0.160047686255453	0.146542278473959	0.112577169694388	PAAD	8.04547103685652
TCGA-2J-AAB9-01	0.359720982505633	0.215409584027166	0.13791380063461	0.283901349508189	0.0624371978505312	0.157232717495102	0.271741453984078	0.00527036760767311	0.102471360579904	0.302248666515875	0.112872809051146	0.132121232725914	0.130505183717317	0.167479416729749	0.127220903199455	PAAD	8.89303780967789
TCGA-2J-AABA-01	0.301430804138272	0.207245902185786	0.10671733518689	0.275418083947671	0.0606923526344797	0.147261464312827	0.261482889875523	-0.0512048162584865	0.0188633594937136	0.292134250545656	0.0898830465534837	0.138290073287357	0.118125073401545	0.159671872139796	0.111799527924453	PAAD	6.25896226166122
TCGA-2J-AABE-01	0.338182650281463	0.213483972048546	0.112688920186356	0.303694471554348	0.0652059793611584	0.151999365360148	0.286781087997082	-0.018282316883002	0.0315863748192816	0.29761400067108	0.107108023238462	0.11856398649293	0.152212272045386	0.155161676597567	0.130463612627751	PAAD	8.80323313508855
TCGA-2J-AABF-01	0.410310308761952	0.242389201149851	0.173944833944281	0.305744544925031	0.145795480568124	0.172661926955659	0.30285092005679	0.0359266790815221	0.136250275210664	0.321616142814938	0.139453729246534	0.175879994571226	0.214374460457176	0.190397160148645	0.182768000337527	PAAD	8.23479706324854
TCGA-2J-AABH-01	0.342885140927385	0.20462502297889	0.105349703036739	0.269030147284945	0.0794559095529187	0.154638690071186	0.262707490844941	-0.0365471555979997	0.0398669955435783	0.274700433714978	0.0901083271364263	0.136747006622414	0.146318820220063	0.152427837660544	0.121617847385678	PAAD	7.96578236032228
TCGA-2J-AABI-01	0.348377217228869	0.244521021736915	0.10203100735973	0.235635148085551	0.126795174474879	0.162872524659976	0.27343118890317	0.0254577691736002	0.0877692549164862	0.25786758748339	0.133390925491031	0.185729636355278	0.166213099799932	0.187371100350344	0.152580982895883	PAAD	10.0113984719966
TCGA-2J-AABK-01	0.367086307256489	0.209625340314716	0.112977964342313	0.2304594932932	0.107368024686955	0.147262878578598	0.248724049355005	-0.0692536178107401	0.0465848999064857	0.26725387597163	0.0802475750223419	0.126578150696685	0.142682032956658	0.14408318327598	0.105893964042659	PAAD	8.12517644505499
TCGA-2J-AABO-01	0.315098226997486	0.193818356154563	0.0927985622096987	0.249539648618333	0.0899026764542029	0.137573402052266	0.247148041688009	-0.0539165783600076	-0.00608209175232879	0.273215624197626	0.0819160318549011	0.0951436632234621	0.148433231996663	0.153476770714014	0.0964963417762497	PAAD	8.74337027238222
TCGA-2J-AABP-01	0.382544322718928	0.23434782383819	0.165928469138617	0.274694395403222	0.166296004844736	0.19082628763256	0.335107682759891	0.0857157764862651	0.167012556834439	0.285677959527652	0.153991145228536	0.145662037942764	0.154632787864988	0.186268819149203	0.203872593939955	PAAD	8.82318867271602
TCGA-2J-AABR-01	0.361559480991726	0.256335226301142	0.187571539516891	0.315496837450677	0.111681691510889	0.202778288659739	0.310723093555969	0.0635826063668745	0.148250229077966	0.335406112887118	0.14736471006028	0.178066669006783	0.146074310140023	0.216410105328597	0.168987763047018	PAAD	8.95291418672232
TCGA-2J-AABT-01	0.380569738752233	0.221805588539391	0.162005073636903	0.292308983321836	0.0659926930399323	0.179406994789915	0.295072332252943	0.0215274094464054	0.114189869173136	0.319647957753414	0.121342860357426	0.121648688654481	0.139993809046272	0.17945341878248	0.138253937744698	PAAD	7.8363264066749
TCGA-2J-AABU-01	0.330303806031782	0.198907744235157	0.090815549316173	0.228808423252635	0.0635294340227269	0.123975084572158	0.24930791677417	-0.00679468343118623	0.0343265247141143	0.253487304567368	0.0906610971310172	0.121763204957362	0.134123936360756	0.160391602489582	0.105622729423529	PAAD	8.38432406462607
TCGA-2J-AABV-01	0.336313902586313	0.154876791120236	0.0574592859273698	0.245485937921872	0.122742517847789	0.106091906718008	0.183319874213553	-0.043582922078142	0.07490623556591	0.226368740401075	0.0515673378712853	0.103946301494534	0.125852091526789	0.0979906855128791	0.0897117663710345	PAAD	7.31906317597605
TCGA-2K-A9WE-01	0.408882342910717	0.25955309506345	0.192544023421006	0.275032432834536	0.101998548633312	0.211933935467065	0.335668390153877	0.0512291496157177	0.201618069345984	0.315885431781756	0.166545768491546	0.167819236506171	0.127344149458994	0.189473853824895	0.193087074979296	KIRP	8.14510530535148
TCGA-2K-A9WE-01	0.408882342910717	0.25955309506345	0.192544023421006	0.275032432834536	0.101998548633312	0.211933935467065	0.335668390153877	0.0512291496157177	0.201618069345984	0.315885431781756	0.166545768491546	0.167819236506171	0.127344149458994	0.189473853824895	0.193087074979296	KIPAN	8.14510530535148
TCGA-2L-AAQA-01	0.332368728301128	0.190454391134383	0.0767183571389625	0.222415959600307	0.0824293941089239	0.117127888630356	0.257769392958657	-0.0531476107297749	0.000981394482044787	0.252730039479683	0.0840691513534178	0.0967312954880697	0.132314916577	0.143500044955984	0.101109456218403	PAAD	5.61964471291272
TCGA-2L-AAQE-01	0.29646237698728	0.239058727765289	0.102447911132862	0.195570355200829	0.125142173790187	0.146023708549814	0.252977356188403	-0.0572879617132278	0.00456915946302383	0.269800293917447	0.0869116485343413	0.123787430398301	0.189473739495023	0.170203299937577	0.129124422279984	PAAD	8.39429424053811
TCGA-2L-AAQI-01	0.362950199353462	0.212247062533816	0.109206711162454	0.274185106258747	0.0626851497444422	0.152425385799636	0.253518192229775	-0.0327237851665053	0.058789425635489	0.280215356370497	0.0952200223699125	0.126542057338934	0.15689204530011	0.153458779323247	0.125986284790659	PAAD	8.53389764149629
TCGA-2L-AAQJ-01	0.340813184681315	0.247090681217986	0.133921088155428	0.28957372960039	0.0848484194432994	0.155174191048313	0.267200346599145	-0.000175967155870113	0.0786575698325085	0.310084076457631	0.127528911638432	0.136623300898457	0.142793211860618	0.171421975346013	0.123517844796092	PAAD	6.52574336266968
TCGA-2L-AAQL-01	0.378181997132972	0.208976898684056	0.114155068712596	0.294353357798306	0.137245158103115	0.143918292906679	0.240010315096832	-0.0413272193353378	0.129706998992184	0.286712950632021	0.0897288884281181	0.116527089120141	0.146624422831703	0.134961551303521	0.122809134727715	PAAD	7.95582249876775
TCGA-2L-AAQM-01	0.219188519852445	0.110907521529722	0.0528131004526812	0.160876486764277	0.0175181862157741	0.114676663249786	0.198676875033668	-0.119596317339969	-0.112356488599562	0.169915447452927	0.0199691394274855	0.00595865438415656	0.0976021007788099	0.105144613756517	0.0605866244656834	PAAD	8.61368766201306
TCGA-2V-A95S-01	0.419444513909908	0.203542678222457	0.141332876987243	0.410441697537276	0.206976264183711	0.127533359799055	0.239701061771107	-0.00624642104501949	0.174998267866607	0.211658796194708	0.139777824145771	0.179069444411604	0.243537914731102	0.180029820636944	0.185736004078064	LIHC	8.22483037366645
TCGA-2W-A8YY-01	0.327320133823575	0.168344192739898	0.0740691832359681	-0.0224759593928789	0.0754251733764674	0.163164136472752	0.237122018120628	-0.128654138342489	-0.0235900490376036	0.205769492020471	0.076964279431539	0.0812437209111481	0.154814195518561	0.159976630647339	0.129537920942678	CESC	8.81321082702645
TCGA-2X-A9D5-01	0.369876592143391	0.200940304282133	0.141883914075951	0.00255829100305518	0.11278811583207	0.195110279778273	0.299666115849224	-0.0126127325803494	0.0664794115156492	0.246875113135194	0.104622219994964	0.0688570650121526	0.143395819873022	0.191845871089342	0.101076992984111	TGCT	8.89303780967789
TCGA-2X-A9D6-01	0.362076712944178	0.200777381105997	0.123975792828761	0.0460439184662827	0.110293035496315	0.197858185550075	0.296162434174255	0.0200674248944116	0.0475744560522089	0.263893133797829	0.105340372506966	0.0920129579883891	0.159076062752163	0.197352664257666	0.099736493992711	TGCT	10.8607760183278
TCGA-2Y-A9GS-01	0.318297660187921	0.148329519628054	0.0607780677460717	0.464051864600736	0.0793685856220398	0.095452846802608	0.190766724040306	-0.0500311375030339	0.00260116280239715	0.215691948736043	0.0628360861165402	0.0970725826613584	0.158099240811356	0.102148377404549	0.130504442239789	LIHC	5.42400126777631
TCGA-2Y-A9GT-01	0.376896874080354	0.198094149236981	0.129388296507747	0.504515546088206	0.123515067642972	0.147436561449667	0.215037093324136	0.0210884640645352	0.109485998164447	0.23888400046002	0.133415898413746	0.128859697785362	0.198192776604067	0.174150442249642	0.155735064048781	LIHC	9.37217869036472
TCGA-2Y-A9GU-01	0.244233768882811	0.130060990416859	0.0571160662398588	0.410963243856304	0.0264632012429777	0.10153135126281	0.156634306802994	-0.127888877206194	-0.145768972119162	0.162160123011235	0.0373594497565493	0.0356022382548767	0.127261445263819	0.0808818748857486	0.0786708298705156	LIHC	10.0413697055167
TCGA-2Y-A9GV-01	0.321874285451397	0.203040029535831	0.0981315729527014	0.513383717773434	0.0812065359669613	0.131023251171191	0.190776547541605	-0.0402338340896453	0.0172577107096253	0.226697393635262	0.0908937313480679	0.117337729528566	0.16700962063523	0.131535592482181	0.148706867826101	LIHC	8.40426462185
TCGA-2Y-A9GW-01	0.375110126204589	0.180271650859912	0.124206184303543	0.49735701810883	0.114637515199277	0.132408331748242	0.239027539971119	0.00629949126789714	0.133838582178327	0.275424747770661	0.091566301830705	0.150922059296209	0.142331431470135	0.114888184989165	0.149565677152196	LIHC	8.01558577270943
TCGA-2Y-A9GX-01	0.358985496268324	0.206478889132686	0.128845086139003	0.540574734833309	0.115892774700198	0.139549603927562	0.246818384732108	0.0369953049739243	0.119308855307359	0.269083034814066	0.10767699587343	0.160698363685307	0.153210113944058	0.162659705298174	0.166446498852181	LIHC	8.46409114480462
TCGA-2Y-A9GY-01	0.371493165318822	0.18071901427272	0.110780824451998	0.443637294687987	0.17199223786832	0.145174225379852	0.250449340932704	-0.00805638670814274	0.0900988663388342	0.20434661472425	0.108452840310714	0.118162274527124	0.179589663062877	0.145120140334267	0.147611685586626	LIHC	6.71380998794903
TCGA-2Y-A9GZ-01	0.208927351828531	0.123584958814031	0.0436666267366747	0.449093627487707	0.0355242988970292	0.119493218297034	0.14076911685099	-0.0860489706337858	-0.164368456471607	0.166609902164802	0.040439274773378	0.0422724726534961	0.118837488377607	0.0777992036477795	0.100282909862825	LIHC	9.32225546168747
TCGA-2Y-A9H0-01	0.347787964493557	0.137117647437966	0.0656317399088102	0.436527807323413	0.0836266660835678	0.108546454681989	0.177830872501685	-0.0511474114979717	-0.0356539464427661	0.15103731810351	0.0870552050173842	0.0566896058622364	0.141729371945462	0.115123712558068	0.115054382416301	LIHC	9.76166292040646
TCGA-2Y-A9H1-01	0.334909813753372	0.12142708096881	0.0516275197492278	0.45262541057796	0.14480081291862	0.055563011385465	0.144747744313512	-0.0518165650633049	0.0459323258757027	0.185700467712476	0.0591582697621987	0.0835066467451236	0.150045072296189	0.0655960050352213	0.101543559281139	LIHC	7.61736592204802
TCGA-2Y-A9H2-01	0.368809354832839	0.181611602834874	0.0926669507377598	0.358299051695834	0.0978036024254211	0.149871686844009	0.23124633794235	-0.0633329833516682	0.0468236853439205	0.230921231114229	0.0766154393731344	0.163935318105018	0.202085291262599	0.148564327739511	0.137922234407625	LIHC	7.22964462842323
TCGA-2Y-A9H3-01	0.346308661246616	0.177128964748716	0.110582564333587	0.455337056766113	0.118849455283241	0.130341649782495	0.191711460089334	-0.0257914999048449	0.0477296708281948	0.226576729933404	0.112064954299618	0.0701371202248186	0.129858723718653	0.116717431825816	0.0866262027604663	LIHC	7.75668629135049
TCGA-2Y-A9H4-01	0.338102210673147	0.134127106100314	0.0518171964125636	0.469043460659631	0.120771338483485	0.0876296120315094	0.161867003036105	-0.0639284311389035	0.0483425995646922	0.18596117680385	0.0510935954502824	0.0818952304706559	0.179906318509385	0.0898672556222758	0.110418167658242	LIHC	7.55767789063168
TCGA-2Y-A9H5-01	0.288643010248066	0.149291663309462	0.0754364057528771	0.456341424222194	0.0476476751314328	0.113690791650591	0.189910834029116	-0.101570961908747	-0.0844217900700096	0.241108887796192	0.0605724501432954	0.10239378871815	0.154021705259395	0.120923377532396	0.129378506766197	LIHC	9.72170964377248
TCGA-2Y-A9H6-01	0.32342389870029	0.165784628246602	0.0875045277146652	0.492914619995254	0.0479045594723153	0.123851686148992	0.19981492746802	-0.0321730185221812	0.0497111579014267	0.238325930810987	0.0787356947057156	0.110348332363741	0.149529402419669	0.129389665257921	0.122891264463566	LIHC	9.34222443400615
TCGA-2Y-A9H7-01	0.317684081191893	0.125747209518097	0.0493505664076416	0.416374989093815	0.0768632723092503	0.0818408125621815	0.170873749773893	-0.0510344670914554	-0.0113008745903581	0.140907635328971	0.0544456656990966	0.0594742463369399	0.13321255046988	0.089750788628662	0.106461853132147	LIHC	8.94293443589355
TCGA-2Y-A9H8-01	0.347820631476103	0.137339818335297	0.0754562634435259	0.418671309199747	0.0817578232054978	0.12122170614704	0.173252756067694	-0.0599766466579892	0.0148010837138787	0.202548815504899	0.083207887997779	0.0580821050379121	0.167956398088875	0.126595536040837	0.134087264256519	LIHC	9.14255491096044
TCGA-2Y-A9H9-01	0.328171753389462	0.139391993927662	0.0564543454799566	0.484889272563127	0.111174753609652	0.0795363923496521	0.162321769553339	-0.0587658962835612	-0.0270910019410118	0.167864605635049	0.047597653431657	0.0690679975598605	0.176103467679869	0.0833571884072747	0.098235911926461	LIHC	8.58376504660951
TCGA-2Y-A9HA-01	0.274424037222859	0.124239538800856	0.0446789469661638	0.441372755057878	0.0799544338818004	0.0876535705489553	0.148869708865002	-0.0440366273646411	-0.0598439001132409	0.197820410298755	0.0415760684721794	0.0758200483034726	0.148134945782283	0.0861525721872366	0.105051041385097	LIHC	7.57757246376511
TCGA-2Y-A9HB-01	0.339155850909265	0.151110018602907	0.0755648442571782	0.47422456328926	0.127958915500222	0.0940725187767997	0.174056583655696	-0.0600579326272335	0.00671213160592279	0.183670888286495	0.0740154906740186	0.0780181095476579	0.18805292862831	0.106432009583582	0.133710823539558	LIHC	9.30228692181775
TCGA-2Z-A9J1-01	0.343910855387651	0.17680435779387	0.107928255877146	0.145682253428529	0.0494530705767244	0.146352633251541	0.240209358791296	-0.084342881542984	0.0746454401503956	0.238970343498047	0.102241476597449	0.092113137702006	0.139513116539678	0.143379882688324	0.112920065866114	KIPAN	9.29230281592852
TCGA-2Z-A9J1-01	0.343910855387651	0.17680435779387	0.107928255877146	0.145682253428529	0.0494530705767244	0.146352633251541	0.240209358791296	-0.084342881542984	0.0746454401503956	0.238970343498047	0.102241476597449	0.092113137702006	0.139513116539678	0.143379882688324	0.112920065866114	KIRP	9.29230281592852
TCGA-2Z-A9J2-01	0.350399281832407	0.150443195670819	0.0727148889835858	0.138346398308886	0.142029287110826	0.114487742648222	0.198213129973446	-0.0888988811296359	0.0844619830445185	0.22137852016026	0.0763057245617395	0.111258510877317	0.195915648144866	0.119495394722478	0.13436720071108	KIPAN	6.81288929288024
TCGA-2Z-A9J2-01	0.350399281832407	0.150443195670819	0.0727148889835858	0.138346398308886	0.142029287110826	0.114487742648222	0.198213129973446	-0.0888988811296359	0.0844619830445185	0.22137852016026	0.0763057245617395	0.111258510877317	0.195915648144866	0.119495394722478	0.13436720071108	KIRP	6.81288929288024
TCGA-2Z-A9J3-01	0.222056140715238	0.135668830345528	0.0617265408095228	0.0318207859210746	0.00163052644396638	0.103760799519545	0.219973985520286	-0.166548298858015	-0.11468988111843	0.180480541743774	0.0409289894848466	0.0385851117748586	0.0971371990912224	0.117897228153311	0.0823016160086893	KIRP	7.55767789063168
TCGA-2Z-A9J3-01	0.222056140715238	0.135668830345528	0.0617265408095228	0.0318207859210746	0.00163052644396638	0.103760799519545	0.219973985520286	-0.166548298858015	-0.11468988111843	0.180480541743774	0.0409289894848466	0.0385851117748586	0.0971371990912224	0.117897228153311	0.0823016160086893	KIPAN	7.55767789063168
TCGA-2Z-A9J5-01	0.389636634394422	0.20131727638643	0.131595863897099	0.221111376629885	0.0828475705381454	0.154372789320657	0.265136852889053	-0.0208301483577636	0.172896883034781	0.262743521853943	0.120411743267229	0.114564023960674	0.144830724867972	0.144566241663815	0.127480708083512	KIPAN	7.88611136182194
TCGA-2Z-A9J5-01	0.389636634394422	0.20131727638643	0.131595863897099	0.221111376629885	0.0828475705381454	0.154372789320657	0.265136852889053	-0.0208301483577636	0.172896883034781	0.262743521853943	0.120411743267229	0.114564023960674	0.144830724867972	0.144566241663815	0.127480708083512	KIRP	7.88611136182194
TCGA-2Z-A9J6-01	0.339767578329599	0.162110113058995	0.101552990409955	0.1111140825223	0.0561328462530213	0.128211922301794	0.229796987823381	-0.0876423200811526	0.0677516232037544	0.223506662294725	0.0707285837481922	0.103152047563607	0.144378480685771	0.140296018097911	0.100292537070437	KIRP	8.72341726395546
TCGA-2Z-A9J6-01	0.339767578329599	0.162110113058995	0.101552990409955	0.1111140825223	0.0561328462530213	0.128211922301794	0.229796987823381	-0.0876423200811526	0.0677516232037544	0.223506662294725	0.0707285837481922	0.103152047563607	0.144378480685771	0.140296018097911	0.100292537070437	KIPAN	8.72341726395546
TCGA-2Z-A9J7-01	0.207145974595546	0.130274520595259	0.0524072487490464	0.0567051418786684	0.0295784727243293	0.0751365381664489	0.198136377141768	-0.205636588730473	-0.168213555432734	0.170007292660798	0.0369974285530284	0.0320169337662978	0.0987604614921667	0.100350913587683	0.0639213044344157	KIPAN	7.78654900130377
TCGA-2Z-A9J7-01	0.207145974595546	0.130274520595259	0.0524072487490464	0.0567051418786684	0.0295784727243293	0.0751365381664489	0.198136377141768	-0.205636588730473	-0.168213555432734	0.170007292660798	0.0369974285530284	0.0320169337662978	0.0987604614921667	0.100350913587683	0.0639213044344157	KIRP	7.78654900130377
TCGA-2Z-A9J8-01	0.3115706007589	0.143785986315499	0.071221548249916	0.182671136953922	0.0519062733247349	0.138866094022888	0.233607670549075	-0.0816505481118368	0.000706003167492551	0.215239225579852	0.0677376524342138	0.068897934909694	0.152158761059599	0.121188425138546	0.113588895349374	KIPAN	7.28925300315822
TCGA-2Z-A9J8-01	0.3115706007589	0.143785986315499	0.071221548249916	0.182671136953922	0.0519062733247349	0.138866094022888	0.233607670549075	-0.0816505481118368	0.000706003167492551	0.215239225579852	0.0677376524342138	0.068897934909694	0.152158761059599	0.121188425138546	0.113588895349374	KIRP	7.28925300315822
TCGA-2Z-A9J9-01	0.273914323817051	0.203615767892261	0.101027966925695	0.0709114299369364	0.0159131304544399	0.162900952976612	0.24617531571796	-0.0513979405606884	-0.0225180953561541	0.258256099903996	0.0861385797731109	0.0707369371627114	0.112690788907119	0.152241291036157	0.0883756657622605	KIRP	8.46409114480462
TCGA-2Z-A9J9-01	0.273914323817051	0.203615767892261	0.101027966925695	0.0709114299369364	0.0159131304544399	0.162900952976612	0.24617531571796	-0.0513979405606884	-0.0225180953561541	0.258256099903996	0.0861385797731109	0.0707369371627114	0.112690788907119	0.152241291036157	0.0883756657622605	KIPAN	8.46409114480462
TCGA-2Z-A9JD-01	0.231917519054349	0.148927693799773	0.0550999738554135	0.0494810383918713	0.0192449578857318	0.12314304429089	0.197956362247801	-0.166697098724581	-0.0692319044395465	0.190927633805955	0.0363540632676569	0.0668060021227962	0.149423421905357	0.130423217778053	0.108196181059316	KIPAN	9.60185783405175
TCGA-2Z-A9JD-01	0.231917519054349	0.148927693799773	0.0550999738554135	0.0494810383918713	0.0192449578857318	0.12314304429089	0.197956362247801	-0.166697098724581	-0.0692319044395465	0.190927633805955	0.0363540632676569	0.0668060021227962	0.149423421905357	0.130423217778053	0.108196181059316	KIRP	9.60185783405175
TCGA-2Z-A9JE-01	0.256222504629281	0.138876985913525	0.0587617441719282	0.0711165880298722	0.0420753711152198	0.0824893138380234	0.213567375223394	-0.170483811101749	-0.0845418618246191	0.188415891363748	0.0410817851754586	0.0287524233792887	0.113294167531006	0.107673822400172	0.0818257264365082	KIPAN	8.03550901836343
TCGA-2Z-A9JE-01	0.256222504629281	0.138876985913525	0.0587617441719282	0.0711165880298722	0.0420753711152198	0.0824893138380234	0.213567375223394	-0.170483811101749	-0.0845418618246191	0.188415891363748	0.0410817851754586	0.0287524233792887	0.113294167531006	0.107673822400172	0.0818257264365082	KIRP	8.03550901836343
TCGA-2Z-A9JG-01	0.313530118287917	0.167803320790256	0.0823852783711832	0.120616536127239	0.0289140951999385	0.126679314107175	0.222711606349932	-0.107561996666368	0.0558056854349151	0.213492543126665	0.0757283334556602	0.0821558483966084	0.139059465108246	0.146042453758301	0.103831424564425	KIPAN	8.47406292495817
TCGA-2Z-A9JG-01	0.313530118287917	0.167803320790256	0.0823852783711832	0.120616536127239	0.0289140951999385	0.126679314107175	0.222711606349932	-0.107561996666368	0.0558056854349151	0.213492543126665	0.0757283334556602	0.0821558483966084	0.139059465108246	0.146042453758301	0.103831424564425	KIRP	8.47406292495817
TCGA-2Z-A9JI-01	0.360771006015377	0.229854294795414	0.163774638319126	0.175884770358405	0.0793693485020912	0.175581103685902	0.306206110533974	0.000290982751186388	0.130001517723106	0.254650734611862	0.117864402967681	0.127208343379493	0.108455983140028	0.172672567894157	0.131857331021073	KIRP	7.72682645267475
TCGA-2Z-A9JI-01	0.360771006015377	0.229854294795414	0.163774638319126	0.175884770358405	0.0793693485020912	0.175581103685902	0.306206110533974	0.000290982751186388	0.130001517723106	0.254650734611862	0.117864402967681	0.127208343379493	0.108455983140028	0.172672567894157	0.131857331021073	KIPAN	7.72682645267475
TCGA-2Z-A9JJ-01	0.326920763200412	0.211456990143763	0.110090537302377	0.213907806547759	0.0732852569668451	0.163209955722919	0.277492258292406	-0.00199411838600929	0.0606322105793406	0.269296006987818	0.118467799518055	0.13908138865456	0.164399765267987	0.16116530199914	0.147979058910675	KIRP	7.36875538579611
TCGA-2Z-A9JJ-01	0.326920763200412	0.211456990143763	0.110090537302377	0.213907806547759	0.0732852569668451	0.163209955722919	0.277492258292406	-0.00199411838600929	0.0606322105793406	0.269296006987818	0.118467799518055	0.13908138865456	0.164399765267987	0.16116530199914	0.147979058910675	KIPAN	7.36875538579611
TCGA-2Z-A9JK-01	0.369443917516855	0.191394689371613	0.119826385731885	0.213005673333375	0.0874741690307526	0.171091522353507	0.236561463267336	-0.00119253883697834	0.122636765596523	0.267036619025484	0.112936674286798	0.155110110038162	0.179613022458492	0.169681332546425	0.152271059834195	KIPAN	7.98570290999284
TCGA-2Z-A9JK-01	0.369443917516855	0.191394689371613	0.119826385731885	0.213005673333375	0.0874741690307526	0.171091522353507	0.236561463267336	-0.00119253883697834	0.122636765596523	0.267036619025484	0.112936674286798	0.155110110038162	0.179613022458492	0.169681332546425	0.152271059834195	KIRP	7.98570290999284
TCGA-2Z-A9JL-01	0.349177505482979	0.211214990938446	0.101490595875898	0.168967917548983	0.0460349966458498	0.152245120082291	0.245844233369173	-0.0602879746517813	0.0803647514931004	0.239629287589604	0.101506505201205	0.0983131637808613	0.149325141217579	0.155749838561324	0.135622869990877	KIPAN	8.83316667109989
TCGA-2Z-A9JL-01	0.349177505482979	0.211214990938446	0.101490595875898	0.168967917548983	0.0460349966458498	0.152245120082291	0.245844233369173	-0.0602879746517813	0.0803647514931004	0.239629287589604	0.101506505201205	0.0983131637808613	0.149325141217579	0.155749838561324	0.135622869990877	KIRP	8.83316667109989
TCGA-2Z-A9JM-01	0.367687447192595	0.187960017314678	0.127066015833057	0.217299057091849	0.0554588828897907	0.166314756197094	0.270567487102355	-0.0294186377167393	0.128003040837547	0.267963477370977	0.107455867727599	0.105877502193675	0.132444173649304	0.158721144353321	0.113362075531302	KIPAN	9.2224172084402
TCGA-2Z-A9JM-01	0.367687447192595	0.187960017314678	0.127066015833057	0.217299057091849	0.0554588828897907	0.166314756197094	0.270567487102355	-0.0294186377167393	0.128003040837547	0.267963477370977	0.107455867727599	0.105877502193675	0.132444173649304	0.158721144353321	0.113362075531302	KIRP	9.2224172084402
TCGA-2Z-A9JN-01	0.341690270005252	0.192157220840351	0.0617003226132361	0.0319962662367899	0.00585686727534392	0.159668289288996	0.247184392433112	-0.0930453047038328	0.0859941221103361	0.228385745126237	0.0850390740853479	0.0764894017127074	0.12147610779094	0.14439395324883	0.089648908994332	KIRP	8.88305891693057
TCGA-2Z-A9JN-01	0.341690270005252	0.192157220840351	0.0617003226132361	0.0319962662367899	0.00585686727534392	0.159668289288996	0.247184392433112	-0.0930453047038328	0.0859941221103361	0.228385745126237	0.0850390740853479	0.0764894017127074	0.12147610779094	0.14439395324883	0.089648908994332	KIPAN	8.88305891693057
TCGA-2Z-A9JO-01	0.31230008440898	0.155391499635063	0.0848188103676148	0.145058909793011	0.00415925235686455	0.144029052965575	0.246040220304091	-0.104390569230047	0.0409002020032188	0.184574629348154	0.0649392355374756	0.0261560632309778	0.0787770988935533	0.113873653990697	0.093552904299511	KIPAN	8.16503514161331
TCGA-2Z-A9JO-01	0.31230008440898	0.155391499635063	0.0848188103676148	0.145058909793011	0.00415925235686455	0.144029052965575	0.246040220304091	-0.104390569230047	0.0409002020032188	0.184574629348154	0.0649392355374756	0.0261560632309778	0.0787770988935533	0.113873653990697	0.093552904299511	KIRP	8.16503514161331
TCGA-2Z-A9JP-01	0.381957590164435	0.16516950757872	0.0949995906997466	0.161086461824501	0.0539518817560458	0.117150522917839	0.230679626734389	-0.0969757945216664	0.111719761387835	0.218148581253799	0.0879382540071821	0.0653448200035643	0.11894874503596	0.109978107510922	0.113099563413234	KIPAN	8.69348898117993
TCGA-2Z-A9JP-01	0.381957590164435	0.16516950757872	0.0949995906997466	0.161086461824501	0.0539518817560458	0.117150522917839	0.230679626734389	-0.0969757945216664	0.111719761387835	0.218148581253799	0.0879382540071821	0.0653448200035643	0.11894874503596	0.109978107510922	0.113099563413234	KIRP	8.69348898117993
TCGA-2Z-A9JQ-01	0.331096528317006	0.149766963166845	0.0749621603513095	0.120949876316122	0.0909436009758113	0.0717726139548583	0.198288155286266	-0.113928279690628	0.0663643861577012	0.194348351170003	0.0603443103862562	0.0651569695067592	0.105936553351159	0.0933353610298384	0.0758876178024696	KIRP	6.93186478620093
TCGA-2Z-A9JQ-01	0.331096528317006	0.149766963166845	0.0749621603513095	0.120949876316122	0.0909436009758113	0.0717726139548583	0.198288155286266	-0.113928279690628	0.0663643861577012	0.194348351170003	0.0603443103862562	0.0651569695067592	0.105936553351159	0.0933353610298384	0.0758876178024696	KIPAN	6.93186478620093
TCGA-2Z-A9JR-01	0.370596464900439	0.18634077403842	0.124378246477593	0.190693638657632	0.0425949029828639	0.15521411924221	0.256436965874112	-0.0657318693935066	0.0974566867467639	0.229687304013037	0.102441616299287	0.108119983626297	0.139732474106041	0.148376907385674	0.133679759746393	KIRP	8.5538440529385
TCGA-2Z-A9JR-01	0.370596464900439	0.18634077403842	0.124378246477593	0.190693638657632	0.0425949029828639	0.15521411924221	0.256436965874112	-0.0657318693935066	0.0974566867467639	0.229687304013037	0.102441616299287	0.108119983626297	0.139732474106041	0.148376907385674	0.133679759746393	KIPAN	8.5538440529385
TCGA-2Z-A9JS-01	0.296646691171734	0.152889681163082	0.082461261664484	0.140424782746494	-0.00640380678359403	0.134362207669053	0.23601643626821	-0.127057789609378	-0.00395919576717501	0.206171647050876	0.0768578237210477	0.0502759836042126	0.130559089135113	0.120510015021202	0.089372601552735	KIPAN	8.26469850169504
TCGA-2Z-A9JS-01	0.296646691171734	0.152889681163082	0.082461261664484	0.140424782746494	-0.00640380678359403	0.134362207669053	0.23601643626821	-0.127057789609378	-0.00395919576717501	0.206171647050876	0.0768578237210477	0.0502759836042126	0.130559089135113	0.120510015021202	0.089372601552735	KIRP	8.26469850169504
TCGA-2Z-A9JT-01	0.364258380606884	0.191240836012123	0.118436321664492	0.181249614339017	0.113878668481213	0.148211148777461	0.241413079935893	-0.0301085046593834	0.138640065340771	0.250022109945317	0.121591108000372	0.0954813898684531	0.136209551570385	0.12471024448289	0.114492850834387	KIPAN	8.36438433469177
TCGA-2Z-A9JT-01	0.364258380606884	0.191240836012123	0.118436321664492	0.181249614339017	0.113878668481213	0.148211148777461	0.241413079935893	-0.0301085046593834	0.138640065340771	0.250022109945317	0.121591108000372	0.0954813898684531	0.136209551570385	0.12471024448289	0.114492850834387	KIRP	8.36438433469177
TCGA-30-1718-01	0.360263000083555	0.169203020154595	0.0742177027745511	0.147591037507948	0.115506902588515	0.104253802902663	0.225047866692542	-0.102824865052258	0.0249818473059879	0.232581990079556	0.0593910449011421	0.102047553686831	0.188793507005981	0.135034706512591	0.12566832151989	OV	7.57757246376511
TCGA-30-1855-01	0.402130210088192	0.194282940112487	0.0956839862589129	0.146698737459128	0.0814528276079815	0.178664805931319	0.267120102185213	-0.0589765718588192	0.0978816193859287	0.253142337465173	0.112321421758523	0.0637882405178379	0.171309046210439	0.152994689624201	0.132962394493056	OV	8.16503514161331
TCGA-30-1857-01	0.38837837871095	0.173667493147981	0.0990595693471018	0.15229870148072	0.157099151574629	0.114076500980971	0.244303966761703	-0.0674792823561626	0.0849570276834544	0.242509328518812	0.0729841552989961	0.10256644388351	0.141697571437636	0.130979741594435	0.12791622547508	OV	7.73677940953859
TCGA-30-1860-01	0.40315581309054	0.189782486701125	0.117829861937492	0.155133408884189	0.188957905722401	0.143247414579075	0.235251608924794	-0.0391096578425083	0.142085510095363	0.22728329084684	0.111719278921617	0.151628307760478	0.191913956276386	0.173616275324079	0.187754272661226	OV	8.27466609920078
TCGA-30-1861-01	0.227963428858136	0.102550250787847	0.0280356025110264	0.0613282355375383	0.0213272031710026	0.0872758051997505	0.216076652774141	-0.171693251297814	-0.115693141612838	0.190427884109121	0.0134124453222413	0.00822275594777308	0.0863341907633246	0.0983466412111973	0.0734975942271937	OV	10.1712517311647
TCGA-30-1862-01	0.317806255674251	0.163274136443175	0.0659693272634008	0.146128835449081	0.0742254243689969	0.111390931467382	0.247320641515972	-0.0980334979704457	0.0147780423294935	0.215286026913944	0.0605843812862562	0.053771952887355	0.156977770726891	0.123110163801002	0.102372460490379	OV	7.95582249876775
TCGA-30-1891-01	0.322707868474578	0.168324699588889	0.0758529428693994	0.137132816380479	0.0687023589070602	0.138206110776727	0.244002644076772	-0.094354120569431	0.033389685491779	0.256422675895976	0.0892677472099441	0.0770632145053167	0.152100424956658	0.133671006998036	0.128316851117783	OV	8.44414817303153
TCGA-31-1944-01	0.318779624767414	0.154577544399191	0.0756748989115195	0.13708241731987	0.0503424987022835	0.135417506961283	0.236899583021698	-0.0969861172720854	-0.0151410815978663	0.218052805169467	0.0590507816398259	0.0790410085170207	0.150947528603501	0.136104572687734	0.12139139618156	OV	9.17250237722637
TCGA-31-1946-01	0.408647508862886	0.170180461974002	0.0821946340129118	0.184099051803486	0.0965941974528608	0.122555124660082	0.253565097605928	-0.0538355223603731	0.10215705099765	0.23375618604034	0.0609636219122754	0.0644556940041093	0.15812614515392	0.137529648327886	0.138457787404238	OV	8.34444544352552
TCGA-31-1950-01	0.439357032892088	0.175810194371997	0.086570043620457	0.0720767516129378	0.168638554187383	0.117304618140658	0.221962290813693	-0.0779518393999861	0.177714400923657	0.198998445857372	0.0681405447074687	0.0833572670826458	0.208127371903344	0.145701915281523	0.144076016909374	OV	7.94586291526981
TCGA-31-1951-01	0.355992655893432	0.209712645277017	0.103217566794447	0.200635346111881	0.1389621723931	0.157950500730613	0.285852630336719	-0.0433805838465458	0.0334386740708323	0.256158659416947	0.103675022975052	0.105832217007705	0.187172742523462	0.17147912902184	0.176218811239107	OV	8.71344100458247
TCGA-31-1953-01	0.411853597188791	0.245839349049118	0.152028458252432	0.176758174793063	0.177501154726356	0.1868411070128	0.313290508592133	0.00827270222704793	0.171273459407674	0.274717642632124	0.135749026438689	0.135075738776288	0.191029002094341	0.195211402873623	0.19457941508242	OV	8.25473112883112
TCGA-31-1956-01	0.449952860012647	0.249528944276251	0.166597068733847	0.234430699290863	0.172376237374568	0.197801588423351	0.307122267573494	0.0674464289287449	0.222387925753995	0.303111272017986	0.161989287205992	0.182430252726576	0.185396011513269	0.209787522326164	0.218911026640224	OV	8.49400706707733
TCGA-31-1959-01	0.367825452849678	0.206000911029093	0.108737080928887	0.220106190060498	0.0919162446179355	0.158172786685429	0.275435535577958	-0.0484411862293828	0.0419948284197177	0.27490639382048	0.103957041865278	0.0951766544517658	0.180434118591834	0.169648694066704	0.148766847983449	OV	9.14255491096044
TCGA-32-1970-01	0.287492632050318	0.154679686894068	0.115485110752378	0.0355590202767327	0.023621326329942	0.167225618257638	0.275228086533058	-0.166737336149031	-0.1284120537249	0.191608715287133	0.0607362928592272	0.0294359933319515	0.117452479430671	0.139819573329874	0.0796462241843733	GBMLGG	8.90301684791804
TCGA-32-1970-01	0.287492632050318	0.154679686894068	0.115485110752378	0.0355590202767327	0.023621326329942	0.167225618257638	0.275228086533058	-0.166737336149031	-0.1284120537249	0.191608715287133	0.0607362928592272	0.0294359933319515	0.117452479430671	0.139819573329874	0.0796462241843733	GBM	8.90301684791804
TCGA-32-1980-01	0.354314067586342	0.206516216318834	0.182429499016695	0.182516843893379	0.0286510075631718	0.232393791100516	0.377026825731916	-0.0628118663989563	0.0532835579166651	0.275028302340593	0.135352909545854	0.0711029161349076	0.0789141099020862	0.152713959303143	0.142689156561382	GBM	8.45411956037786
TCGA-32-1980-01	0.354314067586342	0.206516216318834	0.182429499016695	0.182516843893379	0.0286510075631718	0.232393791100516	0.377026825731916	-0.0628118663989563	0.0532835579166651	0.275028302340593	0.135352909545854	0.0711029161349076	0.0789141099020862	0.152713959303143	0.142689156561382	GBMLGG	8.45411956037786
TCGA-32-1982-01	0.355209258600369	0.1710703278069	0.136184742652236	0.164201482169596	0.0819277129043634	0.173169060499985	0.304903664518805	-0.0165235424257097	0.0620010653827005	0.244952967441639	0.102162404856667	0.0890392311865414	0.0967018923210168	0.139489757403937	0.148153882056245	GBMLGG	9.37217869036472
TCGA-32-1982-01	0.355209258600369	0.1710703278069	0.136184742652236	0.164201482169596	0.0819277129043634	0.173169060499985	0.304903664518805	-0.0165235424257097	0.0620010653827005	0.244952967441639	0.102162404856667	0.0890392311865414	0.0967018923210168	0.139489757403937	0.148153882056245	GBM	9.37217869036472
TCGA-32-2615-01	0.355944267119435	0.177678825070263	0.131370554688399	0.187141459691126	0.0543277804313485	0.176858907982144	0.292697475444241	-0.0584789083846975	0.00151580137941602	0.218437418006531	0.0973271364100593	0.110266379820457	0.126499737845701	0.138731145641352	0.114261328129617	GBMLGG	8.63363695681941
TCGA-32-2615-01	0.355944267119435	0.177678825070263	0.131370554688399	0.187141459691126	0.0543277804313485	0.176858907982144	0.292697475444241	-0.0584789083846975	0.00151580137941602	0.218437418006531	0.0973271364100593	0.110266379820457	0.126499737845701	0.138731145641352	0.114261328129617	GBM	8.63363695681941
TCGA-32-2616-01	0.307411807007801	0.161296581234751	0.0964415448336703	0.0973355329657914	0.0545071720506954	0.150717367879997	0.275556195787042	-0.117708834185591	-0.0649304590957849	0.218927684620884	0.0712134799214683	0.0394473075089384	0.140480740601772	0.133262927837766	0.108879215703398	GBMLGG	8.54387075460468
TCGA-32-2616-01	0.307411807007801	0.161296581234751	0.0964415448336703	0.0973355329657914	0.0545071720506954	0.150717367879997	0.275556195787042	-0.117708834185591	-0.0649304590957849	0.218927684620884	0.0712134799214683	0.0394473075089384	0.140480740601772	0.133262927837766	0.108879215703398	GBM	8.54387075460468
TCGA-32-2632-01	0.392754053103793	0.193221997731291	0.143749044229924	0.150428044191337	0.0770017205991932	0.166273984683619	0.330658798740096	-0.052431591643493	0.0757676029711773	0.237012197947697	0.11118997216236	0.0632411612550753	0.115419756544557	0.146001224253657	0.134134800077924	GBM	9.67176989726263
TCGA-32-2632-01	0.392754053103793	0.193221997731291	0.143749044229924	0.150428044191337	0.0770017205991932	0.166273984683619	0.330658798740096	-0.052431591643493	0.0757676029711773	0.237012197947697	0.11118997216236	0.0632411612550753	0.115419756544557	0.146001224253657	0.134134800077924	GBMLGG	9.67176989726263
TCGA-32-2634-01	0.296884551533341	0.126410905586758	0.109806406650115	0.0748081156929	-0.0309441516032258	0.149041607793707	0.27122289484837	-0.133498804348069	-0.0756337821063783	0.188985152205797	0.0610401018316154	-0.000332100590710485	0.0544965788266344	0.121508435284318	0.0618389779283616	GBMLGG	8.38432406462607
TCGA-32-2634-01	0.296884551533341	0.126410905586758	0.109806406650115	0.0748081156929	-0.0309441516032258	0.149041607793707	0.27122289484837	-0.133498804348069	-0.0756337821063783	0.188985152205797	0.0610401018316154	-0.000332100590710485	0.0544965788266344	0.121508435284318	0.0618389779283616	GBM	8.38432406462607
TCGA-32-4213-01	0.359892474983899	0.19615765782705	0.143073048467826	0.216993471698815	0.0760431905472224	0.171333302618134	0.303678947470705	-0.0330556171291531	0.08658870511788	0.240905472572601	0.121667117583798	0.0727540398078434	0.14014477439146	0.13814298083526	0.160206704409802	GBM	8.39429424053811
TCGA-32-4213-01	0.359892474983899	0.19615765782705	0.143073048467826	0.216993471698815	0.0760431905472224	0.171333302618134	0.303678947470705	-0.0330556171291531	0.08658870511788	0.240905472572601	0.121667117583798	0.0727540398078434	0.14014477439146	0.13814298083526	0.160206704409802	GBMLGG	8.39429424053811
TCGA-32-5222-01	0.332834857080611	0.174752358386376	0.121889042591497	0.130699835855769	0.101128887222427	0.170948807313568	0.286939506986545	-0.0965938788539645	-0.0446940031222518	0.223806179594257	0.101769232871057	0.0576185035723818	0.122800499090442	0.129259135365908	0.126070780217937	GBMLGG	9.48201886033699
TCGA-32-5222-01	0.332834857080611	0.174752358386376	0.121889042591497	0.130699835855769	0.101128887222427	0.170948807313568	0.286939506986545	-0.0965938788539645	-0.0446940031222518	0.223806179594257	0.101769232871057	0.0576185035723818	0.122800499090442	0.129259135365908	0.126070780217937	GBM	9.48201886033699
TCGA-33-4532-01	0.278902495776513	0.162554590452855	0.0762282769004458	0.106683839003301	0.0798533797418173	0.13836268269312	0.244814242501497	-0.148561221876334	-0.101460570834814	0.159712532672287	0.0432375971747847	0.0810124274406933	0.0875029623442212	0.144651481514643	0.0857639300965617	LUSC	9.34222443400615
TCGA-33-4533-01	0.313971316042741	0.177125391914861	0.116906077265962	0.0911298869020336	-0.00478430975725857	0.13851742393321	0.27082994655206	-0.0821712574272564	-0.0351759630366111	0.222151780362753	0.103859290814383	0.0607817541152903	0.0702100355862396	0.142473364766041	0.0885080309346977	LUSC	10.201225981852
TCGA-33-4538-01	0.306924231596001	0.184720207794426	0.101477128289339	0.112232717052189	0.114774126680184	0.142977946360669	0.247496858420783	-0.0635781566393975	0.0151288031824128	0.189803482119667	0.0727876467694112	0.15321509385003	0.167978320322864	0.153370364015798	0.154034025902527	LUSC	9.52196369204872
TCGA-33-4547-01	0.295052266282637	0.21678754268048	0.134989272794655	0.193749301471133	0.0996771226900638	0.149124213564188	0.272671413242636	-0.0402671632759684	-0.0123018532435709	0.234590541451185	0.104655671061427	0.182740725551533	0.151109336665443	0.186163339454624	0.138465188255185	LUSC	10.1013139347565
TCGA-33-4566-01	0.392377613057026	0.168680593895771	0.117975375814203	0.195838657566026	0.238574896350748	0.1181883042041	0.241160108800629	0.0307537739188102	0.12972559845398	0.218157211880407	0.105595720440029	0.177496099125899	0.209999851780828	0.162231892151785	0.175130675224303	LUSC	7.34887723116629
TCGA-33-4582-01	0.266162026281321	0.174252002278592	0.0623213191386117	0.0177461894990552	0.0865189045916613	0.116873815495979	0.208607066573935	-0.101844227006012	-0.138491109649647	0.150506813738004	0.0539172800972878	0.0625137906463697	0.134554991024233	0.156648219200165	0.104726585117816	LUSC	9.39214871801619
TCGA-33-4583-01	0.302151250129972	0.187510712576331	0.101935441902628	0.108685391397733	0.222958106518996	0.10311125055193	0.225952280844995	-0.0611738608234105	-0.0787961751276724	0.16458460795816	0.0776808210630237	0.151489133374874	0.204861923129774	0.142487575728625	0.154161043030922	LUSC	8.9928345763664
TCGA-33-4586-01	0.280979343892288	0.210459400934134	0.110961865690184	0.10861057499837	0.104935365768186	0.146458227248386	0.258959685566843	-0.0855602655815576	-0.0815202033585223	0.18006339180828	0.066526002600954	0.124035485959881	0.144767710547245	0.182343867595229	0.148407235454519	LUSC	9.04273811185805
TCGA-33-4587-01	0.298400044460923	0.139655987210942	0.0702606456133432	-0.03275161988215	0.0184702864679293	0.126845661926894	0.246648274425943	-0.162823627225706	-0.114634075168457	0.196378535644639	0.0577593752133739	0.00173455824899771	0.0960635808240126	0.144056811058353	0.0630172201659005	LUSC	11.4705084917965
TCGA-33-4587-11	0.404021293059762	0.208588308289487	0.167595184900344	0.339966674407943	0.14620072332533	0.178309290648275	0.275255155199532	0.125907804174451	0.211492440355034	0.316119192227816	0.146228328170328	0.195998176624563	0.163148846520797	0.163755787221668	0.166582157874315	LUAD	7.96578236032228
TCGA-33-4587-11	0.404021293059762	0.208588308289487	0.167595184900344	0.339966674407943	0.14620072332533	0.178309290648275	0.275255155199532	0.125907804174451	0.211492440355034	0.316119192227816	0.146228328170328	0.195998176624563	0.163148846520797	0.163755787221668	0.166582157874315	LUSC	7.96578236032228
TCGA-33-4589-01	0.406528388122077	0.196097681691846	0.129636393255111	0.174658830319189	0.236492368384418	0.11757257076025	0.234613674946045	0.0381016912740388	0.141090909363474	0.204253960926908	0.13183773638973	0.155864283999361	0.220792470539839	0.151842019466272	0.201150739074418	LUSC	7.45822739099494
TCGA-33-6737-01	0.301511506983229	0.171644673202642	0.117758394905582	0.258225186972421	0.114954361126865	0.146117842336933	0.249486992055947	0.00463339820690403	0.00346197438311069	0.24742287871935	0.0789022440334338	0.156624127851134	0.103335940584722	0.156384642715855	0.141775689643425	LUSC	7.62731517068299
TCGA-33-6737-11	0.385958206260359	0.26154997069346	0.220839468326369	0.350268218074042	0.136582713478093	0.228512596823814	0.325846283245904	0.159766935848071	0.207864370227863	0.35782022080069	0.186222479168878	0.208801627953061	0.166024654912768	0.236021304651094	0.185999067531693	LUAD	9.28231882041464
TCGA-33-6737-11	0.385958206260359	0.26154997069346	0.220839468326369	0.350268218074042	0.136582713478093	0.228512596823814	0.325846283245904	0.159766935848071	0.207864370227863	0.35782022080069	0.186222479168878	0.208801627953061	0.166024654912768	0.236021304651094	0.185999067531693	LUSC	9.28231882041464
TCGA-33-6738-01	0.320659067059407	0.181461676739194	0.074332277896408	0.0556130105475228	0.0597735691696816	0.136054559016849	0.228605565412136	-0.0899643493752616	-0.015723820305292	0.195367788190846	0.0822763162316394	0.100086686942536	0.131883781079665	0.155934418249272	0.112171067263108	LUSC	8.83316667109989
TCGA-33-A4WN-01	0.288689037614008	0.180302970629044	0.0921475418688493	0.0569443879218705	0.0811479777898323	0.151543302316329	0.266468414017239	-0.0992745679607332	-0.0568090280005676	0.199258614821614	0.0489286581665246	0.104303674947104	0.154052820633979	0.159619672339222	0.125664563161396	LUSC	10.3111360155734
TCGA-33-A5GW-01	0.264818931413446	0.175302821345994	0.0667113733629806	0.0825958844507831	0.090074418245576	0.135158868738058	0.234944922481411	-0.115127053519636	-0.0988902209378729	0.162261011122664	0.0472760484387547	0.116242195697271	0.159921606900524	0.146097933120332	0.112747947052229	LUSC	9.8615516194636
TCGA-33-AAS8-01	0.279987181367544	0.198249794315665	0.0863836317855251	0.0601481114997142	0.0836511890134799	0.151367695437858	0.253706552030194	-0.110498808668449	-0.069247255819693	0.162406352981928	0.0509834320193129	0.113321019278923	0.161231905285298	0.170621243640136	0.131622522258817	LUSC	9.71172152819323
TCGA-33-AASB-01	0.268067888958449	0.150657490481695	0.0462441753524138	0.0951568789430549	0.0470494744068887	0.121692454159515	0.203344715229534	-0.126921407849129	-0.110512804026051	0.168601919134236	0.0403702958884672	0.089341736395698	0.124489884225375	0.130759068604978	0.0694854035375501	LUSC	8.47406292495817
TCGA-33-AASD-01	0.243938721779936	0.214158676514138	0.0977614641602585	0.0700337369844775	0.140402754493944	0.143537928378561	0.259116531696514	-0.0783419140042212	-0.111930210136855	0.197523851893276	0.0944316018631084	0.156238505214339	0.197384377440412	0.173381179984001	0.138912901953925	LUSC	10.0113984719966
TCGA-33-AASI-01	0.341362924310152	0.206844026051982	0.118944232177099	0.161039535493047	0.155829482253073	0.147816691469696	0.235311165660666	-0.0669891862957432	0.0188341449438372	0.224792167926881	0.0921183003445532	0.122100314612249	0.171051806339254	0.168559327512528	0.13340773088362	LUSC	10.1212958535501
TCGA-33-AASJ-01	0.258262760608665	0.161495107794677	0.0571647738733361	0.0159123104359228	0.0974366302748564	0.126654705767621	0.233554348939959	-0.148295843996683	-0.134943767920134	0.136614996880221	0.0518827987387367	0.0687960814811466	0.157176506386372	0.136843432945133	0.0956900990515272	LUSC	7.41845801771856
TCGA-33-AASL-01	0.320088355081649	0.168524644070766	0.0918847349514868	0.0723835279584072	0.189084501249952	0.11334319333533	0.23756967135824	-0.0817573962390956	-0.0683466541682893	0.161594823257758	0.0466359750537429	0.147935030778514	0.221357647901988	0.149310544419852	0.144766988966557	LUSC	10.580942183218
TCGA-34-2596-01	0.299623031227722	0.245572036793023	0.139022499130163	0.143400376726001	0.0410373091089303	0.177199235679512	0.315758619653522	-0.0295442892036287	-0.00141627305469518	0.222327954268297	0.10611693803927	0.0521319446263423	0.0931982082213421	0.184096110706425	0.137554158381849	LUSC	11.2505922402826
TCGA-34-2600-01	0.268790263317436	0.171612398957111	0.078726711411443	0.0513183663304488	0.114490276464194	0.125201815880606	0.221616847946841	-0.132450118407334	-0.115203466095171	0.174249203565001	0.0506336463786752	0.095846846791445	0.128295303275882	0.175190682377019	0.130334734361986	LUSC	9.85156240598861
TCGA-34-2608-01	0.379629761352134	0.240496687099012	0.162270872862403	0.299150573347574	0.103737983037841	0.176689878444793	0.298225112252242	0.0613978098809948	0.158916629302001	0.285095916631416	0.145683564342622	0.144952389613668	0.13954561895546	0.194880242865992	0.163153424219384	LUSC	9.5718968454427
TCGA-34-5231-01	0.354039027670221	0.220217967286401	0.105510457933882	0.0922098508851453	0.143500885177719	0.177116716593438	0.241720239436186	-0.0844965906613243	-0.0163042971248838	0.192962661007448	0.0981597965877235	0.118905334781587	0.18367508432289	0.179738108641495	0.16880825754576	LUSC	8.16503514161331
TCGA-34-5232-01	0.38789372864805	0.296230785636208	0.176749277958047	0.18665477911999	0.132608115848042	0.208956246157302	0.29605684328171	0.0515563173961995	0.145116119738029	0.27063876987716	0.166830885986341	0.166085554263606	0.193667377931175	0.250827375438495	0.183692730397027	LUSC	9.36219383283848
TCGA-34-5234-01	0.37979802174954	0.211210823410889	0.160637197934829	0.307570223314789	0.215510714732501	0.127310966021862	0.252764609548867	0.0798161767472247	0.204409512892498	0.275410441749399	0.14143514817722	0.210263363929244	0.207164267293802	0.162507566831317	0.207795189100302	LUSC	7.87615377917518
TCGA-34-5236-01	0.362860001658844	0.197349988747492	0.130439173248795	0.190460225577945	0.0776501889717236	0.138996815181105	0.283555513686402	0.021976502088501	0.0436237217048959	0.2521319692443	0.101528015691035	0.108274574678075	0.136663747479593	0.162337958119734	0.140730156241984	LUSC	8.06539585615433
TCGA-34-5239-01	0.38523984816864	0.244880392872228	0.151358493586717	0.205255551024295	0.133544294057128	0.179818992753636	0.295386569490725	0.0719851693478332	0.127364639401987	0.284937235256604	0.136992840046901	0.121796920763656	0.198897826144893	0.209587578788962	0.188655861827196	LUSC	8.51395197609013
TCGA-34-5240-01	0.321929287187145	0.155020025981652	0.075653262127862	0.127767472791449	0.0803318021568436	0.103300768648653	0.249925007504769	-0.068728468012706	0.00913174794045863	0.205757677883928	0.0617791834183366	0.0528046323272834	0.115958714813307	0.125709620269859	0.119144059307754	LUSC	9.27233493604136
TCGA-34-5241-01	0.356938746584738	0.226057632876124	0.164583019441317	0.267443245176055	0.160791357979664	0.155723851022705	0.274478427557645	0.0518165269026199	0.135711185163124	0.282416140157981	0.137984436048696	0.18916470248174	0.172318748329593	0.19296052640932	0.193734791842407	LUSC	9.16251976744537
TCGA-34-5927-01	0.254662146895226	0.160584036018624	0.0776648542806855	0.0576896475006479	0.0501793528774473	0.145621477022401	0.259895326622675	-0.116169479802482	-0.134632695830982	0.170249009161639	0.0561520456618165	0.0618022109803023	0.0945800845521891	0.15858404394533	0.102776493116148	LUSC	8.374354095534
TCGA-34-5928-01	0.330059445553512	0.209743176962397	0.155939975706264	0.242667651767457	0.0976459547299349	0.161079135437661	0.288947918395736	-0.0021549932095825	0.021556161739724	0.265679893576994	0.121251027131168	0.141451390346548	0.133214615051084	0.18461455490751	0.157679335686408	LUSC	9.14255491096044
TCGA-34-5929-01	0.305056232987267	0.190288633203656	0.117137097969593	0.111348939054946	0.152802412001515	0.148629460311569	0.256382197431267	-0.0925853979332303	-0.0577430492336886	0.201183726995075	0.113387169717585	0.117377400180321	0.195749813852637	0.186054485780565	0.149643073006346	LUSC	10.2112175169492
TCGA-34-7107-01	0.325336734270669	0.202366623304106	0.109544621469043	0.210489216844412	0.0782871666917119	0.143235196518341	0.266550147512015	-0.082490956101288	0.00131674231688872	0.222961629457845	0.0815153651008598	0.0755146121082093	0.14180647937745	0.166900581968246	0.136609268262176	LUSC	9.5718968454427
TCGA-34-7107-11	0.411816726735197	0.313939612908641	0.248714151198771	0.415452906597463	0.177924573568604	0.250990482046221	0.355436666983865	0.200863835512058	0.259350524246265	0.371256266632419	0.206618258050313	0.240377245422156	0.134133782261398	0.241410910383043	0.237646221376138	LUSC	8.7832782167336
TCGA-34-7107-11	0.411816726735197	0.313939612908641	0.248714151198771	0.415452906597463	0.177924573568604	0.250990482046221	0.355436666983865	0.200863835512058	0.259350524246265	0.371256266632419	0.206618258050313	0.240377245422156	0.134133782261398	0.241410910383043	0.237646221376138	LUAD	8.7832782167336
TCGA-34-8454-01	0.373415727216027	0.272692161910422	0.189582041258293	0.211373892181303	0.163406481977946	0.206586517176759	0.307758525509657	0.0463779697735772	0.139587550560562	0.283146806609701	0.163503426401682	0.189620992293074	0.2035987283058	0.240169159219055	0.208176860811927	LUSC	8.98285427291361
TCGA-34-8454-11	0.393054630982331	0.316126776979098	0.227767998177932	0.345881050840678	0.116294801643551	0.24919194992313	0.34589315677441	0.176064539211191	0.212375475114275	0.37367113677526	0.185262397568463	0.183400801117192	0.137421169879683	0.227566840145694	0.189166277674567	LUAD	8.7832782167336
TCGA-34-8454-11	0.393054630982331	0.316126776979098	0.227767998177932	0.345881050840678	0.116294801643551	0.24919194992313	0.34589315677441	0.176064539211191	0.212375475114275	0.37367113677526	0.185262397568463	0.183400801117192	0.137421169879683	0.227566840145694	0.189166277674567	LUSC	8.7832782167336
TCGA-34-8455-01	0.303042889512211	0.211850935790569	0.130419534699447	0.234078144257828	0.125529028436325	0.153512314351898	0.253517023511229	-0.061015990839624	-0.0287873530092628	0.244486300867087	0.106619955732323	0.135729981031084	0.163356707279344	0.183473599057473	0.144470115265688	LUSC	9.92148844547232
TCGA-34-8456-01	0.295239913827372	0.192127004439673	0.097166866192318	0.100269104374339	0.0457217790028978	0.135098720626035	0.246310074666249	-0.0726738671442839	-0.10123597449386	0.190119125820206	0.0733153434023111	0.0712140131541887	0.104805565587807	0.163034411778658	0.0960997258795895	LUSC	10.0014081943928
TCGA-34-A5IX-01	0.297318699891441	0.185314802414014	0.113196027326795	0.147722565487596	0.160445960573593	0.156913512937887	0.244732532852992	-0.0324024039989151	-0.0469505634376588	0.212891581653113	0.107174212986021	0.207147157243735	0.163092098339373	0.184781104973504	0.172343619864976	LUSC	9.36219383283848
TCGA-35-3615-01	0.378575198678743	0.148017868171919	0.0885263638011012	0.199818808734357	0.128451337278013	0.154956225675314	0.205186967071679	-0.0340397610805355	0.0390417531723722	0.202815831077979	0.0672031537302812	0.127245401933099	0.192486563549788	0.13039012087242	0.130932322196113	LUAD	7.25944679324657
TCGA-35-4122-01	0.424397821058402	0.233466481383031	0.162883532343	0.27540051822974	0.218429504434416	0.134764408410919	0.259037135403881	0.0991925471030487	0.237709254083273	0.270474968251638	0.15304243584819	0.214307346471038	0.205087846507368	0.17495088988375	0.227961644350589	LUAD	6.07161156116973
TCGA-35-4123-01	0.407079695198732	0.233057582204832	0.175339403573253	0.216696927437523	0.236924916064978	0.149994422557833	0.260498492327186	0.110751965913939	0.188419001100869	0.269230202266216	0.178891256910527	0.192405800039132	0.21237157686732	0.211586418933911	0.212665986476978	LUAD	4.99593500923414
TCGA-35-5375-01	0.369619494658803	0.160557157432275	0.0902322229968612	0.156887712293439	0.144783700420421	0.103167348435749	0.212481482748036	-0.0362168681904233	0.0758190349493555	0.21377124432026	0.0860289295896421	0.123389888786522	0.149025777293333	0.132617362972363	0.128869467234819	LUAD	7.81641452397988
TCGA-36-1568-01	0.383641398888795	0.175346970523875	0.0808013349163198	0.155768047150714	0.130164049744699	0.139117603213328	0.253859067695811	-0.07329544889647	0.0661712631549938	0.21258541123846	0.0637140959670666	0.104722314483282	0.19507865324381	0.162101096408851	0.143604531088629	OV	5.67844893646537
TCGA-36-1569-01	0.386537619968412	0.206245403028011	0.121626480867829	0.179702303922237	0.096377736940216	0.17425023712261	0.28633670847286	-0.0617830642212953	0.080112588040333	0.262210586859662	0.0973427948049696	0.0701977105548959	0.118451049553955	0.175049444163665	0.150214963404439	OV	8.35441478353908
TCGA-36-1570-01	0.390054191077565	0.13524733708298	0.0438463413666195	0.0636037998300799	0.120684233296242	0.120473103571789	0.208424812015587	-0.178160058299618	0.0295200506232171	0.166343129679484	0.0161961733264538	0.0545880474505227	0.198098129851792	0.107296533521503	0.0919655101098151	OV	8.49400706707733
TCGA-36-1571-01	0.230352154960873	0.113542381083914	0.0394123737797112	-0.00963816359947711	0.0460913114805226	0.105369981924273	0.190027714213142	-0.232396403643241	-0.207273017339979	0.1343635303484	-0.00398534298443714	-0.020786887583277	0.146515359606005	0.0954149271435005	0.0564704492651808	OV	8.374354095534
TCGA-36-1574-01	0.349055484390246	0.181317874871585	0.0809306048681522	0.139511502879779	0.120860473886394	0.114704956481822	0.235867549471839	-0.0771060369859938	0.041983267719552	0.22555424018277	0.0673043634940161	0.114076943251902	0.178261229832767	0.131605982201716	0.1298906725949	OV	8.42420599504123
TCGA-36-1575-01	0.206592665939653	0.102592533832636	0.0237498624804817	-0.0684938102517212	0.00199141021816899	0.124730971384586	0.230144732711993	-0.250126129235083	-0.249658085875587	0.157584451753608	0.0209970198658892	-0.0112147112563343	0.103120004800819	0.116294143547213	0.00439089219955757	OV	7.08069747657201
TCGA-36-1576-01	0.377746445644759	0.180120443026685	0.108145048840598	0.220067478081481	0.116825968111376	0.145659702379907	0.267467244147453	-0.0165885600515139	0.0851219985077118	0.25310548947187	0.0826158420546885	0.087875042320337	0.127700125019514	0.16002347921015	0.155485095887277	OV	8.33447631611066
TCGA-36-1577-01	0.266772686549097	0.155924714389267	0.0334096817642037	-0.00934751278383775	0.0106526980037508	0.10026562988967	0.191068938848046	-0.171506353010007	-0.157674465739102	0.178716521332812	0.0390914641987328	0.0281064652449124	0.0926704955818504	0.145986301330345	0.0492577134195137	OV	9.55192330677609
TCGA-36-1578-01	0.427801074233088	0.198270645491568	0.109219997705535	0.0790682326277946	0.159057275248851	0.157025838235215	0.275342386935392	-0.062574334868385	0.150730709951873	0.208106808297953	0.0852817396873019	0.113953661225579	0.205971435800867	0.159702088250759	0.18028932081005	OV	8.39429424053811
TCGA-36-1580-01	0.403740851161406	0.183377616770714	0.0857602548922047	0.190535182170705	0.089462533609037	0.140471856353773	0.265331592731741	-0.0680600843235736	0.0800223316113595	0.249804361896314	0.0872605564609168	0.076732005571455	0.121052127258426	0.154938363941474	0.136406599057935	OV	6.45652160536212
TCGA-36-1581-01	0.42359854389491	0.206498727689673	0.117386875172274	0.149454945913469	0.139098646094173	0.155669178094881	0.245677934537685	-0.0322518949737481	0.0928714477543052	0.231510673599858	0.0988018537354734	0.0923864995822413	0.201869841740193	0.184400503621305	0.159459380035323	OV	10.4110599679487
TCGA-37-3783-01	0.397092343900471	0.207120592128567	0.146275521950506	0.214504124318059	0.243435142699758	0.116870262039995	0.232473433777327	0.0704757481018555	0.127055068943929	0.230709464444316	0.155498570852965	0.235296595640009	0.213901944480178	0.18586968484286	0.203608181430065	LUSC	7.30912601638531
TCGA-37-3789-01	0.378500733548485	0.214404159332497	0.138327884443337	0.164567019485704	0.186637352002147	0.149299714392528	0.255471046085072	0.0150831304823342	0.0620214272486348	0.229407236163548	0.143146635705299	0.212982536739972	0.209404633297374	0.199566963671176	0.185163235412341	LUSC	8.82318867271602
TCGA-37-3792-01	0.408445957854722	0.23957509925643	0.187778923357992	0.284591895721941	0.259738796208127	0.15146140722793	0.278001363288958	0.192685080874561	0.235998513757609	0.288506274958761	0.188337880326266	0.270940335407669	0.263945076583275	0.204104093621151	0.277267854602894	LUSC	8.58376504660951
TCGA-37-4129-01	0.244446049035383	0.119148459075401	0.0478480040948924	-0.0895426986290898	0.0307049734406912	0.110673247485324	0.180422425964205	-0.190647152488913	-0.126720559537165	0.127652592113569	0.0169929094773295	0.0146669383375845	0.0726682245562647	0.125246810073016	0.0679047464045126	LUSC	7.55767789063168
TCGA-37-4130-01	0.419930801102484	0.199515210708536	0.162798683199621	0.264835749246698	0.190071681595692	0.158964216318024	0.258593048719105	0.0822016149249957	0.177647166476376	0.246081606760548	0.199031581738354	0.139326862017117	0.157457085063983	0.213103750561364	0.1514986870283	LUSC	6.56531513644648
TCGA-37-4132-01	0.380934834487657	0.177774917345328	0.101573337785588	0.161530328107957	0.138875282017557	0.14377397921705	0.229590358316241	-0.0294628873811812	0.0765630899596542	0.214142691764505	0.0970170297960511	0.129363207348448	0.160703014423835	0.178043469116419	0.165403343154426	LUSC	6.88228142100977
TCGA-37-4133-01	0.344858956335107	0.189846990061636	0.0924800063308706	0.125614530699823	0.165712324934776	0.12055277244341	0.23729955912923	-0.044398975636892	0.0423941530857223	0.185009224993475	0.0925714795860993	0.156106268901623	0.153900557552666	0.143709066334136	0.172953347795705	LUSC	8.48403489949414
TCGA-37-4135-01	0.358773858074256	0.155025860360038	0.0598973360363813	0.0907843907944482	0.13801396367559	0.0868367159484617	0.207806940984554	-0.0763121320274713	0.0590282116099628	0.186738704863547	0.0914424741783289	0.0917866820343282	0.147990530832085	0.113826678665261	0.121059451178956	LUSC	8.12517644505499
TCGA-37-4141-01	0.396272505062949	0.166997376807673	0.0719474005231637	0.161642848672017	0.111103992279895	0.0957641808787011	0.209719000202243	-0.0483387137294863	0.0380608418681882	0.198164980921675	0.0860089290444584	0.107800799647372	0.145369139498887	0.165351036515365	0.132354825994631	LUSC	6.30832042102451
TCGA-37-5819-01	0.319160458559886	0.164832282502787	0.0944541360934038	0.158545934099769	0.0862118112797985	0.124534591010555	0.217608637218282	-0.0836151318314932	-0.0548113543821123	0.216049321996497	0.044575084981025	0.0503865348528774	0.118315452109143	0.125941802015808	0.0824226284546988	LUSC	4.45721961405385
TCGA-37-A5EL-01	0.332335864035359	0.170884463827173	0.0860313149564034	0.0757413316775513	0.0947059798544872	0.115542299670397	0.240597522223201	-0.0845495366176732	0.0342945226595657	0.170488269571481	0.036404434851877	0.153564557838889	0.115856084849973	0.149690464850154	0.0838014832763821	LUSC	9.49200492473543
TCGA-37-A5EM-01	0.358569485873614	0.201908475079691	0.140523526342381	0.203385146010166	0.127606207571687	0.160965571483927	0.284685710747344	0.0107622603221794	0.0260446422877056	0.254108917902844	0.121417752732867	0.14153824106009	0.178880427110763	0.187242699106005	0.175337647304539	LUSC	8.65358694795363
TCGA-37-A5EN-01	0.332704804351005	0.188448710009546	0.0867878492788633	0.040932388534104	0.122441619110683	0.125837386382146	0.233702509066018	-0.0896161197620776	-0.0299758028416196	0.168494741798847	0.0365599352534122	0.0926415905931133	0.149971601280244	0.161300701981024	0.0965734182149579	LUSC	9.60185783405175
TCGA-38-4625-01	0.384666670017769	0.206386274469149	0.122301639559252	0.261463034169288	0.220238594500854	0.148652145794405	0.253057958054488	0.00394350701372354	0.116977944535727	0.238766549851075	0.0910693066669737	0.159564312450051	0.205260433175997	0.149674995027075	0.176817308657226	LUAD	5.7471141185521
TCGA-38-4625-11	0.384871288983282	0.244227414379468	0.187822763779545	0.347726201782663	0.121678178453329	0.23176485972786	0.313501043902044	0.111674361420263	0.18763810132734	0.333912248261789	0.148661774994714	0.179043820662598	0.147057503552096	0.167656472067652	0.172772027590536	LUSC	8.5239247148947
TCGA-38-4625-11	0.384871288983282	0.244227414379468	0.187822763779545	0.347726201782663	0.121678178453329	0.23176485972786	0.313501043902044	0.111674361420263	0.18763810132734	0.333912248261789	0.148661774994714	0.179043820662598	0.147057503552096	0.167656472067652	0.172772027590536	LUAD	8.5239247148947
TCGA-38-4626-01	0.388371477591621	0.259366893177443	0.192126722496931	0.387706971789568	0.113291347894991	0.221632458561874	0.326046119609861	0.11756327901463	0.194884422649169	0.323758318293629	0.153730614258985	0.20604262725107	0.163855868380142	0.18899530782688	0.188940220777851	LUAD	8.49400706707733
TCGA-38-4626-11	0.389651480381761	0.26404986272904	0.211686478597577	0.333209178621575	0.188576829026152	0.217046769415651	0.314142367386636	0.148913172607686	0.201698334266608	0.321005618415819	0.172534591836754	0.238281617581765	0.155178080605359	0.18465527724641	0.228716953980673	LUSC	7.8661964903043
TCGA-38-4626-11	0.389651480381761	0.26404986272904	0.211686478597577	0.333209178621575	0.188576829026152	0.217046769415651	0.314142367386636	0.148913172607686	0.201698334266608	0.321005618415819	0.172534591836754	0.238281617581765	0.155178080605359	0.18465527724641	0.228716953980673	LUAD	7.8661964903043
TCGA-38-4627-01	0.376297034773972	0.229502225498499	0.143420946177205	0.349389527356945	0.0649159883956161	0.177572189669249	0.303144359051585	0.0677178895109352	0.142330678175439	0.315982336393189	0.128751811191392	0.132252079041816	0.15493320612638	0.168449087535097	0.172605471394428	LUAD	8.67353762587677
TCGA-38-4627-11	0.395363096396577	0.2308330787109	0.188707515548245	0.371850877638206	0.135397778646768	0.209616083873506	0.29289219957457	0.137548218138234	0.208260061965848	0.34090887705408	0.161695631947331	0.186103394430888	0.168323010005644	0.180408274893298	0.192005155366811	LUSC	8.374354095534
TCGA-38-4627-11	0.395363096396577	0.2308330787109	0.188707515548245	0.371850877638206	0.135397778646768	0.209616083873506	0.29289219957457	0.137548218138234	0.208260061965848	0.34090887705408	0.161695631947331	0.186103394430888	0.168323010005644	0.180408274893298	0.192005155366811	LUAD	8.374354095534
TCGA-38-4628-01	0.3872100535424	0.168812823473356	0.0964983328051926	0.171201880456957	0.0854208828254352	0.146482678710668	0.247542587749156	-0.0218721792378724	0.0805771561661141	0.246127658759533	0.103872176491157	0.091368917571926	0.147127041364733	0.120739425382324	0.144875920373016	LUAD	9.73169784134654
TCGA-38-4629-01	0.407779894454878	0.241052365850535	0.162100265711057	0.286004914007674	0.149443364943542	0.185787585573206	0.307224119677	0.0760002679438613	0.207758571879117	0.294862519277817	0.152101494757139	0.180827717800308	0.192669237072179	0.185746422562084	0.215787161120144	LUAD	7.84628280200749
TCGA-38-4630-01	0.327579575860206	0.19102532220013	0.0642651238337731	0.0402470654152848	0.0883770525491842	0.143145710695694	0.251438086296012	-0.0783990865068874	-0.0434763367043792	0.192051457278698	0.0751180470015395	0.0553973336069897	0.152194598715512	0.160483828878649	0.102895948597545	LUAD	8.7733009924679
TCGA-38-4631-01	0.329564241232651	0.172897319115654	0.10675687642788	0.154847302384852	0.171653647423904	0.117312787373458	0.242286410894307	-0.0966747206052043	0.00175569911493834	0.206325392611717	0.0734588818245477	0.171167198563757	0.223129386324072	0.144229844139878	0.157868501613823	LUAD	7.41845801771856
TCGA-38-4632-01	0.372259810463497	0.181592353792251	0.130831397627933	0.261487292045929	0.117204654007231	0.135193483085751	0.248534996442702	0.0598308296774617	0.146120932333407	0.268049680458201	0.127194663148515	0.163756980357642	0.173894415438542	0.152064546843763	0.149267239247329	LUAD	6.78315889289741
TCGA-38-4632-11	0.412803200819281	0.263123028112287	0.202910768711494	0.360817815829049	0.1660222181286	0.219764091040669	0.311009736358132	0.138466301243282	0.232261767658919	0.324069680720557	0.180663312536259	0.213512123082905	0.193240685195933	0.197301966560583	0.23007787516535	LUSC	7.21971148683644
TCGA-38-4632-11	0.412803200819281	0.263123028112287	0.202910768711494	0.360817815829049	0.1660222181286	0.219764091040669	0.311009736358132	0.138466301243282	0.232261767658919	0.324069680720557	0.180663312536259	0.213512123082905	0.193240685195933	0.197301966560583	0.23007787516535	LUAD	7.21971148683644
TCGA-38-6178-01	0.37411187041001	0.200357911436984	0.0998290934680508	0.258997959524195	0.0559363870614799	0.147361946155786	0.262591315680435	0.0102936758366485	0.0882777269323203	0.280273252420524	0.106698237949742	0.0950941175452267	0.16217876359292	0.16452548638403	0.123340277157721	LUAD	9.37217869036472
TCGA-38-7271-01	0.433761666702956	0.37492087667879	0.237773859493025	0.360694697689057	0.133810740400371	0.265853477610839	0.345998584394924	0.207063129497118	0.260071717940872	0.377777112246478	0.210440279304109	0.178879024020044	0.155410453789549	0.284145256765558	0.204303683605381	LUAD	7.8661964903043
TCGA-38-A44F-01	0.406953860592986	0.271400997604807	0.178632720903125	0.339189922999303	0.145123207587575	0.181443395094379	0.284004772684802	0.0918148568824089	0.196659520459733	0.322645797826232	0.153709752144147	0.188435897368268	0.171657452037497	0.183801297827748	0.171226920391303	LUAD	8.07535865338757
TCGA-39-5011-01	0.399895878496085	0.221564261557713	0.163505398360577	0.239771520061661	0.150051778921148	0.163169289562808	0.305839404986519	0.0228333906298808	0.189923023323352	0.264840920575179	0.145298751074578	0.15834694166636	0.18874495101409	0.180848905923875	0.176259111491082	LUSC	8.22483037366645
TCGA-39-5019-01	0.353940087305555	0.181894896568529	0.117080127551698	0.23210675337287	0.0720735296670833	0.137870224155364	0.251356454679752	-0.0119641089559069	0.0706795697903111	0.242870404657543	0.0916862589988924	0.125686750596629	0.11804133222806	0.156944053994675	0.126277783984068	LUSC	8.7832782167336
TCGA-39-5021-01	0.369642895941895	0.190077580117262	0.129724978571488	0.157526526176129	0.104292155877395	0.131027247059046	0.279332183517235	-0.0535537681637846	0.0675298579801893	0.224467343831262	0.110536224408438	0.0543105070140688	0.11559825825146	0.157634017406102	0.134734558394105	LUSC	8.38432406462607
TCGA-39-5022-01	0.437845119827579	0.274126110581652	0.18988703599652	0.267713398105508	0.176866816726592	0.209221519590462	0.319125725300891	0.0834571556257588	0.244848100039607	0.30322818761223	0.181698240839176	0.156968149533542	0.179282983748511	0.227440469722943	0.204998446441042	LUSC	8.53389764149629
TCGA-39-5024-01	0.335494079316445	0.220733079161114	0.12647476990314	0.156647499028853	0.170072168418287	0.154357262641512	0.248390749968233	-0.0667805867847725	0.0221939065790232	0.225422445415061	0.107355142648653	0.168796575272982	0.203108360481167	0.190827177825681	0.164205203237803	LUSC	9.17250237722637
TCGA-39-5027-01	0.276261786967178	0.162502731703171	0.0713416363433722	0.0261500577196582	0.0438419470264562	0.129954886971131	0.244336339171135	-0.184956986155606	-0.111473967846868	0.149630241557956	0.031633645334295	0.0570338531561566	0.0972337742487874	0.137557133030878	0.0761115600650493	LUSC	10.0513602487285
TCGA-39-5028-01	0.337471994450656	0.20012958600918	0.114806251672715	0.2493880507291	0.138933872929125	0.131161788902064	0.248585355289602	0.00588470238565594	0.0634311510067444	0.235627382343479	0.103383289405019	0.128958545280902	0.175210453506512	0.156475746632896	0.166569611557033	LUSC	7.37869508981128
TCGA-39-5029-01	0.338970657532312	0.23556199066514	0.126178684007092	0.220728100903247	0.130079505600328	0.18036183397257	0.273625535704021	-0.0102663204860359	0.0451699619670733	0.260678825187541	0.135804713799348	0.134799212919669	0.186149441240801	0.193592221857732	0.179991667454908	LUSC	9.94146796402549
TCGA-39-5030-01	0.419654287626593	0.305140210068254	0.207433854831656	0.236257129547463	0.189417509331012	0.228809356072738	0.342224147126398	0.112031855992073	0.223401631619806	0.315935958547391	0.208515582351248	0.176326966307095	0.225064337727254	0.263230151323308	0.232189337213462	LUSC	8.72341726395546
TCGA-39-5031-01	0.375538033138208	0.206882839182199	0.136168672419966	0.230214082863756	0.0782558648917392	0.14827982050224	0.271829547882468	-0.0395933050333971	0.075822578534051	0.261005472737785	0.113051371813746	0.108321094452593	0.119050018314982	0.181525782111849	0.15165948729519	LUSC	9.30228692181775
TCGA-39-5034-01	0.334438606221392	0.205224372158232	0.105220114604973	0.202902627294351	0.070237460352817	0.161425509579822	0.264999541308659	-0.0536641784705384	0.0538751153415067	0.256231400809372	0.070176911145297	0.0867829367469108	0.142766952181056	0.164938920250578	0.140773731990041	LUSC	9.45206125059427
TCGA-39-5035-01	0.414300142586458	0.237288796777653	0.15405140497568	0.167528009582124	0.170365149916475	0.160081017206794	0.273983971274259	0.0112150330535315	0.150001280281047	0.247709576359852	0.143818475123662	0.138404756834594	0.13758087134674	0.214138374585658	0.146425361943241	LUSC	9.98142784232952
TCGA-39-5036-01	0.316660058080592	0.175068444727367	0.084404032083019	0.111997326455477	0.0978488257090537	0.126949640096284	0.2265357558747	-0.11223792121658	0.0107331910748887	0.181300813940359	0.0692208622802855	0.103982775831666	0.177303088580336	0.143072330724191	0.130311724952052	LUSC	9.59187074793493
TCGA-39-5037-01	0.273058232950026	0.141566280031295	0.0493520448877437	-0.0204753195531827	0.12869714268992	0.0668773218194115	0.175457147700173	-0.147971759732593	-0.11685983599638	0.107678203268436	0.0112824554099855	0.122107034110966	0.126616691614707	0.104552058006151	0.0623059823104739	LUSC	8.45411956037786
TCGA-39-5039-01	0.366771076373474	0.225475678241184	0.116606131564987	0.337904031280953	0.165284644985642	0.148826967015159	0.247024313057368	0.0145005116638631	0.104921297004981	0.278501846873247	0.113532259405241	0.195375094565524	0.1619171825333	0.168470541297862	0.170967472016109	LUSC	9.30228692181775
TCGA-39-5040-01	0.291338823300941	0.205893092302777	0.0933637383452566	0.0643531022717404	0.0499971688871914	0.140848271688852	0.266670790261259	-0.0406045150398241	-0.0799721045893362	0.22951467580831	0.0608795384985974	0.0888992924519969	0.118656856148274	0.178376974571121	0.0985742065412554	LUSC	9.23240052544526
TCGA-39-5040-11	0.407780399299695	0.229775163218463	0.195158057349138	0.321199750358089	0.210617527850703	0.188295220208315	0.275581335713856	0.147785922517684	0.226539425684527	0.314804633388074	0.165658045625048	0.252155940491092	0.17437947912109	0.194765787480699	0.195417451101037	LUAD	8.06539585615433
TCGA-39-5040-11	0.407780399299695	0.229775163218463	0.195158057349138	0.321199750358089	0.210617527850703	0.188295220208315	0.275581335713856	0.147785922517684	0.226539425684527	0.314804633388074	0.165658045625048	0.252155940491092	0.17437947912109	0.194765787480699	0.195417451101037	LUSC	8.06539585615433
TCGA-3A-A9I5-01	0.294906742171473	0.192612042144954	0.0829448295655707	0.3133187781276	0.106464545497854	0.102403845523461	0.225892096817873	-0.0757696002010057	-0.0134452010617605	0.258200350797828	0.0652447303127956	0.119525236858608	0.146028902119369	0.115626792798293	0.091957866964055	PAAD	8.05543331671743
TCGA-3A-A9I7-01	0.36537091858695	0.242613026071998	0.136270608636737	0.248101295289483	0.0887784003759637	0.16276337401426	0.290083928695635	0.0478351095065182	0.12532718634916	0.295395340118242	0.117627426772369	0.106067750690207	0.161986218888926	0.175929928738963	0.126637314555025	PAAD	8.39429424053811
TCGA-3A-A9I9-01	0.365302707966822	0.200209310322476	0.12671401552125	0.272460851594706	0.0931040670959478	0.152226902198444	0.261988183311003	-0.00818033930317427	0.11070663259874	0.283559061751669	0.0965990371063213	0.118843512942483	0.13439529924995	0.144836123917152	0.119156515444226	PAAD	8.72341726395546
TCGA-3A-A9IB-01	0.360292589678503	0.207416387139065	0.115921970353372	0.288907822685749	0.0381174106359814	0.139928734750564	0.26793806547178	0.0119739044286343	0.107323439764815	0.296159723489072	0.1147092891082	0.113459656778081	0.124452801350234	0.161116611700224	0.125456116651763	PAAD	7.52783878193505
TCGA-3A-A9IC-01	0.39480369719226	0.201507753412764	0.0989716178427788	0.246882897136163	0.0686464154143659	0.124834477819625	0.262426452767142	-0.0289030295948207	0.118814041236775	0.280584701342814	0.0912171371345952	0.126283338634297	0.139826651460716	0.157996882895069	0.116106388826273	PAAD	8.7733009924679
TCGA-3A-A9IH-01	0.345802016076595	0.211193437377051	0.0986805382074436	0.242528639743892	0.0889767173575727	0.146028401762518	0.257721679776979	-0.0778554399281854	0.0296845294180399	0.268184586659932	0.0882618360992492	0.124001817396593	0.172416747120738	0.148976840992241	0.119937397277379	PAAD	9.02277629772114
TCGA-3A-A9IJ-01	0.205338558755963	0.117902230467992	0.0571972959477928	0.0659137557134945	0.0191739784528082	0.127122819760339	0.200161210892127	-0.218266083407065	-0.23826565345744	0.127993350826935	0.0193633494164978	0.0197497351720311	0.0863887239098991	0.121324679797267	0.0743462986739097	PAAD	5.10261212675158
TCGA-3A-A9IL-01	0.283337007881424	0.110876302143058	0.0842329440539235	0.198579091576812	0.00626492343256731	0.121464341352369	0.198028623852538	-0.0662987615434259	-0.010069244655488	0.217325689164983	0.0181175792269662	0.030598251718794	0.0973224378869793	0.111407557829468	0.0809357304072031	PAAD	10.4810097833094
TCGA-3A-A9IN-01	0.291915908035081	0.12386845997088	0.113891057899317	0.271932997154651	0.0336281977243996	0.141387919834173	0.221419766029034	-0.0631497833043118	-0.0230860038238023	0.232281286513957	0.0338503840860947	0.0593359593559921	0.100288157972497	0.114120170428866	0.10253758374342	PAAD	10.1612604338413
TCGA-3A-A9IO-01	0.226663377722412	0.107087019549787	0.0777455571072072	0.0313044932808507	0.01550150934755	0.162699763825499	0.202649696062585	-0.179518086380676	-0.181014655439323	0.196299494577568	0.0276581723066251	0.0420859580495422	0.124227388501644	0.110996244323579	0.0751861039801851	PAAD	9.87154090736675
TCGA-3A-A9IR-01	0.21968667342918	0.120209211114264	0.0849334648075517	-0.00924134179569738	0.0196663059801015	0.175867045603508	0.207589740220947	-0.189437777991828	-0.147434784269554	0.125095176141393	0.00418007784945329	0.034347962774811	0.124701976378689	0.140508770779743	0.0737514922771569	PAAD	9.50199108526089
TCGA-3A-A9IS-01	0.158993542994957	0.108982133958086	0.0853673790715358	-0.0368643202812399	0.00841060230900441	0.15335837397933	0.206075769088435	-0.260660454300801	-0.287935207758089	0.125424518365116	-0.00554285014323231	0.00564780962170423	0.10188182525431	0.105684220853755	0.0439936146111293	PAAD	9.81160630675537
TCGA-3A-A9IU-01	0.311902352856004	0.21479075292888	0.0972562563817144	0.243299203079593	0.0870181361759793	0.138992389131737	0.238799060295747	-0.0728753365764912	0.00174136321435273	0.281451686356694	0.0967064236868035	0.12250315383936	0.163376911333906	0.154349076672876	0.128562019413797	PAAD	8.26469850169504
TCGA-3A-A9IV-01	0.244719441968782	0.0779660872044903	0.0878983440381677	0.203485495329275	-0.0310916090000662	0.11069928096162	0.216309407168205	-0.136523533924179	-0.0697691182760871	0.172204707664177	0.00538642499631503	-0.0117280458087462	0.0840981002153707	0.0805502401318463	0.0458103560204552	PAAD	8.7832782167336
TCGA-3A-A9IX-01	0.388841361583402	0.281388360812458	0.179411994532424	0.294951559586704	0.0780960726312733	0.204040720022902	0.309605150067757	0.091501220157512	0.157990352990302	0.342072748955522	0.146314060906328	0.1663329843995	0.125721076058581	0.214161494983686	0.1449288315195	PAAD	8.35441478353908
TCGA-3A-A9IZ-01	0.315392383790094	0.189421149427045	0.0907702349587565	0.230771633414858	0.0331459067531191	0.130007060806612	0.238251260147311	-0.0519632619602915	-0.0540339178472031	0.256456992290457	0.0969897093971451	0.13407241137689	0.121313376989093	0.150112193456684	0.101057814776717	PAAD	7.47811444001195
TCGA-3A-A9J0-01	0.303684128446673	0.208390589306496	0.0927119252888192	0.27486602834527	0.060221093802035	0.144440205935293	0.259170956503529	-0.0415696731673852	0.00165708378910802	0.262089674253327	0.0957046192989822	0.123235606105253	0.136020279003996	0.153869580675936	0.117745494040237	PAAD	6.66429459123602
TCGA-3B-A9HJ-01	0.434048248660709	0.41958888851019	0.251205233607183	0.262399359906853	0.200665005652555	0.2948133664544	0.363648135112269	0.231671769462155	0.276427510384582	0.361026954002474	0.263848755263265	0.187993647782578	0.21464141909019	0.325227066559172	0.237212216877007	SARC	5.70786908408509
TCGA-3B-A9HL-01	0.257031793659602	0.192898251018842	0.131270328403883	0.239540497757654	0.062196254342483	0.179054103970214	0.299468104566988	-0.000236580558176345	-0.0531080670420503	0.252274356199522	0.109652353669239	0.0988482647668826	0.110767348570415	0.171838897012863	0.126959419373203	SARC	6.26883213091403
TCGA-3B-A9HO-01	0.421412277313515	0.270401159761184	0.208163550564148	0.33056418621902	0.257034934058888	0.203104228324142	0.325734244540397	0.119314832541156	0.224686337940082	0.291351395510386	0.210152716356104	0.198247003357048	0.188657215536433	0.235827542812553	0.217130720441607	SARC	4.15343788332676
TCGA-3B-A9HP-01	0.334626544274877	0.16958340972941	0.121039543237779	0.183351055230469	0.118143129411412	0.13308423476654	0.249576112972959	-0.0179072138156912	0.0607143893299522	0.246088856382639	0.0859598375835286	0.10020705641292	0.183701429886875	0.140184741191911	0.145466610890308	SARC	6.69400183569694
TCGA-3B-A9HQ-01	0.413350692644669	0.202979761345186	0.160463946571127	0.129073182397959	0.0979366954290018	0.177053631716511	0.278873254206822	0.0382315106887528	0.117756440203852	0.249582126662565	0.109146459358957	0.103164516971116	0.165648812553726	0.174233180630858	0.135665154025431	SARC	5.11232205858368
TCGA-3B-A9HR-01	0.206648457233505	0.111301456297412	0.0659854225091193	-0.0714647877832701	-0.00942802842678045	0.0936541417589635	0.18395323547007	-0.184578828111633	-0.242163826794879	0.129790503266938	-0.031576568968821	0.0126920711248595	0.0916749640644252	0.125415511826894	0.0513727258859093	SARC	5.35567096710634
TCGA-3B-A9HS-01	0.381548966903132	0.207117792705768	0.174559044128965	0.250850511091481	0.0741547232090464	0.192722721491724	0.297935464004635	0.0422558903399513	0.108336109559066	0.261659757181259	0.152581287085467	0.0987547167822029	0.103586095953486	0.217518654435964	0.153218713529297	SARC	6.44663586218697
TCGA-3B-A9HT-01	0.423256965729354	0.261643053524876	0.189220879152644	0.245948582600633	0.179584138282093	0.198095974440977	0.320892713435776	0.0960654247885911	0.198118573813391	0.298197475842484	0.189546535019252	0.163825687423686	0.174040326879327	0.234866703570824	0.202492102530298	SARC	8.81321082702645
TCGA-3B-A9HU-01	0.426615595669051	0.231934464353516	0.18937694064646	0.167318834745468	0.16885574366284	0.182302448169671	0.293523546523945	0.0692132594870415	0.152147529381409	0.274805536043933	0.148199201905056	0.159297180578571	0.190733176833204	0.213734275646773	0.174244636323602	SARC	5.38494568797386
TCGA-3B-A9HV-01	0.207493301920656	0.135807636928867	0.0903438984515792	-0.111827573228195	0.0102389478612086	0.125321786530254	0.224881557620734	-0.204261016626768	-0.221095270978359	0.128155292592681	0.00941042697524413	0.0286733813846478	0.10969506366287	0.121760946169221	0.0565329431618271	SARC	7.79650386586165
TCGA-3B-A9HX-01	0.297748033424464	0.195901480032355	0.168589771962	0.187420608341629	0.121406741575348	0.177781938074416	0.305642304728332	0.0428089770935335	-0.0363122422981201	0.224793695453542	0.105233627935506	0.191255986787712	0.177796179027391	0.167235378328572	0.184284339128649	SARC	5.97315031663654
TCGA-3B-A9HY-01	0.310641090653973	0.149305409508119	0.117650401927007	0.079423293593159	0.056649264936277	0.141510568257123	0.25821905542374	-0.0371623604454547	-0.036872891322721	0.209702021041447	0.0497302102186625	0.0665797285308657	0.171985310811162	0.136850445835608	0.11319559608047	SARC	4.74483579042214
TCGA-3B-A9HZ-01	0.38578269842329	0.213364394780271	0.163085866656556	0.206784164320674	0.113710683717726	0.162404013634551	0.287441728530203	0.0367499157570643	0.126517875988358	0.243089999364662	0.0985476887879823	0.151322267741833	0.148666722643815	0.182418075505581	0.184413828675027	SARC	5.32641110989816
TCGA-3B-A9I0-01	0.383458294541942	0.190417226863994	0.141463769556632	0.167550598148983	0.111232577522218	0.166863171969345	0.276470418070087	0.0122563244504739	0.101935205972764	0.247300374245608	0.104200295670988	0.119609178101443	0.158262485686198	0.162230766629045	0.125260718501222	SARC	4.21959308314563
TCGA-3B-A9I1-01	0.290178058606611	0.163487416929873	0.0926769991082902	0.016403332878803	0.033971293576852	0.142929890835642	0.255713648841518	-0.0849766520955152	-0.0672526931173216	0.189777505947209	0.0738993895030333	0.0687527131612104	0.128228286120965	0.167666941299367	0.104636953463317	SARC	8.15507010232493
TCGA-3B-A9I3-01	0.284024380879084	0.153808084528797	0.134308949842601	0.178359745774166	0.0734860468195025	0.130542321992056	0.245738663699929	-0.042583274899103	0.001036025950768	0.244076821341241	0.0524310379368864	0.0996599867745444	0.106381695380488	0.138619467405674	0.0909735215282898	SARC	6.55542109433225
TCGA-3C-AAAU-01	0.266936485643464	0.161442957307209	0.0786252298263141	0.02067891366275	0.0636978955518176	0.146291501261048	0.214430648960263	-0.157730075367602	-0.100400454154405	0.182227014299231	0.0509343232886038	0.0380299227773349	0.165178615865871	0.14719145546354	0.107436762643154	BRCA	9.59187074793493
TCGA-3C-AALI-01	0.354143156891145	0.200519066566188	0.121272180298008	0.113505945909402	0.0821306033595904	0.149813856931966	0.273513117247079	-0.0638944323308528	-0.013538382838937	0.240573668663038	0.108000059209998	0.073431639442006	0.152280898401104	0.163611992892786	0.133471222585765	BRCA	9.74168612035036
TCGA-3C-AALJ-01	0.353306679746614	0.170924043408717	0.0997192062431316	0.115621842807211	0.0876814277703783	0.142994232088548	0.260879823960011	-0.0448966965893552	0.0174186202608953	0.234714712852547	0.0829328078848939	0.0483550249414595	0.146613283818781	0.160056905178923	0.103874668219039	BRCA	8.66356220165767
TCGA-3C-AALK-01	0.318110203611839	0.197472169142056	0.108131556594036	0.173609731017465	0.0856943747468227	0.144533777156747	0.249459487776222	-0.0708492440950936	-0.00489365455980515	0.242327154836621	0.0774050453803597	0.0858139930895919	0.140160202690145	0.159232412614312	0.115838215996517	BRCA	8.58376504660951
TCGA-3E-AAAY-01	0.395003962675598	0.223142092326258	0.151528406154673	0.313940382882006	0.126505856009348	0.164711447008853	0.277021319115294	0.0262368881186218	0.136479731804068	0.31972475612828	0.125157646809592	0.16547925819581	0.16537977137818	0.168431902167028	0.145036386793864	PAAD	8.26469850169504
TCGA-3E-AAAZ-01	0.306751431307072	0.174762146966655	0.0841503896479855	0.234823932614548	0.0608623220757369	0.140248747223149	0.260852841995862	-0.0594872624398057	-0.0324900076738984	0.258228495693628	0.0852187494115992	0.0719448112744583	0.0958822258016181	0.138918468535945	0.0844021287928077	PAAD	8.04547103685652
TCGA-3G-AB0O-01	0.382945265470622	0.280298132824625	0.146771295129911	-0.0714305308315956	0.110138181798254	0.236088976467703	0.285495459176805	0.105198706738776	0.10389810960986	0.241433283711073	0.21456651394592	0.11342326596671	0.191610903153562	0.347057542426812	0.109970012702885	THYM	9.25236750380411
TCGA-3G-AB0Q-01	0.350507066586521	0.217776417817521	0.120582798363076	0.0975846923477114	0.0882031504970688	0.149511485283118	0.265404714871319	0.0150659701575323	0.112710315384717	0.239023391062209	0.135638760015305	0.104118004749129	0.121080844019949	0.206678998901461	0.0924016336701259	THYM	8.95291418672232
TCGA-3G-AB0T-01	0.390796865873031	0.287321277175188	0.144793134329801	-0.0406915876472334	0.177109920216913	0.22657709714232	0.263849339597109	0.101184914832076	0.148446745100955	0.2398170942996	0.209525273793649	0.125284688757898	0.189775910497045	0.317530350089408	0.131314861545441	THYM	8.75334701919414
TCGA-3G-AB19-01	0.422040729879883	0.245403466494761	0.155071277840696	0.0513693322211125	0.132969345270513	0.196307707624465	0.296100104189964	0.0440698673134788	0.184837671235602	0.257643225715156	0.155870586187812	0.13059433491356	0.186748600527165	0.25058757526931	0.13645453059488	THYM	10.8407868481863
TCGA-3H-AB3K-01	0.379710575420931	0.221388522196906	0.121211664727012	0.206766206233378	0.134130236756915	0.154446062383435	0.261522921670676	-0.0309768935990861	0.0821965767264319	0.227889417435195	0.118237295210752	0.109716595113305	0.13734447562682	0.133571694363836	0.145773654450693	MESO	8.36438433469177
TCGA-3H-AB3L-01	0.312344587929787	0.199297783191693	0.0958184481599834	0.183712997562424	0.170521365705632	0.136266088221426	0.230797234272014	-0.0466494605901961	0.015847878659581	0.213900209591209	0.117189166398605	0.142492447513548	0.188778357207485	0.163681806079104	0.150633300895656	MESO	9.54193667545755
TCGA-3H-AB3M-01	0.372513282629966	0.163855468121984	0.102932153286315	0.285312287198327	0.0959808459815714	0.132490004931093	0.270396105950007	-0.0200933334362915	0.0891610144114927	0.22063647633115	0.0944266270410739	0.0973747697416216	0.163401087915454	0.140509300469712	0.124655597674252	MESO	9.56191003031625
TCGA-3H-AB3O-01	0.455834852967395	0.304714984925025	0.244220496609436	0.254290920437671	0.255810727875567	0.259333292770361	0.361844914497159	0.155984597546911	0.269571570628384	0.328839873107939	0.269535745313577	0.232007490525407	0.255613908711319	0.309649886777107	0.269730561341254	MESO	7.70692151817346
TCGA-3H-AB3S-01	0.297714891584414	0.14395551383963	0.0701959692647827	0.205778803845096	0.0827288731829911	0.103063556721242	0.22336131987001	-0.0656335525093219	-0.0086431544683257	0.201118258136364	0.0790786351489989	0.118070705220721	0.12566439537226	0.12605751974357	0.107168236384583	MESO	7.85623949723517
TCGA-3H-AB3T-01	0.389274905485939	0.203249269132032	0.156854142394375	0.208010567356014	0.251205875893425	0.151506109118788	0.29076109475652	0.0354747363462966	0.136336102304521	0.252551818975235	0.15077103490158	0.145820862926456	0.236764624835867	0.190879543638926	0.202950439182389	MESO	8.85312312175729
TCGA-3H-AB3U-01	0.321514059401939	0.160678461942192	0.0972998994689134	0.16343521744244	0.144724957490804	0.144499190989048	0.246702313923581	-0.0440573298648862	-0.00169446976032219	0.192002392426106	0.0935041083917586	0.122731283503224	0.181902645390327	0.145948094709728	0.136641184371067	MESO	8.7333936869303
TCGA-3H-AB3X-01	0.379233373667922	0.209446338280779	0.134073076781629	0.183762301157171	0.141934098235163	0.156990745275463	0.276855870991222	-0.0167349912611334	0.105407280062273	0.250942355983871	0.121345607129364	0.163656778230612	0.170844625098658	0.182773785462402	0.16348627350693	MESO	8.54387075460468
TCGA-3K-AAZ8-01	0.320344986889587	0.147356719707851	0.0649952511590078	0.462513210703858	0.127424553719938	0.0888427675131164	0.150792228062789	-0.103686399772311	-0.0235808824778454	0.170282662308896	0.045613026622441	0.0945426288250983	0.213370986131327	0.100981033965354	0.14616002916131	LIHC	8.86310157195212
TCGA-3L-AA1B-01	0.285131757386367	0.194175082585867	0.0926672101944926	0.0971044202223526	0.064220915379296	0.156548228421636	0.238756683348458	-0.107999522663273	-0.067000980943366	0.237647410542228	0.0803936240348778	0.076198230025537	0.11327306060891	0.154253327459636	0.0771817795566536	COAD	9.23240052544526
TCGA-3L-AA1B-01	0.285131757386367	0.194175082585867	0.0926672101944926	0.0971044202223526	0.064220915379296	0.156548228421636	0.238756683348458	-0.107999522663273	-0.067000980943366	0.237647410542228	0.0803936240348778	0.076198230025537	0.11327306060891	0.154253327459636	0.0771817795566536	COADREAD	9.23240052544526
TCGA-3M-AB46-01	0.298233068325807	0.142416609887662	0.0902481186362229	0.0724872480232911	0.111563080161758	0.0875036407052132	0.204683435299872	-0.139818839413616	-0.0703014161964523	0.200079580910661	0.0190412266558865	0.143982871215766	0.179615144292681	0.119452359730552	0.0824948654311854	STES	7.06084624783505
TCGA-3M-AB46-01	0.298233068325807	0.142416609887662	0.0902481186362229	0.0724872480232911	0.111563080161758	0.0875036407052132	0.204683435299872	-0.139818839413616	-0.0703014161964523	0.200079580910661	0.0190412266558865	0.143982871215766	0.179615144292681	0.119452359730552	0.0824948654311854	STAD	7.06084624783505
TCGA-3M-AB47-01	0.304440184057043	0.234966442475087	0.159996064592765	0.194902023546007	0.104341234220998	0.183666340914855	0.284623167424485	-0.0109819366155359	0.0667153272727153	0.302861992334251	0.0949613722253029	0.111422308438832	0.142068242804455	0.16986020657063	0.0913078709139432	STAD	6.54552778135057
TCGA-3M-AB47-01	0.304440184057043	0.234966442475087	0.159996064592765	0.194902023546007	0.104341234220998	0.183666340914855	0.284623167424485	-0.0109819366155359	0.0667153272727153	0.302861992334251	0.0949613722253029	0.111422308438832	0.142068242804455	0.16986020657063	0.0913078709139432	STES	6.54552778135057
TCGA-3P-A9WA-01	0.248091460374594	0.139196085608098	0.0419307706592896	-0.0238765532707953	0.0778885426572312	0.105427453857634	0.218495431992296	-0.143250180401629	-0.143313584066753	0.176965698882065	0.0136581074305614	0.04952070113273	0.179986875536733	0.11881584055735	0.0804227296274977	OV	9.35220908047588
TCGA-3Q-A9WF-01	0.428297094758089	0.283631375268764	0.161384417459484	0.00488372358964027	0.123588130215697	0.234089077356604	0.284689876214571	0.134481658460186	0.219160653211712	0.260375988676373	0.218917686395516	0.13188496036337	0.186041372717282	0.350386491926723	0.120808001582392	THYM	8.06539585615433
TCGA-3R-A8YX-01	0.318203053008805	0.147327334546677	0.0872063489213049	0.172396747141091	0.0446294031757892	0.144337361912796	0.27754725435831	0.0257796599203621	0.0260479865966926	0.194198991822369	0.0732233656850653	0.0767248182537897	0.106263114200515	0.147053809000323	0.109041515406956	SARC	8.12517644505499
TCGA-3S-A8YW-01	0.367781460979722	0.228980704445131	0.0946090500085625	0.00800748813832496	0.241692943658201	0.126341905876248	0.218965804110533	-0.0742277345280214	0.143980530636796	0.166726534425317	0.102473607639577	0.122445126207712	0.225876474462292	0.157802740545474	0.151597970012465	THYM	9.66178220027094
TCGA-3S-AAYX-01	0.35735459237717	0.258765070619803	0.141034327055731	-0.119048158293237	0.11338348210239	0.228168339881686	0.285176097615799	0.0748254541806301	0.105642598310849	0.235509903956936	0.193388657684291	0.126626293527446	0.199130583365691	0.334542944699412	0.103882799248086	THYM	10.1612604338413
TCGA-3T-AA9L-01	0.377565707519901	0.263886859366206	0.137243164307914	-0.0543297941002398	0.0887404821486388	0.211203249540109	0.266686272287979	0.093374096644486	0.0946705323630595	0.250674482673411	0.19956336564599	0.111674169822526	0.173809056846415	0.324757421558771	0.0797946723449008	THYM	9.45206125059427
TCGA-3U-A98D-01	0.336711351220164	0.161811401794745	0.0951081866381702	0.267299479252523	0.11402894812236	0.118983298082772	0.246838948962632	-0.00127618483256915	0.0677147359233147	0.231739523936383	0.0664793690789164	0.124414822789318	0.148662149769787	0.134541110423803	0.143216409272657	MESO	8.59373907320531
TCGA-3U-A98E-01	0.380576547593894	0.189220482177718	0.11065148522688	0.181655283162889	0.202742274842046	0.1410362300865	0.228934692230023	-0.0292366683140687	0.112199094147387	0.195226781660975	0.109716434247423	0.211677576710121	0.237170809576437	0.166105219651076	0.197516806269355	MESO	8.91299603065022
TCGA-3U-A98F-01	0.331475411610359	0.165849329483377	0.112098603432449	0.114337192972198	0.0963608584106034	0.133113769046939	0.250081621117523	-0.0715412090683828	-0.0149164579430554	0.203908876836444	0.074907808124898	0.0858026936677887	0.128106070962958	0.144407870900229	0.0916393895897119	MESO	9.66178220027094
TCGA-3U-A98G-01	0.37039724834385	0.235808755822069	0.163374402419748	0.274430002267414	0.118083290379636	0.17509550387375	0.314738520595898	0.0833530806073199	0.152384621357701	0.298442409453538	0.142029941035411	0.162364174329184	0.131680703917918	0.204290898630507	0.184246249834942	MESO	7.47811444001195
TCGA-3U-A98H-01	0.392071549149226	0.247593314396236	0.158401452561711	0.273271475188075	0.15098106867886	0.176144977508056	0.304371724130485	-0.00339618795104528	0.149962931323487	0.259705287202394	0.138095089402913	0.170700668124588	0.180547637121526	0.188605983232973	0.191774769620609	MESO	7.62731517068299
TCGA-3U-A98I-01	0.389679572500247	0.23310884865991	0.135410655752806	0.297003492089289	0.0982869029564279	0.164119663031962	0.310715735293563	0.0473164183527186	0.160459378281115	0.279428579292321	0.122790258673846	0.153211583916965	0.153128125581335	0.183963531729852	0.163138490926587	MESO	9.45206125059427
TCGA-3U-A98J-01	0.3606823858764	0.207375056441489	0.130488549082745	0.253797864340329	0.151129540711991	0.148341017558759	0.259842708456418	-0.00599649192385084	0.13008134571631	0.236674821171745	0.129480300305513	0.176195301965429	0.172298323422606	0.175017594453561	0.173896361349248	MESO	8.86310157195212
TCGA-3X-AAV9-01	0.365545107821237	0.250428269151066	0.164851207641799	0.292122398173297	0.119607574084351	0.166764570071198	0.274879804332384	0.0418137208274833	0.124141902479553	0.336363427654007	0.14590823857485	0.160961232232794	0.144543464009123	0.216049392428971	0.155138292100083	CHOL	9.90150921253261
TCGA-3X-AAVA-01	0.270389771366351	0.198510418888002	0.0898960460048686	0.185986761731623	0.0705259108515958	0.131125800669566	0.224828227143824	-0.049894721005389	-0.0301485322139175	0.251769898017247	0.0712591198403364	0.0998800946237018	0.124124171072757	0.151968718387822	0.103813599814188	CHOL	6.89219694463116
TCGA-3X-AAVB-01	0.348964104689122	0.206237593004187	0.104918824001274	0.259880105443155	0.0667847943775688	0.120350444195653	0.245300884250721	-0.0162470352135316	0.0552781806389878	0.262696830529517	0.0955069924067071	0.137998856644848	0.150036989138417	0.153310755064242	0.129020034997724	CHOL	8.35441478353908
TCGA-3X-AAVC-01	0.338000600085795	0.202900485120127	0.135505320453317	0.143668892267536	0.143919622634499	0.146478705650917	0.257025212294909	-0.00762897148163295	0.0254179304605217	0.273543326677107	0.0825754687695325	0.1581086063727	0.15199828279215	0.176381247421072	0.156227417983342	CHOL	5.6294420171807
TCGA-3X-AAVE-01	0.389243636863742	0.230439342292269	0.1585124995641	0.221154678003934	0.148523996730408	0.164368948620637	0.275640666164745	0.0123665838134706	0.136844107047685	0.280963741225565	0.123663671948876	0.196635304349744	0.198870527882867	0.192466803395126	0.169739308460213	CHOL	7.448284453032
TCGA-3Z-A93Z-01	0.358464851167769	0.198533957519643	0.133590904889347	0.224821809338176	0.0667930845299923	0.151417306040453	0.246933876368089	0.00292022367092797	0.169397773253172	0.290573291529831	0.117604571430124	0.108944124303445	0.14163890069811	0.156933738249421	0.130114502165675	KIRC	7.95582249876775
TCGA-3Z-A93Z-01	0.358464851167769	0.198533957519643	0.133590904889347	0.224821809338176	0.0667930845299923	0.151417306040453	0.246933876368089	0.00292022367092797	0.169397773253172	0.290573291529831	0.117604571430124	0.108944124303445	0.14163890069811	0.156933738249421	0.130114502165675	KIPAN	7.95582249876775
TCGA-41-2571-01	0.24629608032822	0.128211274138864	0.0905687100529927	0.0117778618579895	-0.00766638205340394	0.158486888180775	0.256986705984497	-0.177799540940441	-0.163928606245694	0.150005867029063	0.0492389558332421	-0.0160349570086791	0.0300618712854615	0.112620466015039	0.0598435253611128	GBM	10.3910747590397
TCGA-41-2571-01	0.24629608032822	0.128211274138864	0.0905687100529927	0.0117778618579895	-0.00766638205340394	0.158486888180775	0.256986705984497	-0.177799540940441	-0.163928606245694	0.150005867029063	0.0492389558332421	-0.0160349570086791	0.0300618712854615	0.112620466015039	0.0598435253611128	GBMLGG	10.3910747590397
TCGA-41-2572-01	0.322495321217358	0.138675153357615	0.0983788225057189	0.108257088061459	0.0800299489402666	0.138438318357946	0.25630422211697	-0.115678658683139	-0.0716827805639776	0.205778224578392	0.0790444006677327	0.0596600739176713	0.156897321517094	0.122370082125628	0.103549085067572	GBMLGG	8.71344100458247
TCGA-41-2572-01	0.322495321217358	0.138675153357615	0.0983788225057189	0.108257088061459	0.0800299489402666	0.138438318357946	0.25630422211697	-0.115678658683139	-0.0716827805639776	0.205778224578392	0.0790444006677327	0.0596600739176713	0.156897321517094	0.122370082125628	0.103549085067572	GBM	8.71344100458247
TCGA-41-3915-01	0.356409978723021	0.1760482393326	0.131380647830817	0.255937673131867	-0.00604543257703701	0.157391695715598	0.310192517161875	-0.037824146505463	0.074371401108659	0.239046586093383	0.0992689692735667	0.0377990394876699	0.0749864936750439	0.137018929381298	0.115598709170454	GBMLGG	7.63726476811629
TCGA-41-3915-01	0.356409978723021	0.1760482393326	0.131380647830817	0.255937673131867	-0.00604543257703701	0.157391695715598	0.310192517161875	-0.037824146505463	0.074371401108659	0.239046586093383	0.0992689692735667	0.0377990394876699	0.0749864936750439	0.137018929381298	0.115598709170454	GBM	7.63726476811629
TCGA-41-4097-01	0.289388553471245	0.196859749863752	0.152352154354317	0.223960579108849	-0.00753300923200483	0.201034741727777	0.335803546646204	-0.0492278259265648	-0.0107591949045063	0.262696168680678	0.127688405677805	0.07051864689121	0.0868592805380872	0.156221901058857	0.130799361290547	GBM	9.6218322729365
TCGA-41-4097-01	0.289388553471245	0.196859749863752	0.152352154354317	0.223960579108849	-0.00753300923200483	0.201034741727777	0.335803546646204	-0.0492278259265648	-0.0107591949045063	0.262696168680678	0.127688405677805	0.07051864689121	0.0868592805380872	0.156221901058857	0.130799361290547	GBMLGG	9.6218322729365
TCGA-41-5651-01	0.250913542460787	0.124928638107369	0.0835785305492023	-0.0172060175003147	-0.0151208967380392	0.158495546784118	0.258991615832692	-0.18147139979864	-0.170354448141443	0.165716027189303	0.0374699085142483	-0.0103939695738204	0.025681071679358	0.118772531558418	0.0344891678869252	GBM	9.69174554529889
TCGA-41-5651-01	0.250913542460787	0.124928638107369	0.0835785305492023	-0.0172060175003147	-0.0151208967380392	0.158495546784118	0.258991615832692	-0.18147139979864	-0.170354448141443	0.165716027189303	0.0374699085142483	-0.0103939695738204	0.025681071679358	0.118772531558418	0.0344891678869252	GBMLGG	9.69174554529889
TCGA-43-2576-01	0.380706664887495	0.226205530066381	0.128893031214088	0.22540206385594	0.143439194889739	0.152168724898902	0.282358715691944	0.00864472226447037	0.112767383964126	0.301431768522512	0.114149478390662	0.114142042051568	0.162878485666362	0.169714562992633	0.164111501580686	LUSC	7.75668629135049
TCGA-43-2578-01	0.354667865102712	0.167100031448968	0.0881571166235985	0.200687278989097	0.0521278751695359	0.153612228833212	0.25560961726202	-0.0464810428761515	0.0540497953417626	0.220178771008429	0.0656357606679757	0.0615528435128158	0.0998237010065735	0.16287903017229	0.112572567384421	LUSC	9.48201886033699
TCGA-43-2581-01	0.375839414619734	0.272548586058366	0.17503854443215	0.310022687319488	0.124784969123061	0.232963507024818	0.325922922200995	0.12029001812727	0.143575632798522	0.297628921287174	0.168718412649067	0.166942238186766	0.165477400682657	0.209445816643779	0.204264111449349	LUSC	8.70346490994385
TCGA-43-3394-01	0.337014683363443	0.181213993575992	0.0811407902170182	0.169992951578172	0.0630775890431109	0.128030409392516	0.246312968035755	-0.0878559682026665	-0.0144715306025076	0.20122987728528	0.0737609007088477	0.113465233652108	0.113696855483549	0.168242780247107	0.113024033386357	LUSC	10.0113984719966
TCGA-43-3394-11	0.373143359355269	0.266225791491458	0.221051455949278	0.345966676347622	0.120970060084716	0.238421100767052	0.329483747273384	0.167397616479886	0.184937386543626	0.347907889792721	0.169173614669751	0.219654900290764	0.122183908806541	0.205688628393901	0.19093927660505	LUSC	9.09264492716039
TCGA-43-3394-11	0.373143359355269	0.266225791491458	0.221051455949278	0.345966676347622	0.120970060084716	0.238421100767052	0.329483747273384	0.167397616479886	0.184937386543626	0.347907889792721	0.169173614669751	0.219654900290764	0.122183908806541	0.205688628393901	0.19093927660505	LUAD	9.09264492716039
TCGA-43-3920-01	0.341446079342713	0.166574177876752	0.12455851484388	0.181417508692989	0.124843580069273	0.120189274325424	0.240840225810005	-0.0238762198720285	0.0795008250840525	0.210042799336658	0.0961451639499876	0.130122385147049	0.139057592929959	0.155579371530824	0.159918108961552	LUSC	8.62366222177394
TCGA-43-5668-01	0.396214250865178	0.271601756094526	0.183295051367607	0.186463105117579	0.0917755926335163	0.235245307336051	0.308961243197872	0.0517995147780664	0.133257567582845	0.316222825868191	0.15779821454462	0.120081200880211	0.185576400645973	0.224040877907494	0.171734820295743	LUSC	8.3145387049654
TCGA-43-5670-01	0.203970849447758	0.174423686248099	0.081189816271529	0.109465570819885	0.158343135474792	0.10260334584732	0.209910889916919	-0.118853779988688	-0.255541655778587	0.176518754147122	0.077437025195105	0.154689839631075	0.208117908440476	0.14084883316093	0.0997244193309292	LUSC	9.12259054418664
TCGA-43-5670-11	0.397113918819472	0.24028946493554	0.193310186521861	0.359587291199583	0.0871028639596344	0.216372576556978	0.314701608410173	0.118123260071797	0.189175677333801	0.335395411076811	0.157192644312994	0.155203066736243	0.124063111404738	0.199625314058463	0.152772797706354	LUSC	8.96289407714106
TCGA-43-5670-11	0.397113918819472	0.24028946493554	0.193310186521861	0.359587291199583	0.0871028639596344	0.216372576556978	0.314701608410173	0.118123260071797	0.189175677333801	0.335395411076811	0.157192644312994	0.155203066736243	0.124063111404738	0.199625314058463	0.152772797706354	LUAD	8.96289407714106
TCGA-43-6143-01	0.309497466546995	0.169202135870797	0.0890857398474353	0.0693457265446749	0.0805826218094769	0.128900807240825	0.257081824644405	-0.111810994502884	-0.0796375966005933	0.192194886530477	0.0466104615742313	0.0847257381154344	0.139651961183671	0.16462290171743	0.10517889969409	LUSC	10.6708852200449
TCGA-43-6143-11	0.402831260313267	0.332496348692468	0.230471342879643	0.390853005700681	0.132557041854216	0.259262901374478	0.348194571443096	0.16940385466549	0.26507745479028	0.371801984481081	0.201547909204271	0.19739408299214	0.130689197695625	0.235549903421128	0.195632645474308	LUAD	8.26469850169504
TCGA-43-6143-11	0.402831260313267	0.332496348692468	0.230471342879643	0.390853005700681	0.132557041854216	0.259262901374478	0.348194571443096	0.16940385466549	0.26507745479028	0.371801984481081	0.201547909204271	0.19739408299214	0.130689197695625	0.235549903421128	0.195632645474308	LUSC	8.26469850169504
TCGA-43-6647-01	0.37297478409727	0.268189138999782	0.171627054797072	0.262175108565325	0.142929272641405	0.206319611082902	0.320594759588104	0.108716015092175	0.110345712399499	0.281176748743397	0.167933470281749	0.192489940113706	0.157907972770858	0.230076502604532	0.215389419913053	LUSC	10.8008089632989
TCGA-43-6647-11	0.385744238758078	0.268772472345707	0.21171041884557	0.381535955832271	0.128473835828796	0.244000646793982	0.331679189802156	0.164425160015744	0.218924405173534	0.357661857653494	0.18381299813955	0.204322166547677	0.136726922104468	0.220029843979208	0.186398552929718	LUAD	8.91299603065022
TCGA-43-6647-11	0.385744238758078	0.268772472345707	0.21171041884557	0.381535955832271	0.128473835828796	0.244000646793982	0.331679189802156	0.164425160015744	0.218924405173534	0.357661857653494	0.18381299813955	0.204322166547677	0.136726922104468	0.220029843979208	0.186398552929718	LUSC	8.91299603065022
TCGA-43-6770-01	0.304557934578667	0.178194885861554	0.10056864640727	0.182591309593061	0.0659949658647776	0.16774135913496	0.264070228360252	-0.0387593326009893	-0.0332389280414596	0.220444727023049	0.0879633806149342	0.100853467427831	0.113760150709013	0.165564422167783	0.119090623082294	LUSC	9.73169784134654
TCGA-43-6771-01	0.326071182146445	0.227865895705505	0.123681168396676	0.191150705448701	0.15743090813308	0.179408265860324	0.289769709579523	0.0350485690305591	0.0120167020622217	0.23436236988956	0.119765260473993	0.185244364652447	0.219537985389701	0.202440560485832	0.17507467581012	LUSC	9.35220908047588
TCGA-43-6771-11	0.401897929088804	0.281824402912347	0.233033900372933	0.390251562676635	0.182088833197725	0.227903395370085	0.323414666288332	0.187250382031048	0.246379367049689	0.349003415074707	0.190704351371047	0.248039466282876	0.152561743917442	0.235269372114626	0.221916723164546	LUAD	8.86310157195212
TCGA-43-6771-11	0.401897929088804	0.281824402912347	0.233033900372933	0.390251562676635	0.182088833197725	0.227903395370085	0.323414666288332	0.187250382031048	0.246379367049689	0.349003415074707	0.190704351371047	0.248039466282876	0.152561743917442	0.235269372114626	0.221916723164546	LUSC	8.86310157195212
TCGA-43-6773-01	0.384027395723013	0.3151628033435	0.197701765110747	0.311159764892474	0.17942084077056	0.226839639580548	0.342145913163665	0.108223599291081	0.174333417205369	0.33013891574389	0.168794303394457	0.166735855865741	0.189043035818198	0.230760407993281	0.187608881725729	LUSC	7.59746848079497
TCGA-43-6773-11	0.390634442543638	0.280277057343629	0.232558067043841	0.408534861538713	0.174285646033851	0.233192089141457	0.336034008459776	0.16230937701081	0.216715423704218	0.368584563703276	0.195292800749706	0.23315274761474	0.201469726025257	0.207402945950015	0.2189470850107	LUAD	9.1924679557096
TCGA-43-6773-11	0.390634442543638	0.280277057343629	0.232558067043841	0.408534861538713	0.174285646033851	0.233192089141457	0.336034008459776	0.16230937701081	0.216715423704218	0.368584563703276	0.195292800749706	0.23315274761474	0.201469726025257	0.207402945950015	0.2189470850107	LUSC	9.1924679557096
TCGA-43-7656-01	0.361635254925534	0.293227128545707	0.166430627448527	0.133935415134872	0.120784143950075	0.239405625253199	0.32141019938157	-0.00454949736032462	0.0706812268952353	0.281612519195275	0.160862637566348	0.133210946090215	0.145840764396525	0.24019619324906	0.147401801580758	LUSC	10.2911518674308
TCGA-43-7657-01	0.331261950984675	0.184729651998038	0.107607310938753	0.0527270242095462	0.0449520367104378	0.148905455932491	0.252949501506786	-0.0609240789938798	0.00951157122817911	0.218322488267666	0.0696988707636313	0.0628276621210148	0.108757939118416	0.16890715118391	0.102225432789933	LUSC	10.5109890093907
TCGA-43-7657-11	0.39353973048249	0.254349292946598	0.197304536847174	0.374643192132717	0.0982657734179713	0.22787779484075	0.324591144072412	0.131803492047252	0.191544040340314	0.351189244472453	0.162324921961437	0.149020169442927	0.132903780936978	0.197785622901467	0.160503013933771	LUAD	9.21243400727962
TCGA-43-7657-11	0.39353973048249	0.254349292946598	0.197304536847174	0.374643192132717	0.0982657734179713	0.22787779484075	0.324591144072412	0.131803492047252	0.191544040340314	0.351189244472453	0.162324921961437	0.149020169442927	0.132903780936978	0.197785622901467	0.160503013933771	LUSC	9.21243400727962
TCGA-43-7658-01	0.368863686420221	0.170522114652644	0.105603999093825	0.00406314617138526	0.0853027500909044	0.148306251775773	0.271159495953468	-0.0943988954460895	0.00303295822807924	0.200012126178481	0.0998702045776714	0.0325101403377407	0.111591002795441	0.178294545245211	0.103756490302948	LUSC	9.66178220027094
TCGA-43-7658-11	0.389724991172894	0.222776436873251	0.175080146961963	0.313217407215262	0.118515974893099	0.213954641797762	0.307876843656648	0.0991538861162095	0.197469122718939	0.326684176133922	0.142378195721072	0.153682715627196	0.143205561320386	0.177619090266792	0.148849240495171	LUSC	8.5538440529385
TCGA-43-7658-11	0.389724991172894	0.222776436873251	0.175080146961963	0.313217407215262	0.118515974893099	0.213954641797762	0.307876843656648	0.0991538861162095	0.197469122718939	0.326684176133922	0.142378195721072	0.153682715627196	0.143205561320386	0.177619090266792	0.148849240495171	LUAD	8.5538440529385
TCGA-43-8115-01	0.407291177639347	0.25593350361267	0.181357588146782	0.2083666377811	0.0733029118413984	0.202661444490825	0.32026229706736	0.0318829650213635	0.129601700508417	0.296479506454779	0.144501453515432	0.137426092216648	0.145606324920553	0.236652277525939	0.183830476438894	LUSC	9.68175767913357
TCGA-43-8116-01	0.329794236274892	0.22512088154039	0.113087717676567	0.112785303666605	0.137257262278999	0.151798045110691	0.253553235088115	-0.0380301513329289	0.00581854299173429	0.223161832072664	0.112933607834823	0.133501903138097	0.191514865183135	0.185032354942593	0.157697873465694	LUSC	10.0113984719966
TCGA-43-8118-01	0.355796372022143	0.20844777125852	0.115889828566728	0.266481174207162	0.0932540949944075	0.161039488997536	0.291934840766758	0.0242414385722077	0.0623547386597317	0.256803503651269	0.107176289472172	0.120006388451515	0.1373055767732	0.172429185431541	0.141805767341177	LUSC	9.76166292040646
TCGA-43-A474-01	0.181424482778212	0.1819898940407	0.069518056866679	0.00633510477665767	0.0462541805321414	0.141970431992811	0.245979115402131	-0.113263468822396	-0.244232007416652	0.176073173822946	0.046287256738871	0.0982031022212496	0.118974083867429	0.15403679428287	0.102973434517319	LUSC	9.25236750380411
TCGA-43-A475-01	0.416308749148726	0.257218544538161	0.19008371068527	0.121982539367171	0.178432034872087	0.219878657099909	0.311230206826918	0.0506155832682878	0.158190754965788	0.25892680876565	0.18194244593321	0.172467287170326	0.17901683248539	0.250214979242299	0.200242198748239	LUSC	9.40213388670785
TCGA-43-A56U-01	0.414807168403024	0.343369945523832	0.193799026861423	0.282380800301136	0.156611396479933	0.225487478243035	0.326468833424655	0.120418070351316	0.211697241577235	0.3216758822487	0.187347265918855	0.193357151302549	0.181463515359841	0.258285993535324	0.182403408381343	LUSC	8.67353762587677
TCGA-43-A56V-01	0.29154525690865	0.210823097530736	0.103715022987607	0.152686084415544	0.0892537116430358	0.148604707616678	0.255516035959634	-0.0846112918219403	-0.0905258383113868	0.215301781147359	0.0995571265313146	0.131363115206886	0.135750623015068	0.175627702366207	0.107422995196109	LUSC	9.69174554529889
TCGA-44-2655-01	0.393966096327754	0.188525331712187	0.116838483090419	0.291472253433885	0.110755005544172	0.137297788492749	0.231984281419854	0.0166382262195246	0.1162733176167	0.250622636383501	0.100236167958361	0.145252174601578	0.162633791306219	0.132045478214387	0.111710990004836	LUAD	8.21486391499952
TCGA-44-2655-11	0.371171108377598	0.217849106334551	0.168162338883136	0.31919555518338	0.0789091277449348	0.207156593302033	0.301770787896689	0.082777563696295	0.13478396901213	0.327713431660587	0.136016302474342	0.149639409321488	0.139115851713893	0.177867965377417	0.128522865548908	LUAD	9.4720328927323
TCGA-44-2655-11	0.371171108377598	0.217849106334551	0.168162338883136	0.31919555518338	0.0789091277449348	0.207156593302033	0.301770787896689	0.082777563696295	0.13478396901213	0.327713431660587	0.136016302474342	0.149639409321488	0.139115851713893	0.177867965377417	0.128522865548908	LUSC	9.4720328927323
TCGA-44-2656-01	0.418231646773067	0.268649570451072	0.176542721490423	0.282419124653515	0.152926486872808	0.199487842526304	0.305560951778449	0.0946900557668012	0.206223535617651	0.310241444876303	0.172115334403447	0.163773218761813	0.187483256508622	0.214535064655357	0.212361979431271	LUAD	6.35770017259427
TCGA-44-2657-01	0.441430401828721	0.327829123958862	0.197117146051259	0.299002110051388	0.147670250756334	0.232022786465884	0.317911019418528	0.152398238818217	0.243025357792481	0.334900642566817	0.195608189670768	0.163505260526289	0.192887252803186	0.242967957897236	0.208696519506454	LUAD	8.46409114480462
TCGA-44-2657-11	0.423788442181066	0.356122458922496	0.242716990682339	0.356391531571415	0.140790901958607	0.271530483952883	0.35011312879696	0.218175407009351	0.260989769767759	0.369383570663643	0.204881675024622	0.183936424084649	0.163578168705617	0.255623140361097	0.200403451403127	LUSC	8.51395197609013
TCGA-44-2657-11	0.423788442181066	0.356122458922496	0.242716990682339	0.356391531571415	0.140790901958607	0.271530483952883	0.35011312879696	0.218175407009351	0.260989769767759	0.369383570663643	0.204881675024622	0.183936424084649	0.163578168705617	0.255623140361097	0.200403451403127	LUAD	8.51395197609013
TCGA-44-2659-01	0.411755786867524	0.231784241487356	0.135028661201694	0.227812426422228	0.140634309823981	0.202223432426492	0.278668362631386	0.0296863045929281	0.153468787437715	0.293749002099669	0.14313141165996	0.148137469827248	0.195135587395684	0.198040865158399	0.177370723834797	LUAD	5.99283410827296
TCGA-44-2661-01	0.413861332486233	0.257933556177173	0.186623564745698	0.348450698828723	0.19746297866932	0.206495305032285	0.283627420756459	0.148307754170224	0.234775453381146	0.297621341824238	0.176066262731715	0.219131646412307	0.213089386698048	0.205830154261767	0.231548115506307	LUAD	7.76664021188695
TCGA-44-2661-11	0.391874136552156	0.252738410144391	0.204603240158977	0.358889054841921	0.100481226251781	0.228584414412428	0.327121361676399	0.126593478074992	0.183070712655213	0.347935648754784	0.16436386989326	0.166559302953794	0.142514783648141	0.204314301420131	0.186451647559314	LUAD	8.79325559796693
TCGA-44-2661-11	0.391874136552156	0.252738410144391	0.204603240158977	0.358889054841921	0.100481226251781	0.228584414412428	0.327121361676399	0.126593478074992	0.183070712655213	0.347935648754784	0.16436386989326	0.166559302953794	0.142514783648141	0.204314301420131	0.186451647559314	LUSC	8.79325559796693
TCGA-44-2662-01	0.380124387094817	0.261152763301626	0.157271519970321	0.273875936954446	0.119377831622325	0.205414789761233	0.33140973081029	0.0903939081069459	0.167295761865936	0.309479272192233	0.156130609523378	0.207717957633911	0.160222894352791	0.192352761940888	0.197474905114046	LUAD	7.31906317597605
TCGA-44-2662-11	0.389666622956772	0.261872815257134	0.226669236519838	0.368894679703224	0.166349131724108	0.242455959632113	0.332870769482538	0.169622880651492	0.225882022624502	0.355080794957386	0.180806412915471	0.248096897844683	0.147450417163172	0.220539834994809	0.209861839192591	LUSC	9.30228692181775
TCGA-44-2662-11	0.389666622956772	0.261872815257134	0.226669236519838	0.368894679703224	0.166349131724108	0.242455959632113	0.332870769482538	0.169622880651492	0.225882022624502	0.355080794957386	0.180806412915471	0.248096897844683	0.147450417163172	0.220539834994809	0.209861839192591	LUAD	9.30228692181775
TCGA-44-2665-01	0.408009129849022	0.204982408534182	0.127721204051403	0.296890864517774	0.0979952207283228	0.152649530198324	0.285477700811967	0.0585449552508776	0.162933422428973	0.277151156540604	0.127149962930017	0.139457052009486	0.163752823768651	0.15717813792737	0.152334545591246	LUAD	8.56381753522509
TCGA-44-2665-11	0.375429456700509	0.233616738206283	0.174397739246677	0.377815301090947	0.0968484844072305	0.219935372326691	0.316869873832054	0.0953194292581275	0.179212558971064	0.332174465495502	0.143481825164714	0.159676587413332	0.133556892165121	0.188327277033143	0.15624994634997	LUAD	9.09264492716039
TCGA-44-2665-11	0.375429456700509	0.233616738206283	0.174397739246677	0.377815301090947	0.0968484844072305	0.219935372326691	0.316869873832054	0.0953194292581275	0.179212558971064	0.332174465495502	0.143481825164714	0.159676587413332	0.133556892165121	0.188327277033143	0.15624994634997	LUSC	9.09264492716039
TCGA-44-2666-01	0.360260813748177	0.17747596109056	0.0992651066824586	0.235169691237486	0.0912995034995771	0.167580820765901	0.242333321997169	-0.018238897147626	0.0241689810047474	0.234186455252912	0.0825389273471454	0.127067220973269	0.176573843090708	0.141410163157985	0.112133052504713	LUAD	8.1351407523665
TCGA-44-2668-01	0.414463523128797	0.270665928787272	0.192171149171971	0.276335126075605	0.204845939393745	0.202373372739043	0.322390918843694	0.134417425581646	0.168319236491722	0.303673501245738	0.18140355095862	0.253207949414814	0.227869344235555	0.242506497094973	0.2572032665547	LUAD	9.23240052544526
TCGA-44-2668-11	0.396896310038515	0.282684130215456	0.211647041205688	0.39553979458581	0.154476267705764	0.23589300963795	0.33088281417196	0.17695229635693	0.233111973908573	0.34372747804887	0.180119275651733	0.221874366747365	0.14526196804678	0.220449204317582	0.203462223538681	LUAD	8.35441478353908
TCGA-44-2668-11	0.396896310038515	0.282684130215456	0.211647041205688	0.39553979458581	0.154476267705764	0.23589300963795	0.33088281417196	0.17695229635693	0.233111973908573	0.34372747804887	0.180119275651733	0.221874366747365	0.14526196804678	0.220449204317582	0.203462223538681	LUSC	8.35441478353908
TCGA-44-3396-01	0.407218175947155	0.254576751893727	0.192204891088767	0.297317641776843	0.165353461914432	0.191586206568135	0.302099018317444	0.093868220157832	0.189791515418921	0.314577318361289	0.153842375752768	0.235270870897141	0.202172673687389	0.208619525698241	0.224869098754966	LUAD	8.42420599504123
TCGA-44-3396-11	0.399386603340803	0.281433324913629	0.223598420445249	0.3731868235008	0.121406129688413	0.244403437890417	0.335984361875517	0.168791570329112	0.231445708662913	0.369174047819685	0.180946043254705	0.196938300083417	0.133591327727763	0.226466229879599	0.193436135191583	LUSC	9.58188375152447
TCGA-44-3396-11	0.399386603340803	0.281433324913629	0.223598420445249	0.3731868235008	0.121406129688413	0.244403437890417	0.335984361875517	0.168791570329112	0.231445708662913	0.369174047819685	0.180946043254705	0.196938300083417	0.133591327727763	0.226466229879599	0.193436135191583	LUAD	9.58188375152447
TCGA-44-3398-01	0.379543303979711	0.201074623776766	0.138089857273505	0.333680707889616	0.166402484736602	0.16831387863335	0.263284713727259	0.132430441137569	0.198546986714309	0.282655451908764	0.134774025635924	0.195686322318458	0.168245328560717	0.151518465623116	0.176362174912172	LUAD	7.5079479063862
TCGA-44-3398-11	0.3918867150388	0.242707759605364	0.201880247622166	0.35351643504953	0.112662374870044	0.222334360307647	0.318620446347051	0.113532655225711	0.196109742007694	0.349876908773891	0.174840549433367	0.16406504697983	0.147508736717418	0.194331233785484	0.171988953317813	LUAD	9.02277629772114
TCGA-44-3398-11	0.3918867150388	0.242707759605364	0.201880247622166	0.35351643504953	0.112662374870044	0.222334360307647	0.318620446347051	0.113532655225711	0.196109742007694	0.349876908773891	0.174840549433367	0.16406504697983	0.147508736717418	0.194331233785484	0.171988953317813	LUSC	9.02277629772114
TCGA-44-3918-01	0.419170076614458	0.263005192876509	0.17942282043819	0.272313425845071	0.208823701404291	0.191273466431623	0.309026625283337	0.120934541822415	0.24128467345609	0.297283560900347	0.173841945266554	0.194299822822455	0.198677527426534	0.210879611658346	0.246292750061853	LUAD	7.01122725542325
TCGA-44-3919-01	0.413718434309607	0.248610546178994	0.156699273535829	0.306636937228135	0.113006026941886	0.197794624774219	0.295908274853748	0.0732832528974549	0.177434653020698	0.281459047501016	0.151856289489064	0.137654788260503	0.20480234971201	0.200931808798394	0.19376786851227	LUAD	8.67353762587677
TCGA-44-4112-01	0.362586023030758	0.209211338076986	0.103669692776405	0.240413227892574	0.0905498520206609	0.162439406220624	0.255154298455775	-0.00378040179002248	0.114432073498273	0.242210204720559	0.111419071884248	0.11687261885292	0.153882429324958	0.155352513875387	0.158978259071555	LUAD	7.5676249954713
TCGA-44-5643-01	0.332394396249109	0.208206005281091	0.113453838528092	0.0833121243395812	0.0929197661312942	0.159571904111459	0.255360750770873	-0.0558471066496434	0.036965191358551	0.194167815033164	0.0925359714492439	0.112004628415271	0.159513985563973	0.206142254267419	0.114584500646653	LUAD	10.0713415304864
TCGA-44-5644-01	0.239676190611078	0.137532560680324	0.054168269808549	0.163609067087355	0.0616037771998898	0.107299337290417	0.211550168548771	-0.11770554202738	-0.157313020714432	0.185645484800388	0.0225608824450177	0.0769842470544315	0.130164710362724	0.117763341506264	0.0846862861429183	LUAD	7.18991484621344
TCGA-44-5645-01	0.412450804291118	0.271527017735989	0.168333906329967	0.312423491079356	0.100021166952858	0.214256803844057	0.293508441064244	0.111583373921353	0.204977237509884	0.311746613168033	0.156762373229864	0.179173772894401	0.167283960954478	0.221601511918966	0.158776515778258	LUAD	10.0313792280195
TCGA-44-5645-11	0.381592404113568	0.239064244711773	0.1856173268154	0.311265128297562	0.0924896065165745	0.226162001589492	0.315397118154885	0.10509133467161	0.165731546398448	0.347252984999089	0.162472054364226	0.140312563958436	0.154462257354405	0.192806371986359	0.143668974151384	LUSC	8.88305891693057
TCGA-44-5645-11	0.381592404113568	0.239064244711773	0.1856173268154	0.311265128297562	0.0924896065165745	0.226162001589492	0.315397118154885	0.10509133467161	0.165731546398448	0.347252984999089	0.162472054364226	0.140312563958436	0.154462257354405	0.192806371986359	0.143668974151384	LUAD	8.88305891693057
TCGA-44-6144-11	0.400796259190967	0.247847388719535	0.199801456505977	0.33460541921249	0.120656606408136	0.22777010932754	0.325772569826332	0.12721790510978	0.213018335289133	0.344512525238175	0.168546606190695	0.17671721996834	0.148193633961373	0.199806465458923	0.176329700614235	LUAD	9.05271921615093
TCGA-44-6144-11	0.400796259190967	0.247847388719535	0.199801456505977	0.33460541921249	0.120656606408136	0.22777010932754	0.325772569826332	0.12721790510978	0.213018335289133	0.344512525238175	0.168546606190695	0.17671721996834	0.148193633961373	0.199806465458923	0.176329700614235	LUSC	9.05271921615093
TCGA-44-6145-01	0.425778341740513	0.269799757997133	0.172732284995046	0.301505258692423	0.140245995633782	0.201116372653383	0.309787978219266	0.0908849926927165	0.196423370889728	0.309254315960855	0.156503741677225	0.155854587692664	0.190631968346921	0.22386934192849	0.189039294601453	LUAD	7.25944679324657
TCGA-44-6145-11	0.388081436151373	0.25445865192582	0.199605735804503	0.382099890717696	0.138105776822011	0.221829618425949	0.308955627940831	0.138410017802372	0.216094215266189	0.328579276734341	0.16859953845339	0.208802603458264	0.130885552719638	0.20620316660628	0.176176393710317	LUAD	7.9757424980281
TCGA-44-6145-11	0.388081436151373	0.25445865192582	0.199605735804503	0.382099890717696	0.138105776822011	0.221829618425949	0.308955627940831	0.138410017802372	0.216094215266189	0.328579276734341	0.16859953845339	0.208802603458264	0.130885552719638	0.20620316660628	0.176176393710317	LUSC	7.9757424980281
TCGA-44-6146-01	0.267015692187133	0.192976742661152	0.0994758082729775	0.206830618504658	0.118655792871921	0.151355245548449	0.263948039174539	-0.0609152073257748	-0.00830443814269135	0.237981898037727	0.0774188551444983	0.124232903242641	0.175124339217863	0.150162035056097	0.10932033142378	LUAD	9.21243400727962
TCGA-44-6146-11	0.393748503676636	0.253868526611745	0.207963648997213	0.335035934761307	0.124685131727616	0.224735548448465	0.319903804014355	0.136694864149626	0.201056453683125	0.340813109879096	0.167453876404748	0.185746037471054	0.14411234492204	0.22281102414695	0.1830372448268	LUAD	8.88305891693057
TCGA-44-6146-11	0.393748503676636	0.253868526611745	0.207963648997213	0.335035934761307	0.124685131727616	0.224735548448465	0.319903804014355	0.136694864149626	0.201056453683125	0.340813109879096	0.167453876404748	0.185746037471054	0.14411234492204	0.22281102414695	0.1830372448268	LUSC	8.88305891693057
TCGA-44-6147-01	0.389270845359456	0.255184531125713	0.149652429671972	0.290901945430464	0.0656439076168088	0.190921340219464	0.28682630964173	0.048266802959963	0.121329063761524	0.31343325545183	0.12095631736851	0.104448864031221	0.159023420118128	0.189570241005249	0.136660637578617	LUAD	8.9928345763664
TCGA-44-6147-11	0.377086213634527	0.261427684585712	0.202198123154634	0.360192447905478	0.14523015427298	0.216660668903397	0.312318001177394	0.168002107375789	0.189207009096217	0.338191043901071	0.177507101614244	0.236847387281669	0.156454971576679	0.222643741621014	0.185225208452486	LUSC	9.32225546168747
TCGA-44-6147-11	0.377086213634527	0.261427684585712	0.202198123154634	0.360192447905478	0.14523015427298	0.216660668903397	0.312318001177394	0.168002107375789	0.189207009096217	0.338191043901071	0.177507101614244	0.236847387281669	0.156454971576679	0.222643741621014	0.185225208452486	LUAD	9.32225546168747
TCGA-44-6148-01	0.359494496982537	0.21200096435864	0.131780743428308	0.266849585353321	0.0227162305067834	0.183819526353071	0.267989460876268	0.0262967990460918	0.142146433278128	0.2748097780565	0.102511804767104	0.0972595671024644	0.0916419166147256	0.154484594621461	0.107282500007586	LUAD	9.27233493604136
TCGA-44-6148-11	0.383085603514564	0.224909371163005	0.167761902648703	0.322002281107461	0.0493400534712315	0.207228856445974	0.3004843224293	0.0937425487529932	0.144358699205272	0.331316495141515	0.135112672041109	0.126816982599804	0.122969930931877	0.174919019676759	0.132976029949612	LUSC	8.91299603065022
TCGA-44-6148-11	0.383085603514564	0.224909371163005	0.167761902648703	0.322002281107461	0.0493400534712315	0.207228856445974	0.3004843224293	0.0937425487529932	0.144358699205272	0.331316495141515	0.135112672041109	0.126816982599804	0.122969930931877	0.174919019676759	0.132976029949612	LUAD	8.91299603065022
TCGA-44-6774-01	0.343350302478063	0.23198319491638	0.16095774119337	0.30104978813211	0.0796251860346858	0.172978546067505	0.308222940397301	0.050042788792647	0.111743856599915	0.316819262547991	0.114872774343023	0.135268054328839	0.142248774987355	0.175021042562164	0.162601298198571	LUAD	9.08266330711311
TCGA-44-6775-01	0.394329604836132	0.255174899461078	0.170100761311702	0.30118568544164	0.0692741017515808	0.184914325739966	0.316026896376998	0.059404186476926	0.184487517486568	0.303887490259178	0.138563975051746	0.15114906959436	0.157282128582274	0.188369581073849	0.167867797282891	LUAD	8.67353762587677
TCGA-44-6776-01	0.325996703665257	0.170471853596052	0.0949298535670381	0.179164173390401	0.0773725895678423	0.16371171977341	0.225347297139903	-0.0669384401281305	0.0119431120139866	0.221092717094212	0.0550115517096244	0.0992510093656308	0.126508987909661	0.137823934073788	0.0876409933183441	LUAD	8.22483037366645
TCGA-44-6776-11	0.379809684500779	0.209740645789118	0.166112863086646	0.30203370488221	0.0884132113987278	0.20200765739477	0.288817783908519	0.0736239680342731	0.154033160239142	0.310852863794291	0.129578924200976	0.176582434453781	0.121671782269704	0.183481590533124	0.127715712367279	LUAD	9.26235116357923
TCGA-44-6776-11	0.379809684500779	0.209740645789118	0.166112863086646	0.30203370488221	0.0884132113987278	0.20200765739477	0.288817783908519	0.0736239680342731	0.154033160239142	0.310852863794291	0.129578924200976	0.176582434453781	0.121671782269704	0.183481590533124	0.127715712367279	LUSC	9.26235116357923
TCGA-44-6777-01	0.423236172510364	0.305784740230893	0.215903354779724	0.357327080073431	0.0820690258614685	0.24037820799909	0.35130307722661	0.155809346577912	0.262948271318899	0.347544695129599	0.185573711862037	0.166234457065386	0.145906248348984	0.20829759862705	0.228820210917153	LUAD	7.54773115174744
TCGA-44-6777-11	0.392466008021082	0.271290228953129	0.215975653059768	0.367969790833815	0.106351946073506	0.235524032464266	0.328329569580307	0.138795713255578	0.18272825767555	0.351245855711323	0.180570023710869	0.153976449539791	0.14868713886228	0.20208473080514	0.182164766170041	LUSC	8.82318867271602
TCGA-44-6777-11	0.392466008021082	0.271290228953129	0.215975653059768	0.367969790833815	0.106351946073506	0.235524032464266	0.328329569580307	0.138795713255578	0.18272825767555	0.351245855711323	0.180570023710869	0.153976449539791	0.14868713886228	0.20208473080514	0.182164766170041	LUAD	8.82318867271602
TCGA-44-6778-01	0.419810006390019	0.311670346231939	0.240659280645835	0.321082668739336	0.170391422485863	0.246415917666106	0.33764184906151	0.148967621601816	0.213738699397471	0.335408651141011	0.184862675637759	0.17179346120183	0.143396166287424	0.247581568408088	0.21768626514496	LUAD	8.01558577270943
TCGA-44-6778-11	0.398841578931387	0.278494682328369	0.257437924005623	0.359744050060638	0.210004858176375	0.237030861353145	0.332880465224634	0.193614963735725	0.224352443065952	0.364807634209255	0.194576246468011	0.263487071455677	0.179281332685884	0.238448230257797	0.236254777796871	LUAD	9.18248510692294
TCGA-44-6778-11	0.398841578931387	0.278494682328369	0.257437924005623	0.359744050060638	0.210004858176375	0.237030861353145	0.332880465224634	0.193614963735725	0.224352443065952	0.364807634209255	0.194576246468011	0.263487071455677	0.179281332685884	0.238448230257797	0.236254777796871	LUSC	9.18248510692294
TCGA-44-6779-01	0.41254325381247	0.261709371021811	0.172160320858605	0.264884240768153	0.169840638423954	0.214760281827311	0.320781558472892	0.0798505179187915	0.175897764798139	0.306286911000451	0.191596260945108	0.175347495620878	0.225434071779983	0.231535707404089	0.236687387250287	LUAD	7.67706659837199
TCGA-44-7659-01	0.352702311496156	0.214616241176904	0.098966375325308	0.253743111844867	0.11777781532286	0.179066758500129	0.223191540638359	-0.0230436118010899	0.058992071275885	0.23747647874449	0.108577784405502	0.15349591080622	0.185603415263171	0.164806756712944	0.142164320559518	LUAD	6.76334173742217
TCGA-44-7660-01	0.343479818901043	0.195878404063716	0.104303462316776	0.111608508137792	0.107675606556614	0.158002237763386	0.266945969113837	-0.082378159065578	0.00198196662324332	0.23017794276572	0.0908189382828255	0.0840473512016842	0.109556427720097	0.157330175495064	0.101275064414508	LUAD	9.74168612035036
TCGA-44-7661-01	0.410232348982881	0.255313237987029	0.187324547496293	0.313070459771894	0.148109851884174	0.197792555453802	0.308557570042615	0.0881109836318702	0.174289290946684	0.314573799142607	0.151503765020726	0.188562113788763	0.195803279185861	0.207042462863649	0.19026960464675	LUAD	8.12517644505499
TCGA-44-7662-01	0.348565096748774	0.210937955761119	0.138406596551426	0.247823637489943	0.114746519724187	0.161096243106838	0.299049858532539	0.0142893301697973	0.0413277273446567	0.301443558395832	0.105067304083239	0.144680392340474	0.18275238128468	0.164835514744288	0.159178699754845	LUAD	8.47406292495817
TCGA-44-7667-01	0.264269288600882	0.171371633162217	0.102598218898665	0.0361006785678657	0.0901711655481901	0.152663485299851	0.248114493179145	-0.0892072484933981	-0.0870248824638436	0.215435893225628	0.045588711738802	0.0574206439589693	0.11914241450132	0.120609223104	0.102182935466224	LUAD	5.18034536300173
TCGA-44-7669-01	0.368100102852202	0.21472226500771	0.139706897725705	0.207563854525561	0.0939377489263244	0.170780414394013	0.283782829068473	-0.017596552490561	0.0692292730273892	0.256558711773738	0.0987298882940756	0.0830017907186283	0.149204872765872	0.170034405276437	0.135309455646586	LUAD	8.4142352071513
TCGA-44-7670-01	0.352520082554361	0.201643171884895	0.0857316040227371	0.196867793968706	0.073232430745415	0.14089824979113	0.23221440369119	-0.0588921007907303	0.0408499034433148	0.254961857600713	0.0820318959482081	0.111108146034765	0.140715445169598	0.163457316376528	0.107770402251966	LUAD	9.83158420439294
TCGA-44-7671-01	0.311649452235438	0.180229314311606	0.086847385284114	0.270152341759257	0.080568073935096	0.156148857151927	0.234731432752026	-0.0698397313373277	-0.0171429704368471	0.226398154097452	0.0597356075052057	0.0732899838607436	0.124675751755973	0.131960643348939	0.0876962269713955	LUAD	7.57757246376511
TCGA-44-7672-01	0.414194939294403	0.285060777165213	0.185239479790685	0.310901447638996	0.126045447951026	0.190506366357996	0.312564290149981	0.101667567923821	0.197317963957816	0.318538899989047	0.185716005102862	0.127540016691887	0.177172378463288	0.196886009289638	0.180358160252572	LUAD	8.4142352071513
TCGA-44-8117-01	0.316733475271221	0.15591977511098	0.0967991924807021	0.22194199189029	0.0749064098327666	0.15391951437816	0.247847202503941	-0.034083804193758	0.0219791316330302	0.257217728520266	0.0806392604119098	0.110385203523259	0.151183628745638	0.152248300659021	0.144870797548825	LUAD	8.53389764149629
TCGA-44-8119-01	0.336613413671903	0.212334511366318	0.129006634423545	0.297019603555391	0.0922926533719552	0.151682517419083	0.285269967910688	0.0471050851747297	0.0785988242425528	0.274041586563283	0.0873266497060497	0.104071249929987	0.143615405790476	0.155475897396388	0.155542089086757	LUAD	8.05543331671743
TCGA-44-8120-01	0.336718259176724	0.202319367490498	0.119158986803424	0.25596924819618	0.0349080081322725	0.170815209551539	0.262066872615001	-0.00308115689920401	0.0422997891012689	0.286653097912204	0.0997121716886793	0.112262972237633	0.138211401175436	0.169365161717986	0.103990634025664	LUAD	7.35881609862643
TCGA-44-A479-01	0.390536002236431	0.27257117744666	0.184833311584263	0.332539695742176	0.155936805860343	0.211582032752192	0.307133208061398	0.0908625303953863	0.173151992360965	0.294993064320366	0.154450786010741	0.148810592956679	0.194702779881702	0.215178910328013	0.186356710090754	LUAD	7.98570290999284
TCGA-44-A47A-01	0.426159292812044	0.207260986047687	0.11669995951978	0.227099813195669	0.173875926358758	0.188457979184652	0.263386318815017	0.0464445668619795	0.156803328175272	0.263181215249952	0.136962398998981	0.153884831290226	0.197231608387295	0.178005343059525	0.162203480464952	LUAD	8.94293443589355
TCGA-44-A47B-01	0.33829788780912	0.20096734863718	0.123141401234992	0.243285509774895	0.0894308559864473	0.165911761748384	0.237708241591806	0.0075730707982415	0.0517606696626493	0.245809489752952	0.107567711179136	0.120926762889405	0.168791140365796	0.19638530982564	0.148385495286089	LUAD	8.374354095534
TCGA-44-A47G-01	0.426824652392281	0.274904725440166	0.177293529479002	0.319573057179425	0.113354431631905	0.203299059901516	0.305621311140611	0.110287352185597	0.228695191552667	0.313487657668584	0.174520123258257	0.184775970039324	0.184183069831947	0.221096936234423	0.192218740836202	LUAD	7.21971148683644
TCGA-44-A4SS-01	0.392640862585242	0.238859550576355	0.161880252352286	0.2823554208751	0.160399007285614	0.174431808062117	0.30330714413782	0.0455574690294369	0.131546139367481	0.289536872376483	0.144747190726051	0.187803238662623	0.218415051988832	0.208010515236611	0.203261583981952	LUAD	8.09528501418504
TCGA-44-A4SU-01	0.382278055335514	0.233833828884315	0.11576014265671	0.20949949395969	0.0579080007682133	0.167993736144474	0.266315318601428	-0.0113543637102291	0.0833608095537048	0.292856088444883	0.112824963318971	0.11694488128341	0.154298533017385	0.173082808516511	0.140377150328767	LUAD	10.0513602487285
TCGA-46-3765-01	0.338168963333539	0.203198290583495	0.0829676501535608	0.220282139832473	0.0899123905187757	0.123709004086003	0.252837431626705	-0.0432914024400889	0.0498961321167984	0.209677029460803	0.0874255046105702	0.0871057772156606	0.142268632748158	0.159363744009485	0.125471081197712	LUSC	8.49400706707733
TCGA-46-3766-01	0.406356723907213	0.282553956859328	0.201522351873077	0.344609188619179	0.114765587139944	0.21267136766768	0.316628951410585	0.142549237679038	0.208351413953981	0.328789535155911	0.173410230223753	0.154692980480797	0.160329579102454	0.212970876928536	0.208799199145442	LUSC	9.42210453027594
TCGA-46-3767-01	0.376171781821597	0.265669724211741	0.177598708214923	0.313835654445913	0.0978113056252306	0.191759043421398	0.300305472144731	0.091803592272104	0.169461884009091	0.313541734123187	0.155525710388357	0.169033382512081	0.133598934789139	0.213275908239958	0.171903023107389	LUSC	8.87308017068376
TCGA-46-3768-01	0.329905798567559	0.182955514070322	0.0848990767121605	0.114259002934326	0.0461114313700976	0.13830366917622	0.285701188904103	-0.0925550020789727	-0.00468098120563167	0.195806391408293	0.0675080568287885	0.0501283067176816	0.106633497734076	0.150588982448492	0.124053126552897	LUSC	9.50199108526089
TCGA-46-3769-01	0.416145971450446	0.196218491172681	0.12883508304848	0.23795304831185	0.11975047441346	0.143527233176152	0.289746434916912	0.0448398913724481	0.131563906043641	0.241421653199972	0.133645803852085	0.149104747129892	0.189390057792501	0.173143382561562	0.179837922562708	LUSC	8.11521238511351
TCGA-46-6025-01	0.292987366860282	0.173609797877054	0.0918415054735501	0.168290577239781	0.113710852681455	0.12545699023705	0.249008650950723	-0.0624157619440678	-0.0398133276332287	0.196101128161109	0.0687591374424607	0.104327460478243	0.164822649001062	0.157028096647232	0.125392670830524	LUSC	9.18248510692294
TCGA-46-6026-01	0.269647548669355	0.14563813384984	0.0384926630141492	0.0351300180140338	0.0708274696346549	0.0989017330723321	0.193685215321978	-0.126709695803141	-0.0971307662855997	0.158524643074453	0.0469697384010537	0.0537042816252882	0.106799790739316	0.158572421295352	0.0460783763045733	LUSC	6.94178316391036
TCGA-49-4486-01	0.348834724475499	0.139866196189947	0.0588643421875389	0.165749820232341	0.106705140675456	0.117231193402042	0.184953922472263	-0.112965876838702	0.0199525792141256	0.160128568430759	0.0337603437091438	0.0970715640977791	0.135938606805788	0.0985276274675266	0.0698195401527937	LUAD	7.9757424980281
TCGA-49-4487-01	0.415707655506636	0.289003828094444	0.168508365143941	0.25280800784307	0.122217266365527	0.199687284511425	0.308226985979703	0.0860578222340645	0.154396807827958	0.299550975203381	0.152953401630299	0.116083287293524	0.127566802116723	0.230318762306749	0.15533191827863	LUAD	8.1351407523665
TCGA-49-4488-01	0.401661765605688	0.212184601284884	0.101093029145333	0.151305956045376	0.144369833099427	0.142719346983704	0.231637099459754	-0.0196263380160091	0.0942475511454438	0.247673944289235	0.134549924536328	0.120605343069874	0.178648168402099	0.162886167810527	0.181514638235484	LUAD	7.46817072088047
TCGA-49-4490-01	0.390764466374398	0.199465351919064	0.0974908123960363	0.218778961093658	0.0915720046780498	0.12887719802988	0.24320864683153	-0.0347539279055565	0.0926892762864549	0.275412073602671	0.0985770726969645	0.114729279708307	0.158237551107874	0.14943497320443	0.123803407139652	LUAD	8.14510530535148
TCGA-49-4490-11	0.394379717310109	0.201171065052481	0.151005706795218	0.345935329074231	0.142786178960739	0.183353321713108	0.269329176812651	0.111037238298183	0.188146453120495	0.305735932083918	0.141397116531689	0.169611844542673	0.146790972028804	0.160156518083674	0.165293176831194	LUSC	7.91598585236476
TCGA-49-4490-11	0.394379717310109	0.201171065052481	0.151005706795218	0.345935329074231	0.142786178960739	0.183353321713108	0.269329176812651	0.111037238298183	0.188146453120495	0.305735932083918	0.141397116531689	0.169611844542673	0.146790972028804	0.160156518083674	0.165293176831194	LUAD	7.91598585236476
TCGA-49-4494-01	0.383232614115342	0.177283870868237	0.102518538135972	0.279173739744303	0.189957451507092	0.128135620818197	0.234839059799998	0.00434651932712048	0.088502137925156	0.235505678412456	0.102855009818348	0.112349431448954	0.204555508776072	0.130303096748166	0.177223845787033	LUAD	8.87308017068376
TCGA-49-4501-01	0.396496638010808	0.224821953961346	0.125108443687307	0.244009942084444	0.096824781296152	0.167135854688154	0.256585271911651	0.0243707874567786	0.148982243428808	0.297497176562789	0.117836714717572	0.135705518039266	0.1707496455152	0.160968948490854	0.148965949527904	LUAD	9.56191003031625
TCGA-49-4505-01	0.414893135921375	0.246405923316036	0.152615719817156	0.314857364544008	0.135961453429882	0.17995989185819	0.27185621517946	0.0645149941168868	0.192118944436113	0.294337711645184	0.144426513320104	0.171888915670412	0.201986269407015	0.186433498270726	0.195460634207036	LUAD	7.53778478133678
TCGA-49-4506-01	0.369322009563154	0.178462928008439	0.0949003444182713	0.168042588737104	0.196742452166885	0.122943742419593	0.202326697439343	0.019514949297265	0.0709330857094111	0.214129003085767	0.112276321922667	0.153569312905168	0.197431407566176	0.144765318164712	0.156077392703065	LUAD	5.08319815190643
TCGA-49-4507-01	0.417464520994545	0.184138914145449	0.112024293228843	0.208788977551666	0.205443050618632	0.10361038072067	0.22142082095927	0.0146268775892753	0.138993245336651	0.229922807390077	0.142735877654628	0.142656019717037	0.196155108163941	0.173864845864078	0.153100291638587	LUAD	7.37869508981128
TCGA-49-4510-01	0.338707484996269	0.175573431260107	0.0726612538491384	0.277320789509136	0.0646678377621683	0.146026938947769	0.218333911246272	-0.0422421149078607	0.0542964698069057	0.220935204649971	0.0627064683325035	0.0829351203268409	0.12552283394159	0.1263203061917	0.0883474769596522	LUAD	8.63363695681941
TCGA-49-4512-01	0.414857511602781	0.219368708458169	0.110930390893313	0.222288470053029	0.0973248357617853	0.166890675644255	0.252005797768642	-0.00730588672041422	0.141622537677718	0.295115817259869	0.112813844415694	0.125058465395162	0.159747884581803	0.159022918728926	0.147998606599655	LUAD	9.1924679557096
TCGA-49-4512-11	0.400402396688831	0.206507811535561	0.163008871620519	0.312930580444744	0.140617668650281	0.183957488302568	0.270945365457462	0.0937035145571316	0.196643002657977	0.313911900522694	0.132973715360147	0.147440273963611	0.15864058166444	0.15183589517097	0.161873959624159	LUAD	7.95582249876775
TCGA-49-4512-11	0.400402396688831	0.206507811535561	0.163008871620519	0.312930580444744	0.140617668650281	0.183957488302568	0.270945365457462	0.0937035145571316	0.196643002657977	0.313911900522694	0.132973715360147	0.147440273963611	0.15864058166444	0.15183589517097	0.161873959624159	LUSC	7.95582249876775
TCGA-49-4514-01	0.346783649351736	0.213520694557316	0.123864963022867	0.189009904493171	0.140886589980962	0.154207005161466	0.225418258632795	-0.029960804947969	0.0421583722542365	0.241586967878005	0.0885400537790532	0.100563540815649	0.147505895008801	0.157763226656665	0.115198944294572	LUAD	7.94586291526981
TCGA-49-6742-01	0.352650427179565	0.151143912635066	0.0730657705462306	0.270422368131856	0.0971053701541333	0.111254564130266	0.223174301641313	-0.0528301489823533	-0.00881557616454305	0.232131156128457	0.0623889662276306	0.101071918653667	0.16426890903121	0.104275925833625	0.0975183276033886	LUAD	8.82318867271602
TCGA-49-6742-11	0.401597152788414	0.217182951159552	0.155153562434519	0.35290477591882	0.0906996783714231	0.182736087165454	0.283499731954038	0.0683239456285282	0.179887469116182	0.305772070963954	0.133488316415563	0.15319981850744	0.115792486461777	0.157252146906616	0.143973443442009	LUSC	8.76332392625665
TCGA-49-6742-11	0.401597152788414	0.217182951159552	0.155153562434519	0.35290477591882	0.0906996783714231	0.182736087165454	0.283499731954038	0.0683239456285282	0.179887469116182	0.305772070963954	0.133488316415563	0.15319981850744	0.115792486461777	0.157252146906616	0.143973443442009	LUAD	8.76332392625665
TCGA-49-6743-01	0.328849402803227	0.186822103082258	0.123418505018513	0.251144426260923	0.071975970117093	0.149164018220404	0.277042213575611	-0.00243289279083327	0.0609173076160222	0.27004372058405	0.0960002261494706	0.152515853968768	0.160097731254123	0.171205814847766	0.158279495507484	LUAD	6.54552778135057
TCGA-49-6743-11	0.373519248792098	0.234193286431344	0.171551870085795	0.359792279278759	0.119489656922367	0.21762347307677	0.301799592306921	0.107455768355611	0.186870724562081	0.32767131728012	0.150852041610854	0.18053008063348	0.13785824654508	0.185132745760073	0.161583104652491	LUAD	8.33447631611066
TCGA-49-6743-11	0.373519248792098	0.234193286431344	0.171551870085795	0.359792279278759	0.119489656922367	0.21762347307677	0.301799592306921	0.107455768355611	0.186870724562081	0.32767131728012	0.150852041610854	0.18053008063348	0.13785824654508	0.185132745760073	0.161583104652491	LUSC	8.33447631611066
TCGA-49-6744-01	0.412488794429592	0.274027340177106	0.182497548107729	0.332961987801691	0.124065488345393	0.206624582833616	0.307439327713855	0.129634829480984	0.197557932509194	0.333328926130169	0.167758689237016	0.162586550729077	0.189777382742765	0.218270308310362	0.191674505235953	LUAD	8.91299603065022
TCGA-49-6744-11	0.369654899300064	0.234539774924706	0.172614308741874	0.33775572399939	0.0694338212368226	0.232949034172768	0.317707738585733	0.0990571813503892	0.151275590641125	0.333729606594235	0.147011532437698	0.140535989155709	0.12291394530307	0.194916976678604	0.141107907619796	LUSC	9.23240052544526
TCGA-49-6744-11	0.369654899300064	0.234539774924706	0.172614308741874	0.33775572399939	0.0694338212368226	0.232949034172768	0.317707738585733	0.0990571813503892	0.151275590641125	0.333729606594235	0.147011532437698	0.140535989155709	0.12291394530307	0.194916976678604	0.141107907619796	LUAD	9.23240052544526
TCGA-49-6745-01	0.382081985934532	0.246249152606075	0.167231736711292	0.326691575620563	0.111147571517856	0.186163828674967	0.301918469564116	0.0629793572332645	0.136686301803177	0.303304476438133	0.142617040373619	0.157200468946496	0.165963288624758	0.203483936677078	0.171959087611939	LUAD	8.46409114480462
TCGA-49-6745-11	0.386846961987363	0.185439815567866	0.146180933165185	0.330882396229826	0.135322984750388	0.161944081674733	0.258937483260279	0.0704650766302565	0.180205448420546	0.294765102714495	0.119097013666159	0.155066709535804	0.160226889167286	0.14347521510128	0.153502649156374	LUAD	7.75668629135049
TCGA-49-6745-11	0.386846961987363	0.185439815567866	0.146180933165185	0.330882396229826	0.135322984750388	0.161944081674733	0.258937483260279	0.0704650766302565	0.180205448420546	0.294765102714495	0.119097013666159	0.155066709535804	0.160226889167286	0.14347521510128	0.153502649156374	LUSC	7.75668629135049
TCGA-49-6761-01	0.376347128326802	0.21045100007833	0.144280432042921	0.203239415452024	0.182563600885092	0.157059985966685	0.266315277978228	0.00957232814144356	0.0793253136810599	0.266639101309914	0.115250892154256	0.134297402207635	0.173896526420488	0.168714588507943	0.166577537756445	LUAD	7.0211500020171
TCGA-49-6761-11	0.385020312137313	0.246064716057363	0.178881388443678	0.294144472715516	0.122226869962171	0.219956116185714	0.31110426860703	0.112856084611605	0.172912056298473	0.334826086570527	0.167424589792951	0.160834388091103	0.151344625945236	0.195890674896976	0.153667722511334	LUAD	9.71172152819323
TCGA-49-6761-11	0.385020312137313	0.246064716057363	0.178881388443678	0.294144472715516	0.122226869962171	0.219956116185714	0.31110426860703	0.112856084611605	0.172912056298473	0.334826086570527	0.167424589792951	0.160834388091103	0.151344625945236	0.195890674896976	0.153667722511334	LUSC	9.71172152819323
TCGA-49-6767-01	0.38512623977006	0.217131881960089	0.148659373875476	0.147088447383239	0.169774905015056	0.143856905870323	0.266869202782226	-0.0346726774633088	0.0465226404759971	0.25984521966258	0.146255338318559	0.168839259969929	0.18843566933127	0.205053300247936	0.172683474556307	LUAD	9.26235116357923
TCGA-49-AAQV-01	0.408312576319669	0.220927885061696	0.0912108170156954	0.21355098715399	0.123495547974006	0.148140096795764	0.252599231987304	0.030480282354099	0.108605048627772	0.259398238957246	0.106678132715569	0.126383792888924	0.190944506474353	0.167407675077953	0.148219003460173	LUAD	8.03550901836343
TCGA-49-AAR0-01	0.399781737528529	0.212781043352852	0.143830300543256	0.250437842937659	0.120356417412689	0.164383497771827	0.256733421875817	0.0256031081467274	0.113699004513409	0.287191865278956	0.106189565199388	0.123655317340186	0.144608110952521	0.157567182716315	0.132382428033472	LUAD	7.81641452397988
TCGA-49-AAR2-01	0.355382976934214	0.199962396040357	0.0979805363967311	0.220073715662423	0.14215798518526	0.158702967774731	0.230738024249697	-0.0383395076482454	0.107609741076861	0.241131151460903	0.0901669361514144	0.0975792938484003	0.171734004616331	0.138369666127252	0.113011718926374	LUAD	8.44414817303153
TCGA-49-AAR3-01	0.402976529532815	0.248295137512749	0.186401957677425	0.229639365092382	0.225780425108793	0.181736560533642	0.302434816950803	0.0726693908277468	0.163518299838589	0.302331129213024	0.157613814626027	0.210193574452058	0.228579219391854	0.212038083839033	0.211010960101239	LUAD	8.44414817303153
TCGA-49-AAR4-01	0.379389181316641	0.268143435021261	0.174794510738588	0.25073266551049	0.152184226488034	0.197454754520949	0.30594816691634	0.0406210381183362	0.116579660034949	0.297055820656543	0.191971452409548	0.176198606080066	0.194345950425117	0.251890614416278	0.173162680726036	LUAD	8.58376504660951
TCGA-49-AAR9-01	0.293086379496511	0.185379244961057	0.0747936060189932	0.0808776665520985	0.0655235391499596	0.12766820627295	0.241579704124044	-0.0989104586805016	-0.0705570634286807	0.216686253244529	0.0779131406452339	0.107075665226015	0.144504552554525	0.165266877670167	0.112207268340615	LUAD	9.73169784134654
TCGA-49-AARE-01	0.332628830183082	0.18641113121395	0.098148982376536	0.123771835717967	0.121060096050536	0.130524838576905	0.264891447892659	-0.0743276806441996	0.0196745563895234	0.24207544710908	0.0802862120914004	0.0953180019848721	0.171660664493645	0.152512877906674	0.13163926248699	LUAD	5.84531420110871
TCGA-49-AARN-01	0.373460947898368	0.228713839612664	0.10850757832839	0.261052171738472	0.112601126913753	0.15974839392426	0.242455313908882	0.0098770293659598	0.0838204492992495	0.271317020313766	0.10427529507145	0.104409087258119	0.201243432300535	0.155315558342237	0.134654969773436	LUAD	8.26469850169504
TCGA-49-AARO-01	0.407183033823777	0.25645616081884	0.160225715926663	0.287255717106852	0.126874204592538	0.18175180039531	0.300524915980651	0.0818877512205368	0.170506609040352	0.309064952771661	0.156000381226325	0.179577870250934	0.168758565913375	0.187338029257313	0.168404828080114	LUAD	8.58376504660951
TCGA-49-AARQ-01	0.378179761029014	0.202358890746526	0.0892085816477283	0.0867346978255107	0.126813948941822	0.15966535701348	0.260162790700048	-0.073646211595848	0.0794131894904227	0.212137516769	0.110453231496607	0.124349199428034	0.194640238021195	0.179165094487484	0.153263861856267	LUAD	7.72682645267475
TCGA-49-AARR-01	0.3954471624156	0.239104222070488	0.165224999105387	0.322846941131464	0.0778936882910165	0.185243586542133	0.272679310054063	0.0826755273766644	0.153388019258177	0.310710637128971	0.12328009215065	0.139293505907226	0.122987228747668	0.17313895629645	0.121346438273847	LUAD	8.7333936869303
TCGA-4A-A93W-01	0.333610059504828	0.171535952472807	0.0745719887313217	0.126163537429453	0.0279479983444436	0.111778464116493	0.224534092100474	-0.111886464208286	0.0823360972684167	0.209743669376708	0.0519975451688138	0.0425240683751359	0.115149914530654	0.125638008451527	0.0990125838914155	KIPAN	7.34887723116629
TCGA-4A-A93W-01	0.333610059504828	0.171535952472807	0.0745719887313217	0.126163537429453	0.0279479983444436	0.111778464116493	0.224534092100474	-0.111886464208286	0.0823360972684167	0.209743669376708	0.0519975451688138	0.0425240683751359	0.115149914530654	0.125638008451527	0.0990125838914155	KIRP	7.34887723116629
TCGA-4A-A93X-01	0.296827420536141	0.125305898875603	0.0281140285086474	0.0300808793449271	0.0916637449298564	0.109205905650221	0.193666104274135	-0.163834764493983	-0.0481559100587861	0.172878482625229	0.0412503898596838	0.0746384681292352	0.146113156629044	0.107668151933351	0.0787107008735495	KIRP	7.2395782287683
TCGA-4A-A93X-01	0.296827420536141	0.125305898875603	0.0281140285086474	0.0300808793449271	0.0916637449298564	0.109205905650221	0.193666104274135	-0.163834764493983	-0.0481559100587861	0.172878482625229	0.0412503898596838	0.0746384681292352	0.146113156629044	0.107668151933351	0.0787107008735495	KIPAN	7.2395782287683
TCGA-4A-A93Y-01	0.41176870255093	0.312403637893153	0.219037045257765	0.307446211631027	0.148378275345432	0.224432026361281	0.363553372280243	0.106004347314737	0.237691776322842	0.335262945692499	0.178654271925703	0.164383871073319	0.153666771979391	0.211383692512383	0.228531752469618	KIRP	8.20489768884306
TCGA-4A-A93Y-01	0.41176870255093	0.312403637893153	0.219037045257765	0.307446211631027	0.148378275345432	0.224432026361281	0.363553372280243	0.106004347314737	0.237691776322842	0.335262945692499	0.178654271925703	0.164383871073319	0.153666771979391	0.211383692512383	0.228531752469618	KIPAN	8.20489768884306
TCGA-4B-A93V-01	0.319567367649973	0.191968102392657	0.0886257136811484	0.185025773613897	0.0987941895046508	0.132629960071448	0.23272626349597	-0.0760952164798829	0.00732138227245481	0.211372345601177	0.0783248611352299	0.0888906964710511	0.116806172059462	0.131701047229898	0.0965070679334043	LUAD	7.40851667457788
TCGA-4C-A93U-01	0.408775766135051	0.191569839199115	0.114812772819912	0.239839193957083	0.0711452678753011	0.148006214942311	0.252665371987394	-0.00205194758737911	0.15807725457119	0.281195475938745	0.0998288302298934	0.144400903870361	0.158331219909834	0.170157713314835	0.133841066789636	THCA	8.29460196198148
TCGA-4E-A92E-01	0.399732324011134	0.193040972181647	0.108235923519772	0.144040572207999	0.0970785608413226	0.164416019017335	0.264076143204815	-0.049520054487444	0.0870059354005066	0.204330329074861	0.0887093872971652	0.0860041214667881	0.171648501279453	0.172747901010064	0.138170893375026	UCEC	9.21243400727962
TCGA-4G-AAZO-01	0.320193105730481	0.20858421960771	0.0829995709848747	0.0870240670871912	0.130378170537435	0.14617705731835	0.230126731132534	-0.0759860283149069	0.019502580340976	0.244419218527189	0.0956346233391079	0.120629483080117	0.189251364741232	0.165286550828107	0.122757629026745	CHOL	6.64449313731596
TCGA-4G-AAZT-01	0.320427904225102	0.173674952130792	0.0723774487438863	0.219935531642828	0.162894552918788	0.0913525313104096	0.182513598167685	-0.0935086636332354	0.0883140041497987	0.251394884686016	0.0681364766724944	0.145443691066624	0.154678258864166	0.116689949721784	0.0924871368620694	CHOL	6.49607232829383
TCGA-4H-AAAK-01	0.338174731055865	0.193402106449441	0.105521005522198	0.157147024009619	0.0598923863367738	0.149747838398526	0.255293157549943	-0.0531223763790639	0.00768699011186241	0.231473263010874	0.0684395142461572	0.0508037439869977	0.136442938623476	0.163268045113323	0.110117209489938	BRCA	9.01279558970126
TCGA-4J-AA1J-01	0.251734058459328	0.218089467754077	0.106549875452415	0.10493120163979	0.154413192560341	0.144741847289387	0.256846097902747	-0.121124311491747	-0.179252279856583	0.211293330117837	0.0749293862932884	0.143396354334948	0.207102333743267	0.168690367405173	0.121445314510137	CESC	10.2911518674308
TCGA-4K-AA1G-01	0.280052038995158	0.145114224838776	0.089916479731968	-0.0793705938557931	0.100063009907879	0.149159794739928	0.262879983654496	-0.0668970296550817	-0.0665348756270837	0.202464912694541	0.0486595201796676	0.0350869748592925	0.105900482334696	0.152649625734276	0.0544693612018565	TGCT	11.1106525789496
TCGA-4K-AA1H-01	0.436600884939743	0.352392072570748	0.250213399408115	0.222891250572665	0.252224427438983	0.276522961738007	0.349204296414085	0.164830227791223	0.225020608996512	0.347141299133598	0.250855649937527	0.189384252641329	0.254568933477291	0.333393072149499	0.228182585473617	TGCT	6.52574336266968
TCGA-4K-AA1I-01	0.409668479414434	0.258280692587954	0.177362572697043	0.106416446127449	0.234183682180817	0.217718808392375	0.313386474681937	0.0934128710325484	0.150524674322748	0.281506437718242	0.179983593392319	0.129603479606524	0.213996781577661	0.235482271019489	0.166657131812447	TGCT	9.5718968454427
TCGA-4K-AAAL-01	0.361119447777593	0.188690257588256	0.128772502398699	0.15640451032129	0.108498923244636	0.140469095405476	0.252532525210309	-0.0460731338004588	0.0304420181930845	0.231240563888632	0.0873999643580965	0.0456920354783186	0.091317627076373	0.154334859740982	0.0822241739828609	TGCT	10.5609553312519
TCGA-4L-AA1F-01	0.364949595060456	0.216729542371459	0.152433375109319	0.254266171075019	0.07374434636866	0.178595080975158	0.284264852250916	-0.0223931944684776	0.115559042035863	0.303896765992379	0.108882703943596	0.118267290108112	0.164437623966619	0.177200799201994	0.159183411686933	PRAD	9.63181962448104
TCGA-4N-A93T-01	0.268795862686244	0.160727121787117	0.056189860014138	-0.0804767415034208	0.119537488853824	0.138458173966417	0.222268635014617	-0.143355664858085	-0.0873814003863226	0.17532502963022	0.0401882177607782	0.0975730186115512	0.142238925824453	0.125337062508324	0.070031413218194	COAD	5.6294420171807
TCGA-4N-A93T-01	0.268795862686244	0.160727121787117	0.056189860014138	-0.0804767415034208	0.119537488853824	0.138458173966417	0.222268635014617	-0.143355664858085	-0.0873814003863226	0.17532502963022	0.0401882177607782	0.0975730186115512	0.142238925824453	0.125337062508324	0.070031413218194	COADREAD	5.6294420171807
TCGA-4P-AA8J-01	0.344313199696106	0.170343507460413	0.107365972475797	0.219155524947298	0.193290941824188	0.0994952305299544	0.23460595901361	-0.0265585298650178	0.01996185612633	0.243618049860465	0.0834985868232619	0.156004928632991	0.200793782720863	0.142048661196979	0.14706743059605	HNSC	8.7832782167336
TCGA-4R-AA8I-01	0.33280669465218	0.134477857095539	0.0475176642120509	0.464385812906332	0.0825683444860921	0.0788395065289737	0.139664760234365	-0.074958455960703	0.020349490187666	0.165606227395976	0.0418750455741459	0.0608454001029735	0.153797192067716	0.0808191015877885	0.122493584001872	LIHC	8.5538440529385
TCGA-4T-AA8H-01	0.232791444440168	0.168588280215399	0.056933273562276	-0.0513839973654136	0.106565016122231	0.126427434545255	0.206508067065059	-0.182661495783862	-0.168747824636376	0.157942829215734	0.0352154297229076	0.0983177241624996	0.108761554949661	0.116671508287181	0.0672710048568809	COADREAD	7.28925300315822
TCGA-4T-AA8H-01	0.232791444440168	0.168588280215399	0.056933273562276	-0.0513839973654136	0.106565016122231	0.126427434545255	0.206508067065059	-0.182661495783862	-0.168747824636376	0.157942829215734	0.0352154297229076	0.0983177241624996	0.108761554949661	0.116671508287181	0.0672710048568809	COAD	7.28925300315822
TCGA-4V-A9QI-01	0.349966656200239	0.265741646179576	0.141199868714678	-0.112339262138198	0.0876911264992185	0.220242296594346	0.264601332872423	0.0713588382267002	0.0395423957149749	0.229851746692092	0.204149636395662	0.107171794076675	0.165662506802366	0.335543384356792	0.087635926331537	THYM	7.81641452397988
TCGA-4V-A9QJ-01	0.422170709282197	0.244117354214058	0.13559979279594	-0.0278959674155187	0.175600139905529	0.173042799847573	0.25862754453727	0.0619114643996463	0.173746145892219	0.243336597455324	0.161397334942219	0.0985449791067762	0.191457560346006	0.291524154007843	0.126861828003848	THYM	9.60185783405175
TCGA-4V-A9QL-01	0.407396757275081	0.239189305043413	0.142378043715897	0.0302957840938558	0.132934455782819	0.192014727553637	0.287081889915668	0.118288686596748	0.188260086952794	0.259970428409859	0.191247322763286	0.109905094792127	0.153864093319334	0.282149884680951	0.0988425466162547	THYM	9.42210453027594
TCGA-4V-A9QM-01	0.378500600780104	0.248731450942129	0.160438425976223	0.089074624902522	0.0867846259720317	0.200091345883283	0.299212915052633	0.113474478979643	0.156600512209442	0.270029984454241	0.195020102001193	0.0936430421433706	0.137627074380684	0.29194522475389	0.119797625513675	THYM	8.68351321943887
TCGA-4V-A9QN-01	0.383425934979576	0.212506843327269	0.0766936060296816	0.044564969682611	0.182290570631622	0.13726792807716	0.237057642266125	-0.0972507089763351	0.139450825509443	0.154975055541634	0.0972014632753707	0.0732012874981625	0.204297027010004	0.171251089472791	0.125309783436044	THYM	9.83158420439294
TCGA-4V-A9QR-01	0.384670816086644	0.258124617559396	0.140767350920377	0.0201574188596061	0.160841537525338	0.216247634698487	0.271464700251087	0.0526022566146401	0.132796494929598	0.241863956179782	0.193490602654371	0.12248231627398	0.204116821955408	0.301069638713475	0.104792441932429	THYM	10.271167940394
TCGA-4V-A9QS-01	0.388130739263001	0.266537540866644	0.137783078566563	-0.000144777634000027	0.092935084237893	0.213367204213068	0.289383995713903	0.094919157962393	0.112480270543152	0.253953313805266	0.199051373730827	0.0782132985280459	0.140744494339711	0.316971230868706	0.0972307507173163	THYM	9.4720328927323
TCGA-4V-A9QT-01	0.364710830568507	0.252957532126072	0.135838218201815	-0.157857727592828	0.145975607847317	0.221408225022663	0.269614929008884	0.0641471410450032	0.141294484354467	0.216519460279658	0.197832354613732	0.125597288919545	0.185188989620494	0.328441824370848	0.101389220258672	THYM	7.85623949723517
TCGA-4V-A9QU-01	0.306835304223649	0.230972517231558	0.111248028994947	-0.0152394983082726	0.0614175866412722	0.194191451331483	0.267501350235957	0.0815897395723143	0.0326497446831832	0.229303058645871	0.183762909110555	0.0769837705581625	0.134271737166188	0.2964381303608	0.0500100906927546	THYM	7.98570290999284
TCGA-4V-A9QW-01	0.365599791158542	0.217238940868267	0.106589694951153	-0.0359432838420711	0.143689087925703	0.169359236478198	0.24702523206303	0.0998713122218457	0.126756014616501	0.229556176191439	0.189842493889964	0.0739443447395054	0.146785034841291	0.265582858886315	0.0571154851623267	THYM	7.43834190968646
TCGA-4V-A9QX-01	0.350512296534141	0.236757256314787	0.132135881965995	-0.0234133628634234	0.0805843729697569	0.197985409848035	0.2632792373064	0.0926637615638445	0.090819513999581	0.235367903112143	0.193457921351798	0.0845724651960298	0.159442365063325	0.312956121024436	0.0681392594397846	THYM	7.95582249876775
TCGA-4X-A9F9-01	0.406111814806039	0.272089188467775	0.139434104497043	-0.0482686638045852	0.18546473176348	0.193278515463573	0.251789181389323	0.0959829139901278	0.17071035138669	0.233818480661264	0.207025766628728	0.111889405429298	0.191388130309973	0.307435079167008	0.119117521605806	THYM	8.19493169680336
[truncated: 11,936 more rows]
