# Supplementary material for: Identification of immunological and prognostic value of SHROOM2 in pan-cancer and experimental verification of its role in promoting malignant phenotypes in breast cancer
Source: PeerJ. 2025 Sep 25;13:e20051. doi: 10.7717/peerj.20051 (PMC12476865; doi:10.7717/peerj.20051)
Supplement: Supplemental Information 29 [file peerj-13-20051-s029.txt]

cancer	CIBERSORT_B_cells_memory	CIBERSORT_B_cells_naive	CIBERSORT_Dendritic_cells_activated	CIBERSORT_Dendritic_cells_resting	CIBERSORT_Eosinophils	CIBERSORT_Macrophages_M0	CIBERSORT_Macrophages_M1	CIBERSORT_Macrophages_M2	CIBERSORT_Mast_cells_activated	CIBERSORT_Mast_cells_resting	CIBERSORT_Monocytes	CIBERSORT_Neutrophils	CIBERSORT_NK_cells_activated	CIBERSORT_NK_cells_resting	CIBERSORT_Plasma_cells	CIBERSORT_T_cells_CD4_memory_activated	CIBERSORT_T_cells_CD4_memory_resting	CIBERSORT_T_cells_CD4_naive	CIBERSORT_T_cells_CD8	CIBERSORT_T_cells_follicular_helper	CIBERSORT_T_cells_gamma_delta	CIBERSORT_T_cells_regulatory_(Tregs)	ESTIMATE_ESTIMATEScore	ESTIMATE_ImmuneScore	ESTIMATE_StromalScore	mcpcounter_B_lineage	mcpcounter_CD8_T_cells	mcpcounter_Cytotoxic_lymphocytes	mcpcounter_Endothelial_cells	mcpcounter_Fibroblasts	mcpcounter_Monocytic_lineage	mcpcounter_Myeloid_dendritic_cells	mcpcounter_Neutrophils	mcpcounter_NK_cells	mcpcounter_T_cells	timer_B_cell	timer_DC	timer_Macrophage	timer_Neutrophil	timer_T_cell_CD4	timer_T_cell_CD8	xcell_aDC	xcell_Adipocytes	xcell_Astrocytes	xcell_B-cells	xcell_Basophils	xcell_CD4+_memory_T-cells	xcell_CD4+_naive_T-cells	xcell_CD4+_T-cells
ACC	-0.134639894175027	0.17259651119307	0.0831127039185076	-0.104937057988489	0.0531316792959532	-0.200840668898855	-0.0564474561883512	-0.117867448481857	-0.126893737108361	0.0271794814365157	-0.038780835715088	-0.107274889820388	0.116168500442303	-0.119832584008185	-0.251136358714135	-0.193893468620234	0.021676405067342	0.271972878413872	-0.0235857862046221	-0.248745153890968	NA	-0.0926646984150508	-0.219616555160753	-0.1906708644644	-0.215502113204369	0.10345258209823	-0.0845007912708753	0.0164051870976609	-0.046744267082758	-0.111957514832354	-0.110366947814071	0.0356365883187168	0.179050523603557	0.00661202653054761	-0.0608884828817028	-0.160937520595101	-0.0169835751043092	-0.187815609008614	-0.0410786936539985	0.0591664640437272	-0.107133233049628	-0.297777516287119	-0.188640981443291	-0.482828006003552	-0.0181939904844213	-0.170326600635979	0.13009872101035	-0.0478341975146279	0.0294248984654022
BLCA	0.0761516933054874	-0.164670241563018	0.179586287301544	0.164938197173448	0.194089882019863	-0.184318000378226	-0.23705600836865	-0.292945146236054	0.0612833354980819	-0.164914168343712	0.00961948115252465	-0.0730811056778971	-0.0412150187149942	-0.084766293659515	0.057209036842182	-0.196595043890007	-0.220514317209464	0.0681545422872029	-0.204134227077981	-0.0881613927971773	-0.0431888991982001	-0.0309536101055271	-0.324701879391581	-0.278034055163736	-0.327389684201707	-0.134911942165098	-0.28453052737525	-0.295460866305263	-0.0606898690165689	-0.252414783633926	-0.335007311595434	-0.201316589178178	0.213122781373858	-0.256475370444522	-0.107526609953451	0.0984202969813748	-0.243948923809309	-0.171915508777936	-0.194767194502498	-0.0775911767247415	-0.0540119548628059	-0.325407624245208	-0.150745909430829	-0.248107671488887	-0.173874862671779	-0.179354673625869	-0.0544005058645124	-0.034497820965721	0.0277543602985121
BRCA	-0.156897402094463	-0.116520210215604	-0.0531383859265669	-0.00338149271328178	0.0270770425269823	-0.10621128920909	-0.150531833886768	-0.142451311668866	-0.0739486852713413	0.0142491888004727	-0.103235518764398	0.0335379580831725	0.0179375849815971	-0.158970844150366	-0.0549267549197405	-0.162324271109721	-0.148276753992084	-0.0317898347038643	-0.201163453587724	-0.243699019248051	-0.048676910397757	-0.0842506737234675	-0.186432839112991	-0.240844341146582	-0.0681126146082622	-0.190612056789988	-0.25103502604118	-0.242787131187649	-0.136770062491733	0.0550983182806647	-0.200944061903751	-0.227945565526703	0.154785874190853	-0.205526420171857	-0.267195590957773	0.0217413011241336	-0.260476489219694	0.139069945398259	-0.125303790989333	-0.334914768963216	0.153753311032803	-0.191334262030553	-0.135860835968414	-0.00317719008350723	-0.0633079370546983	0.053263410874361	-0.00831287253766468	-0.0968643435511241	-0.049675543228764
CESC	-0.0178286919557307	-0.0335667433068108	0.113273700029861	0.18512845990726	0.00428121655352726	0.142595521301893	0.127517972878789	0.0861001469126147	-0.108454046982078	0.138511552000739	0.0644141162019211	-0.0648392018817635	-0.0636290767390366	0.0178692079050661	-0.0605301844954393	-0.0401887714459274	0.0632364923192865	0.0042552021491165	-0.0855891108203824	0.0998057457645615	-0.0208932860478884	-0.01627556869599	0.0836906835120327	0.03387163757209	0.113193495778474	0.0175466342130178	-0.0903851068149502	-0.103670968700699	0.230042914102025	0.111408676015113	0.0113259275901379	0.217130788548206	0.173933109979745	-0.0531024992176629	0.120796012126009	-0.0229796558996816	0.0277654054488106	0.0845850007409532	0.0671942594813837	-0.104442621034878	0.0987829038062238	0.0568784910132401	0.00912633058500037	0.187237600250038	0.0524594598056176	-0.127725913607168	-0.0354420312205274	-0.00244442409366118	-0.012815631143935
CHOL	-0.196509225558893	-0.0292356285818287	0.102700925536121	0.0564046499832754	0.27269147508836	-0.0127429527609731	-0.0846158941773634	-0.224467469413908	-0.171363495274106	0.00556462246601409	0.134772805592194	0.0297354178856503	0.0554159667687279	-0.27271356034789	0.0255899949976955	0.144576010513681	0.0292168093789891	NA	-0.350357408955262	-0.227615067005659	NA	-0.301177682585174	-0.204517665652924	-0.291653260144447	-0.0794130898098515	-0.161400347846927	-0.234264384090617	-0.440182766855255	0.0604929533397573	0.230259347925161	0.0796705066325739	-0.0633245383897033	0.167449643180903	-0.308771478855484	-0.128965828183908	-0.0742647533554041	-0.131668704822493	0.118828454098543	-0.144539545958611	-0.176459231976186	0.326919364857412	-0.368200843685625	-0.0133891215885682	0.162426309494058	-0.27876730903745	-0.275711159737418	-0.161153301583215	-0.0900058596362635	-0.152659639173483
COAD	0.058456271672712	0.0479946152699878	0.0125865079833472	-0.0701659566204173	-0.0462746380668964	0.0573779808191427	-0.145970476607585	-0.0725140631652475	0.0202234400372602	-0.0314931770202202	-0.0368814358614796	-0.0475068560565164	-0.180934894562867	-0.0428488983303218	0.194702001375961	0.135158462766069	-0.130156387416846	NA	-0.133453975774742	-0.122213277634387	NA	-0.0345228387373574	-0.0727222034614627	-0.150010863561555	0.00197201601044461	0.0725051837400229	0.0544511486829238	-0.238202252861668	0.142792948381816	-0.00727844961592834	-0.0588542916091309	-0.0340082964868344	-0.0361008790091901	-0.230099680900781	0.0738221217024176	-0.0726194094072511	-0.142551815357994	0.104356408229898	-0.265262311543041	0.0166494640921921	-0.0409167202209511	-0.139516750596165	0.0387582671783051	0.0757990823356908	-0.123329688262758	-0.198885894784509	-0.238986688729789	0.0539244117344854	-0.0227897838729384
COADREAD	0.00489426233989271	0.0598997060614955	0.0572871436042073	-0.102299713786881	-0.0583550651191606	0.0328188586459394	-0.134584386052951	-0.0948063447319113	-0.0058951775419773	-0.0233025183000652	-0.0284251430931152	-0.00654292388812721	-0.197077383437095	-0.0069040608308868	0.137718532880974	0.185465580194832	-0.124069426411717	0.0262034642426907	-0.136812114027055	-0.136859025687973	NA	-0.0411837286112387	-0.0828402224566813	-0.164231155446738	-0.00616270597928703	0.0244315825273351	0.103873711579918	-0.23836328485577	0.111290100541547	-0.0131352382592998	-0.0634095305636142	-0.0571492867690089	-0.0207184753583178	-0.236665011526501	0.0562484834925603	-0.0516660766315409	-0.102963848358349	0.0643378506121993	-0.213148551544529	0.00316633105580918	-0.00640998584156096	-0.160288727024006	0.0103114494529999	0.0655767356854189	-0.132795710539589	-0.186625851127895	-0.169783375301673	0.0250599060514501	0.00980477677525987
DLBC	0.200462856216311	-0.275213553369274	0.0622051206718243	NA	-0.238200521691502	0.200636022307049	0.133452831880919	0.0241688349637886	-0.037748929214902	0.0650629226389259	-0.0948562505475171	0.0293108715385454	-0.000953391320907792	0.0885645577309295	-0.172143643190751	0.0228366726086297	0.00708812135599127	NA	-0.139119373269277	0.143740965837269	-0.0830032821394166	0.124225552925071	0.180283319179648	0.0352703093969163	0.262966175634714	-0.0982943048766521	-0.162937265377886	-0.0504191963837886	0.388782885876828	0.3835790697363	0.146747615162908	0.0553917318069604	0.240242845154405	0.192888118275595	0.0829719573517622	0.00818381787604003	0.142468921891806	-0.114556784646377	0.0874342220857008	0.0224037093149868	0.11426093536139	0.124833767193348	-0.160272150424237	0.275069438602718	-0.310320902513524	-0.28586296665304	0.0917028044319824	0.278620721611622	0.14022034566004
ESCA	-0.192455585340149	-0.0848654770460301	0.0225629081442502	0.35458172996468	0.193061946108021	0.0115098051183135	-0.0448389129120495	-0.121990011256326	-0.0890409157685758	-0.031779668298646	0.0373555447536217	0.0185266982691266	0.00272629568525519	-0.0970536190846753	0.0813353937585732	-0.0446870422107041	-0.193652709832555	-0.0647757496441746	-0.111008912498255	0.0088815266877499	NA	-0.297911602750237	-0.112005229461511	-0.167780674608893	-0.0520061502784773	-0.253576909063831	-0.102360073344412	0.0661058428162787	-0.131182592241504	0.0731202728917803	-0.0139560039817251	0.0281032554078052	0.43370265680041	-0.0967681711699789	0.0604250853950632	-0.201993899731752	0.1053904964258	0.0171116496524095	0.12502321026378	-0.130661891628571	0.154975493222649	-0.0617954947496955	-0.0490114961556601	0.137074557400241	-0.125561826491432	0.482705155754482	-0.0856454626601818	-0.00387440896294943	-0.027778870199009
GBM	-0.0570255404243301	-0.0488282495208378	0.0284055113613268	-0.0840499951713784	0.0271962357643236	0.185201548598218	-0.0287644188688055	-0.316898304208149	0.0212074745087609	-0.0429714422007348	-0.219315193385031	-0.0709623962779361	0.107762850622525	-0.113421335612576	-0.0295141201442048	0.0341266766372208	0.0291514453759462	-0.0296219959886323	-0.164812021367126	-0.100631531484954	NA	-0.0647713809721028	-0.232673335160818	-0.219766118797774	-0.241898389588151	-0.235282458722688	-0.216356237683969	-0.23122951760366	0.0204577841560403	0.123455798766089	-0.338576071483492	-0.320199435001557	-0.225527719747759	-0.334764051400629	-0.217609790091107	-0.17101790461198	-0.191783396746202	-0.146569946567157	-0.161251354226843	-0.14932563777141	-0.0943829517423665	-0.171011219181266	-0.34212200803461	0.0873518165379811	-0.0390079978111136	-0.11401360344971	-0.156903976610977	-0.0340974262944624	0.134013886150296
GBMLGG	-0.0986048733655064	-0.00191502971591761	-0.12126642046121	-0.0589221577030936	0.0227848581241768	0.238878255637846	0.0372664655756262	-0.25406195451254	-0.0521297893440214	-0.0863751337782231	-0.299398795503479	-0.105716109493054	0.142749248302309	-0.116098810976542	0.176149645171282	-0.00922286926942324	-0.0600557441167608	0.112365196168524	-0.0285587412747361	0.18915808441184	0.00661464535904512	-0.14181015358069	-0.327877240344922	-0.367424082613511	-0.254538047890042	-0.0566047029992818	-0.0901220602237859	-0.148153427451391	0.206715892656732	0.0912638294764981	-0.577959869873222	-0.298386499911903	-0.170388594221034	-0.204824653728723	-0.125594743977874	-0.115669106593919	-0.457814633055165	-0.197636413778055	-0.203739048387827	-0.263327947350417	0.0330825342288264	-0.319195871395565	-0.222898132792183	-0.0281871055458907	-0.0601272874778703	-0.226423935978018	-0.0497621351124948	-0.110678339339453	0.0226781067601487
HNSC	-0.0345644586642502	0.0218192008279239	0.229104163296405	0.138951093029722	0.000122621949513193	-0.0686406467300877	-0.076902915821342	-0.0749617700914846	0.063453904518557	0.000655396113634325	0.0632040100802027	0.0891611818861428	-0.090674072407367	0.0108389662275047	0.111251376135064	-0.060632789740046	0.110199945944316	-0.018204089182076	-0.0825067495676856	0.0212776947353124	-0.00311103792978201	0.0379035650547932	-0.101108259439358	-0.101589548293749	-0.064091927429816	0.121157572878535	-0.0852991996590124	-0.169914434724926	0.120667866109837	-0.0468273463809037	-0.0879403103488281	0.12473402090155	0.209880188063606	0.0242418232830734	-0.00798165050172926	0.0856980120263305	-0.105727419775061	0.0229069176222041	0.0848025029594681	0.0344042649419643	-0.0189557226107051	-0.124180476793762	0.0232714012294708	0.00383355869815865	0.0580082638284544	-0.117470787829837	-0.0547881259545828	-0.0458173204725288	-0.00431389590363
KICH	-0.06140382091985	0.197009416081114	0.0148757330967284	0.155600448406868	-0.264300066551844	-0.17955173842176	0.124553748621071	-0.0186843699112857	-0.107406522633817	-0.0817713858764618	-0.0133839593960329	-0.0228866920226108	-0.0614513660346922	0.0653087066185609	-0.0260629837217818	-0.192087076603714	0.0760221711614888	0.0976713948832444	-0.0580162764086112	-0.090095390178503	0.181469906931417	0.0608047445836102	0.0195403019407413	0.00603327698811349	0.0546752679303434	0.226425336377436	-0.0446464920832306	-0.110206467890142	0.151708733123255	-0.040750715158469	-0.0333395963668417	0.000772426465606226	0.367695874019526	0.0549257846218913	-0.0167219891608267	0.00991628570710695	0.093505355120278	-0.116189747001826	-0.00505208661288396	-0.0443205780130275	0.0741320643072353	0.00585885819372199	0.0492158275394238	-0.133910727918116	0.240916100095206	-0.151339276526005	0.0591281109198525	0.228107417547973	-0.200079922727386
KIPAN	0.0252109579812308	-0.0267918920482789	0.19137964024223	-0.156694853593282	0.134421446659463	0.155318929692816	-0.371803081125047	-0.202954180945538	-0.00208140097002684	0.0487702087026109	-0.117240397883168	-0.07734639045563	0.0144728513485141	-0.0309272525215366	-0.248289373323352	-0.158975225270386	-0.212604576730049	0.0506400266542865	-0.37858450657754	-0.323546727096425	-0.196390325253671	-0.283608009667941	-0.348842891111515	-0.392557232795535	-0.253709601185587	-0.0660741824814012	-0.423004381310186	-0.416181113863416	-0.138179796435804	-0.1099091149257	-0.414186762955023	-0.265462735918428	0.0430721637488462	-0.30095014559434	0.215416936354585	-0.0977503765847319	-0.0946997676140446	0.286119995873477	-0.078578987106171	-0.0775484856316368	0.0243121765413301	-0.392003938745935	-0.208817920517874	-0.163622366322824	0.104486466610419	-0.101054225281661	-0.0991692918603178	-0.147464711726592	-0.0259251982153798
KIRC	-0.0493090382470678	0.0904190442006545	0.161735383827982	-0.0988715150720533	0.118612018665977	0.140869035324344	-0.265984554281345	-0.018631803731775	0.01449115844685	0.187109070170704	0.0927693445989343	-0.0724764016215151	-0.0613842549613529	0.163683641602231	-0.224038773468155	-0.140207089096699	0.0547620818642272	NA	-0.349038365295959	-0.33885066753602	-0.173530866966869	-0.233526614225338	-0.0797372620695597	-0.271010230624578	0.201240020519203	-0.104662126309402	-0.355146245569973	-0.343086599847006	0.333830245176998	0.2782146151213	-0.373628084570788	-0.0562919894744846	0.110069656538029	-0.156003859656413	-0.103857120765913	-0.206861470526548	-0.247373862704557	0.530857263470244	-0.167263598602134	-0.0581978680348064	-0.0382145927371283	-0.294241948984735	-0.0403931551447761	0.291916684197219	-0.269987771118376	-0.295063710524032	-0.206661578062904	-0.0027565088804187	0.0206695405295589
KIRP	0.00484357461530798	0.0399975251856095	0.03773946184328	0.0487367440750845	0.0603379454719205	0.105825925702432	0.00652087640962675	-0.0796595992793071	-0.0137077712692153	-0.0350506499672705	-0.0719376840759874	-0.00843308190147551	-0.152063517849598	0.0193907340893713	0.0404110958650829	0.0132996128563098	-0.0253148055345494	NA	-0.0662618068658949	-0.099366223598916	-0.135102658071152	-0.105940396430387	-0.0609443407729632	-0.063519450225607	-0.0473275578489218	-0.0537733692782765	-0.0797647117380951	-0.103771234246888	0.0602307350418902	-0.132087642159968	-0.0982768971256304	0.0433626629298833	-0.0140852358238835	-0.0875720576159958	0.0461060637728189	0.0109791878863993	-0.027205182374795	0.0314000764783165	-0.0367961950944734	-0.0970000668026089	0.0460679570467724	-0.0764903000589535	-0.0766548060561555	-0.0975905944992178	0.14296355879513	-0.130801660229349	0.107346926066	0.0195520365041348	-0.0540588813069957
LGG	-0.176951462913834	0.0750219073273068	-0.196071420562062	-0.0496549767440338	0.0580615208359678	0.215917924215282	-0.011014345455099	-0.360116474263497	-0.0625401103103996	-0.121740583199888	-0.340160556045683	-0.214900402344492	0.153847905080283	-0.204982492216853	0.29559813721662	-0.0594176921367277	-0.18708157497634	0.180148214285465	0.00574904004882981	0.248129401760478	0.0141762808332383	-0.234871057824436	-0.502259597915237	-0.549902011597638	-0.397403536666603	0.0105938307726866	-0.0626792398428596	-0.105296904018649	0.247905240434305	-0.0193384332760223	-0.628325296873752	-0.375718644509539	-0.0999862705917282	-0.134787051316792	-0.0925830331108743	-0.0625045684240103	-0.541431223914196	-0.220397529697878	-0.23298860271996	-0.291356081350582	0.0309952540257446	-0.505059211562337	-0.21398576956478	-0.219806598333444	-0.0670034144834491	-0.21975296625686	-0.0549573050729871	-0.120812664785177	-0.0215836985359105
LIHC	0.01160614924825	0.112137344670822	0.061679619059735	0.126075095868762	-0.161344570820383	-0.0753118450141444	0.14923741788219	0.0371459764464534	0.00574775961218391	-0.00758292334385694	-0.00169756910735181	0.048658752787383	0.039826095088759	-0.0417416111380717	-0.106002134085968	-0.019090728932079	0.194389769193604	-0.0977510569474845	0.0734109502898883	0.0969396758571492	-0.133204837618937	0.0834733615074501	0.115593225774249	0.0120060054519716	0.226659315121594	0.113491174668011	0.010973047131056	0.018690484978193	0.254173112446865	0.222437180315264	-0.0775145974516185	0.130356187926516	0.484841753883067	0.0890965383951109	0.0609637812423416	-0.0864724391469686	-0.146373430431517	0.179216001337811	0.0504456694347609	0.151730920464121	-0.0553219126944913	-0.120555631471981	0.194005870284094	-0.0594035599801265	-0.0767731084356494	-0.175689409412372	-0.177540776701248	-0.00973026713493715	-0.0777799516876886
LUAD	0.0130335781433959	0.0111535312242006	0.0802974691601616	0.0938256175251205	0.000214776869999566	0.000862314622890591	-0.0609995145282712	-0.0400186336898972	-0.0407361654608664	0.111964825851761	0.05034538495385	-0.0784245314258252	-0.0307154301169657	-0.0732419732380436	-0.15684115539052	-0.18884246768955	0.0154957162003327	NA	-0.141624086917365	-0.082189667476249	-0.00318463326018848	0.0465738227500805	-0.0418998606062196	-0.0894364531121448	0.00935484076590666	-0.0300593663171076	-0.115649575932655	-0.209871064742888	0.210725142124292	-0.0213644070600681	-0.145805828511166	-0.0969896175302182	0.0701645691648099	-0.182687487165291	-0.0734018376062852	0.062323368233531	-0.0340534506092966	0.107307574080437	-0.116666503740304	-0.0312634351543837	0.0472100665652104	-0.139239525963454	0.10480131697251	0.136536122273942	-0.125038521765539	-0.0497186136764756	-0.252845440853658	0.0332023240507802	0.030747018118957
LUSC	-0.0735238732088527	-0.054918695160036	0.0956265124888304	0.0326013154169802	-0.0860103107070696	-0.00565569045949168	-0.189202122720755	-0.182068672639677	0.0497084491610974	-0.0635574674357607	-0.0570079589472824	-0.0307918603116879	-0.0176587255580313	-0.104876754819895	-0.0146139562752914	-0.223889596254839	-0.181727389635855	NA	-0.225518435870871	-0.110267504565717	-0.0635526937272043	0.00996136850418939	-0.218026100257031	-0.234943647631727	-0.173044701392793	-0.150801354837963	-0.197798213833671	-0.215786880219715	0.0584104034887911	-0.0401716813133753	-0.275246353340672	-0.134647752075929	-0.0712440900031022	-0.217879141118506	-0.224817895788942	-0.131280768696339	-0.188479229166497	-0.0130444600805494	-0.0647966946508057	-0.00980045458824165	-0.130622472980252	-0.275631712470156	0.0209663619222038	0.0755602098213801	-0.233623502191746	-0.106792934637606	-0.319091607925	0.00123164865373297	-0.0333189316197445
MESO	-0.0799331409661405	-0.148765411228621	-0.0661861158134669	0.0850969752960499	0.0206652123601855	-0.0888920623354061	-0.0606909814591631	-0.223205457626877	-0.0223273543220808	-0.11059584470878	-0.0582482730407009	-0.00256173641328503	0.0876558714664922	-0.0411874731107018	0.172869324813727	-0.115318936324511	-0.0852741085666621	-0.0772952889563955	-0.114721448122318	-0.0103437120041853	-0.0230056173539733	-0.178950928062545	-0.294536060143845	-0.23581840689013	-0.302865710163074	-0.00592371172045852	-0.17775428468503	-0.0214073828174724	0.0105624336677099	-0.0711574478666771	-0.126348214296057	-0.0424228893211299	-0.18817353785235	-0.0976409959584502	-0.27098702770436	0.072123647003876	-0.0261919192070735	-0.187271475275742	-0.111128831875802	-0.228495395656441	0.115745297698341	-0.111128831875802	-0.103392313445136	-0.105337507489281	-0.106937663906173	0.0379944681115069	0.111304015122531	-0.227290510838156	-0.0818997283519153
OV	-0.0824401236765226	0.0829617947315455	0.119150022125321	-0.0301486790746819	-0.0281684358590316	-0.0192718932416041	-0.0794840418911808	0.0206511480334853	-0.00868849255335903	0.0291339039056207	0.0800631547643436	0.0185267223309763	0.0969395055209943	-0.0509305702124118	-0.114319201935534	0.0156381626979464	0.0818179928226303	NA	-0.0548433944739962	-0.0398744683403914	-0.0838878601263903	-0.0857646019171376	0.0175023468196659	-0.035771471919949	0.0580128825520147	0.0681429367321856	0.0256903929401804	-0.0845068873326511	0.309963024215091	0.163673389463827	0.0024684320029395	-0.020150977219112	0.406736163812996	0.0112598695233472	-0.125678590563782	-0.185161987768647	0.00138768166882427	0.181110107717782	0.119253709638538	-0.029353667225369	0.0505651084552805	-0.0968364881679664	0.00295578460117527	0.208255384718772	-0.0901751068069662	-0.0801320143034304	-0.193754860489934	0.0112126787194531	0.0648404210593019
PAAD	-0.0648838986082971	-0.0717193612032314	-0.0697887315988607	0.0803431068189788	-0.136326058994255	0.0195181018175422	0.0147273690693253	0.0113735927359177	-0.0986585303010276	0.0833828812087127	0.109754762967131	-0.101409482148949	0.0515096301330353	-0.052991603625342	0.0459387623803791	-0.102986589710544	-0.0596904878872973	-0.148701176851119	-0.0430976610686495	-0.0870427230584102	0.0117029384562101	-0.0240520046913758	-0.0610534010110808	-0.0522769214185044	-0.0426301350849015	-0.0842548424555364	-0.025841583054599	-0.0342643381354011	0.0908853456463397	-0.0822046210741696	0.0276125560511742	-0.015426133787461	0.261440996160094	-0.121938698764115	-0.0157282940740765	-0.204705297618628	0.0333397702161444	0.0584434368450942	-0.00187681836773148	0.0261561838036677	0.0224719459890226	0.0208948538578754	-0.0167792773710132	0.0201368167210982	-0.0819913043634586	0.0777563129266943	-0.22358306828301	-0.0720394470178118	-0.14873715152155
PCPG	-0.0517396024560927	-0.011114184885933	-0.00448007565792028	-0.00336372832911136	0.00268669516477795	-0.0275295521406735	-0.150631084159204	0.056022504449747	-0.0215291350316568	0.00398273053399225	0.0203004817767185	0.0346091379905591	-0.10508970347868	0.0548494145205312	0.0650512434670151	-0.0520962583865912	0.0512646544619912	NA	-0.0264315774930655	-0.198060706600558	NA	-0.0240181634965002	-0.0109076035245778	-0.0322878049569793	0.00787879576016376	0.124980792845405	-0.0147715578473928	-0.0370544709813607	-0.117323828307715	0.0341814861244407	0.0293098560582057	-0.0196975304521715	-0.00707371073811159	-0.0850208739013963	0.0342637259922847	-0.0826039015350845	-0.0637272407509358	-0.0604823657716916	0.0581435865657353	0.0520740960714051	-0.18847254290003	-0.0175058866427197	0.154865445548026	0.180463424626051	0.00312724835805056	-0.096559645820182	-0.0430716266790201	0.184777610737143	-0.159963864546035
PRAD	-0.0649720831824026	-0.141199343940602	-0.0960816704659168	-0.00796046697864795	0.0118903681796613	-0.0141455953974968	-0.0231744984361576	-0.243011058160709	-0.0923123759268778	-0.0434699655060947	-0.0349795208464304	0.00583942401448827	-0.0387363770538749	-0.0771251213104159	0.095472469812555	-0.110313348383281	-0.16533097861069	NA	-0.29593448762327	-0.226784116972927	-0.078844143315408	-0.179823069551929	-0.225435944395451	-0.246092935725318	-0.174853067246196	0.0151472235259096	-0.178821946614849	-0.219055728955976	-0.0124318424620648	-0.282879106541163	-0.0629522373513792	-0.169387229962293	0.274511678196251	-0.23228257531135	-0.331414861032972	0.0192905030017649	-0.0913712271788442	0.0145923008083365	-0.187142404996955	-0.17217692025304	0.256759820187644	-0.228283657974164	-0.0644241956706815	-0.210533625991131	-0.0420539396486604	0.216974978788698	0.0748346173278831	-0.0765730741454779	0.0171809613944318
READ	-0.169669620471944	0.121774741372725	0.14887143790398	-0.165153769094931	-0.0390404470216466	-0.0697834825088567	-0.0677592616072927	-0.14815328885624	-0.0437527719307568	-0.0625333256893972	0.0442745108728893	0.0582275852401584	-0.196955383191239	0.154389182954197	-0.127016704168293	0.280511856827443	-0.138025640169368	0.0111504047488364	-0.0588427209421976	-0.120636499229166	NA	-0.0639248295777731	-0.114127398395766	-0.204287195399754	-0.0353117522756026	-0.0626163219640487	0.291615608151603	-0.180620152353404	-0.0434114143536599	-0.00794552959322267	-0.0755017976962197	-0.142472362356845	0.00179564344832287	-0.116339199553142	0.0152591159986236	0.0156951450279029	0.00991071877486359	-0.0991837239092635	-0.089119402731355	-0.0683849937029854	0.170948338930034	-0.197719734478843	-0.122820426112966	0.0145670772998902	-0.109605260288711	-0.19802957996566	-0.02161708099805	-0.133702555354579	0.0215094291293185
SARC	0.0575532746275127	0.0152027383358342	0.0686289554328741	-0.00152254950541942	-0.0559617024712109	0.30706963756149	-0.271089454596863	-0.156645579025208	0.189587170389549	-0.302885929269943	-0.173834038807432	-0.0561988340630031	-0.0371123587911104	0.1301645940198	0.144834047957457	0.0643281437389144	-0.0891725041650267	-0.00115755453267442	-0.189392362128676	0.028366119884044	0.070887336764776	-0.118542066754875	-0.136881955256186	-0.164197483640256	-0.0827201210024341	0.0224147210800437	-0.124902368162753	-0.00943091834017023	0.0607438766577259	0.203120242383942	-0.131559791025615	-0.313464747096371	0.0601586587041904	-0.281612469382953	-0.123825480674918	0.115557097661296	0.004266851048394	-0.0218846809784344	-0.102504752064517	-0.223579696211846	0.185170245049514	-0.113339120316887	-0.222720462120638	0.31590554269243	-0.0157720980086074	-0.0282190203826375	-0.0443122119683082	-0.00325524861378453	0.0457742639091783
SKCM	-0.0198793930483284	-0.0209075468476253	0.11801871901751	0.0498872682139489	0.0250433418229659	0.116412559365035	0.0177384811018973	0.0462463702290994	-0.0642362889337166	0.116774871067167	-0.0562168295584388	0.113101542457132	0.29459810973247	-0.0628784630426376	-0.254501144207009	-0.0189307132198541	0.108396250299682	-0.147012208096829	-0.0428903316520575	0.100358787803949	-0.0438455992777471	-0.0731613188415349	0.0190109445907639	0.00664421769605818	0.0539793209587842	0.0469732054477918	-0.0155054102125273	0.0109474089017605	0.132092702450995	0.100488844831191	-0.0128643363902403	0.0264920509838575	0.230353613858998	-0.0249992224972538	-0.189464815424788	0.0970705240036565	-0.000599393255984823	0.0864698282495297	0.147610740598962	0.0315684780697676	-0.0580168300474078	-0.0291231116018418	-0.0431247032707733	0.064610896327743	-0.0817815913397446	0.0943319266124021	-0.00154714359393244	-0.124491846087283	-0.0342788464212283
STAD	-0.0305961695559854	0.0810181497017717	0.0617845974674912	-0.04767247655478	-0.0373338719957097	0.139007004074579	-0.0436308003646489	-0.0186310435937971	0.0704876063944424	0.0104671458477418	0.0837747896273995	0.0134788069266093	-0.0284822104647419	-0.00908413476463756	0.102913865421806	-0.12401285902266	0.0982322566660261	0.0132235020965715	-0.12023696231035	0.00844676338156455	0.00176340267997899	0.125325174299161	-0.00865946767738265	-0.068834114359345	0.0575460926434083	-6.23473496069963e-05	0.0605158748326038	-0.112163052290936	0.259276223083287	0.0366235315857436	0.0463459704695406	0.069971016575949	0.349617873359724	-0.0248214849314487	0.118022170022446	-0.127784242252052	-0.0766190156627322	0.19602372785714	0.0723490504025506	-0.0189480170992436	0.0719473538185637	-0.106388032158922	0.1456944306414	0.190247425594697	-0.102522120896821	0.0781703705760422	-0.313831956007938	0.0371109547018617	-0.119831134354471
STES	-0.131888070120252	-0.0822174788239199	0.140706200304055	0.0517309709858929	0.0802451045383165	0.122225314899933	-0.106480023618894	-0.172998824844701	0.00564191403189225	-0.0402814209141358	0.0333950160527045	-0.0353387120148779	-0.0167134084907235	-0.0817481513139052	0.11334920758164	-0.122703063137476	-0.101291259917798	0.016430136851749	-0.236537119927688	-0.0324860734395075	-0.0153846855745454	-0.110084402300601	-0.162898906239905	-0.207649741960665	-0.0940161790143736	-0.194876004992523	-0.12779632358448	-0.124706579840236	0.0727029418154124	0.00385645798904159	-0.0466910027069476	0.00478472988302468	0.453495761023278	-0.092930508851366	0.0676591260221164	-0.182708271274209	0.0453850379495159	0.123324611607225	0.146907192553334	-0.0195459532501923	0.11458817997233	-0.182033004237932	0.0217330965440742	0.160169676135536	-0.133558284486278	0.295852186443405	-0.261690085268845	-0.0177128063114611	-0.0827946897809604
TGCT	-0.119294684042562	0.399240001240002	-0.252257077193476	-0.101697406266183	-0.0955637073432709	-0.0209638056947125	0.124251094341658	-0.461385117916385	-0.146603284685311	-0.104100655437122	-0.0728477131222631	NA	-0.181009068243624	0.0978925315578279	0.284879339579162	0.220852058463164	0.065048197851055	NA	0.0867112863063066	0.0183151030680893	0.0154446395706296	0.0428760889543908	-0.125949419239132	0.122373393051406	-0.426842778001611	0.135328158728369	0.135200294676439	-0.0379739923744235	-0.331067467930342	-0.522407080316463	-0.0315290010774971	-0.0551063414394296	0.127952141979877	0.0852304750860343	0.232199228376831	0.410757733548753	0.0274236045534928	0.160754442162036	0.31936383435988	0.0465000051176278	0.44177053606998	0.185507149811297	-0.369897114414852	-0.527043950437535	0.350699054040642	0.274022964174456	0.42326277497739	0.229756595096578	-0.11113824658389
THCA	-0.168905078276298	-0.054634517104367	0.0997762986305416	-0.0195983118517919	0.136087855277579	-0.130226436881457	-0.128928630477296	-0.0947868796062169	0.027383968487865	0.0509089889355645	-0.0348220559459601	0.0229636581760469	-0.0786208642030967	-0.0248675126092831	-0.121180040922751	-0.0333598505358558	-0.072847262670714	0.0199266524662509	-0.183117406585453	-0.0899828629497905	-0.00407236290504548	-0.135546678622731	-0.116280681352581	-0.158940307453703	-0.0403734913930497	-0.143278892719302	-0.118543010802079	-0.232264499831717	0.171634593234505	-0.0499994130123845	-0.276711583505851	0.043753388159473	0.337520479574754	-0.156359606411623	-0.285334386072399	-0.0276766480298702	-0.0211047336970957	0.263837281657725	0.150127945765918	-0.0596018571575885	0.250963210475937	-0.177625730297568	-0.042973375915975	0.0789138536561593	-0.0677102507234815	-0.0514641376843937	-0.0841449826395879	-0.0196164633479144	0.0232636118556231
THYM	-0.0895677625702646	0.466817659063936	0.0822628265330817	-0.18928636584581	0.156811601235884	0.384534102329894	0.277616314599335	0.271652052265449	-0.207945537220041	0.131315282393943	-0.0240678557664306	-0.185781986072083	0.0682118362678584	0.256381704156684	0.184730811925011	0.0392248990679005	0.212971380403848	-0.335795718553414	0.00494958721025488	-0.164223030611327	-0.124513389260233	-0.0445201888734269	-0.247493603929177	-0.212632842210907	-0.14202466610145	-0.147672180716892	-0.475991061970504	-0.451420157845786	0.307162836218559	0.0710105526236711	0.0532988642899965	-0.471531861848318	0.417381953426486	0.28453716921571	-0.44649193576018	-0.307939775846294	-0.444367681673733	0.211769891456459	0.0550667674797578	-0.440151280228083	-0.479367115380988	-0.102096808987358	-0.0736092443402942	-0.24528259032885	-0.197034143545538	0.191595316140269	-0.378752701956543	-0.364599412982164	-0.390949541070275
UCEC	-0.0879198763207545	0.119866998652386	0.228187787231371	0.0748698046514059	0.140421663704018	-0.171095615414503	-0.0690493334766488	-0.107828091197323	-0.0233545136095134	0.0692104739173367	-0.0153351608048264	0.13031318695458	-0.0519846743438025	-0.0515723912090063	0.0882076294346567	-0.0631341809847824	0.180106792608212	NA	-0.111100527048692	0.0532337290711272	0.0207962210906768	-0.0707089499110485	-0.065985364024266	-0.123657222445774	0.00982598743890321	0.0803868662423108	-0.00416707394792641	-0.212647743867573	0.273869304557585	0.0787817834774219	-0.0618255245252623	-0.00808920557535675	0.305632452015845	-0.0889051227875129	-0.195260376147151	-0.185995239302721	-0.00386248762781598	-0.183957910299716	0.00605714210269193	-0.100029581150303	-0.0270311575231913	-0.200608450793415	0.0278754573126757	0.201324144892128	-0.0267191411465846	-0.277103791766296	-0.0626582263115027	-0.121711952781871	-0.107259848210998
UCS	-0.183076867862841	0.155612923052824	0.0274305480600927	-0.242658799954267	0.0197246206738735	0.101784470419577	-0.0865270233321643	0.00858883775650435	-0.162677155962052	0.125498843060974	-0.195127760845803	0.121894035837117	0.240246070078609	-0.216832600592139	-0.0470190248315406	-0.0161337526920638	-0.133580735145029	NA	-0.0238472309101819	0.0823866859940669	0.180045318988769	-0.00959144824486654	-0.06041258170454	-0.0898086179738629	0.0321184916680253	0.0571391531894335	0.0568655095930894	-0.0571067430061156	-0.026803221603892	0.146007875847078	-0.0525369071582937	0.061838629770527	0.0959017324376255	-0.0227519486891562	0.0192840590741423	-0.136673743051526	-0.0564585393397579	0.0796447273314973	0.0246965596882294	-0.121473367075438	0.0813171499445767	-0.112048778332251	-0.0411437849679227	0.161923899741493	0.0327146924635498	-0.204735128019088	0.0133214488308556	-0.0243699795330777	0.221387048408678
UVM	-0.0330858635003377	-0.1149196521321	NA	-0.111881511059529	-0.0208570308695361	-0.0900630085318793	-0.148221584674397	-0.199397462868007	0.0347607161377191	-0.0981193218960188	-0.030085736275501	NA	0.129768162954218	-0.216271649466647	-0.0439162971865982	0.00900977407432356	-0.0419127050041337	0.094350515230952	-0.15624714588362	0.0352513572709077	0.0617835641016437	-0.306574190537265	-0.110039256719784	-0.146349776940483	-0.0754815742167457	-0.102906181007639	-0.221525330622643	-0.105097228154714	0.0586226836684159	0.0392684338692504	-0.163659049402378	-0.343458812788211	0.134481604893825	-0.251848697072161	-0.211521257081824	0.140803314960716	0.166037636104911	-0.122509204263588	-0.327501245935805	-0.122352512656529	-0.0229433759036908	-0.18113097343715	0.0698914493526187	-0.0277272197674778	-0.209400313626185	0.0669730077956031	-0.281845869844226	-0.096710406178157	0.03862186913395
[truncated: 59 more columns]
