# Supplementary material for: Identification of immunological and prognostic value of SHROOM2 in pan-cancer and experimental verification of its role in promoting malignant phenotypes in breast cancer
Source: PeerJ. 2025 Sep 25;13:e20051. doi: 10.7717/peerj.20051 (PMC12476865; doi:10.7717/peerj.20051)
Supplement: Supplemental Information 30 [file peerj-13-20051-s030.txt]

cancer	CIBERSORT_B_cells_memory	CIBERSORT_B_cells_naive	CIBERSORT_Dendritic_cells_activated	CIBERSORT_Dendritic_cells_resting	CIBERSORT_Eosinophils	CIBERSORT_Macrophages_M0	CIBERSORT_Macrophages_M1	CIBERSORT_Macrophages_M2	CIBERSORT_Mast_cells_activated	CIBERSORT_Mast_cells_resting	CIBERSORT_Monocytes	CIBERSORT_Neutrophils	CIBERSORT_NK_cells_activated	CIBERSORT_NK_cells_resting	CIBERSORT_Plasma_cells	CIBERSORT_T_cells_CD4_memory_activated	CIBERSORT_T_cells_CD4_memory_resting	CIBERSORT_T_cells_CD4_naive	CIBERSORT_T_cells_CD8	CIBERSORT_T_cells_follicular_helper	CIBERSORT_T_cells_gamma_delta	CIBERSORT_T_cells_regulatory_(Tregs)	ESTIMATE_ESTIMATEScore	ESTIMATE_ImmuneScore	ESTIMATE_StromalScore	mcpcounter_B_lineage	mcpcounter_CD8_T_cells	mcpcounter_Cytotoxic_lymphocytes	mcpcounter_Endothelial_cells	mcpcounter_Fibroblasts	mcpcounter_Monocytic_lineage	mcpcounter_Myeloid_dendritic_cells	mcpcounter_Neutrophils	mcpcounter_NK_cells	mcpcounter_T_cells	timer_B_cell	timer_DC	timer_Macrophage	timer_Neutrophil	timer_T_cell_CD4	timer_T_cell_CD8	xcell_aDC	xcell_Adipocytes	xcell_Astrocytes	xcell_B-cells	xcell_Basophils	xcell_CD4+_memory_T-cells	xcell_CD4+_naive_T-cells	xcell_CD4+_T-cells
ACC	0.243024390283851	0.133343710270659	0.472370861350518	0.363736254608401	0.646286464030394	0.0798705696446236	0.62582484205536	0.307287792398309	0.27145064978135	0.814487127595742	0.737730410988318	0.353086093850043	0.314361417276317	0.299235712018893	0.0275873173839296	0.0910939533245991	0.851566156272361	0.016719907669887	0.838660197947906	0.0291509053025041	NA	0.422809659070917	0.0549708131182369	0.0967053104023057	0.0597987309440686	0.370599967669206	0.464979747365275	0.887388184180098	0.686439936791975	0.332342459131589	0.339300286484462	0.758316139523187	0.119213428108362	0.954487916827213	0.598857881059929	0.162036389584448	0.88344521485954	0.101900156847161	0.722800882487137	0.609253164641781	0.353725866837311	0.00853336062067145	0.100376601530534	8.69864173336232e-06	0.875202867970052	0.138604193532256	0.259429830691835	0.679522709684782	0.799469156864606
BLCA	0.125077521028722	0.000854001317495356	0.000271030817568629	0.000837260562937869	8.11042533870321e-05	0.000184662795744694	1.31925449542436e-06	1.69697278451508e-09	0.217313923055547	0.000838749312999987	0.846588284207729	0.14107761315795	0.406947779572741	0.0876528349310921	0.249509120698774	6.52448916698134e-05	7.10824048466563e-06	0.169959659855869	3.33405845833745e-05	0.0756374332708392	0.38483125365521	0.53348548884769	1.90372162478525e-11	1.16520633142159e-08	1.26969545988231e-11	0.0064136617112891	5.10378184159777e-09	1.2123604342662e-09	0.221808690441784	2.46408880855142e-07	3.94173582662916e-12	4.29745456913544e-05	1.44910753359095e-05	1.55191539175092e-07	0.0300912138601119	0.0472259903235273	6.29920187567024e-07	0.000494777666038226	7.64912370141424e-05	0.11807949361481	0.27699591291257	1.71231917533987e-11	0.00229395285076062	3.98924067779305e-07	0.000425272011596478	0.000276101866268696	0.273549746554917	0.487661237250242	0.576633662907225
BRCA	1.87715078592277e-07	0.000113757842452378	0.0792234789977573	0.911128520320965	0.371369271019926	0.000438553440188727	5.81712936709167e-07	2.28879937980153e-06	0.0145168133724789	0.638101359042089	0.000633881474482845	0.268156367977462	0.553767657965345	1.28580105673848e-07	0.0696209586018672	6.90057893049101e-08	8.58900409017593e-07	0.293915545192859	1.96485050452111e-11	4.44089209850063e-16	0.10790968645554	0.00533851226920201	5.35940181123351e-10	6.66133814775094e-16	0.024395249106711	2.15387707669379e-10	0	4.44089209850063e-16	5.73913955959071e-06	0.0687522089924215	2.06799022350879e-11	2.44249065417534e-14	2.74571111402722e-07	7.01927405089009e-12	0	0.472934578123881	0	3.97291807852085e-06	3.29078358676238e-05	0	3.30077508214899e-07	1.83608017678694e-10	6.62662281691873e-06	0.916477686802826	0.0364617741762447	0.0785189179808197	0.783782992123074	0.00135158282017356	0.100863387673684
CESC	0.756866776484075	0.559886944056861	0.0484712640583633	0.00118443860963469	0.940741131759339	0.0128201749432131	0.0261971787298205	0.134183763930596	0.0589259337245915	0.015660082963749	0.262869400343292	0.25972592915417	0.268743170112763	0.756331654533534	0.292800953625054	0.485108046967085	0.271713924109404	0.941100559108592	0.136518257797398	0.0823264548985114	0.716735040906733	0.777465149469597	0.145464359810736	0.556325526194485	0.0486316298723692	0.760595308583772	0.115800703693427	0.0710770204664444	5.14713153378921e-05	0.0523166087628095	0.844088073305655	0.00013572553881902	0.00233948824224761	0.356158021061733	0.0352749052060946	0.689844497669202	0.629660310590219	0.141195878788056	0.242780117363654	0.0689886990555744	0.0855322561772875	0.322944407882911	0.874085842889453	0.00103730924313439	0.362020580630654	0.025951842175671	0.538158137637403	0.966144374711891	0.823896046835866
CHOL	0.250684876171466	0.86559283008953	0.55114975815566	0.743861171901726	0.107601375114579	0.941199542373428	0.623667333670233	0.188126190551791	0.317643733690288	0.97430488151287	0.433225549355027	0.863316529325208	0.748204152116176	0.107571753212342	0.882228047034272	0.40019391597627	0.865678563466527	NA	0.036182474720114	0.181845088489005	NA	0.0742618777725705	0.231502801254541	0.0843637499878629	0.645235538681615	0.347006774917352	0.169067849897573	0.00721844205727407	0.725986347883435	0.176684394745634	0.644161499616313	0.713688512333722	0.328987423641165	0.0669054688359019	0.453480432615566	0.66686235317827	0.443989909669555	0.490030363931893	0.40031403505781	0.30324633948387	0.0516378401835622	0.0271390232773963	0.938223452747377	0.343909210664786	0.0996822488389519	0.103608147642936	0.347755177643154	0.601643886673345	0.374079386990686
COAD	0.322874992130754	0.417123866608302	0.831576873290008	0.235211542646795	0.434032086300941	0.331896237680756	0.0131484162293907	0.21987207572339	0.732542402384804	0.594542710809524	0.533029030068232	0.421879108057609	0.00205134799361373	0.468856886291339	0.000894780511170978	0.0217745829555298	0.0272007841857445	NA	0.0235077300593116	0.0381923600846052	NA	0.559558084848368	0.218547642612989	0.0107989634823684	0.973418838650283	0.219928704203975	0.357190804059685	4.43088437984684e-05	0.0153008774187029	0.902119900520144	0.319585635185761	0.565429093395781	0.541738094456935	8.11603750205947e-05	0.211643311342006	0.219201024845703	0.0154761584950747	0.0770415807384479	5.01648841999547e-06	0.778448503064129	0.489157379760077	0.017837299199593	0.512380655753122	0.199630601565907	0.0364506603440806	0.000687539534398596	4.17398219636489e-05	0.361868032414393	0.700145921105096
COADREAD	0.924240964067796	0.24407582285251	0.265292907117394	0.0462778937316373	0.256472010797124	0.523589874889922	0.00861791536464107	0.0648649593728949	0.908809289538892	0.650682183847308	0.58067830934377	0.898840487187535	0.000110146015324997	0.893289390475963	0.00717509678393036	0.000277910863725417	0.0155227508917313	0.610609108191336	0.00756837923409415	0.00754756199430151	NA	0.423413351352751	0.10689549280405	0.00131471258514271	0.904690207718832	0.634957279494789	0.0430033171101107	2.61244014398976e-06	0.0300797724737252	0.798552886437248	0.217483076491937	0.266446576221897	0.687249797237516	3.09091525152461e-06	0.274069648802138	0.315132743047322	0.0448715623202416	0.210810257192227	2.79466048578314e-05	0.950945114966363	0.900885156963819	0.00172088592090036	0.841206649362243	0.202136643852648	0.00955240579144445	0.000253980622902716	0.000890738894046006	0.626276319608729	0.848913274049283
DLBC	0.176676951971886	0.061165276915264	0.67786664829461	NA	0.10688565160218	0.176295633937961	0.371172318270744	0.871892625437064	0.801107027592721	0.663926279127219	0.52593519663213	0.844941917187244	0.994925396265841	0.553861566004541	0.24725569638882	0.878899597751192	0.962285482090984	NA	0.351017235453824	0.335085630304003	0.579115261105968	0.405440451710625	0.225265682820115	0.813926927751689	0.074125585728924	0.510974739493453	0.273825550041502	0.736446310109464	0.00691841422528672	0.00777862496979909	0.324966834203493	0.71152775488842	0.103823570317548	0.193942523461696	0.579258973346475	0.956460713680099	0.339425044607905	0.443234246630882	0.558951964671418	0.881178920484786	0.444420499770253	0.403127024520531	0.281856278858567	0.0613064630554714	0.0337635290262228	0.0514309779015374	0.539844772556272	0.0579024597411997	0.347180513392987
ESCA	0.00944266056221643	0.25600322873137	0.763042231207001	9.70984859849366e-07	0.00921609174120119	0.87778251521338	0.548927456057537	0.101849404491431	0.233264056385674	0.671057656690594	0.617596286890412	0.804485975346965	0.97094387048391	0.193687605277912	0.276383627019475	0.550283093178926	0.00899999124304518	0.386303060418437	0.136822845113961	0.905542170957148	NA	4.63921606854711e-05	0.133313139997453	0.0239676237834145	0.486870764389542	0.000572404245104075	0.170319636983675	0.37660490459528	0.0783622236725532	0.327961858164656	0.852078480569398	0.707254911320447	1.06777697794769e-09	0.195007714647748	0.419065855150948	0.00639344841613187	0.157951067347945	0.819152235131151	0.0935526042467685	0.0795640373079778	0.0372385089773293	0.408575140149312	0.512333920230962	0.0657581963143246	0.0921371583474575	5.92415005939984e-12	0.251643475771278	0.958716814529841	0.710481938987753
GBM	0.485288205701436	0.55025228003713	0.728301473298406	0.303241599320302	0.739442754832049	0.0223558291009112	0.725005576688219	6.95706895466053e-05	0.795377468208905	0.599126511172939	0.00663336328006503	0.384980098204586	0.186343409923814	0.164133652570952	0.718137279047447	0.676392923296209	0.721457104552904	0.717150825463624	0.0424518975372732	0.217366491587287	NA	0.427896610641199	0.00391902216548168	0.00651964867677157	0.00267837935378745	0.00352410796178226	0.0074243507766214	0.00415425902586586	0.802460050104115	0.129695544259353	1.98573621621456e-05	5.78293516557693e-05	0.00521210043589093	2.49269734435842e-05	0.00707956161530432	0.0351531232164317	0.0179348220589726	0.0715670291495618	0.0471849258457817	0.0663397347584338	0.247431992548249	0.0351603754516394	1.60285961485762e-05	0.28457324477661	0.633266305690693	0.161928314161238	0.0535513789611626	0.676654726218861	0.0997578436818816
GBMLGG	0.0111963840281208	0.960806038855141	0.00178785034362927	0.130195417909952	0.558706379346709	4.96562124752131e-10	0.33875064484795	3.38851169345844e-11	0.180692368564057	0.0263749416934402	3.5527136788005e-15	0.00651960619767045	0.000231413402554059	0.00279566092205097	5.21636834593942e-06	0.812908569133806	0.122952514791946	0.00382070209156882	0.463556747573102	9.66581481742779e-07	0.865213056527844	0.000254660727235123	0	0	3.10587111584937e-11	0.146025722166252	0.0204839837195627	0.000131880732392675	8.20251595534671e-08	0.0189331781817001	0	4.66293670342566e-15	1.05962637071411e-05	1.08142172994263e-07	0.00121327757334688	0.00289930716500297	0	3.01981526451556e-07	1.26588288296148e-07	6.0231819531964e-12	0.395785639866749	0	6.91895674087561e-09	0.469397102975423	0.122506149440837	3.93397536768703e-09	0.201337342089668	0.00438703208086832	0.560550774714876
HNSC	0.43244897083834	0.620278360084529	1.34940040252829e-07	0.00152320949932405	0.99777862359009	0.118688719973238	0.0803528232939583	0.0883105010252259	0.149259762604526	0.98812749449987	0.150871442014975	0.0425181093196203	0.0391152378523416	0.805603312102597	0.0112835930614215	0.168230130526461	0.0120834827909064	0.679349197645375	0.0605886278715	0.628984337253816	0.943688144677777	0.389295421954615	0.0213619000997762	0.0207480109079317	0.145204320601957	0.00576219187178229	0.052352456119215	0.00010185161416465	0.00596364800754134	0.28742781814928	0.0454431279752829	0.00446698885549779	1.44259054968288e-06	0.581988449081041	0.856192297543343	0.0512561465300851	0.0160730576683208	0.602951117236611	0.0537451119005465	0.434586406939609	0.666889166640225	0.0046484758873544	0.597193889033537	0.93063983396469	0.187447965674519	0.00744171171049213	0.21317611279724	0.297962820562299	0.921975277725579
KICH	0.624290786127276	0.112849638351869	0.905633075633062	0.212189994503239	0.0319968106034469	0.149142374421511	0.319039935891672	0.881628398814469	0.39067732413605	0.513939711798122	0.915059476777072	0.855265944388288	0.624021916107466	0.602373893065947	0.835442640111748	0.122313833022492	0.544059576436934	0.435277070457068	0.643571485793688	0.471883070886904	0.14477486527411	0.627682769348501	0.876247517662152	0.961653689269437	0.662819667626327	0.0675249035358521	0.721872594748436	0.378370622168082	0.223988017672209	0.745279530388239	0.790431020321566	0.995088794319629	0.00238732202223146	0.661368631109652	0.893984818445834	0.937014357562612	0.455205284548014	0.352865047956433	0.967886332166961	0.723821405336382	0.554145525237601	0.962761462570554	0.69474066830723	0.283743965244299	0.0513406167270898	0.225131386559495	0.637216635720617	0.0654584948780672	0.107237869953465
KIPAN	0.454077804403863	0.426266943024225	9.74168212763971e-09	2.851629609113e-06	6.09272138629713e-05	3.49061899429515e-06	0	1.13473430651823e-09	0.950724489860786	0.147378629997085	0.000477755565880589	0.0214558321181131	0.667397552153008	0.358382309935918	6.92779167366098e-14	2.03189781800006e-06	1.70969904900176e-10	0.132460090408086	0	0	3.90244414560925e-09	0	0	0	1.88737914186277e-14	0.0495424549152115	0	0	3.75013992630624e-05	0.0010636356076259	0	8.88178419700125e-16	0.200752980096627	0	9.67950164465492e-11	0.00362372502214292	0.00483271678449215	0	0.0194584672771696	0.0211166106555454	0.470333281979707	0	3.63244989642908e-10	1.00346797005102e-06	0.00186626386473909	0.00262964510320529	0.00316110045742524	1.0709634153061e-05	0.441388701588262
KIRC	0.257135106466556	0.037438294047091	0.000184545574392514	0.0228221333866079	0.00625960175375795	0.00114749320103957	4.92793583717344e-10	0.668679702135128	0.739254063484265	1.45261776494099e-05	0.032738585908531	0.0955571408876315	0.158195642984506	0.000153745552751383	1.86837314508637e-07	0.00121137780934655	0.208143836167821	NA	0	8.88178419700125e-16	5.91800059068781e-05	5.36190229993849e-08	0.066612894068351	2.24621876654396e-10	3.01475355213299e-06	0.015933402463856	0	4.44089209850063e-16	2.88657986402541e-15	7.07776059982734e-11	0	0.195698141947117	0.0112216515349037	0.000312039227857275	0.0167661422945518	1.56218007063558e-06	7.85846854256533e-09	0	0.000109330103201799	0.180966132174526	0.379938532777415	4.79394302033143e-12	0.353353890105293	7.16049441962241e-12	2.63903565667079e-10	4.15645295959166e-12	1.59963346746395e-06	0.949519741451774	0.634946799675811
KIRP	0.934773001618135	0.498977713270847	0.52353756825419	0.409949354927353	0.307517124332721	0.0729483855816044	0.91226436822661	0.177615840985778	0.816827127876038	0.553566410329288	0.223569549683581	0.886689597139237	0.00975409403540395	0.743160161165072	0.494546427071477	0.822189104214147	0.668791844177517	NA	0.262355136731725	0.092348966579654	0.0218295241942879	0.072637115210227	0.302672055375414	0.282662227593864	0.423635030517049	0.363216245524705	0.177042654752897	0.0787225125667503	0.308379014053078	0.0249818162363669	0.0959940168641564	0.46353811653428	0.811875949731181	0.138198413873091	0.435710189384957	0.852822547253695	0.645685265434877	0.59563334916953	0.533976666898514	0.100411303856314	0.436090044794907	0.195549693147355	0.194587485145456	0.098348699002361	0.0151779121890332	0.0264412620215597	0.068900022895211	0.741099537939169	0.360670378419259
LGG	5.96702114448178e-05	0.0908762605541507	8.3494667888484e-06	0.26348032436273	0.190937581167519	8.7666888148874e-07	0.804218328715813	0	0.158870756569434	0.00595815012739687	3.10862446895044e-15	9.89351093050317e-07	0.000495473032224858	3.11861815305292e-06	1.00865982233245e-11	0.180762438971575	2.15747565577296e-05	4.35431772156658e-05	0.897051879114024	1.40112881297227e-08	0.749680122033326	8.27266206648858e-08	0	0	0	0.811550092008323	0.157944048130972	0.0174836688377993	1.44508196520121e-08	0.663371550811541	0	0	0.024076724503135	0.00230849283520418	0.0367870423293235	0.159108149195542	0	5.11218069654262e-07	1.05559914143072e-07	2.0404122835771e-11	0.485344052784767	0	1.10239716777372e-06	5.4927357395762e-07	0.131133709448761	5.52859154012708e-07	0.215797444649254	0.00635346306106777	0.627102006659833
LIHC	0.824159820129355	0.0312734119610947	0.237232479957794	0.0153809232044733	0.00187589772703456	0.14878508541717	0.00406417710920381	0.476851577541198	0.912379903861528	0.884575800387498	0.974074413665468	0.351292571578301	0.445617675028563	0.424024782266422	0.0418445560678231	0.714730727998519	0.000171729905615425	0.0606744636404253	0.159340444393006	0.0628550152345231	0.0104213904202974	0.109415575098431	0.026392470014998	0.818205503011898	1.09978998752425e-05	0.0292763944574337	0.833607951530872	0.720458848992446	7.52016936722555e-07	1.61397774671723e-05	0.137228413340668	0.0122013263346381	0	0.0874357162036001	0.2427303020884	0.0972057989603328	0.00484154460757114	0.000542200697924988	0.333865422613782	0.00348125448095793	0.289187566567981	0.0205366974274721	0.000176993924812852	0.255020712338666	0.141039023850274	0.000699342578696971	0.000612240228819783	0.852223169811587	0.135884105698993
LUAD	0.768599056284085	0.801221483808882	0.0694600371481111	0.0337935534974845	0.996131896616432	0.984470743268039	0.168150341662673	0.366171939717447	0.357633818400442	0.0112364300441348	0.255486920654407	0.0762388579737046	0.48801102845192	0.0978332513677622	0.000367610899368653	1.69772675564506e-05	0.726494768746762	NA	0.00131372937053498	0.0631208256174567	0.942694158567498	0.292872782080092	0.344054790475373	0.0430912065648608	0.83275997586034	0.497355372995967	0.0088123586424631	1.66209912011439e-06	1.5045295715943e-06	0.62959651077619	0.000936817967744252	0.0282040546330329	0.11280345315357	3.20076684525716e-05	0.0971010637192102	0.159089853793867	0.441963765967171	0.0151331710960951	0.00823114263161839	0.48027873950427	0.286321718647592	0.0015867674097767	0.0176862221447645	0.00195871882966614	0.00460396500086091	0.261459281570448	6.56106102780996e-09	0.453463549867624	0.487563514301582
LUSC	0.101244927417448	0.221176945262779	0.0328819501634974	0.467904447284017	0.0550943926697474	0.89981445236323	2.13718340793534e-05	4.36934422518576e-05	0.26821333421315	0.15671377160119	0.204077230639421	0.492975279578724	0.694237521832645	0.0192322520647465	0.744937663368378	4.46538427789633e-07	4.51838089219336e-05	NA	3.66344466984359e-07	0.013814602524683	0.15674497107798	0.824513237291318	8.99479216442955e-07	1.13149386304912e-07	0.000103914560132701	0.000735105990623541	8.70916470430139e-06	1.16934575200567e-06	0.193149907258474	0.371013713717563	4.15678602649905e-10	0.00260423925161124	0.112308964935833	9.15180595750797e-07	3.98972593851354e-07	0.00333547192279449	2.30063356090326e-05	0.771525631451282	0.148772334378817	0.827303093196307	0.0034985682913744	3.92136545457333e-10	0.640672264838896	0.0921108844298555	1.33794517465091e-07	0.0171249389744395	2.99760216648792e-13	0.978127692706291	0.458160093002049
MESO	0.461753933276597	0.169073403245049	0.542469861445102	0.433231171269637	0.849321181102847	0.412923211635778	0.57656088274172	0.0376997220498825	0.837361872951544	0.307832116557707	0.592027056103481	0.981212576110945	0.419476580915654	0.704854633375489	0.109337942451017	0.287501268786184	0.432270867539885	0.476712321032881	0.290022829882361	0.924245887484284	0.83249211316268	0.0972332822337529	0.00561894288699882	0.0278875271180055	0.00435301900353924	0.956573447113625	0.0995279072299828	0.843976798074496	0.922648925785787	0.512503996600251	0.243560896194615	0.696427938178763	0.080913822287914	0.368272300795406	0.0111254561909444	0.506780017404336	0.809702577164041	0.0824066741646039	0.305492186793112	0.0332803628977056	0.285710818994603	0.305492186793112	0.340596174004455	0.331539931369206	0.32420582638133	0.726797120836754	0.30472563113675	0.0342466442850298	0.450771761405739
OV	0.153648711582448	0.151053332867592	0.0388341834785839	0.602365275394829	0.626423237826348	0.739138356403414	0.168996343613829	0.721218069154976	0.880673609341495	0.614642201611656	0.165902877971491	0.748879857422505	0.0931918492009449	0.378584480779922	0.0475226038972676	0.787006671784388	0.156787827818323	NA	0.34300106829109	0.490702508310682	0.14652811229948	0.137674828583614	0.762336410222918	0.536425378089582	0.315791769629916	0.23852272435027	0.657092881882098	0.143561269412626	3.99412043439185e-08	0.00441283837776374	0.96598247366551	0.727699666114533	2.02060590481778e-13	0.845749329738925	0.0292559398802588	0.00125085264928981	0.980872377602231	0.00160387154866681	0.0386635030646842	0.611974177003349	0.382019657998427	0.0935418362355827	0.959271582960779	0.000274731178401932	0.118487829203575	0.165537886557672	0.000725870287531905	0.846387779792793	0.262100991897039
PAAD	0.389531375279801	0.341431774527311	0.354618954410511	0.286385995261362	0.0696033941824752	0.795948529266486	0.845303793499572	0.880229367237059	0.190130118718135	0.268485523074123	0.144729128321234	0.178007887043669	0.494710487176878	0.482361790547945	0.542588679983709	0.171320703041578	0.428672205192678	0.0475944830094526	0.56785796112367	0.247964612994115	0.876788240515189	0.749969867953862	0.418186895672852	0.488296123765848	0.572069109737663	0.263494521850129	0.732051455021032	0.649788548903285	0.227617969614319	0.275331420421948	0.714460763149637	0.838062444443315	0.000423492209593146	0.104919014751717	0.834935304485941	0.00612608760031019	0.658636051757904	0.438397612120599	0.980163849879802	0.728916070491913	0.765902759706372	0.781904251426881	0.824078830621013	0.789628599797334	0.276583344091571	0.302234848931123	0.00269956129897642	0.339275891678619	0.0475401553183734
PCPG	0.494018221277561	0.883272917771162	0.952807526540904	0.964558024967809	0.97168825223089	0.7160590250735	0.0453653698743028	0.458916574678802	0.776080798291072	0.95804139900449	0.788549675908936	0.647441532822202	0.163898387134027	0.468390783085187	0.389662156537334	0.491041817612635	0.49799661757308	NA	0.726925061822034	0.00822751138642408	NA	0.75099878731666	0.885427558402388	0.669649538469047	0.917106259977256	0.0974213234322654	0.845282536422808	0.624379436351691	0.11989635573118	0.651510270849124	0.698561753771656	0.79468859288925	0.925550850450839	0.260524019887353	0.650727025337216	0.274369139547612	0.399404255950288	0.423886497226411	0.442059559664865	0.491226490233013	0.0119962518260093	0.817106411760521	0.0395722233855789	0.0162315316940602	0.967048241776742	0.201062506289501	0.569196707059026	0.0138115420206657	0.0334352794065635
PRAD	0.148905451617515	0.00163641356492228	0.0325797380876227	0.859772129234704	0.791868917703504	0.753566863025382	0.606996413486103	4.36839129314137e-08	0.0400712542109716	0.334466268294058	0.43744478464283	0.89688952773727	0.389803426568056	0.0865027686511528	0.0337026784508239	0.014064545160577	0.000220287018490417	NA	1.83542070431031e-11	3.40619760397232e-07	0.0796937990490796	5.73297685431129e-05	4.01299936392263e-07	2.90761641430493e-08	9.20800936405897e-05	0.736741374423035	6.31364160044168e-05	8.59905040506703e-07	0.782623014341629	1.46365142228433e-10	0.161979411021345	0.000152786435736019	5.23861620749244e-10	1.72702010248216e-07	3.73034936274053e-14	0.668548196790638	0.0421542454994308	0.74604808426471	2.78702552276577e-05	0.000118215675048328	6.81006673275419e-09	2.83502628928289e-07	0.152369696239647	2.29776793991832e-06	0.350464491231145	1.09716564256068e-06	0.0962947414906732	0.0887861973353326	0.702970266993471
READ	0.105897833630005	0.247533220560158	0.156685678435825	0.11565750658157	0.711767127734765	0.508615847415434	0.52101861938819	0.15871750799409	0.678784497349288	0.553731563263929	0.67516828376648	0.581406572693881	0.0598662805794632	0.141716790620692	0.227610202180507	0.00676097179964508	0.189491758526593	0.91598550930876	0.577414128967438	0.252013260033891	NA	0.544925369577067	0.278698175196818	0.0507822650264078	0.738249947772873	0.553204402000783	0.00479619567508305	0.0848954381543536	0.681154420778984	0.940079444213384	0.474418649322053	0.175486104191958	0.986446404031791	0.269426457953569	0.885210239555225	0.881953431699028	0.925297554370133	0.346883424974503	0.398223316060869	0.517168361072776	0.103254336139476	0.0588613629491221	0.243466068221767	0.890383141982754	0.298311985112331	0.0584579409376382	0.837937241973973	0.203867756288401	0.838733381688767
SARC	0.357198201828226	0.807989567393992	0.272079228821355	0.980583777771475	0.370672153896906	4.89519331736687e-07	1.00464555097268e-05	0.0117536483355316	0.0022265805354531	7.10740797327247e-07	0.00511059483413279	0.36864499210609	0.552898349299128	0.0366628983906945	0.0199457079447789	0.303333014160657	0.153230224396429	0.985237743227301	0.00225047981607029	0.650184284841541	0.256577277577906	0.0572324021989961	0.027925518004646	0.00822831640440835	0.185336674300324	0.720095989418493	0.0450333395122944	0.880172329386989	0.331124621413379	0.00103431939253928	0.0346786782748292	2.73736119993373e-07	0.335813044749967	4.33309227432233e-06	0.0469304907205257	0.0638361878198044	0.945623807657283	0.726447501617506	0.100423239065569	0.000294931574319257	0.00282935029394515	0.0691380420486378	0.000311624557769674	2.18478797275878e-07	0.80094604232175	0.651878931480832	0.478540745397492	0.958502177782061	0.464133669764598
SKCM	0.84279690580546	0.834779047226046	0.237454015212727	0.618528184668532	0.802705407506779	0.243943867952563	0.859543074214728	0.644399644390144	0.521248515627318	0.242469301659543	0.574655179994259	0.257706889475798	0.00265034244800733	0.530111075497178	0.00984263832971521	0.850209285991412	0.278163017351049	0.14035354082903	0.668629617800725	0.315562412074187	0.661696691649257	0.464921671086513	0.849581894675475	0.947157283293366	0.589998219778128	0.639199587099618	0.877076544433066	0.913040667971596	0.185690297355579	0.314932490122878	0.897889821779171	0.791544546123509	0.0198483888567345	0.803045938081555	0.0564907261304928	0.331759391502109	0.995229502779955	0.387500276024171	0.13872777176989	0.752780537087892	0.562448833530827	0.771383543754258	0.666926041608426	0.51881673461153	0.413846086967742	0.345645527568953	0.987686883523028	0.212519821858734	0.732325928561612
STAD	0.53522600841276	0.100135529219451	0.210204552296683	0.333827847045765	0.449242673810689	0.00465267036476069	0.376471444235085	0.7057925906249	0.152741453041875	0.832045688784463	0.0890679458859642	0.784773337687191	0.563811325802279	0.853969758824985	0.0365574752582252	0.0116575525888154	0.0460328087424804	0.788752784674982	0.0144862602657958	0.864112664666397	0.971499252539839	0.0107955704049987	0.86072519588995	0.162626794060129	0.24325177602391	0.998992106406924	0.219737857103227	0.0226247797369226	9.05085104641046e-08	0.457922943028127	0.347468091911349	0.155779679746825	2.56239474083486e-13	0.614977756951758	0.0164122549404508	0.00933114217388198	0.120029660504054	6.05711517502883e-05	0.142165565289858	0.701025445203213	0.144399054248462	0.0306455070017457	0.00300000375075804	0.000100181159296664	0.0372811742445733	0.112688772683881	6.84403644868326e-11	0.451956635095594	0.0148235479777292
STES	0.00127430677133145	0.0451788905359947	0.000583417716817802	0.208037378065071	0.0506094521672202	0.00284684423659165	0.00940244430945869	2.24045950125706e-05	0.890859410572636	0.327049948015752	0.416551038768646	0.38993596563244	0.684366822437173	0.0464245431403296	0.00568079135823996	0.00273940761034797	0.0135174546132204	0.689435925664704	5.35396660339416e-09	0.429355411887952	0.708263217140785	0.00724204088613956	6.64926007298838e-05	3.29119554276502e-07	0.0219273302287091	1.70570357305166e-06	0.00180292161665374	0.00232792530943637	0.0766379516294426	0.925274065083606	0.255880738683858	0.907360089920639	0	0.0235098838594752	0.0994736593126448	7.41608737708788e-06	0.269433310391308	0.00260516466617844	0.000327639003740554	0.634488927226655	0.00517251881406899	8.02418587952936e-06	0.597063365326785	8.82585281809511e-05	0.00110289937593366	1.82964754458226e-13	9.31166255213611e-11	0.666597061115789	0.0436855566389218
TGCT	0.14869974755828	4.99785933527619e-07	0.00198145353418999	0.218733199517117	0.247938303267397	0.800344667175996	0.132426954821112	3.59621510348518e-09	0.0754033399281138	0.207985157077318	0.378920981685716	NA	0.0276922698153501	0.236547031865156	0.000449243205670857	0.00698850686314412	0.43217919231678	NA	0.294675838987568	0.825137470951791	0.852201562672367	0.60485918032437	0.127176847931804	0.138423232117332	6.30791920919194e-08	0.101019315740512	0.101344933918837	0.646793068879755	3.95705158582338e-05	9.76085878789945e-12	0.703641676188873	0.505910404201771	0.121193386377614	0.303030024789839	0.00451426773148378	2.15520039592576e-07	0.740753243077487	0.0509627430399311	7.60865317233073e-05	0.57465836070285	1.90198685690035e-08	0.0239901894225807	3.70949527050968e-06	5.92814686228849e-12	1.24320248038323e-05	0.000751374300829166	8.33809585820688e-08	0.00496816696407332	0.178702418289756
THCA	0.000139022118628596	0.220797216150964	0.0250907479671607	0.660711751792904	0.00219984862232003	0.00340275031392379	0.00373921257986343	0.0333811822255556	0.539640224641404	0.253950667573221	0.43536219951767	0.607027855737242	0.0778361157757879	0.57754504390168	0.00645405676951749	0.454897450085364	0.102358174553759	0.655390826889791	3.53736373548408e-05	0.0434672650799426	0.927335508354866	0.00229188299563821	0.00897823315151824	0.000340794978609171	0.365729848808912	0.00125852986153796	0.00772002462856003	1.33724504358668e-07	0.00010777242528448	0.262544291907483	2.60609533953016e-10	0.326942161824956	6.66133814775094e-15	0.000426301862503031	6.75550726469965e-11	0.535313627744461	0.636444135626476	1.79516934650792e-09	0.000721760423148421	0.18157416775027	1.11799436375293e-08	6.07920138744333e-05	0.335648279779649	0.0767315083928903	0.128999385570167	0.248802618414945	0.0590650838504596	0.660417147584148	0.602338541350766
THYM	0.332692712070635	8.72491916492635e-08	0.373778453047994	0.039231271567099	0.0885475115859313	1.57654575621002e-05	0.0022371948249309	0.00280346221787342	0.0232476094316634	0.15458184544728	0.79500597469519	0.0430837823750339	0.461056571036501	0.00488568451860183	0.0442991277768221	0.671901575330152	0.0200470401979871	0.000188880193582985	0.957394063344566	0.0743116480843862	0.17727258073609	0.630679871253484	0.00665379763889717	0.0202500238302594	0.123371754432706	0.108998785687781	4.47042416418242e-08	2.56748758475922e-07	0.000679020041739697	0.442827881182307	0.564821822277326	6.20270346196605e-08	2.33057591847441e-06	0.00171115154792045	3.58706314651513e-07	0.000656931258265381	4.13654743125491e-07	0.0207754632118216	0.55196483285968	5.47348369295264e-07	3.47783801757373e-08	0.269212114343547	0.426272460715187	0.00717358369589327	0.0317294111277442	0.0368541546639221	2.162190414845e-05	4.5705184092526e-05	1.10259645693667e-05
UCEC	0.240545120533974	0.108986566415062	0.00206387827613552	0.31784865438839	0.0600868402963357	0.0216497855311639	0.357029573986794	0.149643643455859	0.755653736079038	0.35590583469429	0.838102323544607	0.081229322203572	0.488273488409371	0.491733957118782	0.239003361634204	0.399802940353917	0.0155474088701939	NA	0.137600492446581	0.477869603349272	0.781705807109789	0.345562101153146	0.378816714103253	0.0981618000634001	0.895843186920071	0.283393886214526	0.955725859258792	0.00415766311337817	0.000199124696927289	0.293148479400907	0.409663000265817	0.914175160860878	3.01675307361471e-05	0.23529496971296	0.00861981256728273	0.0124243831517563	0.958959071258302	0.0134361939660557	0.935680794937013	0.181535719239385	0.718697345567039	0.00692979041766417	0.71029849769861	0.00672761932630639	0.721809803235447	0.000165981826217187	0.403372528834486	0.103605948248553	0.15181375532522
UCS	0.172841356586263	0.247729766546171	0.839489883700043	0.0689519412220014	0.884211495406203	0.451215065623821	0.522176571018378	0.949440948105259	0.226644042335855	0.352273341820101	0.145788980921866	0.36638479584284	0.0718450241064699	0.105206154758352	0.728355832103599	0.905183239734342	0.321872236393724	NA	0.8602319948772	0.542350322454083	0.180187233382652	0.943548066540734	0.655302344246596	0.506458032556718	0.812518554260615	0.672894321091096	0.674373009371768	0.67306939198415	0.843113772475373	0.278482778014492	0.697923033755672	0.647695602074577	0.477927710530553	0.866591493491067	0.886780559286462	0.310692224632297	0.676574417403764	0.555915203854091	0.85530660632649	0.368053592729722	0.547622338765193	0.406637285526778	0.761222664786718	0.228831135705442	0.80910317088873	0.126585862825023	0.921653696121479	0.857199857006707	0.0979219027380291
UVM	0.772225148930629	0.313217650743831	NA	0.326267063006954	0.855232470256382	0.4299108430002	0.192357167128066	0.0781077157079655	0.761030875101549	0.389633939567272	0.792392444507928	NA	0.254349747985744	0.0555757461950197	0.70075579165128	0.937187105469163	0.7138042470853	0.408188159096273	0.169106255195011	0.757760710973815	0.588570593480149	0.00599666858889814	0.334346160039855	0.198096441725986	0.50851900643203	0.366807066312479	0.0497593038113253	0.356637309037012	0.607820953822909	0.73115099708872	0.149532509819551	0.00194225704779871	0.23735531566157	0.025154390167021	0.0613022237060727	0.215821249147208	0.143624991087559	0.282111861237396	0.00321694146864981	0.282732525103895	0.840932245020317	0.110151872354668	0.54050045955904	0.808343638225531	0.0640092086834816	0.557579859384501	0.0118557047778602	0.396510522587048	0.735413520014232
[truncated: 59 more columns]
