# Supplementary material for: Identification of immunological and prognostic value of SHROOM2 in pan-cancer and experimental verification of its role in promoting malignant phenotypes in breast cancer
Source: PeerJ. 2025 Sep 25;13:e20051. doi: 10.7717/peerj.20051 (PMC12476865; doi:10.7717/peerj.20051)
Supplement: Supplemental Information 31 [file peerj-13-20051-s031.txt]

cancer	gene	score	cor	p
ACC	gene	CIBERSORT_B_cells_memory	-0.134639894175027	0.243024390283851
ACC	gene	CIBERSORT_B_cells_naive	0.17259651119307	0.133343710270659
ACC	gene	CIBERSORT_Dendritic_cells_activated	0.0831127039185076	0.472370861350518
ACC	gene	CIBERSORT_Dendritic_cells_resting	-0.104937057988489	0.363736254608401
ACC	gene	CIBERSORT_Eosinophils	0.0531316792959532	0.646286464030394
ACC	gene	CIBERSORT_Macrophages_M0	-0.200840668898855	0.0798705696446236
ACC	gene	CIBERSORT_Macrophages_M1	-0.0564474561883512	0.62582484205536
ACC	gene	CIBERSORT_Macrophages_M2	-0.117867448481857	0.307287792398309
ACC	gene	CIBERSORT_Mast_cells_activated	-0.126893737108361	0.27145064978135
ACC	gene	CIBERSORT_Mast_cells_resting	0.0271794814365157	0.814487127595742
ACC	gene	CIBERSORT_Monocytes	-0.038780835715088	0.737730410988318
ACC	gene	CIBERSORT_Neutrophils	-0.107274889820388	0.353086093850043
ACC	gene	CIBERSORT_NK_cells_activated	0.116168500442303	0.314361417276317
ACC	gene	CIBERSORT_NK_cells_resting	-0.119832584008185	0.299235712018893
ACC	gene	CIBERSORT_Plasma_cells	-0.251136358714135	0.0275873173839296
ACC	gene	CIBERSORT_T_cells_CD4_memory_activated	-0.193893468620234	0.0910939533245991
ACC	gene	CIBERSORT_T_cells_CD4_memory_resting	0.021676405067342	0.851566156272361
ACC	gene	CIBERSORT_T_cells_CD4_naive	0.271972878413872	0.016719907669887
ACC	gene	CIBERSORT_T_cells_CD8	-0.0235857862046221	0.838660197947906
ACC	gene	CIBERSORT_T_cells_follicular_helper	-0.248745153890968	0.0291509053025041
ACC	gene	CIBERSORT_T_cells_gamma_delta	NA	NA
ACC	gene	CIBERSORT_T_cells_regulatory_(Tregs)	-0.0926646984150508	0.422809659070917
ACC	gene	ESTIMATE_ESTIMATEScore	-0.219616555160753	0.0549708131182369
ACC	gene	ESTIMATE_ImmuneScore	-0.1906708644644	0.0967053104023057
ACC	gene	ESTIMATE_StromalScore	-0.215502113204369	0.0597987309440686
ACC	gene	mcpcounter_B_lineage	0.10345258209823	0.370599967669206
ACC	gene	mcpcounter_CD8_T_cells	-0.0845007912708753	0.464979747365275
ACC	gene	mcpcounter_Cytotoxic_lymphocytes	0.0164051870976609	0.887388184180098
ACC	gene	mcpcounter_Endothelial_cells	-0.046744267082758	0.686439936791975
ACC	gene	mcpcounter_Fibroblasts	-0.111957514832354	0.332342459131589
ACC	gene	mcpcounter_Monocytic_lineage	-0.110366947814071	0.339300286484462
ACC	gene	mcpcounter_Myeloid_dendritic_cells	0.0356365883187168	0.758316139523187
ACC	gene	mcpcounter_Neutrophils	0.179050523603557	0.119213428108362
ACC	gene	mcpcounter_NK_cells	0.00661202653054761	0.954487916827213
ACC	gene	mcpcounter_T_cells	-0.0608884828817028	0.598857881059929
ACC	gene	timer_B_cell	-0.160937520595101	0.162036389584448
ACC	gene	timer_DC	-0.0169835751043092	0.88344521485954
ACC	gene	timer_Macrophage	-0.187815609008614	0.101900156847161
ACC	gene	timer_Neutrophil	-0.0410786936539985	0.722800882487137
ACC	gene	timer_T_cell_CD4	0.0591664640437272	0.609253164641781
ACC	gene	timer_T_cell_CD8	-0.107133233049628	0.353725866837311
ACC	gene	xcell_aDC	-0.297777516287119	0.00853336062067145
ACC	gene	xcell_Adipocytes	-0.188640981443291	0.100376601530534
ACC	gene	xcell_Astrocytes	-0.482828006003552	8.69864173336232e-06
ACC	gene	xcell_B-cells	-0.0181939904844213	0.875202867970052
ACC	gene	xcell_Basophils	-0.170326600635979	0.138604193532256
ACC	gene	xcell_CD4+_memory_T-cells	0.13009872101035	0.259429830691835
ACC	gene	xcell_CD4+_naive_T-cells	-0.0478341975146279	0.679522709684782
ACC	gene	xcell_CD4+_T-cells	0.0294248984654022	0.799469156864606
ACC	gene	xcell_CD4+_Tcm	0.24785453725693	0.0297520621324003
ACC	gene	xcell_CD4+_Tem	0.0500555956196	0.665506712190833
ACC	gene	xcell_CD8+_naive_T-cells	-0.00320742440050421	0.977913588446353
ACC	gene	xcell_CD8+_T-cells	0.238457922395913	0.0367559567647724
ACC	gene	xcell_CD8+_Tcm	-0.0959686751751482	0.40638817329661
ACC	gene	xcell_CD8+_Tem	-0.0761427642709788	0.510423744577028
ACC	gene	xcell_cDC	-0.355422327307921	0.00151360685623403
ACC	gene	xcell_Chondrocytes	-0.0512246133966545	0.65817610467375
ACC	gene	xcell_Class-switched_memory_B-cells	-0.0705467038018144	0.542073910343691
ACC	gene	xcell_CLP	0.160699849574442	0.162665369127708
ACC	gene	xcell_CMP	-0.0561104738916593	0.627891853049056
ACC	gene	xcell_DC	-0.152592769185577	0.185214738766078
ACC	gene	xcell_Endothelial_cells	-0.138944573415285	0.228146455199276
ACC	gene	xcell_Eosinophils	0.0282057197351382	0.807614719590918
ACC	gene	xcell_Epithelial_cells	0.157347828172276	0.171729343251882
ACC	gene	xcell_Erythrocytes	-0.0887666185830144	0.44266496128847
ACC	gene	xcell_Fibroblasts	0.256346288307948	0.0244246281045084
ACC	gene	xcell_GMP	-0.323606041913555	0.00409350407246523
ACC	gene	xcell_Hepatocytes	0.115087127554785	0.318917949199035
ACC	gene	xcell_HSC	-0.0859300545331803	0.457435708943809
ACC	gene	xcell_iDC	-0.0456044987762794	0.693701080461216
ACC	gene	xcell_ImmuneScore	-0.195350549245463	0.0886425390010972
ACC	gene	xcell_Keratinocytes	0.02269993103598	0.844642832445261
ACC	gene	xcell_ly_Endothelial_cells	-0.171676076518791	0.135458252363641
ACC	gene	xcell_Macrophages	-0.196835954807992	0.0861973930708988
ACC	gene	xcell_Macrophages_M1	-0.243448770071057	0.0328816985321629
ACC	gene	xcell_Macrophages_M2	-0.0512925000441288	0.657751384274699
ACC	gene	xcell_Mast_cells	-0.0779640742597969	0.500331019415887
ACC	gene	xcell_Megakaryocytes	0.153016887949924	0.183981651853507
ACC	gene	xcell_Melanocytes	0.131609561876427	0.25389039590741
ACC	gene	xcell_Memory_B-cells	0.0814528146636586	0.481291826388819
ACC	gene	xcell_MEP	-0.277731404646938	0.0144635132279798
ACC	gene	xcell_Mesangial_cells	-0.118459387815382	0.304847684374856
ACC	gene	xcell_MicroenvironmentScore	0.00130137301495867	0.991037773073217
ACC	gene	xcell_Monocytes	-0.101124026057851	0.381523899957477
ACC	gene	xcell_MPP	0.325579100969715	0.00385996320391335
ACC	gene	xcell_MSC	-0.323029701713075	0.00416405290808353
ACC	gene	xcell_mv_Endothelial_cells	-0.221233412542975	0.053162919347755
ACC	gene	xcell_Myocytes	-0.136407553295214	0.236836079325905
ACC	gene	xcell_naive_B-cells	-0.0435228437169604	0.707033694640057
ACC	gene	xcell_Neurons	0.372771070284829	0.000841540508007999
ACC	gene	xcell_Neutrophils	-0.156040430235146	0.175363185879921
ACC	gene	xcell_NK_cells	-0.141712771458668	0.218921688314296
ACC	gene	xcell_NKT	0.06075703106201	0.599648630426654
ACC	gene	xcell_Osteoblast	0.193194739402501	0.0922882990851481
ACC	gene	xcell_pDC	-0.106921072745199	0.354685400973193
ACC	gene	xcell_Pericytes	0.0732626915017825	0.526593800681078
ACC	gene	xcell_Plasma_cells	0.136433843659152	0.236744872085116
ACC	gene	xcell_Platelets	0.179574380354277	0.118119013902086
ACC	gene	xcell_Preadipocytes	0.143841382833259	0.212009099939877
ACC	gene	xcell_pro_B-cells	-0.390182251653647	0.00045153975576806
ACC	gene	xcell_Sebocytes	0.179748921670801	0.117756091517272
ACC	gene	xcell_Skeletal_muscle	-0.261009503922724	0.0218603135994426
ACC	gene	xcell_Smooth_muscle	0.425088894522562	0.000116392031908052
ACC	gene	xcell_StromaScore	0.0496756426619074	0.667896102135695
ACC	gene	xcell_Tgd_cells	0.144109612827835	0.211149122617239
ACC	gene	xcell_Th1_cells	-0.386126575165617	0.000523615428897006
ACC	gene	xcell_Th2_cells	-0.297296615505191	0.00864574523147121
ACC	gene	xcell_Tregs	0.269126042432899	0.0179430578978597
BLCA	gene	CIBERSORT_B_cells_memory	0.0761516933054874	0.125077521028722
BLCA	gene	CIBERSORT_B_cells_naive	-0.164670241563018	0.000854001317495356
BLCA	gene	CIBERSORT_Dendritic_cells_activated	0.179586287301544	0.000271030817568629
BLCA	gene	CIBERSORT_Dendritic_cells_resting	0.164938197173448	0.000837260562937869
BLCA	gene	CIBERSORT_Eosinophils	0.194089882019863	8.11042533870321e-05
BLCA	gene	CIBERSORT_Macrophages_M0	-0.184318000378226	0.000184662795744694
BLCA	gene	CIBERSORT_Macrophages_M1	-0.23705600836865	1.31925449542436e-06
BLCA	gene	CIBERSORT_Macrophages_M2	-0.292945146236054	1.69697278451508e-09
BLCA	gene	CIBERSORT_Mast_cells_activated	0.0612833354980819	0.217313923055547
BLCA	gene	CIBERSORT_Mast_cells_resting	-0.164914168343712	0.000838749312999987
BLCA	gene	CIBERSORT_Monocytes	0.00961948115252465	0.846588284207729
BLCA	gene	CIBERSORT_Neutrophils	-0.0730811056778971	0.14107761315795
BLCA	gene	CIBERSORT_NK_cells_activated	-0.0412150187149942	0.406947779572741
BLCA	gene	CIBERSORT_NK_cells_resting	-0.084766293659515	0.0876528349310921
BLCA	gene	CIBERSORT_Plasma_cells	0.057209036842182	0.249509120698774
BLCA	gene	CIBERSORT_T_cells_CD4_memory_activated	-0.196595043890007	6.52448916698134e-05
BLCA	gene	CIBERSORT_T_cells_CD4_memory_resting	-0.220514317209464	7.10824048466563e-06
BLCA	gene	CIBERSORT_T_cells_CD4_naive	0.0681545422872029	0.169959659855869
BLCA	gene	CIBERSORT_T_cells_CD8	-0.204134227077981	3.33405845833745e-05
BLCA	gene	CIBERSORT_T_cells_follicular_helper	-0.0881613927971773	0.0756374332708392
BLCA	gene	CIBERSORT_T_cells_gamma_delta	-0.0431888991982001	0.38483125365521
BLCA	gene	CIBERSORT_T_cells_regulatory_(Tregs)	-0.0309536101055271	0.53348548884769
BLCA	gene	ESTIMATE_ESTIMATEScore	-0.324701879391581	1.90372162478525e-11
BLCA	gene	ESTIMATE_ImmuneScore	-0.278034055163736	1.16520633142159e-08
BLCA	gene	ESTIMATE_StromalScore	-0.327389684201707	1.26969545988231e-11
BLCA	gene	mcpcounter_B_lineage	-0.134911942165098	0.0064136617112891
BLCA	gene	mcpcounter_CD8_T_cells	-0.28453052737525	5.10378184159777e-09
BLCA	gene	mcpcounter_Cytotoxic_lymphocytes	-0.295460866305263	1.2123604342662e-09
BLCA	gene	mcpcounter_Endothelial_cells	-0.0606898690165689	0.221808690441784
BLCA	gene	mcpcounter_Fibroblasts	-0.252414783633926	2.46408880855142e-07
BLCA	gene	mcpcounter_Monocytic_lineage	-0.335007311595434	3.94173582662916e-12
BLCA	gene	mcpcounter_Myeloid_dendritic_cells	-0.201316589178178	4.29745456913544e-05
BLCA	gene	mcpcounter_Neutrophils	0.213122781373858	1.44910753359095e-05
BLCA	gene	mcpcounter_NK_cells	-0.256475370444522	1.55191539175092e-07
BLCA	gene	mcpcounter_T_cells	-0.107526609953451	0.0300912138601119
BLCA	gene	timer_B_cell	0.0984202969813748	0.0472259903235273
BLCA	gene	timer_DC	-0.243948923809309	6.29920187567024e-07
BLCA	gene	timer_Macrophage	-0.171915508777936	0.000494777666038226
BLCA	gene	timer_Neutrophil	-0.194767194502498	7.64912370141424e-05
BLCA	gene	timer_T_cell_CD4	-0.0775911767247415	0.11807949361481
BLCA	gene	timer_T_cell_CD8	-0.0540119548628059	0.27699591291257
BLCA	gene	xcell_aDC	-0.325407624245208	1.71231917533987e-11
BLCA	gene	xcell_Adipocytes	-0.150745909430829	0.00229395285076062
BLCA	gene	xcell_Astrocytes	-0.248107671488887	3.98924067779305e-07
BLCA	gene	xcell_B-cells	-0.173874862671779	0.000425272011596478
BLCA	gene	xcell_Basophils	-0.179354673625869	0.000276101866268696
BLCA	gene	xcell_CD4+_memory_T-cells	-0.0544005058645124	0.273549746554917
BLCA	gene	xcell_CD4+_naive_T-cells	-0.034497820965721	0.487661237250242
BLCA	gene	xcell_CD4+_T-cells	0.0277543602985121	0.576633662907225
BLCA	gene	xcell_CD4+_Tcm	0.359593451566825	7.19424519957101e-14
BLCA	gene	xcell_CD4+_Tem	-0.0453016251059059	0.361988220999125
BLCA	gene	xcell_CD8+_naive_T-cells	0.0130945362354784	0.792264537672872
BLCA	gene	xcell_CD8+_T-cells	0.039586044705126	0.425756343693832
BLCA	gene	xcell_CD8+_Tcm	-0.160825711753092	0.00113083019521287
BLCA	gene	xcell_CD8+_Tem	-0.052345585985704	0.292108722200145
BLCA	gene	xcell_cDC	-0.31344231218638	9.94986315561164e-11
BLCA	gene	xcell_Chondrocytes	-0.169824076239173	0.000580515320631303
BLCA	gene	xcell_Class-switched_memory_B-cells	0.0755473715728856	0.12810971639928
BLCA	gene	xcell_CLP	-0.0513691019701356	0.30121659151228
BLCA	gene	xcell_CMP	-0.0500529261089113	0.313787937824492
BLCA	gene	xcell_DC	-0.266568472144039	4.7509045142391e-08
BLCA	gene	xcell_Endothelial_cells	-0.222722664695768	5.71823141948258e-06
BLCA	gene	xcell_Eosinophils	0.184975002249101	0.000174949780146871
BLCA	gene	xcell_Epithelial_cells	0.184469772869524	0.00018237516636388
BLCA	gene	xcell_Erythrocytes	0.0822411984719721	0.0975480715964983
BLCA	gene	xcell_Fibroblasts	-0.209018088816037	2.1295492206086e-05
BLCA	gene	xcell_GMP	-0.00104145172758232	0.983288824604656
BLCA	gene	xcell_Hepatocytes	-0.0887458777975603	0.0737107920063185
BLCA	gene	xcell_HSC	-0.0550533195697116	0.267825747034875
BLCA	gene	xcell_iDC	-0.208432717280323	2.24835377409249e-05
BLCA	gene	xcell_ImmuneScore	-0.212092638640928	1.59722507859783e-05
BLCA	gene	xcell_Keratinocytes	0.362384708962763	4.48530101948563e-14
BLCA	gene	xcell_ly_Endothelial_cells	-0.178362928312139	0.000298833800984388
BLCA	gene	xcell_Macrophages	-0.363390064636971	3.77475828372553e-14
BLCA	gene	xcell_Macrophages_M1	-0.37464249217543	5.32907051820075e-15
BLCA	gene	xcell_Macrophages_M2	-0.352954302768163	2.19824158875781e-13
BLCA	gene	xcell_Mast_cells	0.125602589546003	0.0112064385468891
BLCA	gene	xcell_Megakaryocytes	-0.193735971793006	8.36176478582473e-05
BLCA	gene	xcell_Melanocytes	-0.0131035490549171	0.79212482254975
BLCA	gene	xcell_Memory_B-cells	-0.106448769076969	0.0317915435242229
BLCA	gene	xcell_MEP	-0.183958572881796	0.00019018798669479
BLCA	gene	xcell_Mesangial_cells	-0.282871138592361	6.31461194444682e-09
BLCA	gene	xcell_MicroenvironmentScore	-0.333872419143571	4.70157246468261e-12
BLCA	gene	xcell_Monocytes	-0.136215861659322	0.00591530108995109
BLCA	gene	xcell_MPP	0.011391358363247	0.818781375016967
BLCA	gene	xcell_MSC	0.0186760650112577	0.707177566728569
BLCA	gene	xcell_mv_Endothelial_cells	-0.233643165555421	1.8867694624447e-06
BLCA	gene	xcell_Myocytes	-0.100580890241556	0.042555374662812
BLCA	gene	xcell_naive_B-cells	0.00400489897456091	0.935801720501014
BLCA	gene	xcell_Neurons	0.115461252296934	0.0198073976242696
BLCA	gene	xcell_Neutrophils	-0.0833020244053757	0.093287680672101
BLCA	gene	xcell_NK_cells	0.0318349460936873	0.521891182121803
BLCA	gene	xcell_NKT	0.0468826634984534	0.345459966175486
BLCA	gene	xcell_Osteoblast	0.10391026685156	0.0361231057059845
BLCA	gene	xcell_pDC	-0.175773932881604	0.000366671358208448
BLCA	gene	xcell_Pericytes	-0.044612338401119	0.369346054774893
BLCA	gene	xcell_Plasma_cells	0.0359617329749041	0.469370684860059
BLCA	gene	xcell_Platelets	0.0845003321604637	0.0886554742589978
BLCA	gene	xcell_Preadipocytes	-0.120957907522678	0.0146182861825153
BLCA	gene	xcell_pro_B-cells	-0.258904696919405	1.17244863595545e-07
BLCA	gene	xcell_Sebocytes	0.250573798449329	3.03081264529936e-07
BLCA	gene	xcell_Skeletal_muscle	-0.118008557054639	0.0172311257423874
BLCA	gene	xcell_Smooth_muscle	-0.0568136844299579	0.252801323253202
BLCA	gene	xcell_StromaScore	-0.250632614456654	3.0109097393094e-07
BLCA	gene	xcell_Tgd_cells	0.0419781944777048	0.398308561649032
BLCA	gene	xcell_Th1_cells	-0.186278730207712	0.000157076327326866
BLCA	gene	xcell_Th2_cells	-0.286326006417132	4.04735289727398e-09
BLCA	gene	xcell_Tregs	-0.0029753572619974	0.952282197442279
BRCA	gene	CIBERSORT_B_cells_memory	-0.156897402094463	1.87715078592277e-07
BRCA	gene	CIBERSORT_B_cells_naive	-0.116520210215604	0.000113757842452378
BRCA	gene	CIBERSORT_Dendritic_cells_activated	-0.0531383859265669	0.0792234789977573
BRCA	gene	CIBERSORT_Dendritic_cells_resting	-0.00338149271328178	0.911128520320965
BRCA	gene	CIBERSORT_Eosinophils	0.0270770425269823	0.371369271019926
BRCA	gene	CIBERSORT_Macrophages_M0	-0.10621128920909	0.000438553440188727
BRCA	gene	CIBERSORT_Macrophages_M1	-0.150531833886768	5.81712936709167e-07
BRCA	gene	CIBERSORT_Macrophages_M2	-0.142451311668866	2.28879937980153e-06
BRCA	gene	CIBERSORT_Mast_cells_activated	-0.0739486852713413	0.0145168133724789
BRCA	gene	CIBERSORT_Mast_cells_resting	0.0142491888004727	0.638101359042089
BRCA	gene	CIBERSORT_Monocytes	-0.103235518764398	0.000633881474482845
BRCA	gene	CIBERSORT_Neutrophils	0.0335379580831725	0.268156367977462
BRCA	gene	CIBERSORT_NK_cells_activated	0.0179375849815971	0.553767657965345
BRCA	gene	CIBERSORT_NK_cells_resting	-0.158970844150366	1.28580105673848e-07
BRCA	gene	CIBERSORT_Plasma_cells	-0.0549267549197405	0.0696209586018672
BRCA	gene	CIBERSORT_T_cells_CD4_memory_activated	-0.162324271109721	6.90057893049101e-08
BRCA	gene	CIBERSORT_T_cells_CD4_memory_resting	-0.148276753992084	8.58900409017593e-07
BRCA	gene	CIBERSORT_T_cells_CD4_naive	-0.0317898347038643	0.293915545192859
BRCA	gene	CIBERSORT_T_cells_CD8	-0.201163453587724	1.96485050452111e-11
BRCA	gene	CIBERSORT_T_cells_follicular_helper	-0.243699019248051	4.44089209850063e-16
BRCA	gene	CIBERSORT_T_cells_gamma_delta	-0.048676910397757	0.10790968645554
BRCA	gene	CIBERSORT_T_cells_regulatory_(Tregs)	-0.0842506737234675	0.00533851226920201
BRCA	gene	ESTIMATE_ESTIMATEScore	-0.186432839112991	5.35940181123351e-10
BRCA	gene	ESTIMATE_ImmuneScore	-0.240844341146582	6.66133814775094e-16
BRCA	gene	ESTIMATE_StromalScore	-0.0681126146082622	0.024395249106711
BRCA	gene	mcpcounter_B_lineage	-0.190612056789988	2.15387707669379e-10
BRCA	gene	mcpcounter_CD8_T_cells	-0.25103502604118	0
BRCA	gene	mcpcounter_Cytotoxic_lymphocytes	-0.242787131187649	4.44089209850063e-16
BRCA	gene	mcpcounter_Endothelial_cells	-0.136770062491733	5.73913955959071e-06
BRCA	gene	mcpcounter_Fibroblasts	0.0550983182806647	0.0687522089924215
BRCA	gene	mcpcounter_Monocytic_lineage	-0.200944061903751	2.06799022350879e-11
BRCA	gene	mcpcounter_Myeloid_dendritic_cells	-0.227945565526703	2.44249065417534e-14
BRCA	gene	mcpcounter_Neutrophils	0.154785874190853	2.74571111402722e-07
BRCA	gene	mcpcounter_NK_cells	-0.205526420171857	7.01927405089009e-12
BRCA	gene	mcpcounter_T_cells	-0.267195590957773	0
BRCA	gene	timer_B_cell	0.0217413011241336	0.472934578123881
BRCA	gene	timer_DC	-0.260476489219694	0
BRCA	gene	timer_Macrophage	0.139069945398259	3.97291807852085e-06
BRCA	gene	timer_Neutrophil	-0.125303790989333	3.29078358676238e-05
BRCA	gene	timer_T_cell_CD4	-0.334914768963216	0
BRCA	gene	timer_T_cell_CD8	0.153753311032803	3.30077508214899e-07
BRCA	gene	xcell_aDC	-0.191334262030553	1.83608017678694e-10
BRCA	gene	xcell_Adipocytes	-0.135860835968414	6.62662281691873e-06
BRCA	gene	xcell_Astrocytes	-0.00317719008350723	0.916477686802826
BRCA	gene	xcell_B-cells	-0.0633079370546983	0.0364617741762447
BRCA	gene	xcell_Basophils	0.053263410874361	0.0785189179808197
BRCA	gene	xcell_CD4+_memory_T-cells	-0.00831287253766468	0.783782992123074
BRCA	gene	xcell_CD4+_naive_T-cells	-0.0968643435511241	0.00135158282017356
BRCA	gene	xcell_CD4+_T-cells	-0.049675543228764	0.100863387673684
BRCA	gene	xcell_CD4+_Tcm	-0.0404533097181533	0.181610557235429
BRCA	gene	xcell_CD4+_Tem	-0.0634718997364144	0.0359786663752186
BRCA	gene	xcell_CD8+_naive_T-cells	-0.142328306231122	2.33570213437062e-06
BRCA	gene	xcell_CD8+_T-cells	-0.168571718871119	2.09103581116921e-08
BRCA	gene	xcell_CD8+_Tcm	-0.149160074744229	7.37820121221588e-07
BRCA	gene	xcell_CD8+_Tem	-0.0564177314900924	0.0623642519802021
BRCA	gene	xcell_cDC	-0.217682406804139	3.5260683262095e-13
BRCA	gene	xcell_Chondrocytes	-0.0396387550214956	0.190570373688077
BRCA	gene	xcell_Class-switched_memory_B-cells	0.131800727894347	1.24532914114184e-05
BRCA	gene	xcell_CLP	0.0778159577907781	0.0100990995297012
BRCA	gene	xcell_CMP	0.0234572472403527	0.438709988879666
BRCA	gene	xcell_DC	-0.15394458351453	3.19038876872568e-07
BRCA	gene	xcell_Endothelial_cells	-0.138709361647684	4.21039450104743e-06
BRCA	gene	xcell_Eosinophils	-0.0482125885204556	0.111315803827355
BRCA	gene	xcell_Epithelial_cells	-0.20697805713575	4.95825602797595e-12
BRCA	gene	xcell_Erythrocytes	0.0261550391425337	0.387883410223564
BRCA	gene	xcell_Fibroblasts	-0.0553321111726762	0.0675826871764995
BRCA	gene	xcell_GMP	0.0262031621557105	0.387010571681957
BRCA	gene	xcell_Hepatocytes	-0.0666047496529147	0.0277427045189094
BRCA	gene	xcell_HSC	-0.114420507869155	0.000151136605181179
BRCA	gene	xcell_iDC	0.012398109234828	0.682358208442197
BRCA	gene	xcell_ImmuneScore	-0.103321894234553	0.00062722284574579
BRCA	gene	xcell_Keratinocytes	-0.209131642654306	2.94653190735517e-12
BRCA	gene	xcell_ly_Endothelial_cells	-0.149811365361351	6.59246740308816e-07
BRCA	gene	xcell_Macrophages	-0.0972096785865988	0.00129865972787635
BRCA	gene	xcell_Macrophages_M1	-0.184107314536024	8.8209350934676e-10
BRCA	gene	xcell_Macrophages_M2	-0.0651394515155187	0.0313673067444573
BRCA	gene	xcell_Mast_cells	0.199558695328923	2.85258483501138e-11
BRCA	gene	xcell_Megakaryocytes	-0.168882467590691	1.96815366226843e-08
BRCA	gene	xcell_Melanocytes	-0.0880472555375891	0.00359256895590954
BRCA	gene	xcell_Memory_B-cells	-0.1651809575612	4.01986981479752e-08
BRCA	gene	xcell_MEP	-0.135202923736567	7.34901312249292e-06
BRCA	gene	xcell_Mesangial_cells	-0.0653012316436577	0.0309481504859785
BRCA	gene	xcell_MicroenvironmentScore	-0.196666574906284	5.54143397835105e-11
BRCA	gene	xcell_Monocytes	-0.00186909770246351	0.950806168153912
BRCA	gene	xcell_MPP	0.00812914209463172	0.788447075467756
BRCA	gene	xcell_MSC	0.0402855615593981	0.183429726612526
BRCA	gene	xcell_mv_Endothelial_cells	-0.20148612870765	1.82227566369875e-11
BRCA	gene	xcell_Myocytes	0.109384540369784	0.000293024463013047
BRCA	gene	xcell_naive_B-cells	-0.0758805454477147	0.0121330854912356
BRCA	gene	xcell_Neurons	0.163483856756961	5.54777033201503e-08
BRCA	gene	xcell_Neutrophils	0.0208971673729047	0.490294697485159
BRCA	gene	xcell_NK_cells	0.00448282704666807	0.882368021961293
BRCA	gene	xcell_NKT	0.0228462830679608	0.450729812716363
BRCA	gene	xcell_Osteoblast	0.111891355622656	0.000211472429590742
BRCA	gene	xcell_pDC	-0.0704336122422227	0.0199262233797195
BRCA	gene	xcell_Pericytes	-0.0726276616106947	0.0163756582731693
BRCA	gene	xcell_Plasma_cells	-0.106616213549035	0.000416808229712906
BRCA	gene	xcell_Platelets	-0.0605667247175838	0.0453926060504095
BRCA	gene	xcell_Preadipocytes	0.0178735357486671	0.555184461239152
BRCA	gene	xcell_pro_B-cells	-0.173396267791895	8.06331712510655e-09
BRCA	gene	xcell_Sebocytes	-0.123451116065128	4.30484822695476e-05
BRCA	gene	xcell_Skeletal_muscle	-0.119714202229355	7.31669280549241e-05
BRCA	gene	xcell_Smooth_muscle	0.217608054160867	3.59490215373626e-13
BRCA	gene	xcell_StromaScore	-0.109612835609316	0.000284527940104917
BRCA	gene	xcell_Tgd_cells	0.0107225085468449	0.723388198394056
BRCA	gene	xcell_Th1_cells	-0.074215500879621	0.014164775082131
BRCA	gene	xcell_Th2_cells	-0.0881864313376099	0.00353978137733124
BRCA	gene	xcell_Tregs	0.124210709425763	3.85767046759966e-05
CESC	gene	CIBERSORT_B_cells_memory	-0.0178286919557307	0.756866776484075
CESC	gene	CIBERSORT_B_cells_naive	-0.0335667433068108	0.559886944056861
CESC	gene	CIBERSORT_Dendritic_cells_activated	0.113273700029861	0.0484712640583633
CESC	gene	CIBERSORT_Dendritic_cells_resting	0.18512845990726	0.00118443860963469
CESC	gene	CIBERSORT_Eosinophils	0.00428121655352726	0.940741131759339
CESC	gene	CIBERSORT_Macrophages_M0	0.142595521301893	0.0128201749432131
CESC	gene	CIBERSORT_Macrophages_M1	0.127517972878789	0.0261971787298205
CESC	gene	CIBERSORT_Macrophages_M2	0.0861001469126147	0.134183763930596
CESC	gene	CIBERSORT_Mast_cells_activated	-0.108454046982078	0.0589259337245915
CESC	gene	CIBERSORT_Mast_cells_resting	0.138511552000739	0.015660082963749
CESC	gene	CIBERSORT_Monocytes	0.0644141162019211	0.262869400343292
CESC	gene	CIBERSORT_Neutrophils	-0.0648392018817635	0.25972592915417
CESC	gene	CIBERSORT_NK_cells_activated	-0.0636290767390366	0.268743170112763
CESC	gene	CIBERSORT_NK_cells_resting	0.0178692079050661	0.756331654533534
CESC	gene	CIBERSORT_Plasma_cells	-0.0605301844954393	0.292800953625054
CESC	gene	CIBERSORT_T_cells_CD4_memory_activated	-0.0401887714459274	0.485108046967085
CESC	gene	CIBERSORT_T_cells_CD4_memory_resting	0.0632364923192865	0.271713924109404
CESC	gene	CIBERSORT_T_cells_CD4_naive	0.0042552021491165	0.941100559108592
CESC	gene	CIBERSORT_T_cells_CD8	-0.0855891108203824	0.136518257797398
CESC	gene	CIBERSORT_T_cells_follicular_helper	0.0998057457645615	0.0823264548985114
CESC	gene	CIBERSORT_T_cells_gamma_delta	-0.0208932860478884	0.716735040906733
CESC	gene	CIBERSORT_T_cells_regulatory_(Tregs)	-0.01627556869599	0.777465149469597
CESC	gene	ESTIMATE_ESTIMATEScore	0.0836906835120327	0.145464359810736
CESC	gene	ESTIMATE_ImmuneScore	0.03387163757209	0.556325526194485
CESC	gene	ESTIMATE_StromalScore	0.113193495778474	0.0486316298723692
CESC	gene	mcpcounter_B_lineage	0.0175466342130178	0.760595308583772
CESC	gene	mcpcounter_CD8_T_cells	-0.0903851068149502	0.115800703693427
CESC	gene	mcpcounter_Cytotoxic_lymphocytes	-0.103670968700699	0.0710770204664444
CESC	gene	mcpcounter_Endothelial_cells	0.230042914102025	5.14713153378921e-05
CESC	gene	mcpcounter_Fibroblasts	0.111408676015113	0.0523166087628095
CESC	gene	mcpcounter_Monocytic_lineage	0.0113259275901379	0.844088073305655
CESC	gene	mcpcounter_Myeloid_dendritic_cells	0.217130788548206	0.00013572553881902
CESC	gene	mcpcounter_Neutrophils	0.173933109979745	0.00233948824224761
CESC	gene	mcpcounter_NK_cells	-0.0531024992176629	0.356158021061733
CESC	gene	mcpcounter_T_cells	0.120796012126009	0.0352749052060946
CESC	gene	timer_B_cell	-0.0229796558996816	0.689844497669202
CESC	gene	timer_DC	0.0277654054488106	0.629660310590219
CESC	gene	timer_Macrophage	0.0845850007409532	0.141195878788056
CESC	gene	timer_Neutrophil	0.0671942594813837	0.242780117363654
CESC	gene	timer_T_cell_CD4	-0.104442621034878	0.0689886990555744
CESC	gene	timer_T_cell_CD8	0.0987829038062238	0.0855322561772875
CESC	gene	xcell_aDC	0.0568784910132401	0.322944407882911
CESC	gene	xcell_Adipocytes	0.00912633058500037	0.874085842889453
CESC	gene	xcell_Astrocytes	0.187237600250038	0.00103730924313439
CESC	gene	xcell_B-cells	0.0524594598056176	0.362020580630654
CESC	gene	xcell_Basophils	-0.127725913607168	0.025951842175671
CESC	gene	xcell_CD4+_memory_T-cells	-0.0354420312205274	0.538158137637403
CESC	gene	xcell_CD4+_naive_T-cells	-0.00244442409366118	0.966144374711891
CESC	gene	xcell_CD4+_T-cells	-0.012815631143935	0.823896046835866
CESC	gene	xcell_CD4+_Tcm	0.15552057099466	0.00658818597020661
CESC	gene	xcell_CD4+_Tem	-0.124956833117721	0.0293862569734182
CESC	gene	xcell_CD8+_naive_T-cells	-0.14152111094918	0.0135195247880637
CESC	gene	xcell_CD8+_T-cells	0.0274749906320424	0.633248592750043
CESC	gene	xcell_CD8+_Tcm	-0.029461584517222	0.608878354005906
CESC	gene	xcell_CD8+_Tem	-0.0621998570458318	0.279665562081002
CESC	gene	xcell_cDC	0.120278100444048	0.0360736536032502
CESC	gene	xcell_Chondrocytes	0.150305307449001	0.00867014011163736
CESC	gene	xcell_Class-switched_memory_B-cells	0.108708590029895	0.0583306291358343
CESC	gene	xcell_CLP	-0.0367781365740735	0.522937971497699
CESC	gene	xcell_CMP	-0.0520795848210146	0.365511987074091
CESC	gene	xcell_DC	-0.0610030341535416	0.289039879586291
CESC	gene	xcell_Endothelial_cells	0.00911211213579148	0.874280387238644
CESC	gene	xcell_Eosinophils	0.165457283067279	0.00381669997930567
CESC	gene	xcell_Epithelial_cells	0.127511778245296	0.0262045178898032
CESC	gene	xcell_Erythrocytes	0.00563861163908678	0.92200509428096
CESC	gene	xcell_Fibroblasts	-0.00740012375082959	0.897756632528529
CESC	gene	xcell_GMP	-0.010075550240154	0.861115816988414
CESC	gene	xcell_Hepatocytes	-0.101838633456064	0.0762428987226509
CESC	gene	xcell_HSC	0.292934905181979	1.98230841519376e-07
CESC	gene	xcell_iDC	-0.105793795187433	0.0654529648861546
CESC	gene	xcell_ImmuneScore	-0.00149521636511767	0.979287166448195
CESC	gene	xcell_Keratinocytes	0.300773631970854	8.9483904730514e-08
CESC	gene	xcell_ly_Endothelial_cells	0.0115770239133574	0.840677081177843
CESC	gene	xcell_Macrophages	-0.0370317888839486	0.520073547260966
CESC	gene	xcell_Macrophages_M1	-0.0201227124568782	0.726757893603313
CESC	gene	xcell_Macrophages_M2	-0.177397857555831	0.00190305876384445
CESC	gene	xcell_Mast_cells	0.157222249483322	0.00601293017834115
CESC	gene	xcell_Megakaryocytes	0.107272640117759	0.0617549750694772
CESC	gene	xcell_Melanocytes	0.0235131350570303	0.683029164612972
CESC	gene	xcell_Memory_B-cells	-0.0313270556942678	0.586380043614806
CESC	gene	xcell_MEP	-0.34688208097785	5.05834929498405e-10
CESC	gene	xcell_Mesangial_cells	-0.173893533125853	0.00234496183929744
CESC	gene	xcell_MicroenvironmentScore	-0.0056026297537683	0.922501240744121
CESC	gene	xcell_Monocytes	0.0854308654581184	0.137247436075758
CESC	gene	xcell_MPP	0.0284611702219908	0.621099065348276
CESC	gene	xcell_MSC	-0.182426434420254	0.00140093837813704
CESC	gene	xcell_mv_Endothelial_cells	0.0139483632277585	0.808619060071025
CESC	gene	xcell_Myocytes	0.118122685098546	0.0395646083066008
CESC	gene	xcell_naive_B-cells	0.144498449354547	0.011659406735316
CESC	gene	xcell_Neurons	0.102873559972154	0.0732889341560354
CESC	gene	xcell_Neutrophils	0.00270862925190321	0.962487648270327
CESC	gene	xcell_NK_cells	-0.119969334934343	0.0365571076622362
CESC	gene	xcell_NKT	-0.199158719254584	0.000477262525672817
CESC	gene	xcell_Osteoblast	-0.228180026166676	5.9405592388817e-05
CESC	gene	xcell_pDC	-0.174469939661893	0.00226638418704361
CESC	gene	xcell_Pericytes	-0.00945675617397092	0.869566942237995
CESC	gene	xcell_Plasma_cells	-0.281757837155687	5.91668215088603e-07
CESC	gene	xcell_Platelets	-0.0381557798901589	0.50747820468674
CESC	gene	xcell_Preadipocytes	-0.23192729471575	4.44695637829007e-05
CESC	gene	xcell_pro_B-cells	-0.321757386757998	9.451700089258e-09
CESC	gene	xcell_Sebocytes	0.317436719533037	1.52322501278945e-08
CESC	gene	xcell_Skeletal_muscle	0.0109327477668634	0.849435009918726
CESC	gene	xcell_Smooth_muscle	-0.114514864675915	0.0460454072540757
CESC	gene	xcell_StromaScore	-0.012291559325174	0.830987028222473
CESC	gene	xcell_Tgd_cells	-0.0816831524503679	0.155403319110961
CESC	gene	xcell_Th1_cells	-0.268400841484951	2.055895257147e-06
CESC	gene	xcell_Th2_cells	-0.06053842953966	0.292735093264062
CESC	gene	xcell_Tregs	-0.0249228974738455	0.665143628144556
CHOL	gene	CIBERSORT_B_cells_memory	-0.196509225558893	0.250684876171466
CHOL	gene	CIBERSORT_B_cells_naive	-0.0292356285818287	0.86559283008953
CHOL	gene	CIBERSORT_Dendritic_cells_activated	0.102700925536121	0.55114975815566
CHOL	gene	CIBERSORT_Dendritic_cells_resting	0.0564046499832754	0.743861171901726
CHOL	gene	CIBERSORT_Eosinophils	0.27269147508836	0.107601375114579
CHOL	gene	CIBERSORT_Macrophages_M0	-0.0127429527609731	0.941199542373428
CHOL	gene	CIBERSORT_Macrophages_M1	-0.0846158941773634	0.623667333670233
CHOL	gene	CIBERSORT_Macrophages_M2	-0.224467469413908	0.188126190551791
CHOL	gene	CIBERSORT_Mast_cells_activated	-0.171363495274106	0.317643733690288
CHOL	gene	CIBERSORT_Mast_cells_resting	0.00556462246601409	0.97430488151287
CHOL	gene	CIBERSORT_Monocytes	0.134772805592194	0.433225549355027
CHOL	gene	CIBERSORT_Neutrophils	0.0297354178856503	0.863316529325208
CHOL	gene	CIBERSORT_NK_cells_activated	0.0554159667687279	0.748204152116176
CHOL	gene	CIBERSORT_NK_cells_resting	-0.27271356034789	0.107571753212342
CHOL	gene	CIBERSORT_Plasma_cells	0.0255899949976955	0.882228047034272
CHOL	gene	CIBERSORT_T_cells_CD4_memory_activated	0.144576010513681	0.40019391597627
CHOL	gene	CIBERSORT_T_cells_CD4_memory_resting	0.0292168093789891	0.865678563466527
CHOL	gene	CIBERSORT_T_cells_CD4_naive	NA	NA
CHOL	gene	CIBERSORT_T_cells_CD8	-0.350357408955262	0.036182474720114
CHOL	gene	CIBERSORT_T_cells_follicular_helper	-0.227615067005659	0.181845088489005
CHOL	gene	CIBERSORT_T_cells_gamma_delta	NA	NA
CHOL	gene	CIBERSORT_T_cells_regulatory_(Tregs)	-0.301177682585174	0.0742618777725705
CHOL	gene	ESTIMATE_ESTIMATEScore	-0.204517665652924	0.231502801254541
CHOL	gene	ESTIMATE_ImmuneScore	-0.291653260144447	0.0843637499878629
CHOL	gene	ESTIMATE_StromalScore	-0.0794130898098515	0.645235538681615
CHOL	gene	mcpcounter_B_lineage	-0.161400347846927	0.347006774917352
CHOL	gene	mcpcounter_CD8_T_cells	-0.234264384090617	0.169067849897573
CHOL	gene	mcpcounter_Cytotoxic_lymphocytes	-0.440182766855255	0.00721844205727407
CHOL	gene	mcpcounter_Endothelial_cells	0.0604929533397573	0.725986347883435
CHOL	gene	mcpcounter_Fibroblasts	0.230259347925161	0.176684394745634
CHOL	gene	mcpcounter_Monocytic_lineage	0.0796705066325739	0.644161499616313
CHOL	gene	mcpcounter_Myeloid_dendritic_cells	-0.0633245383897033	0.713688512333722
CHOL	gene	mcpcounter_Neutrophils	0.167449643180903	0.328987423641165
CHOL	gene	mcpcounter_NK_cells	-0.308771478855484	0.0669054688359019
CHOL	gene	mcpcounter_T_cells	-0.128965828183908	0.453480432615566
CHOL	gene	timer_B_cell	-0.0742647533554041	0.66686235317827
CHOL	gene	timer_DC	-0.131668704822493	0.443989909669555
CHOL	gene	timer_Macrophage	0.118828454098543	0.490030363931893
CHOL	gene	timer_Neutrophil	-0.144539545958611	0.40031403505781
CHOL	gene	timer_T_cell_CD4	-0.176459231976186	0.30324633948387
CHOL	gene	timer_T_cell_CD8	0.326919364857412	0.0516378401835622
CHOL	gene	xcell_aDC	-0.368200843685625	0.0271390232773963
CHOL	gene	xcell_Adipocytes	-0.0133891215885682	0.938223452747377
CHOL	gene	xcell_Astrocytes	0.162426309494058	0.343909210664786
CHOL	gene	xcell_B-cells	-0.27876730903745	0.0996822488389519
CHOL	gene	xcell_Basophils	-0.275711159737418	0.103608147642936
CHOL	gene	xcell_CD4+_memory_T-cells	-0.161153301583215	0.347755177643154
CHOL	gene	xcell_CD4+_naive_T-cells	-0.0900058596362635	0.601643886673345
CHOL	gene	xcell_CD4+_T-cells	-0.152659639173483	0.374079386990686
CHOL	gene	xcell_CD4+_Tcm	0.0655294508517423	0.704161153659562
CHOL	gene	xcell_CD4+_Tem	-0.107473033613632	0.532698556182806
CHOL	gene	xcell_CD8+_naive_T-cells	-0.112943195464822	0.511922593611043
CHOL	gene	xcell_CD8+_T-cells	-0.304585109909687	0.0708865717330842
CHOL	gene	xcell_CD8+_Tcm	-0.233459460683354	0.170579388487067
CHOL	gene	xcell_CD8+_Tem	-0.321690104613142	0.0557190837179924
CHOL	gene	xcell_cDC	-0.326039387308534	0.0523073885242706
CHOL	gene	xcell_Chondrocytes	0.364741591173505	0.0287289150940429
CHOL	gene	xcell_Class-switched_memory_B-cells	0.190016053885312	0.266994317730369
CHOL	gene	xcell_CLP	-0.19100328246	0.264470732854183
CHOL	gene	xcell_CMP	-0.316453429412649	0.0600591960751311
CHOL	gene	xcell_DC	-0.244608952098842	0.150489430603565
CHOL	gene	xcell_Endothelial_cells	-0.0494558650899658	0.774542553652683
CHOL	gene	xcell_Eosinophils	0.446079504010381	0.00639393055886828
CHOL	gene	xcell_Epithelial_cells	0.319454276998463	0.0575405463757737
CHOL	gene	xcell_Erythrocytes	0.187605440425946	0.273222670003989
CHOL	gene	xcell_Fibroblasts	0.0822658528374526	0.63337267526899
CHOL	gene	xcell_GMP	0.0522644634028643	0.762098148743066
CHOL	gene	xcell_Hepatocytes	-0.00308900187266846	0.985734640894166
CHOL	gene	xcell_HSC	0.175429564685296	0.306121594608124
CHOL	gene	xcell_iDC	-0.150241393210183	0.381783902316204
CHOL	gene	xcell_ImmuneScore	-0.12806486930438	0.4566680543302
CHOL	gene	xcell_Keratinocytes	0.260763241417762	0.124519645509043
CHOL	gene	xcell_ly_Endothelial_cells	-0.0150588841292587	0.930536862584508
CHOL	gene	xcell_Macrophages	-0.301050551033661	0.0743901954587933
CHOL	gene	xcell_Macrophages_M1	-0.360406744754795	0.0308285398289083
CHOL	gene	xcell_Macrophages_M2	-0.14625040504436	0.394700561036192
CHOL	gene	xcell_Mast_cells	0.220606217073072	0.196038227641723
CHOL	gene	xcell_Megakaryocytes	-0.108294894047633	0.529551283216467
CHOL	gene	xcell_Melanocytes	0.157226743262443	0.359781602206419
CHOL	gene	xcell_Memory_B-cells	0.00848965902990689	0.960806868284307
CHOL	gene	xcell_MEP	-0.387412318197169	0.0195731215161743
CHOL	gene	xcell_Mesangial_cells	-0.206319583411981	0.227327933799103
CHOL	gene	xcell_MicroenvironmentScore	-0.0921552225346089	0.592956087919974
CHOL	gene	xcell_Monocytes	0.0100321304674344	0.953692990191516
CHOL	gene	xcell_MPP	0.126989967925658	0.460486769814664
CHOL	gene	xcell_MSC	-0.335928953652695	0.0451692738079346
CHOL	gene	xcell_mv_Endothelial_cells	-0.189587489935026	0.268094733218782
CHOL	gene	xcell_Myocytes	0.342750499454837	0.0407192641044269
CHOL	gene	xcell_naive_B-cells	0.0080418398569732	0.962872792733896
CHOL	gene	xcell_Neurons	0.0987193515140294	0.566770355326166
CHOL	gene	xcell_Neutrophils	-0.050906680958448	0.768107120722744
CHOL	gene	xcell_NK_cells	-0.0417058062740423	0.809160971287707
CHOL	gene	xcell_NKT	-0.285217839576387	0.0917689993372437
CHOL	gene	xcell_Osteoblast	-0.160499388967398	0.349740869499296
CHOL	gene	xcell_pDC	-0.255636825723339	0.132370250376541
CHOL	gene	xcell_Pericytes	0.127117028239053	0.460034485923301
CHOL	gene	xcell_Plasma_cells	-0.323058112516576	0.0546274234429558
CHOL	gene	xcell_Platelets	-0.0909906817131314	0.597656391652135
CHOL	gene	xcell_Preadipocytes	0.290078342328313	0.0861318210757309
CHOL	gene	xcell_pro_B-cells	-0.0564063126483272	0.743853874835426
CHOL	gene	xcell_Sebocytes	-0.0108115065543396	0.950099813336628
CHOL	gene	xcell_Skeletal_muscle	-0.105500880382027	0.540287492808256
CHOL	gene	xcell_Smooth_muscle	0.141579252497304	0.410134493710407
CHOL	gene	xcell_StromaScore	0.0402857327560511	0.815545195890678
CHOL	gene	xcell_Tgd_cells	-0.0341631790803554	0.843199528260464
CHOL	gene	xcell_Th1_cells	-0.425123882725996	0.0097481306709768
CHOL	gene	xcell_Th2_cells	-0.239448597525917	0.159562002075254
CHOL	gene	xcell_Tregs	0.0104148417819817	0.951928450058138
COAD	gene	CIBERSORT_B_cells_memory	0.058456271672712	0.322874992130754
COAD	gene	CIBERSORT_B_cells_naive	0.0479946152699878	0.417123866608302
COAD	gene	CIBERSORT_Dendritic_cells_activated	0.0125865079833472	0.831576873290008
COAD	gene	CIBERSORT_Dendritic_cells_resting	-0.0701659566204173	0.235211542646795
COAD	gene	CIBERSORT_Eosinophils	-0.0462746380668964	0.434032086300941
COAD	gene	CIBERSORT_Macrophages_M0	0.0573779808191427	0.331896237680756
COAD	gene	CIBERSORT_Macrophages_M1	-0.145970476607585	0.0131484162293907
COAD	gene	CIBERSORT_Macrophages_M2	-0.0725140631652475	0.21987207572339
COAD	gene	CIBERSORT_Mast_cells_activated	0.0202234400372602	0.732542402384804
COAD	gene	CIBERSORT_Mast_cells_resting	-0.0314931770202202	0.594542710809524
COAD	gene	CIBERSORT_Monocytes	-0.0368814358614796	0.533029030068232
COAD	gene	CIBERSORT_Neutrophils	-0.0475068560565164	0.421879108057609
COAD	gene	CIBERSORT_NK_cells_activated	-0.180934894562867	0.00205134799361373
COAD	gene	CIBERSORT_NK_cells_resting	-0.0428488983303218	0.468856886291339
COAD	gene	CIBERSORT_Plasma_cells	0.194702001375961	0.000894780511170978
COAD	gene	CIBERSORT_T_cells_CD4_memory_activated	0.135158462766069	0.0217745829555298
COAD	gene	CIBERSORT_T_cells_CD4_memory_resting	-0.130156387416846	0.0272007841857445
COAD	gene	CIBERSORT_T_cells_CD4_naive	NA	NA
COAD	gene	CIBERSORT_T_cells_CD8	-0.133453975774742	0.0235077300593116
COAD	gene	CIBERSORT_T_cells_follicular_helper	-0.122213277634387	0.0381923600846052
COAD	gene	CIBERSORT_T_cells_gamma_delta	NA	NA
COAD	gene	CIBERSORT_T_cells_regulatory_(Tregs)	-0.0345228387373574	0.559558084848368
COAD	gene	ESTIMATE_ESTIMATEScore	-0.0727222034614627	0.218547642612989
COAD	gene	ESTIMATE_ImmuneScore	-0.150010863561555	0.0107989634823684
COAD	gene	ESTIMATE_StromalScore	0.00197201601044461	0.973418838650283
COAD	gene	mcpcounter_B_lineage	0.0725051837400229	0.219928704203975
COAD	gene	mcpcounter_CD8_T_cells	0.0544511486829238	0.357190804059685
COAD	gene	mcpcounter_Cytotoxic_lymphocytes	-0.238202252861668	4.43088437984684e-05
COAD	gene	mcpcounter_Endothelial_cells	0.142792948381816	0.0153008774187029
COAD	gene	mcpcounter_Fibroblasts	-0.00727844961592834	0.902119900520144
COAD	gene	mcpcounter_Monocytic_lineage	-0.0588542916091309	0.319585635185761
COAD	gene	mcpcounter_Myeloid_dendritic_cells	-0.0340082964868344	0.565429093395781
COAD	gene	mcpcounter_Neutrophils	-0.0361008790091901	0.541738094456935
COAD	gene	mcpcounter_NK_cells	-0.230099680900781	8.11603750205947e-05
COAD	gene	mcpcounter_T_cells	0.0738221217024176	0.211643311342006
COAD	gene	timer_B_cell	-0.0726194094072511	0.219201024845703
COAD	gene	timer_DC	-0.142551815357994	0.0154761584950747
COAD	gene	timer_Macrophage	0.104356408229898	0.0770415807384479
COAD	gene	timer_Neutrophil	-0.265262311543041	5.01648841999547e-06
COAD	gene	timer_T_cell_CD4	0.0166494640921921	0.778448503064129
COAD	gene	timer_T_cell_CD8	-0.0409167202209511	0.489157379760077
COAD	gene	xcell_aDC	-0.139516750596165	0.017837299199593
COAD	gene	xcell_Adipocytes	0.0387582671783051	0.512380655753122
COAD	gene	xcell_Astrocytes	0.0757990823356908	0.199630601565907
COAD	gene	xcell_B-cells	-0.123329688262758	0.0364506603440806
COAD	gene	xcell_Basophils	-0.198885894784509	0.000687539534398596
COAD	gene	xcell_CD4+_memory_T-cells	-0.238986688729789	4.17398219636489e-05
COAD	gene	xcell_CD4+_naive_T-cells	0.0539244117344854	0.361868032414393
COAD	gene	xcell_CD4+_T-cells	-0.0227897838729384	0.700145921105096
COAD	gene	xcell_CD4+_Tcm	0.0601091675421468	0.309358244633551
COAD	gene	xcell_CD4+_Tem	0.0252955671848002	0.669028658626743
COAD	gene	xcell_CD8+_naive_T-cells	-0.0685167487485726	0.246426213530139
COAD	gene	xcell_CD8+_T-cells	0.0669979750768675	0.257078879971366
COAD	gene	xcell_CD8+_Tcm	-0.288643567356242	6.24069665278171e-07
COAD	gene	xcell_CD8+_Tem	0.0328480489130485	0.578774701239566
COAD	gene	xcell_cDC	-0.0778246230148153	0.187844629135177
COAD	gene	xcell_Chondrocytes	0.118410836563966	0.0446615362459024
COAD	gene	xcell_Class-switched_memory_B-cells	-0.216751632084156	0.0002100938617835
COAD	gene	xcell_CLP	-0.147791183841227	0.0120391146609868
COAD	gene	xcell_CMP	0.0298559840518955	0.613852561029712
COAD	gene	xcell_DC	-0.103794526780748	0.0786550413570108
COAD	gene	xcell_Endothelial_cells	0.152509646941519	0.00953922799898987
COAD	gene	xcell_Eosinophils	-0.0068612021891717	0.907705293705323
COAD	gene	xcell_Epithelial_cells	-0.187785858824676	0.00136713829284618
COAD	gene	xcell_Erythrocytes	-0.141715703852295	0.0160976208900832
COAD	gene	xcell_Fibroblasts	0.0390680092238973	0.509013291261206
COAD	gene	xcell_GMP	0.0254303659044554	0.667370044300358
COAD	gene	xcell_Hepatocytes	0.00947502930966217	0.872801612955425
COAD	gene	xcell_HSC	0.36784842784052	1.17332366045275e-10
COAD	gene	xcell_iDC	-0.0462668965853873	0.434109068781912
COAD	gene	xcell_ImmuneScore	-0.22697097991669	0.00010194791776641
COAD	gene	xcell_Keratinocytes	-0.241908668381999	3.33546435942189e-05
COAD	gene	xcell_ly_Endothelial_cells	0.120048030061453	0.0417713998139448
COAD	gene	xcell_Macrophages	-0.193019964250534	0.000993266794949044
COAD	gene	xcell_Macrophages_M1	-0.108853738483152	0.0650723696548183
COAD	gene	xcell_Macrophages_M2	-0.123849644000218	0.0356627502245181
COAD	gene	xcell_Mast_cells	-0.112521516749061	0.0564804258476368
COAD	gene	xcell_Megakaryocytes	0.226645450334531	0.000104376858088173
COAD	gene	xcell_Melanocytes	0.143399871862478	0.0148673747931378
COAD	gene	xcell_Memory_B-cells	-0.0811311564946943	0.169715633550896
COAD	gene	xcell_MEP	0.129098115923331	0.0284869773137575
COAD	gene	xcell_Mesangial_cells	-0.0282409507002562	0.633165792111035
COAD	gene	xcell_MicroenvironmentScore	-0.0488656072775361	0.408711051339982
COAD	gene	xcell_Monocytes	-0.00207687865764303	0.972005938523574
COAD	gene	xcell_MPP	0.00276828708565172	0.962692421093299
COAD	gene	xcell_MSC	-0.0649765586118792	0.271744072073832
COAD	gene	xcell_mv_Endothelial_cells	0.113425524150636	0.0545135913017671
COAD	gene	xcell_Myocytes	-0.0329404581274269	0.577706399682361
COAD	gene	xcell_naive_B-cells	-0.0316814278162278	0.592340200797521
COAD	gene	xcell_Neurons	0.174318579444216	0.00299571614339711
COAD	gene	xcell_Neutrophils	-0.0126200971136754	0.831134136518844
COAD	gene	xcell_NK_cells	0.0169721255820309	0.774269626282554
COAD	gene	xcell_NKT	0.115296750619575	0.0506226719072851
COAD	gene	xcell_Osteoblast	0.0801396116488027	0.175009459592901
COAD	gene	xcell_pDC	-0.101847697948501	0.0844580797586434
COAD	gene	xcell_Pericytes	0.0860057464520005	0.145415490399261
COAD	gene	xcell_Plasma_cells	-0.275202608285761	2.1171209487747e-06
COAD	gene	xcell_Platelets	-0.118610776066787	0.044299825169865
COAD	gene	xcell_Preadipocytes	-0.0675392844136262	0.253246258271313
COAD	gene	xcell_pro_B-cells	-0.225612897394163	0.000112445589102617
COAD	gene	xcell_Sebocytes	-0.157806744457768	0.00729092544142951
COAD	gene	xcell_Skeletal_muscle	0.0184510241018792	0.755200854227786
COAD	gene	xcell_Smooth_muscle	0.0501441146642592	0.396545761561927
COAD	gene	xcell_StromaScore	0.140078694782419	0.0173778121946475
COAD	gene	xcell_Tgd_cells	-0.0483882165393713	0.413309606189373
COAD	gene	xcell_Th1_cells	-0.0237249777417571	0.688470442105842
COAD	gene	xcell_Th2_cells	-0.329141051551953	1.05508617398442e-08
COAD	gene	xcell_Tregs	0.072089982853794	0.222588279575405
COADREAD	gene	CIBERSORT_B_cells_memory	0.00489426233989271	0.924240964067796
COADREAD	gene	CIBERSORT_B_cells_naive	0.0598997060614955	0.24407582285251
COADREAD	gene	CIBERSORT_Dendritic_cells_activated	0.0572871436042073	0.265292907117394
COADREAD	gene	CIBERSORT_Dendritic_cells_resting	-0.102299713786881	0.0462778937316373
COADREAD	gene	CIBERSORT_Eosinophils	-0.0583550651191606	0.256472010797124
COADREAD	gene	CIBERSORT_Macrophages_M0	0.0328188586459394	0.523589874889922
COADREAD	gene	CIBERSORT_Macrophages_M1	-0.134584386052951	0.00861791536464107
COADREAD	gene	CIBERSORT_Macrophages_M2	-0.0948063447319113	0.0648649593728949
COADREAD	gene	CIBERSORT_Mast_cells_activated	-0.0058951775419773	0.908809289538892
COADREAD	gene	CIBERSORT_Mast_cells_resting	-0.0233025183000652	0.650682183847308
COADREAD	gene	CIBERSORT_Monocytes	-0.0284251430931152	0.58067830934377
COADREAD	gene	CIBERSORT_Neutrophils	-0.00654292388812721	0.898840487187535
COADREAD	gene	CIBERSORT_NK_cells_activated	-0.197077383437095	0.000110146015324997
COADREAD	gene	CIBERSORT_NK_cells_resting	-0.0069040608308868	0.893289390475963
COADREAD	gene	CIBERSORT_Plasma_cells	0.137718532880974	0.00717509678393036
COADREAD	gene	CIBERSORT_T_cells_CD4_memory_activated	0.185465580194832	0.000277910863725417
COADREAD	gene	CIBERSORT_T_cells_CD4_memory_resting	-0.124069426411717	0.0155227508917313
COADREAD	gene	CIBERSORT_T_cells_CD4_naive	0.0262034642426907	0.610609108191336
COADREAD	gene	CIBERSORT_T_cells_CD8	-0.136812114027055	0.00756837923409415
COADREAD	gene	CIBERSORT_T_cells_follicular_helper	-0.136859025687973	0.00754756199430151
COADREAD	gene	CIBERSORT_T_cells_gamma_delta	NA	NA
COADREAD	gene	CIBERSORT_T_cells_regulatory_(Tregs)	-0.0411837286112387	0.423413351352751
COADREAD	gene	ESTIMATE_ESTIMATEScore	-0.0828402224566813	0.10689549280405
COADREAD	gene	ESTIMATE_ImmuneScore	-0.164231155446738	0.00131471258514271
COADREAD	gene	ESTIMATE_StromalScore	-0.00616270597928703	0.904690207718832
COADREAD	gene	mcpcounter_B_lineage	0.0244315825273351	0.634957279494789
COADREAD	gene	mcpcounter_CD8_T_cells	0.103873711579918	0.0430033171101107
COADREAD	gene	mcpcounter_Cytotoxic_lymphocytes	-0.23836328485577	2.61244014398976e-06
COADREAD	gene	mcpcounter_Endothelial_cells	0.111290100541547	0.0300797724737252
COADREAD	gene	mcpcounter_Fibroblasts	-0.0131352382592998	0.798552886437248
COADREAD	gene	mcpcounter_Monocytic_lineage	-0.0634095305636142	0.217483076491937
COADREAD	gene	mcpcounter_Myeloid_dendritic_cells	-0.0571492867690089	0.266446576221897
COADREAD	gene	mcpcounter_Neutrophils	-0.0207184753583178	0.687249797237516
COADREAD	gene	mcpcounter_NK_cells	-0.236665011526501	3.09091525152461e-06
COADREAD	gene	mcpcounter_T_cells	0.0562484834925603	0.274069648802138
COADREAD	gene	timer_B_cell	-0.0516660766315409	0.315132743047322
COADREAD	gene	timer_DC	-0.102963848358349	0.0448715623202416
COADREAD	gene	timer_Macrophage	0.0643378506121993	0.210810257192227
COADREAD	gene	timer_Neutrophil	-0.213148551544529	2.79466048578314e-05
COADREAD	gene	timer_T_cell_CD4	0.00316633105580918	0.950945114966363
COADREAD	gene	timer_T_cell_CD8	-0.00640998584156096	0.900885156963819
COADREAD	gene	xcell_aDC	-0.160288727024006	0.00172088592090036
COADREAD	gene	xcell_Adipocytes	0.0103114494529999	0.841206649362243
COADREAD	gene	xcell_Astrocytes	0.0655767356854189	0.202136643852648
COADREAD	gene	xcell_B-cells	-0.132795710539589	0.00955240579144445
COADREAD	gene	xcell_Basophils	-0.186625851127895	0.000253980622902716
COADREAD	gene	xcell_CD4+_memory_T-cells	-0.169783375301673	0.000890738894046006
COADREAD	gene	xcell_CD4+_naive_T-cells	0.0250599060514501	0.626276319608729
COADREAD	gene	xcell_CD4+_T-cells	0.00980477677525987	0.848913274049283
COADREAD	gene	xcell_CD4+_Tcm	0.0543500841050101	0.290617015037556
COADREAD	gene	xcell_CD4+_Tem	-0.0274377068084566	0.593896739389294
COADREAD	gene	xcell_CD8+_naive_T-cells	-0.0357743300308393	0.486870317665092
COADREAD	gene	xcell_CD8+_T-cells	0.0470830308859431	0.360033516270876
COADREAD	gene	xcell_CD8+_Tcm	-0.222362583736352	1.21286899901207e-05
COADREAD	gene	xcell_CD8+_Tem	0.0866185556093584	0.0917738338910121
COADREAD	gene	xcell_cDC	-0.0679428413551025	0.186296697465989
COADREAD	gene	xcell_Chondrocytes	0.0994230755118779	0.0528030609228083
COADREAD	gene	xcell_Class-switched_memory_B-cells	-0.215676339566445	2.23057381032454e-05
COADREAD	gene	xcell_CLP	-0.0890267661531649	0.0830642671654303
COADREAD	gene	xcell_CMP	-0.0177848133920885	0.729662125824039
COADREAD	gene	xcell_DC	-0.122203313489518	0.0171595152158943
COADREAD	gene	xcell_Endothelial_cells	0.122644797601761	0.0167592432230053
COADREAD	gene	xcell_Eosinophils	-0.0225791474256789	0.660839431810927
COADREAD	gene	xcell_Epithelial_cells	-0.210387427431673	3.56416231968026e-05
COADREAD	gene	xcell_Erythrocytes	-0.11569149113197	0.0241088157321623
COADREAD	gene	xcell_Fibroblasts	0.0277524958181841	0.589667906672694
COADREAD	gene	xcell_GMP	-0.0090263224604044	0.860781595583739
COADREAD	gene	xcell_Hepatocytes	0.0540929258682403	0.292908962922445
COADREAD	gene	xcell_HSC	0.337339126866055	1.4456658092854e-11
COADREAD	gene	xcell_iDC	-0.0483518569555353	0.34721965800837
COADREAD	gene	xcell_ImmuneScore	-0.235866448000414	3.34383207767353e-06
COADREAD	gene	xcell_Keratinocytes	-0.253650587849688	5.43038348954639e-07
COADREAD	gene	xcell_ly_Endothelial_cells	0.105450627922288	0.039920502555655
COADREAD	gene	xcell_Macrophages	-0.21057512605804	3.50606985528579e-05
COADREAD	gene	xcell_Macrophages_M1	-0.124345130528224	0.0152929156081529
COADREAD	gene	xcell_Macrophages_M2	-0.176955907654965	0.000529189793290641
COADREAD	gene	xcell_Mast_cells	-0.0796250718727759	0.121255335629573
COADREAD	gene	xcell_Megakaryocytes	0.197995094909226	0.000102139582687233
COADREAD	gene	xcell_Melanocytes	0.0891119195820889	0.0827689552229169
COADREAD	gene	xcell_Memory_B-cells	-0.106963598170373	0.0371403498729104
COADREAD	gene	xcell_MEP	0.13327116209268	0.00929560993288225
COADREAD	gene	xcell_Mesangial_cells	-0.0308879424409184	0.548322017660421
COADREAD	gene	xcell_MicroenvironmentScore	-0.0692497712767873	0.177949024652584
COADREAD	gene	xcell_Monocytes	-0.0323885411224708	0.529051848431106
COADREAD	gene	xcell_MPP	-0.00522137192568865	0.919194320994528
COADREAD	gene	xcell_MSC	-0.100951092117807	0.0492475713735654
COADREAD	gene	xcell_mv_Endothelial_cells	0.0755171807106857	0.141737908103864
COADREAD	gene	xcell_Myocytes	-0.00897975482227069	0.861492587652336
COADREAD	gene	xcell_naive_B-cells	-0.0640834308422439	0.212624190637354
COADREAD	gene	xcell_Neurons	0.1824906281247	0.000349226278106629
COADREAD	gene	xcell_Neutrophils	-0.0274426580988847	0.593830117571033
COADREAD	gene	xcell_NK_cells	-0.0148218506051759	0.773350560024439
COADREAD	gene	xcell_NKT	0.0462896757233741	0.368193917417068
COADREAD	gene	xcell_Osteoblast	0.0739125855833424	0.150422020982863
COADREAD	gene	xcell_pDC	-0.0740026040521069	0.149924380284778
COADREAD	gene	xcell_Pericytes	0.0852338400164745	0.0971037254632983
COADREAD	gene	xcell_Plasma_cells	-0.249644976582042	8.27793701141388e-07
COADREAD	gene	xcell_Platelets	-0.0838141969573366	0.102821059134374
COADREAD	gene	xcell_Preadipocytes	-0.0289982720433309	0.573069533738324
COADREAD	gene	xcell_pro_B-cells	-0.23762679254958	2.81053403572429e-06
COADREAD	gene	xcell_Sebocytes	-0.186420789736998	0.000258064821407888
COADREAD	gene	xcell_Skeletal_muscle	0.0187072093073288	0.716230619636232
COADREAD	gene	xcell_Smooth_muscle	0.09484032611865	0.0647685342766939
COADREAD	gene	xcell_StromaScore	0.108904688611985	0.0338154754272271
COADREAD	gene	xcell_Tgd_cells	-0.0167707118662513	0.744524796361247
COADREAD	gene	xcell_Th1_cells	-0.0119286998577055	0.816712508644915
COADREAD	gene	xcell_Th2_cells	-0.255484014474623	4.46672481224653e-07
COADREAD	gene	xcell_Tregs	0.110489394170718	0.0312922804716642
DLBC	gene	CIBERSORT_B_cells_memory	0.200462856216311	0.176676951971886
DLBC	gene	CIBERSORT_B_cells_naive	-0.275213553369274	0.061165276915264
DLBC	gene	CIBERSORT_Dendritic_cells_activated	0.0622051206718243	0.67786664829461
DLBC	gene	CIBERSORT_Dendritic_cells_resting	NA	NA
DLBC	gene	CIBERSORT_Eosinophils	-0.238200521691502	0.10688565160218
DLBC	gene	CIBERSORT_Macrophages_M0	0.200636022307049	0.176295633937961
DLBC	gene	CIBERSORT_Macrophages_M1	0.133452831880919	0.371172318270744
DLBC	gene	CIBERSORT_Macrophages_M2	0.0241688349637886	0.871892625437064
DLBC	gene	CIBERSORT_Mast_cells_activated	-0.037748929214902	0.801107027592721
DLBC	gene	CIBERSORT_Mast_cells_resting	0.0650629226389259	0.663926279127219
DLBC	gene	CIBERSORT_Monocytes	-0.0948562505475171	0.52593519663213
DLBC	gene	CIBERSORT_Neutrophils	0.0293108715385454	0.844941917187244
DLBC	gene	CIBERSORT_NK_cells_activated	-0.000953391320907792	0.994925396265841
DLBC	gene	CIBERSORT_NK_cells_resting	0.0885645577309295	0.553861566004541
DLBC	gene	CIBERSORT_Plasma_cells	-0.172143643190751	0.24725569638882
DLBC	gene	CIBERSORT_T_cells_CD4_memory_activated	0.0228366726086297	0.878899597751192
DLBC	gene	CIBERSORT_T_cells_CD4_memory_resting	0.00708812135599127	0.962285482090984
DLBC	gene	CIBERSORT_T_cells_CD4_naive	NA	NA
DLBC	gene	CIBERSORT_T_cells_CD8	-0.139119373269277	0.351017235453824
DLBC	gene	CIBERSORT_T_cells_follicular_helper	0.143740965837269	0.335085630304003
DLBC	gene	CIBERSORT_T_cells_gamma_delta	-0.0830032821394166	0.579115261105968
DLBC	gene	CIBERSORT_T_cells_regulatory_(Tregs)	0.124225552925071	0.405440451710625
DLBC	gene	ESTIMATE_ESTIMATEScore	0.180283319179648	0.225265682820115
DLBC	gene	ESTIMATE_ImmuneScore	0.0352703093969163	0.813926927751689
DLBC	gene	ESTIMATE_StromalScore	0.262966175634714	0.074125585728924
DLBC	gene	mcpcounter_B_lineage	-0.0982943048766521	0.510974739493453
DLBC	gene	mcpcounter_CD8_T_cells	-0.162937265377886	0.273825550041502
DLBC	gene	mcpcounter_Cytotoxic_lymphocytes	-0.0504191963837886	0.736446310109464
DLBC	gene	mcpcounter_Endothelial_cells	0.388782885876828	0.00691841422528672
DLBC	gene	mcpcounter_Fibroblasts	0.3835790697363	0.00777862496979909
DLBC	gene	mcpcounter_Monocytic_lineage	0.146747615162908	0.324966834203493
DLBC	gene	mcpcounter_Myeloid_dendritic_cells	0.0553917318069604	0.71152775488842
DLBC	gene	mcpcounter_Neutrophils	0.240242845154405	0.103823570317548
DLBC	gene	mcpcounter_NK_cells	0.192888118275595	0.193942523461696
DLBC	gene	mcpcounter_T_cells	0.0829719573517622	0.579258973346475
DLBC	gene	timer_B_cell	0.00818381787604003	0.956460713680099
DLBC	gene	timer_DC	0.142468921891806	0.339425044607905
DLBC	gene	timer_Macrophage	-0.114556784646377	0.443234246630882
DLBC	gene	timer_Neutrophil	0.0874342220857008	0.558951964671418
DLBC	gene	timer_T_cell_CD4	0.0224037093149868	0.881178920484786
DLBC	gene	timer_T_cell_CD8	0.11426093536139	0.444420499770253
DLBC	gene	xcell_aDC	0.124833767193348	0.403127024520531
DLBC	gene	xcell_Adipocytes	-0.160272150424237	0.281856278858567
DLBC	gene	xcell_Astrocytes	0.275069438602718	0.0613064630554714
DLBC	gene	xcell_B-cells	-0.310320902513524	0.0337635290262228
DLBC	gene	xcell_Basophils	-0.28586296665304	0.0514309779015374
DLBC	gene	xcell_CD4+_memory_T-cells	0.0917028044319824	0.539844772556272
DLBC	gene	xcell_CD4+_naive_T-cells	0.278620721611622	0.0579024597411997
DLBC	gene	xcell_CD4+_T-cells	0.14022034566004	0.347180513392987
DLBC	gene	xcell_CD4+_Tcm	0.0840116720731	0.574497624643084
DLBC	gene	xcell_CD4+_Tem	-0.295789456255242	0.0435241444275607
DLBC	gene	xcell_CD8+_naive_T-cells	-0.204509974322775	0.167919406094492
DLBC	gene	xcell_CD8+_T-cells	-0.0518662002587456	0.729166039629295
DLBC	gene	xcell_CD8+_Tcm	-0.110439735222078	0.459898559648237
DLBC	gene	xcell_CD8+_Tem	-0.0152892988215472	0.918755456674302
DLBC	gene	xcell_cDC	-0.00595547847193833	0.968308700516801
DLBC	gene	xcell_Chondrocytes	0.336982789534432	0.0205456732714924
DLBC	gene	xcell_Class-switched_memory_B-cells	-0.299277248259736	0.0409935854845971
DLBC	gene	xcell_CLP	-0.309337959464758	0.0343610391788078
DLBC	gene	xcell_CMP	-0.103901923803154	0.487043142484153
DLBC	gene	xcell_DC	0.148486513115338	0.319203283011925
DLBC	gene	xcell_Endothelial_cells	0.220005782385683	0.137294064302234
DLBC	gene	xcell_Eosinophils	0.137000083789288	0.35847538739784
DLBC	gene	xcell_Epithelial_cells	0.41272044012326	0.00393888459750524
DLBC	gene	xcell_Erythrocytes	0.0544276430008816	0.71633675630403
DLBC	gene	xcell_Fibroblasts	0.0772295928039833	0.605872532114362
DLBC	gene	xcell_GMP	0.272446906381188	0.0639215445673738
DLBC	gene	xcell_Hepatocytes	0.0810154399087743	0.588266981986192
DLBC	gene	xcell_HSC	-0.00482989057959457	0.974296133350393
DLBC	gene	xcell_iDC	-0.00312237994868702	0.983381601236403
DLBC	gene	xcell_ImmuneScore	-0.26909511464467	0.0673925338907932
DLBC	gene	xcell_Keratinocytes	0.173439429639964	0.24366120793023
DLBC	gene	xcell_ly_Endothelial_cells	0.178028332185419	0.231217719352315
DLBC	gene	xcell_Macrophages	0.0929170281981058	0.534467942688952
DLBC	gene	xcell_Macrophages_M1	0.117837525493304	0.430197399921175
DLBC	gene	xcell_Macrophages_M2	-0.0484533102862555	0.746373848418995
DLBC	gene	xcell_Mast_cells	0.0583983811325992	0.696602009825096
DLBC	gene	xcell_Megakaryocytes	0.139719048958704	0.34892424799538
DLBC	gene	xcell_Melanocytes	0.25013009582141	0.0899421769216164
DLBC	gene	xcell_Memory_B-cells	-0.354148598452643	0.0145950926328537
DLBC	gene	xcell_MEP	-0.123099161813172	0.409745019527501
DLBC	gene	xcell_Mesangial_cells	0.430243185398765	0.00254004583600698
DLBC	gene	xcell_MicroenvironmentScore	-0.226481642471674	0.125809281711496
DLBC	gene	xcell_Monocytes	-0.014780124064405	0.921452510177833
DLBC	gene	xcell_MPP	0.194516137168515	0.190134397112067
DLBC	gene	xcell_MSC	-0.192945938454934	0.193806355703797
DLBC	gene	xcell_mv_Endothelial_cells	-0.00699624170004406	0.962774010756505
DLBC	gene	xcell_Myocytes	-0.175633369073878	0.237656466857674
DLBC	gene	xcell_naive_B-cells	-0.166869037572952	0.262256512800851
DLBC	gene	xcell_Neurons	-0.127666955980969	0.392451748089467
DLBC	gene	xcell_Neutrophils	-0.048518078956539	0.746046113948045
DLBC	gene	xcell_NK_cells	0.19352305455495	0.192450950324245
DLBC	gene	xcell_NKT	0.0371783753151102	0.804053591217825
DLBC	gene	xcell_Osteoblast	0.00331712391966462	0.982345264334492
DLBC	gene	xcell_pDC	0.0523850824813216	0.726561100700347
DLBC	gene	xcell_Pericytes	0.137314119340486	0.357364206408358
DLBC	gene	xcell_Plasma_cells	-0.137207285571938	0.357741990787436
DLBC	gene	xcell_Platelets	-0.175288316813369	0.23859410848638
DLBC	gene	xcell_Preadipocytes	0.0582444728734138	0.697363355085371
DLBC	gene	xcell_pro_B-cells	-0.290141659924141	0.0478911321171642
DLBC	gene	xcell_Sebocytes	0.351175889351484	0.0155054473324596
DLBC	gene	xcell_Skeletal_muscle	0.250363830961141	0.0896324280333718
DLBC	gene	xcell_Smooth_muscle	0.249703663118609	0.0905094351854312
DLBC	gene	xcell_StromaScore	0.213529922299692	0.149542430947292
DLBC	gene	xcell_Tgd_cells	-0.0943230638257054	0.528274539992469
DLBC	gene	xcell_Th1_cells	-0.114021393656916	0.445382260036173
DLBC	gene	xcell_Th2_cells	-0.0169413125463877	0.910011256909722
DLBC	gene	xcell_Tregs	0.172713587005193	0.245670287835338
ESCA	gene	CIBERSORT_B_cells_memory	-0.192455585340149	0.00944266056221643
ESCA	gene	CIBERSORT_B_cells_naive	-0.0848654770460301	0.25600322873137
ESCA	gene	CIBERSORT_Dendritic_cells_activated	0.0225629081442502	0.763042231207001
ESCA	gene	CIBERSORT_Dendritic_cells_resting	0.35458172996468	9.70984859849366e-07
ESCA	gene	CIBERSORT_Eosinophils	0.193061946108021	0.00921609174120119
ESCA	gene	CIBERSORT_Macrophages_M0	0.0115098051183135	0.87778251521338
ESCA	gene	CIBERSORT_Macrophages_M1	-0.0448389129120495	0.548927456057537
ESCA	gene	CIBERSORT_Macrophages_M2	-0.121990011256326	0.101849404491431
ESCA	gene	CIBERSORT_Mast_cells_activated	-0.0890409157685758	0.233264056385674
ESCA	gene	CIBERSORT_Mast_cells_resting	-0.031779668298646	0.671057656690594
ESCA	gene	CIBERSORT_Monocytes	0.0373555447536217	0.617596286890412
ESCA	gene	CIBERSORT_Neutrophils	0.0185266982691266	0.804485975346965
ESCA	gene	CIBERSORT_NK_cells_activated	0.00272629568525519	0.97094387048391
ESCA	gene	CIBERSORT_NK_cells_resting	-0.0970536190846753	0.193687605277912
ESCA	gene	CIBERSORT_Plasma_cells	0.0813353937585732	0.276383627019475
ESCA	gene	CIBERSORT_T_cells_CD4_memory_activated	-0.0446870422107041	0.550283093178926
ESCA	gene	CIBERSORT_T_cells_CD4_memory_resting	-0.193652709832555	0.00899999124304518
ESCA	gene	CIBERSORT_T_cells_CD4_naive	-0.0647757496441746	0.386303060418437
ESCA	gene	CIBERSORT_T_cells_CD8	-0.111008912498255	0.136822845113961
ESCA	gene	CIBERSORT_T_cells_follicular_helper	0.0088815266877499	0.905542170957148
ESCA	gene	CIBERSORT_T_cells_gamma_delta	NA	NA
ESCA	gene	CIBERSORT_T_cells_regulatory_(Tregs)	-0.297911602750237	4.63921606854711e-05
ESCA	gene	ESTIMATE_ESTIMATEScore	-0.112005229461511	0.133313139997453
ESCA	gene	ESTIMATE_ImmuneScore	-0.167780674608893	0.0239676237834145
ESCA	gene	ESTIMATE_StromalScore	-0.0520061502784773	0.486870764389542
ESCA	gene	mcpcounter_B_lineage	-0.253576909063831	0.000572404245104075
ESCA	gene	mcpcounter_CD8_T_cells	-0.102360073344412	0.170319636983675
ESCA	gene	mcpcounter_Cytotoxic_lymphocytes	0.0661058428162787	0.37660490459528
ESCA	gene	mcpcounter_Endothelial_cells	-0.131182592241504	0.0783622236725532
ESCA	gene	mcpcounter_Fibroblasts	0.0731202728917803	0.327961858164656
ESCA	gene	mcpcounter_Monocytic_lineage	-0.0139560039817251	0.852078480569398
ESCA	gene	mcpcounter_Myeloid_dendritic_cells	0.0281032554078052	0.707254911320447
ESCA	gene	mcpcounter_Neutrophils	0.43370265680041	1.06777697794769e-09
ESCA	gene	mcpcounter_NK_cells	-0.0967681711699789	0.195007714647748
ESCA	gene	mcpcounter_T_cells	0.0604250853950632	0.419065855150948
ESCA	gene	timer_B_cell	-0.201993899731752	0.00639344841613187
ESCA	gene	timer_DC	0.1053904964258	0.157951067347945
ESCA	gene	timer_Macrophage	0.0171116496524095	0.819152235131151
ESCA	gene	timer_Neutrophil	0.12502321026378	0.0935526042467685
ESCA	gene	timer_T_cell_CD4	-0.130661891628571	0.0795640373079778
ESCA	gene	timer_T_cell_CD8	0.154975493222649	0.0372385089773293
ESCA	gene	xcell_aDC	-0.0617954947496955	0.408575140149312
ESCA	gene	xcell_Adipocytes	-0.0490114961556601	0.512333920230962
ESCA	gene	xcell_Astrocytes	0.137074557400241	0.0657581963143246
ESCA	gene	xcell_B-cells	-0.125561826491432	0.0921371583474575
ESCA	gene	xcell_Basophils	0.482705155754482	5.92415005939984e-12
ESCA	gene	xcell_CD4+_memory_T-cells	-0.0856454626601818	0.251643475771278
ESCA	gene	xcell_CD4+_naive_T-cells	-0.00387440896294943	0.958716814529841
ESCA	gene	xcell_CD4+_T-cells	-0.027778870199009	0.710481938987753
ESCA	gene	xcell_CD4+_Tcm	0.0965809549578361	0.195877078232317
ESCA	gene	xcell_CD4+_Tem	0.0497757035172178	0.5057711906587
ESCA	gene	xcell_CD8+_naive_T-cells	0.0109943930115532	0.883215609553515
ESCA	gene	xcell_CD8+_T-cells	-0.201656435588489	0.00648415113135048
ESCA	gene	xcell_CD8+_Tcm	-0.249671314581256	0.000700064256534016
ESCA	gene	xcell_CD8+_Tem	-0.137551662732625	0.0648146393855042
ESCA	gene	xcell_cDC	0.257859232791402	0.000457359427372461
ESCA	gene	xcell_Chondrocytes	-0.103840189771261	0.164191555916172
ESCA	gene	xcell_Class-switched_memory_B-cells	-0.156479560210888	0.0354126266937813
ESCA	gene	xcell_CLP	0.204933273375788	0.00565005421506215
ESCA	gene	xcell_CMP	-0.0207314809008033	0.781771675716372
ESCA	gene	xcell_DC	-0.0431657590470812	0.563951943070419
ESCA	gene	xcell_Endothelial_cells	-0.263676205264561	0.000335139932664985
ESCA	gene	xcell_Eosinophils	-0.0616546951720369	0.409645782907242
ESCA	gene	xcell_Epithelial_cells	0.129917728191536	0.0813073641562743
ESCA	gene	xcell_Erythrocytes	0.0373959167294774	0.617216000476053
ESCA	gene	xcell_Fibroblasts	-0.252323208468779	0.000610827435804095
ESCA	gene	xcell_GMP	-0.0930434549989562	0.212836518968723
ESCA	gene	xcell_Hepatocytes	-0.380101374367604	1.3077696792152e-07
ESCA	gene	xcell_HSC	-0.0983699950028582	0.187683915029517
ESCA	gene	xcell_iDC	0.0429244263997083	0.566135147272636
ESCA	gene	xcell_ImmuneScore	-0.118174730351634	0.113098060518675
ESCA	gene	xcell_Keratinocytes	0.480922561513809	7.26307902709777e-12
ESCA	gene	xcell_ly_Endothelial_cells	-0.217753900210513	0.0032326634089288
ESCA	gene	xcell_Macrophages	-0.176225297228226	0.0176420902379231
ESCA	gene	xcell_Macrophages_M1	-0.173307406462645	0.0196406711331567
ESCA	gene	xcell_Macrophages_M2	-0.413876553326457	6.9817187586807e-09
ESCA	gene	xcell_Mast_cells	0.0188849262116397	0.800783705841248
ESCA	gene	xcell_Megakaryocytes	-0.363938862605501	4.74963295582498e-07
ESCA	gene	xcell_Melanocytes	0.083791705833176	0.262089797820241
ESCA	gene	xcell_Memory_B-cells	-0.177861095264296	0.0166009085499894
ESCA	gene	xcell_MEP	-0.0749597007191288	0.315906924167447
ESCA	gene	xcell_Mesangial_cells	-0.288566165182517	8.16516838493264e-05
ESCA	gene	xcell_MicroenvironmentScore	-0.256974839847664	0.000479201225539905
ESCA	gene	xcell_Monocytes	-0.0835649740465126	0.263387577748579
ESCA	gene	xcell_MPP	0.0503629934237628	0.500757741901827
ESCA	gene	xcell_MSC	0.236684433570768	0.00133704768558229
ESCA	gene	xcell_mv_Endothelial_cells	-0.16799170854781	0.0237884680230147
ESCA	gene	xcell_Myocytes	0.216356090381191	0.00344083796687644
ESCA	gene	xcell_naive_B-cells	-0.0994070560747927	0.183050908503906
ESCA	gene	xcell_Neurons	0.0896738016865193	0.229945415119571
ESCA	gene	xcell_Neutrophils	0.0936300050881977	0.209954065982997
ESCA	gene	xcell_NK_cells	0.0837738751915064	0.26219169884384
ESCA	gene	xcell_NKT	-0.395786786337265	3.49296920276743e-08
ESCA	gene	xcell_Osteoblast	-0.147083789290303	0.0481706327353784
ESCA	gene	xcell_pDC	-0.131946960669113	0.0766245909966818
ESCA	gene	xcell_Pericytes	-0.284999146450982	0.000100797106445949
ESCA	gene	xcell_Plasma_cells	-0.364970956216398	4.38326085872021e-07
ESCA	gene	xcell_Platelets	-0.108257276092851	0.146883194732795
ESCA	gene	xcell_Preadipocytes	-0.321578150966642	1.01364903986045e-05
ESCA	gene	xcell_pro_B-cells	0.0959970550900967	0.198606580014615
ESCA	gene	xcell_Sebocytes	0.45178211758503	1.72807990139745e-10
ESCA	gene	xcell_Skeletal_muscle	0.0470496321752145	0.52938107625643
ESCA	gene	xcell_Smooth_muscle	0.0141998697705589	0.849524058935121
ESCA	gene	xcell_StromaScore	-0.267529877371836	0.000271683647367738
ESCA	gene	xcell_Tgd_cells	0.00733642411279373	0.921917211421859
ESCA	gene	xcell_Th1_cells	0.0107908136425883	0.885363109257595
ESCA	gene	xcell_Th2_cells	0.128916967755201	0.0837001376759923
ESCA	gene	xcell_Tregs	-0.0754892684374627	0.312490510473171
GBM	gene	CIBERSORT_B_cells_memory	-0.0570255404243301	0.485288205701436
GBM	gene	CIBERSORT_B_cells_naive	-0.0488282495208378	0.55025228003713
GBM	gene	CIBERSORT_Dendritic_cells_activated	0.0284055113613268	0.728301473298406
GBM	gene	CIBERSORT_Dendritic_cells_resting	-0.0840499951713784	0.303241599320302
GBM	gene	CIBERSORT_Eosinophils	0.0271962357643236	0.739442754832049
GBM	gene	CIBERSORT_Macrophages_M0	0.185201548598218	0.0223558291009112
GBM	gene	CIBERSORT_Macrophages_M1	-0.0287644188688055	0.725005576688219
GBM	gene	CIBERSORT_Macrophages_M2	-0.316898304208149	6.95706895466053e-05
GBM	gene	CIBERSORT_Mast_cells_activated	0.0212074745087609	0.795377468208905
GBM	gene	CIBERSORT_Mast_cells_resting	-0.0429714422007348	0.599126511172939
GBM	gene	CIBERSORT_Monocytes	-0.219315193385031	0.00663336328006503
GBM	gene	CIBERSORT_Neutrophils	-0.0709623962779361	0.384980098204586
GBM	gene	CIBERSORT_NK_cells_activated	0.107762850622525	0.186343409923814
GBM	gene	CIBERSORT_NK_cells_resting	-0.113421335612576	0.164133652570952
GBM	gene	CIBERSORT_Plasma_cells	-0.0295141201442048	0.718137279047447
GBM	gene	CIBERSORT_T_cells_CD4_memory_activated	0.0341266766372208	0.676392923296209
GBM	gene	CIBERSORT_T_cells_CD4_memory_resting	0.0291514453759462	0.721457104552904
GBM	gene	CIBERSORT_T_cells_CD4_naive	-0.0296219959886323	0.717150825463624
GBM	gene	CIBERSORT_T_cells_CD8	-0.164812021367126	0.0424518975372732
GBM	gene	CIBERSORT_T_cells_follicular_helper	-0.100631531484954	0.217366491587287
GBM	gene	CIBERSORT_T_cells_gamma_delta	NA	NA
GBM	gene	CIBERSORT_T_cells_regulatory_(Tregs)	-0.0647713809721028	0.427896610641199
GBM	gene	ESTIMATE_ESTIMATEScore	-0.232673335160818	0.00391902216548168
GBM	gene	ESTIMATE_ImmuneScore	-0.219766118797774	0.00651964867677157
GBM	gene	ESTIMATE_StromalScore	-0.241898389588151	0.00267837935378745
GBM	gene	mcpcounter_B_lineage	-0.235282458722688	0.00352410796178226
GBM	gene	mcpcounter_CD8_T_cells	-0.216356237683969	0.0074243507766214
GBM	gene	mcpcounter_Cytotoxic_lymphocytes	-0.23122951760366	0.00415425902586586
GBM	gene	mcpcounter_Endothelial_cells	0.0204577841560403	0.802460050104115
GBM	gene	mcpcounter_Fibroblasts	0.123455798766089	0.129695544259353
GBM	gene	mcpcounter_Monocytic_lineage	-0.338576071483492	1.98573621621456e-05
GBM	gene	mcpcounter_Myeloid_dendritic_cells	-0.320199435001557	5.78293516557693e-05
GBM	gene	mcpcounter_Neutrophils	-0.225527719747759	0.00521210043589093
GBM	gene	mcpcounter_NK_cells	-0.334764051400629	2.49269734435842e-05
GBM	gene	mcpcounter_T_cells	-0.217609790091107	0.00707956161530432
GBM	gene	timer_B_cell	-0.17101790461198	0.0351531232164317
GBM	gene	timer_DC	-0.191783396746202	0.0179348220589726
GBM	gene	timer_Macrophage	-0.146569946567157	0.0715670291495618
GBM	gene	timer_Neutrophil	-0.161251354226843	0.0471849258457817
GBM	gene	timer_T_cell_CD4	-0.14932563777141	0.0663397347584338
GBM	gene	timer_T_cell_CD8	-0.0943829517423665	0.247431992548249
GBM	gene	xcell_aDC	-0.171011219181266	0.0351603754516394
GBM	gene	xcell_Adipocytes	-0.34212200803461	1.60285961485762e-05
GBM	gene	xcell_Astrocytes	0.0873518165379811	0.28457324477661
GBM	gene	xcell_B-cells	-0.0390079978111136	0.633266305690693
GBM	gene	xcell_Basophils	-0.11401360344971	0.161928314161238
GBM	gene	xcell_CD4+_memory_T-cells	-0.156903976610977	0.0535513789611626
GBM	gene	xcell_CD4+_naive_T-cells	-0.0340974262944624	0.676654726218861
GBM	gene	xcell_CD4+_T-cells	0.134013886150296	0.0997578436818816
GBM	gene	xcell_CD4+_Tcm	0.0316665099215261	0.698545020835191
GBM	gene	xcell_CD4+_Tem	-0.0076704353023688	0.925277403217027
GBM	gene	xcell_CD8+_naive_T-cells	0.0195757169323277	0.81081381705348
GBM	gene	xcell_CD8+_T-cells	-0.15480855198936	0.0568646953695637
GBM	gene	xcell_CD8+_Tcm	0.0852521973876582	0.29635321647444
GBM	gene	xcell_CD8+_Tem	-0.0159460952772051	0.845403780597102
GBM	gene	xcell_cDC	-0.159009592528628	0.050384346190482
GBM	gene	xcell_Chondrocytes	-0.266519918898558	0.000903417055789113
GBM	gene	xcell_Class-switched_memory_B-cells	-0.0362976976612011	0.657071316398167
GBM	gene	xcell_CLP	0.00711315087627126	0.930692197246996
GBM	gene	xcell_CMP	0.0558944878954877	0.494000498757349
GBM	gene	xcell_DC	-0.00690267836365477	0.932738070791977
GBM	gene	xcell_Endothelial_cells	0.134286993434521	0.0990628748033169
GBM	gene	xcell_Eosinophils	-0.106936749581873	0.189761555569728
GBM	gene	xcell_Epithelial_cells	-0.0146859814319621	0.857485472235221
GBM	gene	xcell_Erythrocytes	0.0992686258193502	0.223691461709628
GBM	gene	xcell_Fibroblasts	-0.200272547285482	0.013366214791501
GBM	gene	xcell_GMP	0.00688304206072107	0.932928965831388
GBM	gene	xcell_Hepatocytes	0.12636369947296	0.120834383645796
GBM	gene	xcell_HSC	-0.0296589173457402	0.716813311112768
GBM	gene	xcell_iDC	-0.162356008798078	0.0456716887293913
GBM	gene	xcell_ImmuneScore	-0.217948104737636	0.00698898128740089
GBM	gene	xcell_Keratinocytes	0.0360766214507652	0.659028769755285
GBM	gene	xcell_ly_Endothelial_cells	0.154676431197323	0.0570791437667864
GBM	gene	xcell_Macrophages	-0.18197002408966	0.0248501356120221
GBM	gene	xcell_Macrophages_M1	-0.134512536532207	0.0984918300191762
GBM	gene	xcell_Macrophages_M2	-0.272318896107439	0.000688709825023004
GBM	gene	xcell_Mast_cells	-0.0286408348706762	0.726139899697347
GBM	gene	xcell_Megakaryocytes	0.291923300237072	0.000263081830001344
GBM	gene	xcell_Melanocytes	-0.39960427466576	3.39489501399726e-07
GBM	gene	xcell_Memory_B-cells	-0.175357517414419	0.0307047294157785
GBM	gene	xcell_MEP	0.105080870943984	0.19760691186751
GBM	gene	xcell_Mesangial_cells	0.152445700763795	0.0608015503909725
GBM	gene	xcell_MicroenvironmentScore	-0.218264206806363	0.00690528080900199
GBM	gene	xcell_Monocytes	-0.181287911962883	0.0254060970968695
GBM	gene	xcell_MPP	0.0837649530648216	0.304890162756199
GBM	gene	xcell_MSC	0.0603005201530395	0.460532914960184
GBM	gene	xcell_mv_Endothelial_cells	0.0540978789079088	0.508007977924904
GBM	gene	xcell_Myocytes	0.11709576184366	0.150807952236065
GBM	gene	xcell_naive_B-cells	0.0668141331745641	0.413440313727274
GBM	gene	xcell_Neurons	0.195209259707269	0.0159495734440651
GBM	gene	xcell_Neutrophils	-0.138403921918836	0.0890432944754576
GBM	gene	xcell_NK_cells	0.0548423232556924	0.50217891204478
GBM	gene	xcell_NKT	-0.0414657567776485	0.611998859525625
GBM	gene	xcell_Osteoblast	-0.0118487117200995	0.884805681008499
GBM	gene	xcell_pDC	-0.0805908943998344	0.323644735585078
GBM	gene	xcell_Pericytes	-0.0121818168668539	0.881590518223124
GBM	gene	xcell_Plasma_cells	0.00136564393763003	0.986677694915162
GBM	gene	xcell_Platelets	-0.0655847662027976	0.422105798201418
GBM	gene	xcell_Preadipocytes	0.128113099221939	0.115733956309188
GBM	gene	xcell_pro_B-cells	-0.0186388440537201	0.819710027400749
GBM	gene	xcell_Sebocytes	-0.0374118612363213	0.647241927089425
GBM	gene	xcell_Skeletal_muscle	0.0295083225802597	0.718190307142986
GBM	gene	xcell_Smooth_muscle	-0.050215803771976	0.538964825682009
GBM	gene	xcell_StromaScore	-0.103635344726995	0.203878408107318
GBM	gene	xcell_Tgd_cells	0.0735238075349597	0.368014523337129
GBM	gene	xcell_Th1_cells	0.105955704777434	0.193879939663493
GBM	gene	xcell_Th2_cells	-0.0498856135675046	0.541640401957807
GBM	gene	xcell_Tregs	-0.015845131910211	0.846370508763453
GBMLGG	gene	CIBERSORT_B_cells_memory	-0.0986048733655064	0.0111963840281208
GBMLGG	gene	CIBERSORT_B_cells_naive	-0.00191502971591761	0.960806038855141
GBMLGG	gene	CIBERSORT_Dendritic_cells_activated	-0.12126642046121	0.00178785034362927
GBMLGG	gene	CIBERSORT_Dendritic_cells_resting	-0.0589221577030936	0.130195417909952
GBMLGG	gene	CIBERSORT_Eosinophils	0.0227848581241768	0.558706379346709
GBMLGG	gene	CIBERSORT_Macrophages_M0	0.238878255637846	4.96562124752131e-10
GBMLGG	gene	CIBERSORT_Macrophages_M1	0.0372664655756262	0.33875064484795
GBMLGG	gene	CIBERSORT_Macrophages_M2	-0.25406195451254	3.38851169345844e-11
GBMLGG	gene	CIBERSORT_Mast_cells_activated	-0.0521297893440214	0.180692368564057
GBMLGG	gene	CIBERSORT_Mast_cells_resting	-0.0863751337782231	0.0263749416934402
GBMLGG	gene	CIBERSORT_Monocytes	-0.299398795503479	3.5527136788005e-15
GBMLGG	gene	CIBERSORT_Neutrophils	-0.105716109493054	0.00651960619767045
GBMLGG	gene	CIBERSORT_NK_cells_activated	0.142749248302309	0.000231413402554059
GBMLGG	gene	CIBERSORT_NK_cells_resting	-0.116098810976542	0.00279566092205097
GBMLGG	gene	CIBERSORT_Plasma_cells	0.176149645171282	5.21636834593942e-06
GBMLGG	gene	CIBERSORT_T_cells_CD4_memory_activated	-0.00922286926942324	0.812908569133806
GBMLGG	gene	CIBERSORT_T_cells_CD4_memory_resting	-0.0600557441167608	0.122952514791946
GBMLGG	gene	CIBERSORT_T_cells_CD4_naive	0.112365196168524	0.00382070209156882
GBMLGG	gene	CIBERSORT_T_cells_CD8	-0.0285587412747361	0.463556747573102
GBMLGG	gene	CIBERSORT_T_cells_follicular_helper	0.18915808441184	9.66581481742779e-07
GBMLGG	gene	CIBERSORT_T_cells_gamma_delta	0.00661464535904512	0.865213056527844
GBMLGG	gene	CIBERSORT_T_cells_regulatory_(Tregs)	-0.14181015358069	0.000254660727235123
GBMLGG	gene	ESTIMATE_ESTIMATEScore	-0.327877240344922	0
GBMLGG	gene	ESTIMATE_ImmuneScore	-0.367424082613511	0
GBMLGG	gene	ESTIMATE_StromalScore	-0.254538047890042	3.10587111584937e-11
GBMLGG	gene	mcpcounter_B_lineage	-0.0566047029992818	0.146025722166252
GBMLGG	gene	mcpcounter_CD8_T_cells	-0.0901220602237859	0.0204839837195627
GBMLGG	gene	mcpcounter_Cytotoxic_lymphocytes	-0.148153427451391	0.000131880732392675
GBMLGG	gene	mcpcounter_Endothelial_cells	0.206715892656732	8.20251595534671e-08
GBMLGG	gene	mcpcounter_Fibroblasts	0.0912638294764981	0.0189331781817001
GBMLGG	gene	mcpcounter_Monocytic_lineage	-0.577959869873222	0
GBMLGG	gene	mcpcounter_Myeloid_dendritic_cells	-0.298386499911903	4.66293670342566e-15
GBMLGG	gene	mcpcounter_Neutrophils	-0.170388594221034	1.05962637071411e-05
GBMLGG	gene	mcpcounter_NK_cells	-0.204824653728723	1.08142172994263e-07
GBMLGG	gene	mcpcounter_T_cells	-0.125594743977874	0.00121327757334688
GBMLGG	gene	timer_B_cell	-0.115669106593919	0.00289930716500297
GBMLGG	gene	timer_DC	-0.457814633055165	0
GBMLGG	gene	timer_Macrophage	-0.197636413778055	3.01981526451556e-07
GBMLGG	gene	timer_Neutrophil	-0.203739048387827	1.26588288296148e-07
GBMLGG	gene	timer_T_cell_CD4	-0.263327947350417	6.0231819531964e-12
GBMLGG	gene	timer_T_cell_CD8	0.0330825342288264	0.395785639866749
GBMLGG	gene	xcell_aDC	-0.319195871395565	0
GBMLGG	gene	xcell_Adipocytes	-0.222898132792183	6.91895674087561e-09
GBMLGG	gene	xcell_Astrocytes	-0.0281871055458907	0.469397102975423
GBMLGG	gene	xcell_B-cells	-0.0601272874778703	0.122506149440837
GBMLGG	gene	xcell_Basophils	-0.226423935978018	3.93397536768703e-09
GBMLGG	gene	xcell_CD4+_memory_T-cells	-0.0497621351124948	0.201337342089668
GBMLGG	gene	xcell_CD4+_naive_T-cells	-0.110678339339453	0.00438703208086832
GBMLGG	gene	xcell_CD4+_T-cells	0.0226781067601487	0.560550774714876
GBMLGG	gene	xcell_CD4+_Tcm	0.172881436298873	7.81992460519021e-06
GBMLGG	gene	xcell_CD4+_Tem	0.0073964431872452	0.849462221995515
GBMLGG	gene	xcell_CD8+_naive_T-cells	-0.0338772000942744	0.384529314195724
GBMLGG	gene	xcell_CD8+_T-cells	0.0102061247632892	0.793391733577174
GBMLGG	gene	xcell_CD8+_Tcm	0.0510684851843939	0.189743815020113
GBMLGG	gene	xcell_CD8+_Tem	0.0489787274069977	0.208532604823965
GBMLGG	gene	xcell_cDC	-0.309302197103288	4.44089209850063e-16
GBMLGG	gene	xcell_Chondrocytes	-0.232632345891963	1.42285205839698e-09
GBMLGG	gene	xcell_Class-switched_memory_B-cells	-0.184873701450153	1.70645842700878e-06
GBMLGG	gene	xcell_CLP	-0.141742909818694	0.000256406520965147
GBMLGG	gene	xcell_CMP	-5.35503777725615e-05	0.998903571246433
GBMLGG	gene	xcell_DC	-0.0513601208176142	0.18722399757837
GBMLGG	gene	xcell_Endothelial_cells	0.0991510553600265	0.0107528877862555
GBMLGG	gene	xcell_Eosinophils	0.145056688269012	0.000182454788131725
GBMLGG	gene	xcell_Epithelial_cells	-0.0783816507771958	0.0439600196247429
GBMLGG	gene	xcell_Erythrocytes	0.017106865739802	0.660650065930517
GBMLGG	gene	xcell_Fibroblasts	-0.12323910408285	0.00150053697180597
GBMLGG	gene	xcell_GMP	0.00625507110254543	0.872475747573782
GBMLGG	gene	xcell_Hepatocytes	0.0615370036444806	0.113966053860166
GBMLGG	gene	xcell_HSC	0.0529675915943938	0.17377614116988
GBMLGG	gene	xcell_iDC	-0.0574717362078731	0.13993926588565
GBMLGG	gene	xcell_ImmuneScore	-0.217882392049726	1.52023023058945e-08
GBMLGG	gene	xcell_Keratinocytes	0.000422452476152051	0.991350572020636
GBMLGG	gene	xcell_ly_Endothelial_cells	0.175615005072244	5.57639923259856e-06
GBMLGG	gene	xcell_Macrophages	-0.318217116130813	0
GBMLGG	gene	xcell_Macrophages_M1	-0.326380337967125	0
GBMLGG	gene	xcell_Macrophages_M2	-0.00502078287939842	0.897483921832528
GBMLGG	gene	xcell_Mast_cells	-0.368413075927222	0
GBMLGG	gene	xcell_Megakaryocytes	0.113562864752328	0.00345976726899577
GBMLGG	gene	xcell_Melanocytes	-0.0646778699629324	0.0966220093868277
GBMLGG	gene	xcell_Memory_B-cells	0.00691133904384377	0.859228941995626
GBMLGG	gene	xcell_MEP	0.0209165454389925	0.591403278949823
GBMLGG	gene	xcell_Mesangial_cells	0.102310187647966	0.00848043045771574
GBMLGG	gene	xcell_MicroenvironmentScore	-0.168024233927928	1.40791047038569e-05
GBMLGG	gene	xcell_Monocytes	-0.130913827363314	0.000740993414856339
GBMLGG	gene	xcell_MPP	0.0143163666375954	0.71332453914988
GBMLGG	gene	xcell_MSC	0.160484967036377	3.39601831242931e-05
GBMLGG	gene	xcell_mv_Endothelial_cells	-0.0175751445819491	0.651964203943877
GBMLGG	gene	xcell_Myocytes	0.0721690680170172	0.0636865786524028
GBMLGG	gene	xcell_naive_B-cells	-0.0315916848201264	0.417431830475092
GBMLGG	gene	xcell_Neurons	0.333913822704973	0
GBMLGG	gene	xcell_Neutrophils	-0.0544272964738118	0.162200448768949
GBMLGG	gene	xcell_NK_cells	0.0234958664235558	0.546497545335038
GBMLGG	gene	xcell_NKT	-0.113486987984207	0.00348168084632205
GBMLGG	gene	xcell_Osteoblast	-0.303283774292279	1.55431223447522e-15
GBMLGG	gene	xcell_pDC	0.00266470579103883	0.945483281045333
GBMLGG	gene	xcell_Pericytes	0.238240346732336	5.53683543458305e-10
GBMLGG	gene	xcell_Plasma_cells	0.0345794286176975	0.374746739706405
GBMLGG	gene	xcell_Platelets	0.0594026438073323	0.127086069972178
GBMLGG	gene	xcell_Preadipocytes	-0.0268597002885842	0.490585366284399
GBMLGG	gene	xcell_pro_B-cells	0.00232951137137385	0.952332228920658
GBMLGG	gene	xcell_Sebocytes	0.00798286419577685	0.837686503392191
GBMLGG	gene	xcell_Skeletal_muscle	0.0998119717298644	0.010237114305589
GBMLGG	gene	xcell_Smooth_muscle	-0.0647669347015339	0.0961627653858719
GBMLGG	gene	xcell_StromaScore	-0.0239212264677881	0.539257203378374
GBMLGG	gene	xcell_Tgd_cells	0.167038807375608	1.58314375520163e-05
GBMLGG	gene	xcell_Th1_cells	-0.0461132424415195	0.236431388857622
GBMLGG	gene	xcell_Th2_cells	0.0365488396251418	0.34814025022928
GBMLGG	gene	xcell_Tregs	0.0086216708222418	0.824900087060771
HNSC	gene	CIBERSORT_B_cells_memory	-0.0345644586642502	0.43244897083834
HNSC	gene	CIBERSORT_B_cells_naive	0.0218192008279239	0.620278360084529
HNSC	gene	CIBERSORT_Dendritic_cells_activated	0.229104163296405	1.34940040252829e-07
HNSC	gene	CIBERSORT_Dendritic_cells_resting	0.138951093029722	0.00152320949932405
HNSC	gene	CIBERSORT_Eosinophils	0.000122621949513193	0.99777862359009
HNSC	gene	CIBERSORT_Macrophages_M0	-0.0686406467300877	0.118688719973238
HNSC	gene	CIBERSORT_Macrophages_M1	-0.076902915821342	0.0803528232939583
HNSC	gene	CIBERSORT_Macrophages_M2	-0.0749617700914846	0.0883105010252259
HNSC	gene	CIBERSORT_Mast_cells_activated	0.063453904518557	0.149259762604526
HNSC	gene	CIBERSORT_Mast_cells_resting	0.000655396113634325	0.98812749449987
HNSC	gene	CIBERSORT_Monocytes	0.0632040100802027	0.150871442014975
HNSC	gene	CIBERSORT_Neutrophils	0.0891611818861428	0.0425181093196203
HNSC	gene	CIBERSORT_NK_cells_activated	-0.090674072407367	0.0391152378523416
HNSC	gene	CIBERSORT_NK_cells_resting	0.0108389662275047	0.805603312102597
HNSC	gene	CIBERSORT_Plasma_cells	0.111251376135064	0.0112835930614215
HNSC	gene	CIBERSORT_T_cells_CD4_memory_activated	-0.060632789740046	0.168230130526461
HNSC	gene	CIBERSORT_T_cells_CD4_memory_resting	0.110199945944316	0.0120834827909064
HNSC	gene	CIBERSORT_T_cells_CD4_naive	-0.018204089182076	0.679349197645375
HNSC	gene	CIBERSORT_T_cells_CD8	-0.0825067495676856	0.0605886278715
HNSC	gene	CIBERSORT_T_cells_follicular_helper	0.0212776947353124	0.628984337253816
HNSC	gene	CIBERSORT_T_cells_gamma_delta	-0.00311103792978201	0.943688144677777
HNSC	gene	CIBERSORT_T_cells_regulatory_(Tregs)	0.0379035650547932	0.389295421954615
HNSC	gene	ESTIMATE_ESTIMATEScore	-0.101108259439358	0.0213619000997762
HNSC	gene	ESTIMATE_ImmuneScore	-0.101589548293749	0.0207480109079317
HNSC	gene	ESTIMATE_StromalScore	-0.064091927429816	0.145204320601957
HNSC	gene	mcpcounter_B_lineage	0.121157572878535	0.00576219187178229
HNSC	gene	mcpcounter_CD8_T_cells	-0.0852991996590124	0.052352456119215
HNSC	gene	mcpcounter_Cytotoxic_lymphocytes	-0.169914434724926	0.00010185161416465
HNSC	gene	mcpcounter_Endothelial_cells	0.120667866109837	0.00596364800754134
HNSC	gene	mcpcounter_Fibroblasts	-0.0468273463809037	0.28742781814928
HNSC	gene	mcpcounter_Monocytic_lineage	-0.0879403103488281	0.0454431279752829
HNSC	gene	mcpcounter_Myeloid_dendritic_cells	0.12473402090155	0.00446698885549779
HNSC	gene	mcpcounter_Neutrophils	0.209880188063606	1.44259054968288e-06
HNSC	gene	mcpcounter_NK_cells	0.0242418232830734	0.581988449081041
HNSC	gene	mcpcounter_T_cells	-0.00798165050172926	0.856192297543343
HNSC	gene	timer_B_cell	0.0856980120263305	0.0512561465300851
HNSC	gene	timer_DC	-0.105727419775061	0.0160730576683208
HNSC	gene	timer_Macrophage	0.0229069176222041	0.602951117236611
HNSC	gene	timer_Neutrophil	0.0848025029594681	0.0537451119005465
HNSC	gene	timer_T_cell_CD4	0.0344042649419643	0.434586406939609
HNSC	gene	timer_T_cell_CD8	-0.0189557226107051	0.666889166640225
HNSC	gene	xcell_aDC	-0.124180476793762	0.0046484758873544
HNSC	gene	xcell_Adipocytes	0.0232714012294708	0.597193889033537
HNSC	gene	xcell_Astrocytes	0.00383355869815865	0.93063983396469
HNSC	gene	xcell_B-cells	0.0580082638284544	0.187447965674519
HNSC	gene	xcell_Basophils	-0.117470787829837	0.00744171171049213
HNSC	gene	xcell_CD4+_memory_T-cells	-0.0547881259545828	0.21317611279724
HNSC	gene	xcell_CD4+_naive_T-cells	-0.0458173204725288	0.297962820562299
HNSC	gene	xcell_CD4+_T-cells	-0.00431389590363	0.921975277725579
HNSC	gene	xcell_CD4+_Tcm	0.103725552884957	0.0182049495085472
HNSC	gene	xcell_CD4+_Tem	0.0341231855487838	0.438351463045459
HNSC	gene	xcell_CD8+_naive_T-cells	-0.262859169926501	1.23773702398466e-09
HNSC	gene	xcell_CD8+_T-cells	-0.0225267184319237	0.608982975977584
HNSC	gene	xcell_CD8+_Tcm	-0.0031253545881569	0.943429436047363
HNSC	gene	xcell_CD8+_Tem	-0.0496741352226172	0.259096296660493
HNSC	gene	xcell_cDC	0.0952089419243777	0.0302647863106174
HNSC	gene	xcell_Chondrocytes	0.00383135445171177	0.930679614927026
HNSC	gene	xcell_Class-switched_memory_B-cells	0.140228302739088	0.00137592177913293
HNSC	gene	xcell_CLP	-0.163046021013674	0.000193874483275902
HNSC	gene	xcell_CMP	0.132867519973646	0.00244429849878691
HNSC	gene	xcell_DC	0.0536090620984302	0.223204985504215
HNSC	gene	xcell_Endothelial_cells	-0.0168876027534401	0.701383078219679
HNSC	gene	xcell_Eosinophils	0.225099090254902	2.25020174271506e-07
HNSC	gene	xcell_Epithelial_cells	0.094303649201673	0.031879863927744
HNSC	gene	xcell_Erythrocytes	0.0209293168492017	0.634612739048132
HNSC	gene	xcell_Fibroblasts	-0.0683929678995132	0.120027576640942
HNSC	gene	xcell_GMP	0.00360620800502425	0.934743819629093
HNSC	gene	xcell_Hepatocytes	-0.0832464457292281	0.0583090522077605
HNSC	gene	xcell_HSC	0.147218140508577	0.000776993417991534
HNSC	gene	xcell_iDC	0.0184479675234623	0.675296574055042
HNSC	gene	xcell_ImmuneScore	0.00262103633359111	0.952546089118639
HNSC	gene	xcell_Keratinocytes	-0.0172948423716254	0.694539314851019
HNSC	gene	xcell_ly_Endothelial_cells	0.00190723079198702	0.965459992127208
HNSC	gene	xcell_Macrophages	-0.165182737887726	0.00015912081600189
HNSC	gene	xcell_Macrophages_M1	-0.142202310320034	0.00117385938876269
HNSC	gene	xcell_Macrophages_M2	-0.179696187797666	3.89762621642031e-05
HNSC	gene	xcell_Mast_cells	0.233114903571545	8.01000854533385e-08
HNSC	gene	xcell_Megakaryocytes	0.148082773699592	0.000722694195375739
HNSC	gene	xcell_Melanocytes	0.169442244079981	0.00010654618197159
HNSC	gene	xcell_Memory_B-cells	0.0221038832538974	0.615722511490316
HNSC	gene	xcell_MEP	-0.254672710728187	4.11589118343159e-09
HNSC	gene	xcell_Mesangial_cells	0.0178948454954187	0.684501327547667
HNSC	gene	xcell_MicroenvironmentScore	-0.0428475723406162	0.330411514819496
HNSC	gene	xcell_Monocytes	0.0351221483931087	0.42505532760472
HNSC	gene	xcell_MPP	-0.0214077777273074	0.626888189475076
HNSC	gene	xcell_MSC	-0.25104296881671	6.91978541134119e-09
HNSC	gene	xcell_mv_Endothelial_cells	-0.145764175959593	0.000876889513753865
HNSC	gene	xcell_Myocytes	-0.076112741036157	0.0835190716409318
HNSC	gene	xcell_naive_B-cells	0.11844787416322	0.00695854214668112
HNSC	gene	xcell_Neurons	0.0263333467601444	0.549844862453056
HNSC	gene	xcell_Neutrophils	0.0699803160254987	0.111648293077523
HNSC	gene	xcell_NK_cells	-0.0829122835682742	0.059329911035936
HNSC	gene	xcell_NKT	-0.214013902013729	8.82495133858185e-07
HNSC	gene	xcell_Osteoblast	-0.0184149012846309	0.675845502447666
HNSC	gene	xcell_pDC	-0.124595921224301	0.0045116572194055
HNSC	gene	xcell_Pericytes	-0.0275687372887032	0.531277559474632
HNSC	gene	xcell_Plasma_cells	-0.0791783476112246	0.0717749797455491
HNSC	gene	xcell_Platelets	-0.0208759318679932	0.635477103103691
HNSC	gene	xcell_Preadipocytes	0.00717153843052855	0.870652898229212
HNSC	gene	xcell_pro_B-cells	-0.253462462261514	4.89873897002724e-09
HNSC	gene	xcell_Sebocytes	0.114824927036316	0.00890410485407589
HNSC	gene	xcell_Skeletal_muscle	-0.106437947405617	0.0153708123266578
HNSC	gene	xcell_Smooth_muscle	0.123840642765248	0.00476316690153311
HNSC	gene	xcell_StromaScore	-0.0231846195837249	0.598562392746746
HNSC	gene	xcell_Tgd_cells	0.0154118497608902	0.726382873159632
HNSC	gene	xcell_Th1_cells	-0.305026319396618	1.29074528842921e-12
HNSC	gene	xcell_Th2_cells	-0.0999194556619849	0.0229462417802662
HNSC	gene	xcell_Tregs	0.0475515682839881	0.280030005195671
KICH	gene	CIBERSORT_B_cells_memory	-0.06140382091985	0.624290786127276
KICH	gene	CIBERSORT_B_cells_naive	0.197009416081114	0.112849638351869
KICH	gene	CIBERSORT_Dendritic_cells_activated	0.0148757330967284	0.905633075633062
KICH	gene	CIBERSORT_Dendritic_cells_resting	0.155600448406868	0.212189994503239
KICH	gene	CIBERSORT_Eosinophils	-0.264300066551844	0.0319968106034469
KICH	gene	CIBERSORT_Macrophages_M0	-0.17955173842176	0.149142374421511
KICH	gene	CIBERSORT_Macrophages_M1	0.124553748621071	0.319039935891672
KICH	gene	CIBERSORT_Macrophages_M2	-0.0186843699112857	0.881628398814469
KICH	gene	CIBERSORT_Mast_cells_activated	-0.107406522633817	0.39067732413605
KICH	gene	CIBERSORT_Mast_cells_resting	-0.0817713858764618	0.513939711798122
KICH	gene	CIBERSORT_Monocytes	-0.0133839593960329	0.915059476777072
KICH	gene	CIBERSORT_Neutrophils	-0.0228866920226108	0.855265944388288
KICH	gene	CIBERSORT_NK_cells_activated	-0.0614513660346922	0.624021916107466
KICH	gene	CIBERSORT_NK_cells_resting	0.0653087066185609	0.602373893065947
KICH	gene	CIBERSORT_Plasma_cells	-0.0260629837217818	0.835442640111748
KICH	gene	CIBERSORT_T_cells_CD4_memory_activated	-0.192087076603714	0.122313833022492
KICH	gene	CIBERSORT_T_cells_CD4_memory_resting	0.0760221711614888	0.544059576436934
KICH	gene	CIBERSORT_T_cells_CD4_naive	0.0976713948832444	0.435277070457068
KICH	gene	CIBERSORT_T_cells_CD8	-0.0580162764086112	0.643571485793688
KICH	gene	CIBERSORT_T_cells_follicular_helper	-0.090095390178503	0.471883070886904
KICH	gene	CIBERSORT_T_cells_gamma_delta	0.181469906931417	0.14477486527411
KICH	gene	CIBERSORT_T_cells_regulatory_(Tregs)	0.0608047445836102	0.627682769348501
KICH	gene	ESTIMATE_ESTIMATEScore	0.0195403019407413	0.876247517662152
KICH	gene	ESTIMATE_ImmuneScore	0.00603327698811349	0.961653689269437
KICH	gene	ESTIMATE_StromalScore	0.0546752679303434	0.662819667626327
KICH	gene	mcpcounter_B_lineage	0.226425336377436	0.0675249035358521
KICH	gene	mcpcounter_CD8_T_cells	-0.0446464920832306	0.721872594748436
KICH	gene	mcpcounter_Cytotoxic_lymphocytes	-0.110206467890142	0.378370622168082
KICH	gene	mcpcounter_Endothelial_cells	0.151708733123255	0.223988017672209
KICH	gene	mcpcounter_Fibroblasts	-0.040750715158469	0.745279530388239
KICH	gene	mcpcounter_Monocytic_lineage	-0.0333395963668417	0.790431020321566
KICH	gene	mcpcounter_Myeloid_dendritic_cells	0.000772426465606226	0.995088794319629
KICH	gene	mcpcounter_Neutrophils	0.367695874019526	0.00238732202223146
KICH	gene	mcpcounter_NK_cells	0.0549257846218913	0.661368631109652
KICH	gene	mcpcounter_T_cells	-0.0167219891608267	0.893984818445834
KICH	gene	timer_B_cell	0.00991628570710695	0.937014357562612
KICH	gene	timer_DC	0.093505355120278	0.455205284548014
KICH	gene	timer_Macrophage	-0.116189747001826	0.352865047956433
KICH	gene	timer_Neutrophil	-0.00505208661288396	0.967886332166961
KICH	gene	timer_T_cell_CD4	-0.0443205780130275	0.723821405336382
KICH	gene	timer_T_cell_CD8	0.0741320643072353	0.554145525237601
KICH	gene	xcell_aDC	0.00585885819372199	0.962761462570554
KICH	gene	xcell_Adipocytes	0.0492158275394238	0.69474066830723
KICH	gene	xcell_Astrocytes	-0.133910727918116	0.283743965244299
KICH	gene	xcell_B-cells	0.240916100095206	0.0513406167270898
KICH	gene	xcell_Basophils	-0.151339276526005	0.225131386559495
KICH	gene	xcell_CD4+_memory_T-cells	0.0591281109198525	0.637216635720617
KICH	gene	xcell_CD4+_naive_T-cells	0.228107417547973	0.0654584948780672
KICH	gene	xcell_CD4+_T-cells	-0.200079922727386	0.107237869953465
KICH	gene	xcell_CD4+_Tcm	0.15777935530414	0.205779276020371
KICH	gene	xcell_CD4+_Tem	-0.311360897968716	0.0109347717541788
KICH	gene	xcell_CD8+_naive_T-cells	-0.00175361684083576	0.98885052130685
KICH	gene	xcell_CD8+_T-cells	0.0347551866452953	0.781748350520379
KICH	gene	xcell_CD8+_Tcm	0.193037402596342	0.120440991446177
KICH	gene	xcell_CD8+_Tem	-0.0675221577624553	0.590102830008565
KICH	gene	xcell_cDC	-0.257243882079063	0.037054708305214
KICH	gene	xcell_Chondrocytes	0.0537318426885396	0.668295209269669
KICH	gene	xcell_Class-switched_memory_B-cells	0.18716188928938	0.1323779044986
KICH	gene	xcell_CLP	-0.281413750172214	0.0220789820190186
KICH	gene	xcell_CMP	-0.0410308408552685	0.743588479867758
KICH	gene	xcell_DC	-0.0210234279489901	0.866937081093722
KICH	gene	xcell_Endothelial_cells	0.00290181834376393	0.981551286409056
KICH	gene	xcell_Eosinophils	0.105235905496005	0.400379263660216
KICH	gene	xcell_Epithelial_cells	0.320619612399471	0.00867402428823993
KICH	gene	xcell_Erythrocytes	0.0575479751706441	0.64625579913958
KICH	gene	xcell_Fibroblasts	-0.0587228465859138	0.63952999831279
KICH	gene	xcell_GMP	-0.0483636207261308	0.69977325910596
KICH	gene	xcell_Hepatocytes	0.224991150617847	0.0693278734454479
KICH	gene	xcell_HSC	0.0575353334921826	0.646328324091219
KICH	gene	xcell_iDC	-0.2800359083687	0.0227667158766534
KICH	gene	xcell_ImmuneScore	0.138869752681422	0.266127047227446
KICH	gene	xcell_Keratinocytes	0.210813754240823	0.0893024364335262
KICH	gene	xcell_ly_Endothelial_cells	-0.00415440180150375	0.973590224826101
KICH	gene	xcell_Macrophages	-0.0565123903350285	0.652207744830515
KICH	gene	xcell_Macrophages_M1	-0.000647168119832243	0.995885198490946
KICH	gene	xcell_Macrophages_M2	-0.132356318701175	0.289421129197188
KICH	gene	xcell_Mast_cells	0.247406109294578	0.0452001499045416
KICH	gene	xcell_Megakaryocytes	0.103254629699686	0.409357095550033
KICH	gene	xcell_Melanocytes	0.17200058513864	0.167292167017966
KICH	gene	xcell_Memory_B-cells	-0.0349990159666606	0.780255443226233
KICH	gene	xcell_MEP	-0.263397424771723	0.0326096962042848
KICH	gene	xcell_Mesangial_cells	0.0859689779828767	0.492496721313909
KICH	gene	xcell_MicroenvironmentScore	0.0420241750071711	0.737601740347725
KICH	gene	xcell_Monocytes	-0.0556829170453607	0.656990750305992
KICH	gene	xcell_MPP	0.0323442820604437	0.796551194574867
KICH	gene	xcell_MSC	-0.244671302078513	0.0477096319028347
KICH	gene	xcell_mv_Endothelial_cells	-0.0297488571213209	0.812567110287902
KICH	gene	xcell_Myocytes	0.165424521985506	0.184375174540889
KICH	gene	xcell_naive_B-cells	-0.00027907191253171	0.998225608559355
KICH	gene	xcell_Neurons	-0.154610551467019	0.215148499813512
KICH	gene	xcell_Neutrophils	-0.0785292763108278	0.530820274562912
KICH	gene	xcell_NK_cells	0.0546736429727878	0.662829083706009
KICH	gene	xcell_NKT	-0.170017327997219	0.17231707442521
KICH	gene	xcell_Osteoblast	-0.0764910964859787	0.541571179989316
KICH	gene	xcell_pDC	0.240155754186301	0.0521026267925508
KICH	gene	xcell_Pericytes	0.113521003626822	0.36410733549843
KICH	gene	xcell_Plasma_cells	-0.129830275394733	0.298805251670133
KICH	gene	xcell_Platelets	0.374600722679832	0.00194306640484854
KICH	gene	xcell_Preadipocytes	-0.0113493396636063	0.927934652835439
KICH	gene	xcell_pro_B-cells	-0.138967967755041	0.265785732899523
KICH	gene	xcell_Sebocytes	-0.00649262535527201	0.958736614910809
KICH	gene	xcell_Skeletal_muscle	0.000152750924198711	0.999028780493294
KICH	gene	xcell_Smooth_muscle	-0.0193106616401556	0.877690631004065
KICH	gene	xcell_StromaScore	-0.0900607506114934	0.472054159019025
KICH	gene	xcell_Tgd_cells	0.114674338723202	0.359222260342049
KICH	gene	xcell_Th1_cells	-0.322352352849344	0.00829961007524327
KICH	gene	xcell_Th2_cells	-0.133545294012146	0.285071971478078
KICH	gene	xcell_Tregs	0.143194318083586	0.25137678536342
KIPAN	gene	CIBERSORT_B_cells_memory	0.0252109579812308	0.454077804403863
KIPAN	gene	CIBERSORT_B_cells_naive	-0.0267918920482789	0.426266943024225
KIPAN	gene	CIBERSORT_Dendritic_cells_activated	0.19137964024223	9.74168212763971e-09
KIPAN	gene	CIBERSORT_Dendritic_cells_resting	-0.156694853593282	2.851629609113e-06
KIPAN	gene	CIBERSORT_Eosinophils	0.134421446659463	6.09272138629713e-05
KIPAN	gene	CIBERSORT_Macrophages_M0	0.155318929692816	3.49061899429515e-06
KIPAN	gene	CIBERSORT_Macrophages_M1	-0.371803081125047	0
KIPAN	gene	CIBERSORT_Macrophages_M2	-0.202954180945538	1.13473430651823e-09
KIPAN	gene	CIBERSORT_Mast_cells_activated	-0.00208140097002684	0.950724489860786
KIPAN	gene	CIBERSORT_Mast_cells_resting	0.0487702087026109	0.147378629997085
KIPAN	gene	CIBERSORT_Monocytes	-0.117240397883168	0.000477755565880589
KIPAN	gene	CIBERSORT_Neutrophils	-0.07734639045563	0.0214558321181131
KIPAN	gene	CIBERSORT_NK_cells_activated	0.0144728513485141	0.667397552153008
KIPAN	gene	CIBERSORT_NK_cells_resting	-0.0309272525215366	0.358382309935918
KIPAN	gene	CIBERSORT_Plasma_cells	-0.248289373323352	6.92779167366098e-14
KIPAN	gene	CIBERSORT_T_cells_CD4_memory_activated	-0.158975225270386	2.03189781800006e-06
KIPAN	gene	CIBERSORT_T_cells_CD4_memory_resting	-0.212604576730049	1.70969904900176e-10
KIPAN	gene	CIBERSORT_T_cells_CD4_naive	0.0506400266542865	0.132460090408086
KIPAN	gene	CIBERSORT_T_cells_CD8	-0.37858450657754	0
KIPAN	gene	CIBERSORT_T_cells_follicular_helper	-0.323546727096425	0
KIPAN	gene	CIBERSORT_T_cells_gamma_delta	-0.196390325253671	3.90244414560925e-09
KIPAN	gene	CIBERSORT_T_cells_regulatory_(Tregs)	-0.283608009667941	0
KIPAN	gene	ESTIMATE_ESTIMATEScore	-0.348842891111515	0
KIPAN	gene	ESTIMATE_ImmuneScore	-0.392557232795535	0
KIPAN	gene	ESTIMATE_StromalScore	-0.253709601185587	1.88737914186277e-14
KIPAN	gene	mcpcounter_B_lineage	-0.0660741824814012	0.0495424549152115
KIPAN	gene	mcpcounter_CD8_T_cells	-0.423004381310186	0
KIPAN	gene	mcpcounter_Cytotoxic_lymphocytes	-0.416181113863416	0
KIPAN	gene	mcpcounter_Endothelial_cells	-0.138179796435804	3.75013992630624e-05
KIPAN	gene	mcpcounter_Fibroblasts	-0.1099091149257	0.0010636356076259
KIPAN	gene	mcpcounter_Monocytic_lineage	-0.414186762955023	0
KIPAN	gene	mcpcounter_Myeloid_dendritic_cells	-0.265462735918428	8.88178419700125e-16
KIPAN	gene	mcpcounter_Neutrophils	0.0430721637488462	0.200752980096627
KIPAN	gene	mcpcounter_NK_cells	-0.30095014559434	0
KIPAN	gene	mcpcounter_T_cells	0.215416936354585	9.67950164465492e-11
KIPAN	gene	timer_B_cell	-0.0977503765847319	0.00362372502214292
KIPAN	gene	timer_DC	-0.0946997676140446	0.00483271678449215
KIPAN	gene	timer_Macrophage	0.286119995873477	0
KIPAN	gene	timer_Neutrophil	-0.078578987106171	0.0194584672771696
KIPAN	gene	timer_T_cell_CD4	-0.0775484856316368	0.0211166106555454
KIPAN	gene	timer_T_cell_CD8	0.0243121765413301	0.470333281979707
KIPAN	gene	xcell_aDC	-0.392003938745935	0
KIPAN	gene	xcell_Adipocytes	-0.208817920517874	3.63244989642908e-10
KIPAN	gene	xcell_Astrocytes	-0.163622366322824	1.00346797005102e-06
KIPAN	gene	xcell_B-cells	0.104486466610419	0.00186626386473909
KIPAN	gene	xcell_Basophils	-0.101054225281661	0.00262964510320529
KIPAN	gene	xcell_CD4+_memory_T-cells	-0.0991692918603178	0.00316110045742524
KIPAN	gene	xcell_CD4+_naive_T-cells	-0.147464711726592	1.0709634153061e-05
KIPAN	gene	xcell_CD4+_T-cells	-0.0259251982153798	0.441388701588262
KIPAN	gene	xcell_CD4+_Tcm	0.106550241976937	0.00151122589684438
KIPAN	gene	xcell_CD4+_Tem	-0.147961070638742	9.99372072540972e-06
KIPAN	gene	xcell_CD8+_naive_T-cells	-0.0388361998134603	0.248711541328578
KIPAN	gene	xcell_CD8+_T-cells	-0.301401473867936	0
KIPAN	gene	xcell_CD8+_Tcm	-0.249050559002393	5.77315972805081e-14
KIPAN	gene	xcell_CD8+_Tem	-0.025995560357048	0.440149723277883
KIPAN	gene	xcell_cDC	-0.195808646734665	4.34508740099204e-09
KIPAN	gene	xcell_Chondrocytes	0.0442983752274243	0.188218433555894
KIPAN	gene	xcell_Class-switched_memory_B-cells	0.16946801689577	4.01555074303062e-07
KIPAN	gene	xcell_CLP	-0.0384592578272554	0.253337404187299
KIPAN	gene	xcell_CMP	0.00698422810247651	0.835725019981592
KIPAN	gene	xcell_DC	-0.0906174624773326	0.00701804038770804
KIPAN	gene	xcell_Endothelial_cells	-0.152477239364457	5.27076176481955e-06
KIPAN	gene	xcell_Eosinophils	0.129690045882052	0.00011025112159313
KIPAN	gene	xcell_Epithelial_cells	0.239937439777286	4.84279283341493e-13
KIPAN	gene	xcell_Erythrocytes	0.0722318453792895	0.0317635272983465
KIPAN	gene	xcell_Fibroblasts	0.00715580133202102	0.831749000890684
KIPAN	gene	xcell_GMP	-0.0482088181537263	0.152099223562381
KIPAN	gene	xcell_Hepatocytes	-0.323806512348547	0
KIPAN	gene	xcell_HSC	-0.0230044854407024	0.494546728983319
KIPAN	gene	xcell_iDC	0.155788846314011	3.25835061310009e-06
KIPAN	gene	xcell_ImmuneScore	-0.127159239280385	0.000150184309208212
KIPAN	gene	xcell_Keratinocytes	0.243787439128245	1.99396055222678e-13
KIPAN	gene	xcell_ly_Endothelial_cells	-0.135737787514603	5.14772300774791e-05
KIPAN	gene	xcell_Macrophages	-0.115835027254285	0.000558985637147291
KIPAN	gene	xcell_Macrophages_M1	-0.150197376265791	7.29704379054397e-06
KIPAN	gene	xcell_Macrophages_M2	-0.120872008960293	0.000315885366952706
KIPAN	gene	xcell_Mast_cells	0.172096676313075	2.63253489229953e-07
KIPAN	gene	xcell_Megakaryocytes	0.255838643503221	1.11022302462516e-14
KIPAN	gene	xcell_Melanocytes	0.0417825198285997	0.214580687813417
KIPAN	gene	xcell_Memory_B-cells	0.072209703561511	0.0318160640845533
KIPAN	gene	xcell_MEP	0.234686381090212	1.58584256837457e-12
KIPAN	gene	xcell_Mesangial_cells	-0.0428452390061983	0.203137832832745
KIPAN	gene	xcell_MicroenvironmentScore	-0.251074540207079	3.5527136788005e-14
KIPAN	gene	xcell_Monocytes	-0.199712573114114	2.0994062044366e-09
KIPAN	gene	xcell_MPP	0.150198426118305	7.29595875870181e-06
KIPAN	gene	xcell_MSC	0.0994920943722304	0.00306366064050323
KIPAN	gene	xcell_mv_Endothelial_cells	-0.142390549585887	2.14483216458561e-05
KIPAN	gene	xcell_Myocytes	-0.0747466175165458	0.0262602276978527
KIPAN	gene	xcell_naive_B-cells	0.0695057322597633	0.038816293561907
KIPAN	gene	xcell_Neurons	0.0971667433698132	0.00383124308249805
KIPAN	gene	xcell_Neutrophils	-0.0522981287334935	0.12023251294343
KIPAN	gene	xcell_NK_cells	0.0735645108899361	0.0287352756238577
KIPAN	gene	xcell_NKT	-0.214652955404981	1.13059339668098e-10
KIPAN	gene	xcell_Osteoblast	0.111304291469214	0.000916637134281029
KIPAN	gene	xcell_pDC	-0.0638469070757491	0.0577546854364472
KIPAN	gene	xcell_Pericytes	-0.140987701515164	2.5882323820392e-05
KIPAN	gene	xcell_Plasma_cells	-0.0231440368941487	0.491931449193578
KIPAN	gene	xcell_Platelets	0.19374016708833	6.35007735283466e-09
KIPAN	gene	xcell_Preadipocytes	0.0881364455348639	0.00874459975842012
KIPAN	gene	xcell_pro_B-cells	0.0315846228568485	0.348252826372906
KIPAN	gene	xcell_Sebocytes	0.283108699934829	0
KIPAN	gene	xcell_Skeletal_muscle	-0.0146881571405189	0.662752633575846
KIPAN	gene	xcell_Smooth_muscle	-0.00086146307812684	0.97959480943873
KIPAN	gene	xcell_StromaScore	-0.175316910582806	1.55562228210115e-07
KIPAN	gene	xcell_Tgd_cells	-5.82451286257438e-05	0.998620217452655
KIPAN	gene	xcell_Th1_cells	0.0127090580227007	0.705914977615653
KIPAN	gene	xcell_Th2_cells	-0.228663680283828	5.96855898038484e-12
KIPAN	gene	xcell_Tregs	0.0642950508205672	0.056017194575505
KIRC	gene	CIBERSORT_B_cells_memory	-0.0493090382470678	0.257135106466556
KIRC	gene	CIBERSORT_B_cells_naive	0.0904190442006545	0.037438294047091
KIRC	gene	CIBERSORT_Dendritic_cells_activated	0.161735383827982	0.000184545574392514
KIRC	gene	CIBERSORT_Dendritic_cells_resting	-0.0988715150720533	0.0228221333866079
KIRC	gene	CIBERSORT_Eosinophils	0.118612018665977	0.00625960175375795
KIRC	gene	CIBERSORT_Macrophages_M0	0.140869035324344	0.00114749320103957
KIRC	gene	CIBERSORT_Macrophages_M1	-0.265984554281345	4.92793583717344e-10
KIRC	gene	CIBERSORT_Macrophages_M2	-0.018631803731775	0.668679702135128
KIRC	gene	CIBERSORT_Mast_cells_activated	0.01449115844685	0.739254063484265
KIRC	gene	CIBERSORT_Mast_cells_resting	0.187109070170704	1.45261776494099e-05
KIRC	gene	CIBERSORT_Monocytes	0.0927693445989343	0.032738585908531
KIRC	gene	CIBERSORT_Neutrophils	-0.0724764016215151	0.0955571408876315
KIRC	gene	CIBERSORT_NK_cells_activated	-0.0613842549613529	0.158195642984506
KIRC	gene	CIBERSORT_NK_cells_resting	0.163683641602231	0.000153745552751383
KIRC	gene	CIBERSORT_Plasma_cells	-0.224038773468155	1.86837314508637e-07
KIRC	gene	CIBERSORT_T_cells_CD4_memory_activated	-0.140207089096699	0.00121137780934655
KIRC	gene	CIBERSORT_T_cells_CD4_memory_resting	0.0547620818642272	0.208143836167821
KIRC	gene	CIBERSORT_T_cells_CD4_naive	NA	NA
KIRC	gene	CIBERSORT_T_cells_CD8	-0.349038365295959	0
KIRC	gene	CIBERSORT_T_cells_follicular_helper	-0.33885066753602	8.88178419700125e-16
KIRC	gene	CIBERSORT_T_cells_gamma_delta	-0.173530866966869	5.91800059068781e-05
KIRC	gene	CIBERSORT_T_cells_regulatory_(Tregs)	-0.233526614225338	5.36190229993849e-08
KIRC	gene	ESTIMATE_ESTIMATEScore	-0.0797372620695597	0.066612894068351
KIRC	gene	ESTIMATE_ImmuneScore	-0.271010230624578	2.24621876654396e-10
KIRC	gene	ESTIMATE_StromalScore	0.201240020519203	3.01475355213299e-06
KIRC	gene	mcpcounter_B_lineage	-0.104662126309402	0.015933402463856
KIRC	gene	mcpcounter_CD8_T_cells	-0.355146245569973	0
KIRC	gene	mcpcounter_Cytotoxic_lymphocytes	-0.343086599847006	4.44089209850063e-16
KIRC	gene	mcpcounter_Endothelial_cells	0.333830245176998	2.88657986402541e-15
KIRC	gene	mcpcounter_Fibroblasts	0.2782146151213	7.07776059982734e-11
KIRC	gene	mcpcounter_Monocytic_lineage	-0.373628084570788	0
KIRC	gene	mcpcounter_Myeloid_dendritic_cells	-0.0562919894744846	0.195698141947117
KIRC	gene	mcpcounter_Neutrophils	0.110069656538029	0.0112216515349037
KIRC	gene	mcpcounter_NK_cells	-0.156003859656413	0.000312039227857275
KIRC	gene	mcpcounter_T_cells	-0.103857120765913	0.0167661422945518
KIRC	gene	timer_B_cell	-0.206861470526548	1.56218007063558e-06
KIRC	gene	timer_DC	-0.247373862704557	7.85846854256533e-09
KIRC	gene	timer_Macrophage	0.530857263470244	0
KIRC	gene	timer_Neutrophil	-0.167263598602134	0.000109330103201799
KIRC	gene	timer_T_cell_CD4	-0.0581978680348064	0.180966132174526
KIRC	gene	timer_T_cell_CD8	-0.0382145927371283	0.379938532777415
KIRC	gene	xcell_aDC	-0.294241948984735	4.79394302033143e-12
KIRC	gene	xcell_Adipocytes	-0.0403931551447761	0.353353890105293
KIRC	gene	xcell_Astrocytes	0.291916684197219	7.16049441962241e-12
KIRC	gene	xcell_B-cells	-0.269987771118376	2.63903565667079e-10
KIRC	gene	xcell_Basophils	-0.295063710524032	4.15645295959166e-12
KIRC	gene	xcell_CD4+_memory_T-cells	-0.206661578062904	1.59963346746395e-06
KIRC	gene	xcell_CD4+_naive_T-cells	-0.0027565088804187	0.949519741451774
KIRC	gene	xcell_CD4+_T-cells	0.0206695405295589	0.634946799675811
KIRC	gene	xcell_CD4+_Tcm	-0.0586946305823671	0.177264743794276
KIRC	gene	xcell_CD4+_Tem	-0.28407966428164	2.69562150378988e-11
KIRC	gene	xcell_CD8+_naive_T-cells	-0.231181848820773	7.33662885998854e-08
KIRC	gene	xcell_CD8+_T-cells	-0.34855795444309	0
KIRC	gene	xcell_CD8+_Tcm	-0.299178835905327	2.02016181560793e-12
KIRC	gene	xcell_CD8+_Tem	-0.131090182267578	0.00249575282929881
KIRC	gene	xcell_cDC	0.0539911143591728	0.214628158751902
KIRC	gene	xcell_Chondrocytes	0.431390417780624	0
KIRC	gene	xcell_Class-switched_memory_B-cells	-0.0556163236190888	0.201125884287622
KIRC	gene	xcell_CLP	-0.0854940621331486	0.0491628152067882
KIRC	gene	xcell_CMP	0.0915319177386102	0.0351460445960776
KIRC	gene	xcell_DC	0.00180993054715276	0.966841979687136
KIRC	gene	xcell_Endothelial_cells	0.306291510929719	5.6488147492928e-13
KIRC	gene	xcell_Eosinophils	0.143496850560931	0.000923319025582625
KIRC	gene	xcell_Epithelial_cells	-0.0967096436401437	0.0259882504891666
KIRC	gene	xcell_Erythrocytes	0.0660626130086889	0.128776506308199
KIRC	gene	xcell_Fibroblasts	0.219442748771626	3.35470309531516e-07
KIRC	gene	xcell_GMP	0.142291911136277	0.00102054722399947
KIRC	gene	xcell_Hepatocytes	-0.187561268917316	1.38376539937646e-05
KIRC	gene	xcell_HSC	0.394511195484865	0
KIRC	gene	xcell_iDC	0.314914568925376	1.15019105351166e-13
KIRC	gene	xcell_ImmuneScore	-0.280267109229304	5.06179542725249e-11
KIRC	gene	xcell_Keratinocytes	0.0114893694904577	0.791865183352831
KIRC	gene	xcell_ly_Endothelial_cells	0.282763980583855	3.3539837573926e-11
KIRC	gene	xcell_Macrophages	-0.211880252777571	8.55208075245528e-07
KIRC	gene	xcell_Macrophages_M1	-0.117897037766198	0.00658233535532604
KIRC	gene	xcell_Macrophages_M2	-0.215692235791603	5.35850650518199e-07
KIRC	gene	xcell_Mast_cells	-0.0550833717780025	0.205483817343025
KIRC	gene	xcell_Megakaryocytes	0.491242541065358	0
KIRC	gene	xcell_Melanocytes	0.0755208118846942	0.0823878951741843
KIRC	gene	xcell_Memory_B-cells	-0.0142734148880351	0.743032982188909
KIRC	gene	xcell_MEP	0.0216246550127118	0.619386790868675
KIRC	gene	xcell_Mesangial_cells	0.0780919414280172	0.0724451130173289
KIRC	gene	xcell_MicroenvironmentScore	0.0150425284893563	0.729713311140778
KIRC	gene	xcell_Monocytes	-0.196308100659505	5.28719258507948e-06
KIRC	gene	xcell_MPP	0.109073850157035	0.0119831410431019
KIRC	gene	xcell_MSC	-0.252273408641141	3.87178666905186e-09
KIRC	gene	xcell_mv_Endothelial_cells	0.264783024680347	5.93192162057221e-10
KIRC	gene	xcell_Myocytes	0.159832573065141	0.000220135210381667
KIRC	gene	xcell_naive_B-cells	-0.0772763921762566	0.0754869242126173
KIRC	gene	xcell_Neurons	0.420302405932921	0
KIRC	gene	xcell_Neutrophils	-0.00646662121774622	0.881930149069065
KIRC	gene	xcell_NK_cells	0.0297323007260915	0.494591763809986
KIRC	gene	xcell_NKT	-0.27690561010995	8.75230998786947e-11
KIRC	gene	xcell_Osteoblast	-0.165786911974477	0.000125945497631896
KIRC	gene	xcell_pDC	-0.320477252425358	3.99680288865056e-14
KIRC	gene	xcell_Pericytes	0.162415795963653	0.000173185059838543
KIRC	gene	xcell_Plasma_cells	-0.382687073220368	0
KIRC	gene	xcell_Platelets	0.0917591487040562	0.0346929893739754
KIRC	gene	xcell_Preadipocytes	0.341618138935036	4.44089209850063e-16
KIRC	gene	xcell_pro_B-cells	0.139547414635062	0.00127828794517049
KIRC	gene	xcell_Sebocytes	0.0333660028552209	0.443353340233342
KIRC	gene	xcell_Skeletal_muscle	-0.0714127924194923	0.100535819526971
KIRC	gene	xcell_Smooth_muscle	-0.00771586568989385	0.859338880907369
KIRC	gene	xcell_StromaScore	0.310680673276455	2.52908805009611e-13
KIRC	gene	xcell_Tgd_cells	0.0376576029841314	0.386927304254987
KIRC	gene	xcell_Th1_cells	-0.239676984614329	2.31853909404833e-08
KIRC	gene	xcell_Th2_cells	-0.235552769068507	4.07828069093341e-08
KIRC	gene	xcell_Tregs	0.0590317022233668	0.174785430106989
KIRP	gene	CIBERSORT_B_cells_memory	0.00484357461530798	0.934773001618135
KIRP	gene	CIBERSORT_B_cells_naive	0.0399975251856095	0.498977713270847
KIRP	gene	CIBERSORT_Dendritic_cells_activated	0.03773946184328	0.52353756825419
KIRP	gene	CIBERSORT_Dendritic_cells_resting	0.0487367440750845	0.409949354927353
KIRP	gene	CIBERSORT_Eosinophils	0.0603379454719205	0.307517124332721
KIRP	gene	CIBERSORT_Macrophages_M0	0.105825925702432	0.0729483855816044
KIRP	gene	CIBERSORT_Macrophages_M1	0.00652087640962675	0.91226436822661
KIRP	gene	CIBERSORT_Macrophages_M2	-0.0796595992793071	0.177615840985778
KIRP	gene	CIBERSORT_Mast_cells_activated	-0.0137077712692153	0.816827127876038
KIRP	gene	CIBERSORT_Mast_cells_resting	-0.0350506499672705	0.553566410329288
KIRP	gene	CIBERSORT_Monocytes	-0.0719376840759874	0.223569549683581
KIRP	gene	CIBERSORT_Neutrophils	-0.00843308190147551	0.886689597139237
KIRP	gene	CIBERSORT_NK_cells_activated	-0.152063517849598	0.00975409403540395
KIRP	gene	CIBERSORT_NK_cells_resting	0.0193907340893713	0.743160161165072
KIRP	gene	CIBERSORT_Plasma_cells	0.0404110958650829	0.494546427071477
KIRP	gene	CIBERSORT_T_cells_CD4_memory_activated	0.0132996128563098	0.822189104214147
KIRP	gene	CIBERSORT_T_cells_CD4_memory_resting	-0.0253148055345494	0.668791844177517
KIRP	gene	CIBERSORT_T_cells_CD4_naive	NA	NA
KIRP	gene	CIBERSORT_T_cells_CD8	-0.0662618068658949	0.262355136731725
KIRP	gene	CIBERSORT_T_cells_follicular_helper	-0.099366223598916	0.092348966579654
KIRP	gene	CIBERSORT_T_cells_gamma_delta	-0.135102658071152	0.0218295241942879
KIRP	gene	CIBERSORT_T_cells_regulatory_(Tregs)	-0.105940396430387	0.072637115210227
KIRP	gene	ESTIMATE_ESTIMATEScore	-0.0609443407729632	0.302672055375414
KIRP	gene	ESTIMATE_ImmuneScore	-0.063519450225607	0.282662227593864
KIRP	gene	ESTIMATE_StromalScore	-0.0473275578489218	0.423635030517049
KIRP	gene	mcpcounter_B_lineage	-0.0537733692782765	0.363216245524705
KIRP	gene	mcpcounter_CD8_T_cells	-0.0797647117380951	0.177042654752897
KIRP	gene	mcpcounter_Cytotoxic_lymphocytes	-0.103771234246888	0.0787225125667503
KIRP	gene	mcpcounter_Endothelial_cells	0.0602307350418902	0.308379014053078
KIRP	gene	mcpcounter_Fibroblasts	-0.132087642159968	0.0249818162363669
KIRP	gene	mcpcounter_Monocytic_lineage	-0.0982768971256304	0.0959940168641564
KIRP	gene	mcpcounter_Myeloid_dendritic_cells	0.0433626629298833	0.46353811653428
KIRP	gene	mcpcounter_Neutrophils	-0.0140852358238835	0.811875949731181
KIRP	gene	mcpcounter_NK_cells	-0.0875720576159958	0.138198413873091
KIRP	gene	mcpcounter_T_cells	0.0461060637728189	0.435710189384957
KIRP	gene	timer_B_cell	0.0109791878863993	0.852822547253695
KIRP	gene	timer_DC	-0.027205182374795	0.645685265434877
KIRP	gene	timer_Macrophage	0.0314000764783165	0.59563334916953
KIRP	gene	timer_Neutrophil	-0.0367961950944734	0.533976666898514
KIRP	gene	timer_T_cell_CD4	-0.0970000668026089	0.100411303856314
KIRP	gene	timer_T_cell_CD8	0.0460679570467724	0.436090044794907
KIRP	gene	xcell_aDC	-0.0764903000589535	0.195549693147355
KIRP	gene	xcell_Adipocytes	-0.0766548060561555	0.194587485145456
KIRP	gene	xcell_Astrocytes	-0.0975905944992178	0.098348699002361
KIRP	gene	xcell_B-cells	0.14296355879513	0.0151779121890332
KIRP	gene	xcell_Basophils	-0.130801660229349	0.0264412620215597
KIRP	gene	xcell_CD4+_memory_T-cells	0.107346926066	0.068900022895211
KIRP	gene	xcell_CD4+_naive_T-cells	0.0195520365041348	0.741099537939169
KIRP	gene	xcell_CD4+_T-cells	-0.0540588813069957	0.360670378419259
KIRP	gene	xcell_CD4+_Tcm	-0.107789331114151	0.0677575919304263
KIRP	gene	xcell_CD4+_Tem	0.0385355610608456	0.514808928947552
KIRP	gene	xcell_CD8+_naive_T-cells	0.0359760137179913	0.543137804868298
KIRP	gene	xcell_CD8+_T-cells	0.0626917128065148	0.28899447074973
KIRP	gene	xcell_CD8+_Tcm	-0.0145170155979437	0.806221495329689
KIRP	gene	xcell_CD8+_Tem	0.00947840676476397	0.872756656265012
KIRP	gene	xcell_cDC	0.136267468123556	0.0207073005570535
KIRP	gene	xcell_Chondrocytes	-0.0793685686991798	0.17921002277137
KIRP	gene	xcell_Class-switched_memory_B-cells	-0.0150430885504198	0.799345828089782
KIRP	gene	xcell_CLP	-0.134980261575486	0.0219504472451078
KIRP	gene	xcell_CMP	-0.0251085185604445	0.671332837696318
KIRP	gene	xcell_DC	0.095147146147061	0.10710652720811
KIRP	gene	xcell_Endothelial_cells	-0.0626651344705045	0.289199359911986
KIRP	gene	xcell_Eosinophils	0.0881518388733535	0.135597722754465
KIRP	gene	xcell_Epithelial_cells	0.02320562445298	0.694945432927431
KIRP	gene	xcell_Erythrocytes	-0.028965792177426	0.624466009086146
KIRP	gene	xcell_Fibroblasts	-0.075785775265924	0.199709768287602
KIRP	gene	xcell_GMP	-0.0797828259419505	0.17694401524707
KIRP	gene	xcell_Hepatocytes	0.09980718924543	0.090905236961192
KIRP	gene	xcell_HSC	-0.0164064011040124	0.781600698968543
KIRP	gene	xcell_iDC	0.14221352563034	0.0157250253700836
KIRP	gene	xcell_ImmuneScore	0.0903810167467913	0.12594751368713
KIRP	gene	xcell_Keratinocytes	0.0213252389201614	0.718571659071241
KIRP	gene	xcell_ly_Endothelial_cells	0.0180286559564246	0.760632273422758
KIRP	gene	xcell_Macrophages	0.00933163317303315	0.874710707996296
KIRP	gene	xcell_Macrophages_M1	-0.0423471723773182	0.474083280183712
KIRP	gene	xcell_Macrophages_M2	0.0345354070745518	0.559415047012001
KIRP	gene	xcell_Mast_cells	0.189127371496982	0.001260643401918
KIRP	gene	xcell_Megakaryocytes	0.235374947133407	5.48606584684919e-05
KIRP	gene	xcell_Melanocytes	0.0346466934047217	0.55814928925075
KIRP	gene	xcell_Memory_B-cells	0.0131657033645684	0.823950087340387
KIRP	gene	xcell_MEP	-0.0955804671632688	0.105510104518039
KIRP	gene	xcell_Mesangial_cells	-0.0624428876900987	0.290916443085403
KIRP	gene	xcell_MicroenvironmentScore	0.0532295620245725	0.368096145588105
KIRP	gene	xcell_Monocytes	-0.104405783587279	0.0769010897788753
KIRP	gene	xcell_MPP	-0.00365664107220459	0.950733581757059
KIRP	gene	xcell_MSC	-0.103505735740114	0.0794948938327094
KIRP	gene	xcell_mv_Endothelial_cells	-0.135848277471779	0.0211052649528496
KIRP	gene	xcell_Myocytes	0.120852632958813	0.0404097712392772
KIRP	gene	xcell_naive_B-cells	0.162574846506589	0.00568514690390831
KIRP	gene	xcell_Neurons	0.0680879335190801	0.249402249211883
KIRP	gene	xcell_Neutrophils	0.0484473877687911	0.412737979132956
KIRP	gene	xcell_NK_cells	-0.0198829955292385	0.736877360334108
KIRP	gene	xcell_NKT	-0.261276904689223	7.02200594515645e-06
KIRP	gene	xcell_Osteoblast	-0.0552335132216716	0.350313955062032
KIRP	gene	xcell_pDC	0.022084255804177	0.709001193477673
KIRP	gene	xcell_Pericytes	-0.0515964519662799	0.38299346462804
KIRP	gene	xcell_Plasma_cells	-0.0369685948235137	0.532060943992223
KIRP	gene	xcell_Platelets	0.0349098992547113	0.5551611411373
KIRP	gene	xcell_Preadipocytes	0.0190218081629845	0.747880019777774
KIRP	gene	xcell_pro_B-cells	-0.0255305985986216	0.666137789910903
KIRP	gene	xcell_Sebocytes	0.0294698318895274	0.618446814168696
KIRP	gene	xcell_Skeletal_muscle	-0.00334592136326756	0.954915309409337
KIRP	gene	xcell_Smooth_muscle	0.0120634785097663	0.838477675412509
KIRP	gene	xcell_StromaScore	-0.137086491962313	0.0199484956124076
KIRP	gene	xcell_Tgd_cells	-0.072905845189994	0.21738384096354
KIRP	gene	xcell_Th1_cells	-0.107853430776771	0.0675933591253188
KIRP	gene	xcell_Th2_cells	-0.0478066567599012	0.418952569692757
KIRP	gene	xcell_Tregs	0.101801402272927	0.0846001616226688
LGG	gene	CIBERSORT_B_cells_memory	-0.176951462913834	5.96702114448178e-05
LGG	gene	CIBERSORT_B_cells_naive	0.0750219073273068	0.0908762605541507
LGG	gene	CIBERSORT_Dendritic_cells_activated	-0.196071420562062	8.3494667888484e-06
LGG	gene	CIBERSORT_Dendritic_cells_resting	-0.0496549767440338	0.26348032436273
LGG	gene	CIBERSORT_Eosinophils	0.0580615208359678	0.190937581167519
LGG	gene	CIBERSORT_Macrophages_M0	0.215917924215282	8.7666888148874e-07
LGG	gene	CIBERSORT_Macrophages_M1	-0.011014345455099	0.804218328715813
LGG	gene	CIBERSORT_Macrophages_M2	-0.360116474263497	0
LGG	gene	CIBERSORT_Mast_cells_activated	-0.0625401103103996	0.158870756569434
LGG	gene	CIBERSORT_Mast_cells_resting	-0.121740583199888	0.00595815012739687
LGG	gene	CIBERSORT_Monocytes	-0.340160556045683	3.10862446895044e-15
LGG	gene	CIBERSORT_Neutrophils	-0.214900402344492	9.89351093050317e-07
LGG	gene	CIBERSORT_NK_cells_activated	0.153847905080283	0.000495473032224858
LGG	gene	CIBERSORT_NK_cells_resting	-0.204982492216853	3.11861815305292e-06
LGG	gene	CIBERSORT_Plasma_cells	0.29559813721662	1.00865982233245e-11
LGG	gene	CIBERSORT_T_cells_CD4_memory_activated	-0.0594176921367277	0.180762438971575
LGG	gene	CIBERSORT_T_cells_CD4_memory_resting	-0.18708157497634	2.15747565577296e-05
LGG	gene	CIBERSORT_T_cells_CD4_naive	0.180148214285465	4.35431772156658e-05
LGG	gene	CIBERSORT_T_cells_CD8	0.00574904004882981	0.897051879114024
LGG	gene	CIBERSORT_T_cells_follicular_helper	0.248129401760478	1.40112881297227e-08
LGG	gene	CIBERSORT_T_cells_gamma_delta	0.0141762808332383	0.749680122033326
LGG	gene	CIBERSORT_T_cells_regulatory_(Tregs)	-0.234871057824436	8.27266206648858e-08
LGG	gene	ESTIMATE_ESTIMATEScore	-0.502259597915237	0
LGG	gene	ESTIMATE_ImmuneScore	-0.549902011597638	0
LGG	gene	ESTIMATE_StromalScore	-0.397403536666603	0
LGG	gene	mcpcounter_B_lineage	0.0105938307726866	0.811550092008323
LGG	gene	mcpcounter_CD8_T_cells	-0.0626792398428596	0.157944048130972
LGG	gene	mcpcounter_Cytotoxic_lymphocytes	-0.105296904018649	0.0174836688377993
LGG	gene	mcpcounter_Endothelial_cells	0.247905240434305	1.44508196520121e-08
LGG	gene	mcpcounter_Fibroblasts	-0.0193384332760223	0.663371550811541
LGG	gene	mcpcounter_Monocytic_lineage	-0.628325296873752	0
LGG	gene	mcpcounter_Myeloid_dendritic_cells	-0.375718644509539	0
LGG	gene	mcpcounter_Neutrophils	-0.0999862705917282	0.024076724503135
LGG	gene	mcpcounter_NK_cells	-0.134787051316792	0.00230849283520418
LGG	gene	mcpcounter_T_cells	-0.0925830331108743	0.0367870423293235
LGG	gene	timer_B_cell	-0.0625045684240103	0.159108149195542
LGG	gene	timer_DC	-0.541431223914196	0
LGG	gene	timer_Macrophage	-0.220397529697878	5.11218069654262e-07
LGG	gene	timer_Neutrophil	-0.23298860271996	1.05559914143072e-07
LGG	gene	timer_T_cell_CD4	-0.291356081350582	2.0404122835771e-11
LGG	gene	timer_T_cell_CD8	0.0309952540257446	0.485344052784767
LGG	gene	xcell_aDC	-0.505059211562337	0
LGG	gene	xcell_Adipocytes	-0.21398576956478	1.10239716777372e-06
LGG	gene	xcell_Astrocytes	-0.219806598333444	5.4927357395762e-07
LGG	gene	xcell_B-cells	-0.0670034144834491	0.131133709448761
LGG	gene	xcell_Basophils	-0.21975296625686	5.52859154012708e-07
LGG	gene	xcell_CD4+_memory_T-cells	-0.0549573050729871	0.215797444649254
LGG	gene	xcell_CD4+_naive_T-cells	-0.120812664785177	0.00635346306106777
LGG	gene	xcell_CD4+_T-cells	-0.0215836985359105	0.627102006659833
LGG	gene	xcell_CD4+_Tcm	0.280942360792329	1.09524389557691e-10
LGG	gene	xcell_CD4+_Tem	0.00865006115276626	0.845644945301456
LGG	gene	xcell_CD8+_naive_T-cells	-0.0633654122203357	0.153433246859784
LGG	gene	xcell_CD8+_T-cells	0.0836819540747782	0.0592115319384079
LGG	gene	xcell_CD8+_Tcm	0.0241814566481225	0.586237230002117
LGG	gene	xcell_CD8+_Tem	0.0725922575884617	0.101862978631212
LGG	gene	xcell_cDC	-0.413390705258157	0
LGG	gene	xcell_Chondrocytes	-0.233391274532777	1.00214724074732e-07
LGG	gene	xcell_Class-switched_memory_B-cells	-0.19101839430612	1.4313736987237e-05
LGG	gene	xcell_CLP	-0.331154202257289	1.73194791841524e-14
LGG	gene	xcell_CMP	-0.0104727460606403	0.813664319327126
LGG	gene	xcell_DC	-0.0704900745998557	0.112197059899732
LGG	gene	xcell_Endothelial_cells	0.0276471069343257	0.533723188135461
LGG	gene	xcell_Eosinophils	0.343724402966244	1.33226762955019e-15
LGG	gene	xcell_Epithelial_cells	-0.212242133898201	1.35315070881603e-06
LGG	gene	xcell_Erythrocytes	-0.00998227354767753	0.822242028150325
LGG	gene	xcell_Fibroblasts	-0.149985794630669	0.000686947849316555
LGG	gene	xcell_GMP	0.000744807382620655	0.98662623807173
LGG	gene	xcell_Hepatocytes	0.0642848750446232	0.147542827853741
LGG	gene	xcell_HSC	0.0124259968025126	0.779734672274947
LGG	gene	xcell_iDC	-0.0608112418327886	0.170730893021227
LGG	gene	xcell_ImmuneScore	-0.25191045329001	8.28402235697467e-09
LGG	gene	xcell_Keratinocytes	0.00198263138685352	0.964409982286241
LGG	gene	xcell_ly_Endothelial_cells	0.158659626873788	0.00032625234583028
LGG	gene	xcell_Macrophages	-0.510468679825123	0
LGG	gene	xcell_Macrophages_M1	-0.543603293412351	0
LGG	gene	xcell_Macrophages_M2	-0.0342027936172312	0.441312743604678
LGG	gene	xcell_Mast_cells	-0.448888649843851	0
LGG	gene	xcell_Megakaryocytes	0.034883911995803	0.432265372954723
LGG	gene	xcell_Melanocytes	0.0605495656395123	0.172582170296849
LGG	gene	xcell_Memory_B-cells	0.0648867519837552	0.143781341328711
LGG	gene	xcell_MEP	-0.0257171232483778	0.562674183995096
LGG	gene	xcell_Mesangial_cells	0.00573236805383795	0.897348774536871
LGG	gene	xcell_MicroenvironmentScore	-0.23986232821884	4.2915852205283e-08
LGG	gene	xcell_Monocytes	-0.151598811909539	0.000599876751827821
LGG	gene	xcell_MPP	0.00383457627010501	0.931228252498699
LGG	gene	xcell_MSC	0.254546354208486	5.71376501667942e-09
LGG	gene	xcell_mv_Endothelial_cells	-0.106659965365493	0.0160703951589811
LGG	gene	xcell_Myocytes	0.0371761306609881	0.402615614866691
LGG	gene	xcell_naive_B-cells	-0.0613240812374448	0.167145796958453
LGG	gene	xcell_Neurons	0.552004625498758	0
LGG	gene	xcell_Neutrophils	-0.0495567062948874	0.264427601793146
LGG	gene	xcell_NK_cells	0.0211502970756993	0.634036946250778
LGG	gene	xcell_NKT	-0.118383186741119	0.00750222721252092
LGG	gene	xcell_Osteoblast	-0.40212145232757	0
LGG	gene	xcell_pDC	0.086038402284375	0.0523868624739245
LGG	gene	xcell_Pericytes	0.338862403670207	3.99680288865056e-15
LGG	gene	xcell_Plasma_cells	0.0930443279323517	0.0358549144498528
LGG	gene	xcell_Platelets	0.164308352879491	0.000196724930656256
LGG	gene	xcell_Preadipocytes	-0.0959386691645547	0.0304530239239806
LGG	gene	xcell_pro_B-cells	-0.00173425442797171	0.9688661537318
LGG	gene	xcell_Sebocytes	0.0185574843521343	0.676179229374533
LGG	gene	xcell_Skeletal_muscle	0.124061286686352	0.00506446802748295
LGG	gene	xcell_Smooth_muscle	-0.163176615916626	0.000217999124463297
LGG	gene	xcell_StromaScore	-0.0970670351572979	0.0285444765554348
LGG	gene	xcell_Tgd_cells	0.171944029547784	9.66823329751065e-05
LGG	gene	xcell_Th1_cells	-0.151651641858939	0.000597206288577068
LGG	gene	xcell_Th2_cells	0.0277477152123876	0.53223483335638
LGG	gene	xcell_Tregs	0.11872820999791	0.00732851171310989
LIHC	gene	CIBERSORT_B_cells_memory	0.01160614924825	0.824159820129355
LIHC	gene	CIBERSORT_B_cells_naive	0.112137344670822	0.0312734119610947
LIHC	gene	CIBERSORT_Dendritic_cells_activated	0.061679619059735	0.237232479957794
LIHC	gene	CIBERSORT_Dendritic_cells_resting	0.126075095868762	0.0153809232044733
LIHC	gene	CIBERSORT_Eosinophils	-0.161344570820383	0.00187589772703456
LIHC	gene	CIBERSORT_Macrophages_M0	-0.0753118450141444	0.14878508541717
LIHC	gene	CIBERSORT_Macrophages_M1	0.14923741788219	0.00406417710920381
LIHC	gene	CIBERSORT_Macrophages_M2	0.0371459764464534	0.476851577541198
LIHC	gene	CIBERSORT_Mast_cells_activated	0.00574775961218391	0.912379903861528
LIHC	gene	CIBERSORT_Mast_cells_resting	-0.00758292334385694	0.884575800387498
LIHC	gene	CIBERSORT_Monocytes	-0.00169756910735181	0.974074413665468
LIHC	gene	CIBERSORT_Neutrophils	0.048658752787383	0.351292571578301
LIHC	gene	CIBERSORT_NK_cells_activated	0.039826095088759	0.445617675028563
LIHC	gene	CIBERSORT_NK_cells_resting	-0.0417416111380717	0.424024782266422
LIHC	gene	CIBERSORT_Plasma_cells	-0.106002134085968	0.0418445560678231
LIHC	gene	CIBERSORT_T_cells_CD4_memory_activated	-0.019090728932079	0.714730727998519
LIHC	gene	CIBERSORT_T_cells_CD4_memory_resting	0.194389769193604	0.000171729905615425
LIHC	gene	CIBERSORT_T_cells_CD4_naive	-0.0977510569474845	0.0606744636404253
LIHC	gene	CIBERSORT_T_cells_CD8	0.0734109502898883	0.159340444393006
LIHC	gene	CIBERSORT_T_cells_follicular_helper	0.0969396758571492	0.0628550152345231
LIHC	gene	CIBERSORT_T_cells_gamma_delta	-0.133204837618937	0.0104213904202974
LIHC	gene	CIBERSORT_T_cells_regulatory_(Tregs)	0.0834733615074501	0.109415575098431
LIHC	gene	ESTIMATE_ESTIMATEScore	0.115593225774249	0.026392470014998
LIHC	gene	ESTIMATE_ImmuneScore	0.0120060054519716	0.818205503011898
LIHC	gene	ESTIMATE_StromalScore	0.226659315121594	1.09978998752425e-05
LIHC	gene	mcpcounter_B_lineage	0.113491174668011	0.0292763944574337
LIHC	gene	mcpcounter_CD8_T_cells	0.010973047131056	0.833607951530872
LIHC	gene	mcpcounter_Cytotoxic_lymphocytes	0.018690484978193	0.720458848992446
LIHC	gene	mcpcounter_Endothelial_cells	0.254173112446865	7.52016936722555e-07
LIHC	gene	mcpcounter_Fibroblasts	0.222437180315264	1.61397774671723e-05
LIHC	gene	mcpcounter_Monocytic_lineage	-0.0775145974516185	0.137228413340668
LIHC	gene	mcpcounter_Myeloid_dendritic_cells	0.130356187926516	0.0122013263346381
LIHC	gene	mcpcounter_Neutrophils	0.484841753883067	0
LIHC	gene	mcpcounter_NK_cells	0.0890965383951109	0.0874357162036001
LIHC	gene	mcpcounter_T_cells	0.0609637812423416	0.2427303020884
LIHC	gene	timer_B_cell	-0.0864724391469686	0.0972057989603328
LIHC	gene	timer_DC	-0.146373430431517	0.00484154460757114
LIHC	gene	timer_Macrophage	0.179216001337811	0.000542200697924988
LIHC	gene	timer_Neutrophil	0.0504456694347609	0.333865422613782
LIHC	gene	timer_T_cell_CD4	0.151730920464121	0.00348125448095793
LIHC	gene	timer_T_cell_CD8	-0.0553219126944913	0.289187566567981
LIHC	gene	xcell_aDC	-0.120555631471981	0.0205366974274721
LIHC	gene	xcell_Adipocytes	0.194005870284094	0.000176993924812852
LIHC	gene	xcell_Astrocytes	-0.0594035599801265	0.255020712338666
LIHC	gene	xcell_B-cells	-0.0767731084356494	0.141039023850274
LIHC	gene	xcell_Basophils	-0.175689409412372	0.000699342578696971
LIHC	gene	xcell_CD4+_memory_T-cells	-0.177540776701248	0.000612240228819783
LIHC	gene	xcell_CD4+_naive_T-cells	-0.00973026713493715	0.852223169811587
LIHC	gene	xcell_CD4+_T-cells	-0.0777799516876886	0.135884105698993
LIHC	gene	xcell_CD4+_Tcm	0.130529199491147	0.0120860242634637
LIHC	gene	xcell_CD4+_Tem	-0.014868139151682	0.775908971315963
LIHC	gene	xcell_CD8+_naive_T-cells	-0.215596489850573	2.95843304054522e-05
LIHC	gene	xcell_CD8+_T-cells	-0.0316567311005618	0.544385470922231
LIHC	gene	xcell_CD8+_Tcm	-0.0647117509618321	0.214918135614582
LIHC	gene	xcell_CD8+_Tem	-0.0457197250092992	0.381179273254255
LIHC	gene	xcell_cDC	0.0429623235648782	0.410588039880832
LIHC	gene	xcell_Chondrocytes	0.040651394838738	0.436238799125956
LIHC	gene	xcell_Class-switched_memory_B-cells	0.0104320500288614	0.841700609064547
LIHC	gene	xcell_CLP	-0.247676124128279	1.4586785783699e-06
LIHC	gene	xcell_CMP	-0.0468318926751145	0.369691521494396
LIHC	gene	xcell_DC	-0.00988646038426114	0.849878865521173
LIHC	gene	xcell_Endothelial_cells	0.161321743843178	0.00187872993575078
LIHC	gene	xcell_Eosinophils	0.0147923096905084	0.777021679942804
LIHC	gene	xcell_Epithelial_cells	0.0461666646407854	0.376536778130177
LIHC	gene	xcell_Erythrocytes	-0.0423630921189664	0.417152216198447
LIHC	gene	xcell_Fibroblasts	0.174527673017842	0.00075971385611795
LIHC	gene	xcell_GMP	0.136459868062995	0.00867244540049539
LIHC	gene	xcell_Hepatocytes	0.245674864473789	1.78238162051869e-06
LIHC	gene	xcell_HSC	0.177795523777345	0.00060107484255445
LIHC	gene	xcell_iDC	0.100318981171545	0.0541810701637377
LIHC	gene	xcell_ImmuneScore	-0.0796681190740923	0.126609076699813
LIHC	gene	xcell_Keratinocytes	-0.0751416151330689	0.1497081014854
LIHC	gene	xcell_ly_Endothelial_cells	0.142582337410546	0.00607592061948292
LIHC	gene	xcell_Macrophages	-0.110917416531872	0.0331714987020266
LIHC	gene	xcell_Macrophages_M1	-0.0530289658403104	0.309671289927256
LIHC	gene	xcell_Macrophages_M2	-0.0415127128659953	0.426572547011979
LIHC	gene	xcell_Mast_cells	-0.00928951940422823	0.858845300769585
LIHC	gene	xcell_Megakaryocytes	0.147081447236734	0.0046378161733891
LIHC	gene	xcell_Melanocytes	-0.170146103520849	0.00103341553299652
LIHC	gene	xcell_Memory_B-cells	-0.0295806908258629	0.571106543280445
LIHC	gene	xcell_MEP	-0.241020186257233	2.82212128688286e-06
LIHC	gene	xcell_Mesangial_cells	0.000671227005298394	0.989747382127896
LIHC	gene	xcell_MicroenvironmentScore	0.150613597831703	0.00373238363477402
LIHC	gene	xcell_Monocytes	-0.0574392625488289	0.271098010876557
LIHC	gene	xcell_MPP	-0.0252638739603264	0.628574773471414
LIHC	gene	xcell_MSC	-0.234783297206308	5.14920947525255e-06
LIHC	gene	xcell_mv_Endothelial_cells	0.0257754531945531	0.621636450492321
LIHC	gene	xcell_Myocytes	0.0140182705414711	0.788405490048767
LIHC	gene	xcell_naive_B-cells	-0.00319299481876544	0.951257681912097
LIHC	gene	xcell_Neurons	0.267919084074151	1.74228373506224e-07
LIHC	gene	xcell_Neutrophils	0.0584770877249346	0.262519481139532
LIHC	gene	xcell_NK_cells	-0.0272647475674717	0.601629386788206
LIHC	gene	xcell_NKT	0.0628120624019394	0.228715036958765
LIHC	gene	xcell_Osteoblast	-0.093947196156967	0.0714616977388003
LIHC	gene	xcell_pDC	-0.155943874904673	0.00266614744097682
LIHC	gene	xcell_Pericytes	0.0646904331615626	0.215069571144425
LIHC	gene	xcell_Plasma_cells	0.169740447696965	0.0010628862959583
LIHC	gene	xcell_Platelets	0.068597854895799	0.188577062780856
LIHC	gene	xcell_Preadipocytes	0.0553170959849483	0.289229620290431
LIHC	gene	xcell_pro_B-cells	-0.244411101009812	2.02107548274988e-06
LIHC	gene	xcell_Sebocytes	-0.0378168033355498	0.468923626422568
LIHC	gene	xcell_Skeletal_muscle	-0.0170938145336776	0.743462701147594
LIHC	gene	xcell_Smooth_muscle	-0.145039615591978	0.00524737277650367
LIHC	gene	xcell_StromaScore	0.251124529294949	1.02854982308997e-06
LIHC	gene	xcell_Tgd_cells	0.0297719899938361	0.568618502957797
LIHC	gene	xcell_Th1_cells	-0.303389196187627	2.69892153070828e-09
LIHC	gene	xcell_Th2_cells	-0.219884911220145	2.02794250672156e-05
LIHC	gene	xcell_Tregs	-0.00481417055310958	0.926567762814951
LUAD	gene	CIBERSORT_B_cells_memory	0.0130335781433959	0.768599056284085
LUAD	gene	CIBERSORT_B_cells_naive	0.0111535312242006	0.801221483808882
LUAD	gene	CIBERSORT_Dendritic_cells_activated	0.0802974691601616	0.0694600371481111
LUAD	gene	CIBERSORT_Dendritic_cells_resting	0.0938256175251205	0.0337935534974845
LUAD	gene	CIBERSORT_Eosinophils	0.000214776869999566	0.996131896616432
LUAD	gene	CIBERSORT_Macrophages_M0	0.000862314622890591	0.984470743268039
LUAD	gene	CIBERSORT_Macrophages_M1	-0.0609995145282712	0.168150341662673
LUAD	gene	CIBERSORT_Macrophages_M2	-0.0400186336898972	0.366171939717447
LUAD	gene	CIBERSORT_Mast_cells_activated	-0.0407361654608664	0.357633818400442
LUAD	gene	CIBERSORT_Mast_cells_resting	0.111964825851761	0.0112364300441348
LUAD	gene	CIBERSORT_Monocytes	0.05034538495385	0.255486920654407
LUAD	gene	CIBERSORT_Neutrophils	-0.0784245314258252	0.0762388579737046
LUAD	gene	CIBERSORT_NK_cells_activated	-0.0307154301169657	0.48801102845192
LUAD	gene	CIBERSORT_NK_cells_resting	-0.0732419732380436	0.0978332513677622
LUAD	gene	CIBERSORT_Plasma_cells	-0.15684115539052	0.000367610899368653
LUAD	gene	CIBERSORT_T_cells_CD4_memory_activated	-0.18884246768955	1.69772675564506e-05
LUAD	gene	CIBERSORT_T_cells_CD4_memory_resting	0.0154957162003327	0.726494768746762
LUAD	gene	CIBERSORT_T_cells_CD4_naive	NA	NA
LUAD	gene	CIBERSORT_T_cells_CD8	-0.141624086917365	0.00131372937053498
LUAD	gene	CIBERSORT_T_cells_follicular_helper	-0.082189667476249	0.0631208256174567
LUAD	gene	CIBERSORT_T_cells_gamma_delta	-0.00318463326018848	0.942694158567498
LUAD	gene	CIBERSORT_T_cells_regulatory_(Tregs)	0.0465738227500805	0.292872782080092
LUAD	gene	ESTIMATE_ESTIMATEScore	-0.0418998606062196	0.344054790475373
LUAD	gene	ESTIMATE_ImmuneScore	-0.0894364531121448	0.0430912065648608
LUAD	gene	ESTIMATE_StromalScore	0.00935484076590666	0.83275997586034
LUAD	gene	mcpcounter_B_lineage	-0.0300593663171076	0.497355372995967
LUAD	gene	mcpcounter_CD8_T_cells	-0.115649575932655	0.0088123586424631
LUAD	gene	mcpcounter_Cytotoxic_lymphocytes	-0.209871064742888	1.66209912011439e-06
LUAD	gene	mcpcounter_Endothelial_cells	0.210725142124292	1.5045295715943e-06
LUAD	gene	mcpcounter_Fibroblasts	-0.0213644070600681	0.62959651077619
LUAD	gene	mcpcounter_Monocytic_lineage	-0.145805828511166	0.000936817967744252
LUAD	gene	mcpcounter_Myeloid_dendritic_cells	-0.0969896175302182	0.0282040546330329
LUAD	gene	mcpcounter_Neutrophils	0.0701645691648099	0.11280345315357
LUAD	gene	mcpcounter_NK_cells	-0.182687487165291	3.20076684525716e-05
LUAD	gene	mcpcounter_T_cells	-0.0734018376062852	0.0971010637192102
LUAD	gene	timer_B_cell	0.062323368233531	0.159089853793867
LUAD	gene	timer_DC	-0.0340534506092966	0.441963765967171
LUAD	gene	timer_Macrophage	0.107307574080437	0.0151331710960951
LUAD	gene	timer_Neutrophil	-0.116666503740304	0.00823114263161839
LUAD	gene	timer_T_cell_CD4	-0.0312634351543837	0.48027873950427
LUAD	gene	timer_T_cell_CD8	0.0472100665652104	0.286321718647592
LUAD	gene	xcell_aDC	-0.139239525963454	0.0015867674097767
LUAD	gene	xcell_Adipocytes	0.10480131697251	0.0176862221447645
LUAD	gene	xcell_Astrocytes	0.136536122273942	0.00195871882966614
LUAD	gene	xcell_B-cells	-0.125038521765539	0.00460396500086091
LUAD	gene	xcell_Basophils	-0.0497186136764756	0.261459281570448
LUAD	gene	xcell_CD4+_memory_T-cells	-0.252845440853658	6.56106102780996e-09
LUAD	gene	xcell_CD4+_naive_T-cells	0.0332023240507802	0.453463549867624
LUAD	gene	xcell_CD4+_T-cells	0.030747018118957	0.487563514301582
LUAD	gene	xcell_CD4+_Tcm	0.0895901370671699	0.0427325310571158
LUAD	gene	xcell_CD4+_Tem	-0.0675095069201862	0.127116247425579
LUAD	gene	xcell_CD8+_naive_T-cells	-0.294071400972627	1.1331824367744e-11
LUAD	gene	xcell_CD8+_T-cells	-0.123026543396495	0.00531057293484816
LUAD	gene	xcell_CD8+_Tcm	-0.166813829453507	0.000149474064073951
LUAD	gene	xcell_CD8+_Tem	-0.00539345604256855	0.903102890074482
[truncated: 1,889 more rows]
