# Supplementary material for: Identification of immunological and prognostic value of SHROOM2 in pan-cancer and experimental verification of its role in promoting malignant phenotypes in breast cancer
Source: PeerJ. 2025 Sep 25;13:e20051. doi: 10.7717/peerj.20051 (PMC12476865; doi:10.7717/peerj.20051)
Supplement: Supplemental Information 35 [file peerj-13-20051-s035.csv]

	id	cancer	tpm	group	Step1	Step2	Step3	Step4.T cell.recruiting	Step4.CD4 T cell.recruiting	Step4.CD8 T cell.recruiting	Step4.Th1 cell.recruiting	Step4.Dendritic cell.recruiting	Step4.Th22 cell.recruiting	Step4.Macrophage.recruiting	Step4.Monocyte.recruiting	Step4.Neutrophil.recruiting	Step4.NK cell.recruiting	Step4.Eosinophil.recruiting	Step4.Basophil.recruiting	Step4.Th17 cell.recruiting	Step4.B cell.recruiting	Step4.Th2 cell.recruiting	Step4.Treg cell.recruiting	Step4.MDSC.recruiting	Step5	Step6	Step7
1	TCGA-3C-AAAU-01A-11R-A41B-07	BRCA	21.6083392604516	High	3.405	2.046	-1.743	0.715	0.013	-0.856	-0.804	1.117	-1.004	1.151	1.28	-1.588	-0.885	-1.493	-0.924	1.149	0.391	-1.304	-1.933	-0.754	0.364	2.483	0.01
2	TCGA-3C-AALI-01A-11R-A41B-07	BRCA	19.962964833211	High	3.845	2.292	-1.658	2.215	0.863	1.733	2.628	1.16	-0.951	1.288	-0.326	-4.487	2.505	-1.917	-1.308	-0.808	-0.164	-1.514	0.48	-1.423	1.183	-0.674	1.688
3	TCGA-3C-AALJ-01A-31R-A41B-07	BRCA	9.27316011260157	Low	4.095	3.005	-1.645	1.906	-0.011	-0.082	1.189	0.678	-0.488	0.926	-1.033	-4.246	1.115	-1.114	-1.065	0.126	0.303	-0.439	-1.229	-1.786	0.751	1.701	0.153
4	TCGA-3C-AALK-01A-11R-A41B-07	BRCA	9.19095291730808	Low	3.854	3.082	-0.762	1.745	1.66	-0.524	-0.799	1.36	-0.371	2.102	0.514	-2.439	1.099	-1.111	-1.352	0.298	1.246	-0.391	-1.478	-1.72	1.058	-0.557	0.145
5	TCGA-4H-AAAK-01A-12R-A41B-07	BRCA	13.3115182103505	High	3.83	2.337	-1.458	-1.321	0.353	-0.92	-1.036	0.906	-0.901	0.246	-0.781	-3.223	-0.326	-1.105	-1.071	0.2	0.754	-0.609	-1.476	-1.212	0.903	-1.01	-2.385
6	TCGA-5L-AAT0-01A-12R-A41B-07	BRCA	9.80367402685768	Low	3.829	0.694	-1.35	2.653	2.003	0.799	0.886	0.513	-0.16	0.737	-0.218	-3.206	1.391	-1.072	-0.788	0.499	0.826	-1.228	-1.254	-0.941	1.945	-1.248	0.554
7	TCGA-5L-AAT1-01A-12R-A41B-07	BRCA	9.35987852885759	Low	3.61	0.034	1.403	3.23	1.572	1.894	2.495	2.113	-0.389	2.329	-0.321	-2.758	2.976	-0.99	-0.508	0.436	0.132	-0.478	-1.597	-1.471	1.722	1.038	-1.142
8	TCGA-5T-A9QA-01A-11R-A41B-07	BRCA	0.623835422135179	Low	3.205	2.025	-1.816	-0.4	1.132	-0.098	0.244	0.993	-0.859	-0.042	1.184	-2.875	0.75	-0.221	0.755	1.083	0.618	-2.129	-3.738	-1.367	0.791	-0.088	-0.878
9	TCGA-A1-A0SB-01A-11R-A144-07	BRCA	12.9688683201491	High	2.895	1.669	-3.074	-0.807	1.128	0.235	-2.181	-0.87	-1.287	0.07	-0.315	-1.454	-0.582	-1.961	-1.203	-0.369	-0.357	-0.548	-0.338	-0.785	0.815	0.604	-1.251
10	TCGA-A1-A0SD-01A-11R-A115-07	BRCA	15.0199957562106	High	4.348	3.743	-4.121	0.689	1.716	-0.016	0.348	-0.525	-0.558	0.264	0.279	-3.066	0.354	-1.307	-0.856	-0.01	0.694	-0.704	-1.285	-1.544	1.236	-0.193	0.354
11	TCGA-A1-A0SE-01A-11R-A084-07	BRCA	13.2935356038904	High	3.798	2.789	-2.387	0.2	1.84	-0.989	-1.413	-0.683	-1.028	-0.373	0.268	-3.165	-0.576	-1.187	-0.778	-0.076	-0.371	-0.848	-0.589	-0.866	0.059	-0.998	-1.997
12	TCGA-A1-A0SF-01A-11R-A144-07	BRCA	19.6478458378936	High	4.174	2.723	-1.852	2.032	1.483	0.644	1.128	-0.023	-1.364	0.232	-1.065	-3.921	1.502	-1.876	-1.352	1.647	0.251	0.311	-0.886	-1.779	0.735	-1.356	-1.014
13	TCGA-A1-A0SG-01A-11R-A144-07	BRCA	15.9273987250801	High	3.631	3.427	-3.383	0.217	1.252	1.04	0.908	-1.316	-0.61	-1.041	0.363	-4.158	0.994	-1.662	-1.162	0.54	0.457	-0.577	-0.86	-2.012	1.629	-1.636	-1.891
14	TCGA-A1-A0SH-01A-11R-A084-07	BRCA	3.68135504721503	Low	3.735	3.733	-2.876	0.678	-0.479	1.022	0.481	0.95	-0.877	-0.364	-1.043	-3.519	-1.467	-0.913	-1.166	1.522	0.802	-1.888	-2.182	-0.861	1.637	-0.765	-2.336
15	TCGA-A1-A0SI-01A-11R-A144-07	BRCA	1.82536546145635	Low	4.398	0.791	-3.006	1.178	1.095	2.006	2.416	-0.779	-0.711	1.428	0.612	-3.254	2.665	-0.07	-1.489	0.422	0.047	-0.902	-1.473	-1.372	-0.226	-0.76	1.227
16	TCGA-A1-A0SJ-01A-11R-A084-07	BRCA	46.3987161053931	High	3.967	3.222	-2.741	0.316	1.27	0.397	0.258	-0.713	-0.941	-0.879	1.083	-3.362	0.707	-2.164	-0.834	0.094	-0.478	-1.222	-1.445	-1.186	0.132	-0.586	-1.594
17	TCGA-A1-A0SK-01A-12R-A084-07	BRCA	28.5989466785964	High	3.312	0.02	-1.38	-1.587	0.668	-0.655	0.14	-0.789	-0.421	0.241	0.735	-1.261	-0.07	-2.391	-1.237	-1.275	0.215	-2.51	-3.486	-1.187	-2.361	1.748	0.086
18	TCGA-A1-A0SM-01A-11R-A084-07	BRCA	11.7217659052998	High	4.001	2.686	-3.792	-0.353	-0.187	-0.201	-0.531	-0.226	-0.836	-1.043	0.591	-0.922	-0.651	-1.231	-1.081	0.346	1.214	-0.58	-2.004	-1.272	0.883	0.294	-2.727
19	TCGA-A1-A0SN-01A-11R-A144-07	BRCA	47.6893314310248	High	4.39	0.503	-0.988	0.639	0.871	0.935	1.362	0.481	-0.352	0.852	-1.241	-3.375	1.681	-1.721	-1.469	0.4	-0.083	-0.58	-0.906	-1.329	1.409	0.506	-1.328
20	TCGA-A1-A0SO-01A-22R-A084-07	BRCA	3.44574292617094	Low	3.576	1.98	-1.858	-1.404	-0.432	-0.459	0.049	0.657	-0.587	-0.61	-1.042	-2.375	-0.138	-2.031	-1.395	-0.585	0.604	-1.477	-2.919	-0.965	-0.725	1.442	0.416
21	TCGA-A1-A0SP-01A-11R-A084-07	BRCA	7.21399725228691	Low	3.284	1.284	-2.321	1.314	0.886	0.534	0.045	1.687	-1.353	1.742	-0.387	0.657	1.155	0.643	-1.252	0.98	1.019	-1.163	-0.166	-1.389	-0.351	-1.56	1.321
22	TCGA-A1-A0SQ-01A-21R-A144-07	BRCA	4.90446202493263	Low	3.935	2.284	-3.999	-0.206	-0.189	0.311	0.322	-0.979	-0.246	0.045	-1.379	-3.024	0.954	-1.889	-1.285	-0.043	0.519	-1.653	-1.915	-1.244	0.76	3.475	-0.306
23	TCGA-A2-A04N-01A-11R-A115-07	BRCA	14.3092455901954	High	3.902	2.594	-2.503	-0.621	0.324	0.544	0.491	1.189	-0.537	-0.047	-1.071	-3.598	1.18	-1.03	-1.004	0.401	-0.613	-1.42	-1.712	-1.585	1.066	-1.291	-2.691
24	TCGA-A2-A04P-01A-31R-A034-07	BRCA	3.5527170565531	Low	3.648	2.026	-2.002	3.134	2.312	2.26	1.21	1.424	-0.337	1.472	1.35	-0.459	2.117	-0.09	0.532	1.627	0.595	0.686	0.461	-1.187	0.808	-1.449	-0.579
25	TCGA-A2-A04Q-01A-21R-A034-07	BRCA	4.00520865833445	Low	3.734	1.849	-1.228	4.406	3.192	3.771	3.161	2.588	0.496	3.446	1.301	-1.904	4.694	-0.497	-0.607	0.835	0.949	-1.24	0.679	-1.07	0.558	0.952	0.317
26	TCGA-A2-A04R-01A-41R-A109-07	BRCA	23.1177439857554	High	4.523	1.542	-2.175	0.805	-0.368	0.401	0.267	1.073	-1.121	1.128	-1.061	-2.452	0.376	-0.899	-0.622	-0.415	0.149	-1.37	-2.167	-1.276	-0.049	1.448	-0.373
27	TCGA-A2-A04T-01A-21R-A034-07	BRCA	1.54763247341772	Low	3.628	0.879	-0.766	3.003	2.522	2.43	1.898	1.559	-0.269	2.713	1.431	-3.351	3.488	-0.517	0.001	-0.287	0.272	0.171	-1.139	-1.169	-0.403	1.732	0.407
28	TCGA-A2-A04U-01A-11R-A115-07	BRCA	6.67253698593412	Low	3.296	1.819	-1.853	0.282	-1.402	0.84	0.847	1.007	-0.282	-0.646	-1.2	-1.252	-1.366	-1.291	-0.921	0.294	0.662	-1.593	-3.344	-0.813	-0.508	-0.993	-1.163
29	TCGA-A2-A04V-01A-21R-A034-07	BRCA	6.107952309425	Low	3.95	3.112	-3.445	-1.251	-0.627	0.248	1.006	-1.018	-0.386	0.857	-0.234	-2.685	-1.119	-1.038	-0.809	0.09	0.394	-0.569	-1.807	-1.033	0.665	0.505	0.655
30	TCGA-A2-A04W-01A-31R-A115-07	BRCA	7.39059305009782	Low	3.827	1.782	-2.806	-0.902	0.749	-0.555	0.922	1.061	0.149	-0.647	0.084	0.834	-0.841	-0.675	-0.544	0.407	-1.495	-0.885	-1.942	-1.576	1.006	-1.092	0.462
31	TCGA-A2-A04X-01A-21R-A034-07	BRCA	5.34840846087599	Low	4.602	1.101	-0.503	2.994	1.598	1.76	2.37	1.726	-0.376	1.999	0.244	-3.091	2.997	-0.91	-0.837	0.07	0.103	0.416	-0.516	-1.373	1.42	-0.428	-0.971
32	TCGA-A2-A04Y-01A-21R-A034-07	BRCA	6.68738544505537	Low	3.783	0.066	-1.447	1.143	0.679	0.719	1.493	0.495	-0.618	2.686	-0.23	-2.456	2.329	-1.405	-1.174	0.323	1.222	-1.135	-0.038	-0.96	1.62	-0.931	-0.735
33	TCGA-A2-A0CK-01A-11R-A22K-07	BRCA	7.74914353508125	Low	3.879	3.477	-3.666	1.651	1.531	-0.653	-0.671	1.43	-0.855	2.143	0.424	-2.635	1.106	-0.941	-0.546	-0.076	0.591	-0.603	-1.869	-1.69	1.164	0.357	-1.522
34	TCGA-A2-A0CL-01A-11R-A115-07	BRCA	12.9619942750698	High	3.954	1.457	-0.849	4.533	2.342	3.036	3.092	3.079	0.613	2.819	1.014	-2.638	3.933	-0.77	-0.788	1.271	1.123	-0.298	-0.227	-1.183	1.206	1.882	-1.038
35	TCGA-A2-A0CM-01A-31R-A034-07	BRCA	0.8517241729387	Low	4.55	1.806	1.78	2.769	1.809	2.904	2.92	1.499	-0.283	3.307	1.654	-1.42	3.872	-0.246	-0.386	0.239	-0.046	-0.645	-0.48	-0.467	0.304	0.175	-1.033
36	TCGA-A2-A0CO-01A-13R-A22K-07	BRCA	5.79113422860362	Low	4.267	0.793	1.041	4.509	2.583	1.37	1.31	3.369	0.044	3.446	1.204	-0.799	3.49	-1.144	-1.012	0.848	0.503	-0.201	-0.322	-1.319	1.124	-1.003	0.854
37	TCGA-A2-A0CP-01A-11R-A034-07	BRCA	8.89861372395828	Low	3.989	2.282	-2.751	0.386	1.711	-1.154	1.181	-0.804	-0.859	-0.168	-0.242	-2.435	-0.744	-0.996	-0.898	0.195	-1.468	-1.123	-1.237	-1.727	0.968	0.87	0.254
38	TCGA-A2-A0CQ-01A-21R-A034-07	BRCA	7.90986757323395	Low	4.119	0.955	-3.962	0.801	-0.562	0.851	0.442	-1.073	-0.829	1.998	-0.775	-3.059	-1.004	-1.143	-0.935	-0.521	0.64	-1.238	-2.564	-1.434	0.764	3.746	-0.925
39	TCGA-A2-A0CR-01A-11R-A22K-07	BRCA	2.60250194462172	Low	4.159	1.633	0.237	5.093	2.423	2.711	3.03	3.503	0.335	3.279	1.452	-1.767	4.379	-0.339	-0.825	0.901	1.38	-1.278	-1.475	-1.461	2.742	2.973	-0.641
40	TCGA-A2-A0CS-01A-11R-A115-07	BRCA	11.1386712889039	High	3.591	3.19	-2.62	-0.405	-1.431	0.126	0.353	-0.393	0.153	0.318	-1.49	-2.95	0.043	-1.131	-1.036	0.125	-0.407	0.709	-0.374	-0.628	1.313	-0.305	-2.64
41	TCGA-A2-A0CT-01A-31R-A056-07	BRCA	14.5741364347152	High	3.661	3.068	-3.302	-1.441	-0.368	0.64	0.319	0.623	-0.798	-0.841	1.084	-1.293	0.471	-1.748	-1.244	-0.742	0.137	-1.506	-2.997	-1.247	0.909	0.16	-1.164
42	TCGA-A2-A0CU-01A-12R-A034-07	BRCA	21.3266148000303	High	3.805	2.414	-3.525	0.783	0.366	-0.197	0.16	1.359	-1.28	0.813	-0.627	-3.728	-1.473	-1.758	-1.636	0.118	0.588	-1.324	-2.809	-1.899	0.468	1.517	-0.738
43	TCGA-A2-A0CV-01A-31R-A115-07	BRCA	8.96864031958364	Low	4.064	0.817	-3.641	2.846	2.545	1.099	0.474	1.095	-0.406	2.232	1.393	-1.276	2.243	-1.563	-1.05	0.422	0.562	-0.613	-0.962	-1.076	0.654	-1.582	-0.193
44	TCGA-A2-A0CW-01A-21R-A115-07	BRCA	22.9619677898804	High	3.876	2.912	-3.74	-0.126	-0.656	0.079	1.333	-1.181	-1.131	-0.028	1.287	-4.581	0.944	-2.293	-1.114	-0.831	-1.105	-0.571	-1.156	-1.564	0.462	0.572	-0.418
45	TCGA-A2-A0CX-01A-21R-A00Z-07	BRCA	10.5112984568535	High	3.777	2.948	-3.562	0.367	-1.035	0.788	1.784	-0.423	-0.458	1.331	-0.184	-3.181	2.215	-0.651	-0.816	0.21	-0.76	-0.605	-1.518	-1.509	0.381	-0.118	-1.072
46	TCGA-A2-A0CY-01A-12R-A034-07	BRCA	2.69660033042947	Low	3.593	0.981	-1.886	-0.148	0.859	0.118	-0.435	-1.162	1.025	0.448	1.023	-0.546	-0.128	-0.611	0.107	0.483	0.501	-1.001	-1.597	-1.31	-0.336	3.642	-3.079
47	TCGA-A2-A0CZ-01A-11R-A034-07	BRCA	7.02928191063538	Low	3.942	0.835	-1.543	2.57	2.718	1.337	1.13	1.17	-0.82	2.168	0.846	-1.88	2.576	-1.033	-0.884	0.467	-1.515	-0.237	0	-0.593	1.528	-0.172	-0.529
48	TCGA-A2-A0D0-01A-11R-A00Z-07	BRCA	4.7405032177272	Low	3.629	1.54	-1.75	1.723	0.59	1.783	1.424	0.235	-1.133	2.899	1.073	0.119	2.695	0.013	0.58	-0.627	0.794	-0.247	-2.315	0.857	-0.658	-0.864	0.825
49	TCGA-A2-A0D1-01A-11R-A034-07	BRCA	7.43986340181311	Low	3.87	0.941	-2.08	-0.88	-1.37	1.056	-0.888	-0.967	-1.507	-0.967	-0.646	-1.857	-0.422	-0.961	-0.547	-1.312	1.081	-0.695	-1.724	-1.855	-1.248	1.071	-0.21
50	TCGA-A2-A0D2-01A-21R-A034-07	BRCA	13.6583835292263	High	3.943	0.466	-2.877	3.095	2.211	1.677	1.328	1.532	0.969	1.346	0.264	-0.781	2.348	-0.324	-0.175	0.701	0.321	0.054	-1.249	-0.204	-1.662	-1.168	-0.259
51	TCGA-A2-A0D3-01A-11R-A115-07	BRCA	3.43726705141763	Low	3.736	4.027	-2.216	0.679	0.765	0.096	0.317	-1.201	-0.197	-0.313	0.56	-2.4	0.412	-1.876	-1.706	1.589	0.528	-0.227	-1.478	-1.389	0.188	-1.781	-0.602
52	TCGA-A2-A0D4-01A-11R-A00Z-07	BRCA	9.99767672070214	Low	4.267	1.653	-3.374	0.002	1.253	-0.774	-0.319	0.276	-1.057	-0.531	-0.667	-2.834	0.319	-1.481	-0.841	-1.028	0.873	-1.932	-2.326	-1.941	-0.712	1.093	0.179
53	TCGA-A2-A0EM-01A-11R-A034-07	BRCA	4.25819784959114	Low	3.956	3.055	-3.104	-0.155	-0.225	0.253	0.108	0.413	-0.25	-0.053	-1.46	-3.898	0.467	-0.549	-1.033	0.073	-0.197	0.246	-1.935	-1.262	0.415	0.031	-1.367
54	TCGA-A2-A0EN-01A-13R-A084-07	BRCA	8.94239351071341	Low	4.47	1.309	1.241	2.322	1.709	1.583	1.653	0.812	0.596	2.079	-0.142	-4.411	1.925	-0.181	-0.859	0.943	0.108	1.062	0.824	-1.298	1.289	1.32	0.238
55	TCGA-A2-A0EO-01A-11R-A034-07	BRCA	7.36892744488571	Low	4.101	0.81	-3.226	1.829	2.364	0.416	0.117	-0.041	-0.484	0.646	0.107	-2.263	0.876	-0.909	-0.601	0.43	-0.931	0.002	0.146	-1.014	0.862	-1.182	0.44
56	TCGA-A2-A0EP-01A-52R-A22U-07	BRCA	3.95855630085182	Low	4.496	1.056	-0.777	4.774	2.132	1.323	1.025	3.922	0.485	3.887	0.437	-0.878	3.105	-0.573	-0.594	1.011	0.647	0.843	-0.04	-0.552	1.452	2.484	-0.665
57	TCGA-A2-A0EQ-01A-11R-A034-07	BRCA	8.67961026402694	Low	4.017	0.4	-0.599	4.347	2.18	2.784	3.218	2.342	0.354	2.527	0.98	-2.498	4.125	-0.278	-1.082	0.83	1.171	1.029	-0.365	-1.21	0.472	0.767	0.535
58	TCGA-A2-A0ER-01A-21R-A034-07	BRCA	11.5771539217863	High	4.141	2.554	-2.578	-1.187	0.801	0.703	0.576	-1.135	-0.565	0.653	-0.902	-2.836	1.135	-1.192	-0.826	-0.377	-0.092	-0.521	-1.158	-1.047	0.638	-1.334	-0.078
59	TCGA-A2-A0ES-01A-11R-A115-07	BRCA	11.6622633040206	High	3.617	1.153	-3.935	1.843	2.217	0.06	-0.606	1.229	-0.351	2.331	1.067	0.772	1.525	-2	-1.303	0.516	0.61	0.631	0.63	-1.418	1.293	-1.884	-0.451
60	TCGA-A2-A0ET-01A-31R-A034-07	BRCA	25.1681689070919	High	3.697	0.732	-4.288	-0.928	-0.942	-0.646	-0.12	-0.137	-0.304	2.261	-1.464	-3.789	0.792	-1.791	-1.447	-0.896	0.108	-0.694	-1.593	-1.259	0.659	1.256	0.002
61	TCGA-A2-A0EU-01A-22R-A056-07	BRCA	27.7315526710711	High	4.109	2.618	-2.882	-1.176	0.641	-0.62	-0.68	1.031	-0.189	0.064	-0.08	-0.576	-0.416	-0.494	-0.622	-0.078	0.551	-0.18	-1.393	-1.266	0.411	-0.585	0.153
62	TCGA-A2-A0EV-01A-11R-A034-07	BRCA	11.5286475079642	High	4.133	1.489	-3.723	0.24	0.786	0.557	0.982	-0.669	-0.664	0.833	-0.342	-3.748	1.469	-1.557	-0.979	0.145	0.451	0.716	0.211	-1.244	0.712	-0.876	0.433
63	TCGA-A2-A0EW-01A-21R-A115-07	BRCA	10.1205564064509	High	3.738	0.635	-4.428	3.05	2.455	-0.54	-1.392	2.036	-0.394	2.428	0.552	-2.222	1.384	-1.317	-0.488	0.578	0.088	-0.445	-0.1	-1.27	1.662	0.658	0.391
64	TCGA-A2-A0EX-01A-21R-A034-07	BRCA	10.0826808025675	Low	3.754	3.128	-3.175	1.168	1.309	0.835	0.571	-0.406	-0.361	-0.069	-0.399	-3.202	-1.219	-1.322	-0.994	0.314	0.455	-0.736	-1.111	-1.362	1.448	-1.491	-2.31
65	TCGA-A2-A0EY-01A-11R-A034-07	BRCA	19.9245434299738	High	3.22	3.184	-3.446	0.813	0.857	-0.27	-0.339	-0.523	0.757	0.503	-0.601	-3.824	0.14	-1.889	-1.348	0.607	-0.847	-0.594	-0.725	-1.323	0.163	0.05	-1.556
66	TCGA-A2-A0ST-01A-12R-A084-07	BRCA	4.29821162055551	Low	4.028	2.341	-0.74	5.287	3.23	3.79	3.134	3.649	-0.605	3.825	1.425	1.135	4.487	-0.585	-0.268	1.969	1.379	-0.62	-0.991	1.247	1.627	1.596	-0.664
67	TCGA-A2-A0SU-01A-11R-A084-07	BRCA	10.5789999884933	High	3.75	3.474	-3.113	0.622	1.592	-0.134	-0.861	-0.197	0.962	0	0.191	-3.157	-0.365	-1.399	-0.748	1.075	-0.199	0.453	-0.428	-1.071	0.35	-0.521	-1.821
68	TCGA-A2-A0SV-01A-11R-A084-07	BRCA	12.7944499665208	High	3.868	0.661	-0.859	0.976	-1.137	-0.064	0.127	-0.783	0.148	1.75	-0.244	-2.624	0.547	-0.6	-0.479	0.349	0.764	-0.868	-1.919	-1.197	0.804	-0.793	0.178
69	TCGA-A2-A0SW-01A-11R-A084-07	BRCA	6.13678531796898	Low	4.365	0.554	-0.375	1.854	0.667	1.666	2.186	0.579	-0.209	2.095	-1.283	-3.409	2.71	-1.39	-1.019	0.294	0.237	-0.436	-1.008	-1.395	0.316	0.189	-0.727
70	TCGA-A2-A0SX-01A-12R-A084-07	BRCA	7.47938345674688	Low	4.084	1.807	-0.855	3.071	2.598	2.643	2.6	1.338	-0.19	2.871	0.847	-1.09	3.32	-0.749	-0.761	0.563	-0.06	0.272	1.299	-0.627	0.22	1.963	0.414
71	TCGA-A2-A0SY-01A-31R-A084-07	BRCA	8.56031568266898	Low	4.331	0.748	-2.748	1.633	1.135	0.205	0.83	0.577	-0.308	1.656	-0.354	-2.944	1.438	-1.184	-0.689	0.611	-0.527	-0.177	-1.373	-1.32	1.672	-0.871	0.677
72	TCGA-A2-A0T0-01A-22R-A084-07	BRCA	5.48391194990104	Low	3.963	1.203	-1.933	0.511	0.693	1.402	0.621	-0.172	0.492	2.346	1.642	-1.46	2.406	-1.033	-0.695	0.371	-1.368	-1.142	-0.862	0.279	-0.585	0.953	1.167
73	TCGA-A2-A0T1-01A-21R-A084-07	BRCA	7.45073704903331	Low	4.355	0.843	-0.328	3.935	2.444	2.896	2.801	2.05	-0.165	2.631	1.281	-0.704	4.128	0.385	0.365	0.419	0.52	0.992	-0.066	-1.161	1.204	2.413	-1.237
74	TCGA-A2-A0T2-01A-11R-A084-07	BRCA	3.29814048773481	Low	4.146	3.074	-3.011	0.155	0.313	0.683	0.184	-0.695	0.245	1.337	1.19	-2.188	1.243	-1.057	-0.75	-0.116	-0.461	-1.341	-2.275	-1.356	0.109	-0.243	-0.631
75	TCGA-A2-A0T3-01A-21R-A115-07	BRCA	12.0191257373185	High	4.272	2.859	-2.501	-0.348	0.109	0.148	0.194	-1.571	-0.946	-1.282	0.984	-2.539	0.467	-1.783	-1.127	-0.772	0.335	-1.519	-2.172	-1.474	-0.635	0.541	-0.704
76	TCGA-A2-A0T4-01A-31R-A084-07	BRCA	13.4651817990024	High	4.384	0.901	-3.359	1.82	1.581	0.346	0.5	0.843	-1.421	2.46	0.261	-3.221	1.841	-1.061	-0.822	0.495	1.342	-0.123	-1.333	-1.303	2.129	-0.511	1.312
77	TCGA-A2-A0T5-01A-21R-A084-07	BRCA	8.02988453483263	Low	3.777	3.912	-2.522	-0.022	1.999	-1.48	0.095	0.396	0.102	-0.639	0.222	-2.794	0.439	-1.777	-1.132	1.772	0.544	-0.636	-1.778	-1.464	-0.859	-0.844	-2.07
78	TCGA-A2-A0T6-01A-11R-A084-07	BRCA	6.94620570418241	Low	3.57	0.988	-2.334	1.921	1.268	-0.158	-0.025	1.507	-0.48	3.228	-0.401	-2.33	1.616	-0.999	-0.987	0.675	-0.794	-0.707	-1.415	-1.02	1.237	-1.305	0.951
79	TCGA-A2-A0T7-01A-21R-A084-07	BRCA	23.6221440540275	High	4.074	3.376	-3.667	0.144	1.972	-0.322	1.137	0.045	-0.694	0.959	0.559	-1.879	0.219	-1.782	-1.206	0.031	-0.408	-0.489	-0.45	-0.914	1.381	-0.745	-2.167
80	TCGA-A2-A0YC-01A-11R-A109-07	BRCA	14.3467576443817	High	3.772	0.795	-4.096	-1.371	0.186	-1.222	-1.24	-0.982	-0.144	1.227	-0.804	-3.352	-0.65	-0.82	-0.588	-0.086	-0.029	-0.804	-1.173	-1.432	0.522	-0.383	-1.824
81	TCGA-A2-A0YD-01A-11R-A109-07	BRCA	10.3801071986603	High	3.995	1.449	-3.297	1.306	2.089	0.104	-0.356	0.818	-0.418	2.136	0.285	-1.598	1.057	-1.249	-1.028	0.518	0.707	-0.415	-1.116	-1.297	1.492	-1.305	-0.058
82	TCGA-A2-A0YE-01A-11R-A109-07	BRCA	10.9686478239292	High	3.62	2.744	-3.332	-0.997	1.177	0.688	0.042	0.111	0.498	-0.199	0.022	-2.235	0.116	-1.292	-0.685	0.027	-1.552	-1.621	-0.542	-1.036	0.216	-1.167	-1.738
83	TCGA-A2-A0YF-01A-21R-A109-07	BRCA	10.483435892712	High	3.952	1.068	-4.741	1.187	-0.154	-0.643	-0.768	-1.36	-0.279	1.262	-1.216	-3.33	-0.39	-1.522	-1.126	-0.475	0.389	-1.003	0.332	-0.815	1.463	0.214	-0.243
84	TCGA-A2-A0YG-01A-21R-A109-07	BRCA	9.02357539417822	Low	3.704	2.24	-2.975	1.155	-1.292	-0.729	0.406	0.547	-0.674	0.88	0.73	-3.452	-0.515	-1.461	-1.124	-0.702	0.852	-0.769	-0.868	-1.51	-0.704	0.304	-1.223
85	TCGA-A2-A0YH-01A-11R-A109-07	BRCA	17.607503547356	High	4.013	1.92	-0.75	0.649	-0.778	1.377	1.902	0.561	-0.493	2.171	1.462	-3.556	2.048	-0.923	-0.847	0.098	-0.029	0.193	-0.483	-0.933	1.753	1.325	0.523
86	TCGA-A2-A0YI-01A-31R-A10J-07	BRCA	11.6743193502532	High	4.477	2.16	-2.342	1.241	1.49	0.94	1.057	0.154	-0.249	2.179	-0.616	-3.781	1.373	-1.279	-1.269	0.455	-1.251	-0.781	0.732	-1.349	2.01	-0.79	0.252
87	TCGA-A2-A0YJ-01A-11R-A109-07	BRCA	4.50706023510311	Low	3.627	2.821	-1.069	-1.273	-0.714	-0.726	-0.625	0.065	-0.404	-0.518	-0.863	-0.626	-0.917	-2.287	-1.525	1.104	-0.663	-1.777	-3.23	-0.867	-1.003	-0.921	0.147
88	TCGA-A2-A0YK-01A-22R-A109-07	BRCA	9.3492565073769	Low	3.866	1.442	1.767	4.486	2.608	2.316	2.421	2.913	-0.031	3.044	1.394	-0.766	3.725	-1.25	-0.961	0.889	0.603	-0.256	-1.446	-0.466	1.26	1.209	0.849
89	TCGA-A2-A0YL-01A-21R-A109-07	BRCA	16.4137832360224	High	3.908	3.182	-3.699	1.764	2.485	0.608	0.183	0.764	-0.784	0.551	0.102	-0.997	1.477	-1.529	-0.882	0.328	0.669	-1.019	-0.356	-1.026	0.618	-1.517	0.275
90	TCGA-A2-A0YM-01A-11R-A109-07	BRCA	3.34156974780448	Low	3.703	2.266	-3.167	1.194	1.669	2.017	1.536	1.184	0.361	2.976	1.009	-0.102	3.256	-0.795	-0.578	0.478	0.854	-0.508	0.614	1.33	0.559	-0.307	-0.656
91	TCGA-A2-A0YT-01A-11R-A109-07	BRCA	19.7513736180679	High	3.538	2.982	-2.531	-1.077	0.031	-1.041	-1.061	-0.518	-0.534	0.794	-0.685	-3.757	-0.155	-1.585	-1.095	-0.905	-0.319	0.456	0.092	-1.23	0.139	-0.385	0.51
92	TCGA-A2-A1FV-01A-11R-A13Q-07	BRCA	21.5889015325712	High	3.287	0.432	-2.958	0.772	-1.204	-1.391	-1.12	0.718	-0.515	-0.239	-0.059	-2.555	0.171	-1.739	-1.247	-0.077	0.996	-1.783	-2.486	-1.69	-0.172	0.768	-1.81
93	TCGA-A2-A1FW-01A-11R-A13Q-07	BRCA	9.40930341149678	Low	3.294	2.272	-3.563	-1.072	-0.561	-1.339	-0.716	-1.232	-1.406	-1.32	0.779	-3.42	-1.004	-1.984	-1.39	-0.221	0.816	-1.292	-1.078	-1.374	1.004	1.101	0.047
94	TCGA-A2-A1FX-01A-11R-A13Q-07	BRCA	20.1565112384503	High	4.071	1.062	-4.847	-0.889	-0.036	-0.878	-0.648	-0.602	-0.665	1.259	-0.632	-3.87	-0.183	-1.334	-1.13	-0.217	0.243	-1.24	-2.232	-1.432	0.699	1.801	-2.075
95	TCGA-A2-A1FZ-01A-51R-A14D-07	BRCA	17.721508281444	High	3.728	0.504	-2.786	-0.581	0.543	-0.775	-0.79	-0.313	-0.687	1.188	-0.714	-3.107	-0.012	-1.466	-0.819	0.268	-0.4	-0.808	-0.751	-1.017	2.01	-1.321	-0.291
96	TCGA-A2-A1G0-01A-11R-A13Q-07	BRCA	7.50026465265551	Low	3.912	1.31	-2.617	1.617	1.427	-0.49	-0.951	0.373	-0.413	2.098	0.815	-2.25	0.981	-2.326	-1.901	0.486	-0.483	-0.933	-0.44	-0.936	1.008	-1.727	0.124
97	TCGA-A2-A1G1-01A-21R-A13Q-07	BRCA	5.28758965276149	Low	3.751	2.393	0.337	3.209	1.376	2.533	2.489	2.08	-1.283	2.785	1.658	-0.499	3.612	-1.278	-0.915	1.39	0.115	-0.274	-1.495	-1.049	-0.902	1.302	1.401
98	TCGA-A2-A1G4-01A-11R-A13Q-07	BRCA	20.9610445531107	High	3.732	2.087	-2.642	-1.127	-0.527	-0.28	0.293	-1.363	-0.643	0.619	1.236	-3.496	1.259	-1.344	-0.852	-0.494	1.343	-1.197	-2.403	-1.438	-0.033	-1.121	-1.261
99	TCGA-A2-A1G6-01A-11R-A13Q-07	BRCA	8.41192258682979	Low	3.155	0.494	-3.985	0.021	1.808	0.936	-0.945	-0.131	-0.365	1.681	1.247	-0.89	-0.616	-1.707	-0.702	-0.222	0.552	0.022	0.4	-0.983	1.376	0.584	-0.145
100	TCGA-A2-A259-01A-11R-A16F-07	BRCA	12.4130884597931	High	4.368	0.337	-3.752	1.278	2.107	-0.024	-0.318	-0.328	0.088	0.343	0.801	-1.09	-0.24	-0.218	-0.319	0.322	-0.513	0.324	-0.553	-1.101	-0.084	-1.369	0.954
101	TCGA-A2-A25A-01A-12R-A16F-07	BRCA	8.90348603131595	Low	4.135	1.172	-4.3	1.946	2.686	0.8	0.403	1.025	-0.093	1.933	1.497	-0.601	1.63	-1.857	-1.39	0.613	0.525	-1.005	-0.364	-1.392	0.685	-1.056	-0.744
102	TCGA-A2-A25B-01A-11R-A169-07	BRCA	10.3563157030684	High	4.529	0.731	-3.089	-0.612	-0.939	0.678	1.587	-0.686	-0.843	1.305	0.127	-2.036	1.786	-0.851	-0.817	0.073	0.817	-0.816	-1.38	-0.895	-0.34	1.044	0.542
103	TCGA-A2-A25C-01A-11R-A169-07	BRCA	5.65015942443902	Low	4.002	0.666	-2.757	-0.853	0.073	-0.216	0.292	-1.212	0.861	0.192	-1.194	-3.798	-0.008	-1.13	-1.011	0.63	0.745	1.206	-1.196	-1.153	-0.473	1.061	-2.019
104	TCGA-A2-A25D-01A-12R-A16F-07	BRCA	3.76625049501858	Low	4.009	1.167	0.495	2.896	1.706	1.769	2.259	1.35	0.106	1.877	0.477	-2.576	2.836	-1.53	-1.084	0.419	0.409	-0.179	-0.792	-1.459	1.006	1.392	-1.117
105	TCGA-A2-A25E-01A-11R-A169-07	BRCA	36.4909483310381	High	4.185	2.041	-2.584	0.376	0.131	1.268	-0.966	-0.604	-1.449	0.247	-0.492	-0.679	-0.853	-1.293	-1.148	-0.245	-0.314	-1.293	-2.057	-1.452	0.682	0.895	-1.501
106	TCGA-A2-A25F-01A-11R-A169-07	BRCA	2.85645015482784	Low	4.736	3.128	-0.296	4.487	1.752	2.943	3.094	3.337	1.101	3.221	0.166	-1.732	3.964	-0.021	0.142	1.319	1.2	-0.349	-0.766	-0.869	0.798	2.916	0.387
107	TCGA-A2-A3KC-01A-11R-A213-07	BRCA	14.8210202634823	High	4.026	3.033	-3.657	-0.071	1.891	-0.421	-1.471	-0.921	-0.14	0.092	-0.039	-2.323	-0.357	-2.038	-1.212	0.499	0.073	-0.782	-0.501	-1.249	1.883	-1.341	-0.123
108	TCGA-A2-A3KD-01A-12R-A213-07	BRCA	15.6640949825122	High	4.109	2.23	-2.293	0.267	1.069	0.709	-0.044	0.654	-1.053	1.992	0.363	-0.083	-0.397	-2.344	-1.793	0.011	-0.172	-1.485	-1.6	-0.694	0.904	2.471	-1.527
109	TCGA-A2-A3XS-01A-11R-A22U-07	BRCA	5.97260434995263	Low	3.228	2.547	-3.084	1.553	2.298	0.457	0.195	0.268	-0.383	0.747	0.545	-2.739	1.054	-1.161	-0.907	-0.178	-1.017	0.001	-0.703	-1.682	0.466	-1.048	-1.564
110	TCGA-A2-A3XT-01A-11R-A22U-07	BRCA	0.783085749606313	Low	4.513	1.326	-2.34	0.554	1.737	2.018	2.178	-0.283	0.625	1.833	0.456	-1.001	2.411	-0.392	-0.204	0.611	0.591	-0.548	-1.549	-0.579	0.011	0.039	1.163
111	TCGA-A2-A3XU-01A-12R-A22U-07	BRCA	0.201661088838523	Low	3.367	3.047	-3.787	1.035	0.583	-0.079	-1.524	0.866	-1.508	-0.691	-0.535	-1.378	0.908	-0.555	0.436	-1.364	1.419	-1.448	-0.356	1.448	-0.778	0.851	-1.491
112	TCGA-A2-A3XV-01A-21R-A239-07	BRCA	0.26206124574211	Low	3.787	2.132	-2.662	0.178	-0.811	0.626	0.966	0.398	-0.807	1.436	-1.326	-2.804	0.438	0.019	0.193	-0.756	-1.171	-0.266	-1.559	-1.625	-0.077	1.254	1.289
113	TCGA-A2-A3XW-01A-11R-A239-07	BRCA	6.62265457302034	Low	3.907	1.304	-2.728	1.716	2.08	-1.027	1.011	1.551	-0.482	2.083	0.452	-3.564	0.287	-0.809	-0.126	-0.051	-1.409	-0.708	0.245	-0.666	2.083	1.353	-1.049
114	TCGA-A2-A3XX-01A-21R-A239-07	BRCA	7.77756293183221	Low	3.795	0.642	-2.367	2.129	2.585	0.702	0.399	0.335	-0.43	0.525	0.333	-2.458	1.412	-1.297	-0.911	-0.051	0.007	-0.97	-1.872	-1.513	-0.037	-0.586	2.03
115	TCGA-A2-A3XY-01A-11R-A239-07	BRCA	6.06731572078949	Low	4.033	0.988	0.98	3.783	2.85	2.227	2.353	2.023	0.416	2.527	1.242	-1.632	3.41	-1.202	-0.755	0.649	0.441	0.14	-0.793	-1.421	0.395	-1.104	1.169
116	TCGA-A2-A3XZ-01A-42R-A239-07	BRCA	6.76655492731265	Low	3.911	0.469	1.726	3.419	1.544	0.733	1.177	2.203	0.373	1.936	0.032	-0.72	2.092	1.234	-0.909	0.675	0.539	-0.517	-0.963	-0.615	1.008	-0.548	-0.395
117	TCGA-A2-A3Y0-01A-11R-A239-07	BRCA	6.0612053573483	Low	4.494	0.65	1.377	2.37	0.805	2.315	1.74	0.987	-0.141	2.816	0.546	0.799	3.153	-0.161	0.243	1.025	1.069	0.215	-1.289	1.04	-1.229	0.844	0.829
118	TCGA-A2-A4RW-01A-21R-A266-07	BRCA	3.35455105102458	Low	4.021	1.484	-3.741	0.022	0.509	-1.001	-0.331	-0.729	-0.464	-0.169	-1.368	-4.13	-0.251	-1.439	-1.056	0.27	0.499	-1.612	-2.329	-1.695	0.796	-0.661	-0.824
119	TCGA-A2-A4RX-01A-11R-A266-07	BRCA	7.07494768353328	Low	3.901	3.341	-2.639	2.033	2.676	0.696	0.123	0.19	-0.017	0.632	1.166	-1.186	0.894	-0.885	-0.335	0.41	-0.408	-0.824	-0.073	-1.204	-0.773	-0.976	-0.127
120	TCGA-A2-A4RY-01A-31R-A266-07	BRCA	9.64816378457919	Low	3.314	1.018	-3.22	2.018	2.823	-0.583	0.925	-0.027	-0.466	0.862	1.242	-2.341	-0.231	-2.073	-1.735	0.599	0.567	-0.387	0.288	-1.271	0.138	-1.599	-0.239
121	TCGA-A2-A4S0-01A-21R-A266-07	BRCA	12.5445936889639	High	3.559	1.934	-4.315	-2.181	-1.186	-0.419	-0.221	-0.832	-1.628	-0.645	0.732	-4.756	-0.457	-1.821	-1.749	1.141	-1.276	-1.824	-2.674	-1.638	0.672	3.544	0.652
122	TCGA-A2-A4S1-01A-21R-A266-07	BRCA	28.0203707541225	High	4.466	0.637	0.659	-0.271	0.129	-0.283	-0.65	0.032	-0.594	2.619	0.436	-2.022	1.183	-0.32	0.776	-0.206	1.068	-0.911	-2.405	-0.957	2.484	1.782	0.612
123	TCGA-A2-A4S2-01A-12R-A266-07	BRCA	9.19098868897613	Low	3.971	-0.254	-1.924	1.378	1.621	1.125	1.378	1.035	-0.509	1.308	0.24	-2.99	2.037	-1.539	-1.735	0.175	1.199	-0.415	-0.634	-1.517	1.557	-1.763	1.339
124	TCGA-A2-A4S3-01A-21R-A266-07	BRCA	13.8983685493802	High	3.599	0.465	-1.701	0.989	0.579	0.354	1.292	-0.338	-0.894	1.032	-1.324	-3.335	1.565	-1.566	-2.909	0.137	-0.365	1.042	-0.1	-1.579	0.225	-0.576	1.448
125	TCGA-A7-A0CD-01A-11R-A00Z-07	BRCA	2.2049772477489	Low	3.078	2.775	-3.896	-1.291	1.215	0.287	0.904	-0.274	-1.406	1.174	0.286	-4.837	0.366	-1.847	-0.916	-1.473	-0.143	-1.795	-0.998	-1.435	0.534	-0.608	-1.497
126	TCGA-A7-A0CE-01A-11R-A00Z-07	BRCA	3.92494644726457	Low	3.625	2.664	-2.707	0.567	2.583	-0.003	-1.443	-0.635	1.097	0.1	0.48	-0.245	-0.334	-0.912	-0.773	0.323	1.174	-1.527	-2.749	-0.527	-2.111	-0.74	1.236
127	TCGA-A7-A0CG-01A-12R-A056-07	BRCA	5.95719490684947	Low	3.623	1.117	-2.443	2.522	1.895	0.708	0.926	1.374	0.076	1.574	0.035	-2.794	1.771	-0.845	-0.758	0.687	-1.286	-0.164	0.612	-1.436	0.768	-1.276	0.703
128	TCGA-A7-A0CH-01A-21R-A00Z-07	BRCA	10.4077385671296	High	3.617	3.059	-3.081	0.457	-0.683	0.678	0.52	-1.301	-0.637	-0.602	1.316	-3.102	1.003	-1.758	-1.446	-0.087	0.23	-0.931	-2.186	-0.853	1.08	-0.991	-1.523
129	TCGA-A7-A0CJ-01A-21R-A00Z-07	BRCA	16.3150167578016	High	4.044	2.047	-4.265	1.004	-0.708	-0.122	0.351	-1.136	-0.607	0.563	1.403	-2.991	0.237	-0.864	-0.84	-0.327	0.593	-1.087	-1.672	-1.433	-1.062	0.002	-1.078
130	TCGA-A7-A0D9-01A-31R-A056-07	BRCA	14.5164165033808	High	3.627	0.855	-2.133	-0.968	-1.271	-1.166	-0.935	-0.29	-0.968	0.828	0.48	-2.349	-1.055	-1.085	-0.499	-0.198	-0.075	0.278	-1.734	-1.678	1.142	2.129	-0.601
131	TCGA-A7-A0DA-01A-31R-A115-07	BRCA	8.47909465968152	Low	3.637	0.999	-1.325	-1.241	0.951	0.087	-0.94	1.269	-1.045	0.906	0.883	-1.06	0.585	-1.622	-0.82	0.124	0.773	-0.602	-0.965	-0.994	1.176	-0.046	-0.671
132	TCGA-A7-A0DB-01A-11R-A00Z-07	BRCA	6.327053537214	Low	3.528	2.952	-4.736	0.48	0.365	0.162	-0.757	0.461	-0.796	-0.602	-1.223	-3.851	0.156	-1.611	-0.933	0.01	0.235	-1.328	-1.822	-1.129	1.961	1.253	-1.992
133	TCGA-A7-A0DB-01A-11R-A277-07	BRCA	2.1872087633962	Low	3.53	0.673	-4.753	-2.139	1.218	-1.258	-1.27	-0.596	-1.295	1.091	0.15	-3.912	-1.636	-1.788	-0.911	-0.351	-1.065	-1.043	-1.108	-1.522	1.461	0.691	-1.893
134	TCGA-A7-A0DB-01C-02R-A277-07	BRCA	5.22920317261746	Low	3.535	2.462	-4.101	-2.129	-0.658	-1.423	0.271	-0.951	-1.581	0.39	-0.697	-4.399	-0.474	-2.099	-1.613	0.134	-0.119	-1.451	-0.802	-1.676	1.464	-0.841	-1.954
135	TCGA-A7-A0DC-01A-11R-A00Z-07	BRCA	3.25813129342672	Low	3.699	-0.579	-1.492	-3.46	0.286	-2.814	-2.494	-1.916	-0.615	-0.996	-0.262	-3.818	-2.715	-1.856	-0.574	0.755	-0.661	-1.349	-2.466	-1.545	1.356	2.29	1.316
136	TCGA-A7-A0DC-01B-04R-A22O-07	BRCA	14.8465114283369	High	3.007	-1.525	-3.203	-1.266	0.846	-2.489	-1.728	0.376	-1.271	-0.539	0.8	-3.696	-0.786	-2.177	-1.3	-0.735	-0.59	-0.457	0.052	-0.951	-0.48	2.05	-2.185
137	TCGA-A7-A13D-01A-13R-A12P-07	BRCA	10.0168924658812	Low	3.878	3.571	-0.506	-0.226	0.503	-0.73	0.537	0.682	-0.134	0.636	1.374	-0.697	-0.619	-1.403	-0.53	0.429	-0.01	-1.577	-2.426	-0.743	-1.161	-0.76	-0.15
138	TCGA-A7-A13D-01A-13R-A277-07	BRCA	6.42788392712913	Low	4.094	3.719	-2.492	-1.965	-0.39	1.11	0.207	-0.248	-0.5	-0.357	0.355	-0.708	0.993	-2.497	-1.52	0.246	-1.161	-1.806	-2.468	-1.079	-1.132	-1.047	-0.315
139	TCGA-A7-A13D-01B-04R-A277-07	BRCA	6.48430511960478	Low	3.712	1.404	-3.327	-2.874	1.233	-0.104	0.084	-1.078	-1.488	-1.071	-0.825	-1.379	0.02	-2.104	-1.229	0.037	-0.57	-1.559	-0.759	-0.83	-1.658	0.695	-0.539
140	TCGA-A7-A13E-01A-11R-A12P-07	BRCA	0.902649275811359	Low	3.582	1.082	-2.401	-0.024	0.522	-1.022	0.804	0.009	-0.769	-0.964	-0.305	-0.088	-1.228	-1.078	-0.138	-0.28	0.493	-1.345	-1.951	0.017	-1.467	-1.181	-1.255
141	TCGA-A7-A13E-01A-11R-A277-07	BRCA	0.634549572683871	Low	3.846	1.655	-4.386	-1.552	-0.647	0.837	0.534	-0.79	-1.921	1.013	-1.34	-0.567	0.479	1.098	-0.624	-0.77	-0.022	-1.768	-2.058	-0.185	-1.21	-1.515	-0.738
142	TCGA-A7-A13E-01B-06R-A277-07	BRCA	1.61390192407108	Low	3.637	2.695	0.999	0.544	-0.725	0.892	1.766	-0.46	-0.363	0.513	-0.988	-0.695	1.253	-0.916	-0.165	0.637	-0.144	-0.934	-1.549	1.314	0.293	-0.309	0.675
143	TCGA-A7-A13F-01A-11R-A12P-07	BRCA	1.63362021741854	Low	3.393	3.184	-2.604	-0.06	-0.12	-0.443	-0.763	0.359	-1.116	0.987	0.302	-4.042	-0.863	0.093	1.075	-0.072	0.089	-0.807	-1.26	-1.411	0.508	0.074	-2.397
144	TCGA-A7-A13G-01B-04R-A22O-07	BRCA	7.7567683005582	Low	3.077	2.145	-3.919	-0.197	-0.169	-0.168	-0.874	0.472	-1.476	0.199	-1.268	-4.642	0.214	-2.557	-2.866	-0.613	0.045	-0.81	-0.46	-1.126	0.559	0.492	0.612
145	TCGA-A7-A13H-01A-11R-A22K-07	BRCA	10.052137647518	Low	3.969	0.924	0.201	2.074	2.47	1.294	0.975	1.348	-0.322	2.539	0.624	-2.295	2.753	-1.174	-0.899	0.358	0.367	1.002	0.596	-1.364	1.904	-1.402	0.28
146	TCGA-A7-A26E-01A-11R-A169-07	BRCA	7.44971844871253	Low	3.887	0.766	-2.376	-0.674	-0.563	-1.426	-1.535	-0.127	-0.132	-0.582	-1.387	-2.982	1.121	-1.968	-1.708	0.546	-0.095	-1.539	-2.081	-1.011	0.943	1.133	-2.33
147	TCGA-A7-A26E-01A-11R-A277-07	BRCA	0.84308971729438	Low	3.654	2.314	-4.787	-2.057	0.594	0.236	1.196	-0.35	-0.357	-1.091	0.509	-3.523	0.437	-2.162	-2.086	0.286	-1.067	-1.874	-2.267	-1.305	1.623	0.431	-2.591
148	TCGA-A7-A26E-01B-06R-A277-07	BRCA	4.96075012372526	Low	3.56	0.518	-4.506	-2.552	0.67	0.198	1.143	-0.722	-1.656	-1.31	0.225	-3.591	0.418	-2.207	-2.873	0.414	-0.881	-1.479	-1.458	-1.251	2.424	0.168	-2.585
149	TCGA-A7-A26F-01B-04R-A22O-07	BRCA	8.46812812912947	Low	3.559	1.567	-4.197	-0.91	-0.784	0.528	-0.802	0.122	-0.486	2.448	-0.202	0.445	0.343	-0.094	-0.194	1.766	-1.244	-0.415	-0.632	0.499	-0.499	0.404	-0.426
150	TCGA-A7-A26G-01A-21R-A169-07	BRCA	10.5063828452628	High	3.907	1.996	-1.199	1.276	1.134	0.862	1.28	-0.811	-0.291	0.669	-0.262	-2.831	1.381	-1.016	-0.514	0.57	-0.058	-0.568	-1.078	-0.874	-1.134	-0.167	0.709
151	TCGA-A7-A26H-01A-11R-A169-07	BRCA	14.9885586571914	High	3.971	0.429	-2.442	-0.231	-0.309	-0.95	-0.227	0.11	-0.525	1.621	-0.661	-2.397	0.527	-1.042	-0.844	0.057	0.192	-0.582	-1.454	-1.33	1.412	-1.893	0.664
152	TCGA-A7-A26I-01B-06R-A22O-07	BRCA	5.35357174413131	Low	4.048	-0.247	-4.741	-1.191	-0.448	-1.385	0.926	0.192	-1.564	0.692	-0.501	-4.566	-1.48	-2.194	-1.51	0.102	-0.368	-0.863	-1.066	-1.434	0.31	-1.988	0.633
153	TCGA-A7-A26J-01A-11R-A169-07	BRCA	21.2284069149562	High	4.36	0.639	-3.362	0.317	0.014	-0.564	-0.373	0.556	-0.665	-0.248	-0.967	-2.885	-0.817	-1.606	-1.416	-0.16	0.256	-1.344	-1.904	-1.118	0.408	0.102	-1.716
154	TCGA-A7-A26J-01A-11R-A277-07	BRCA	3.24410495753031	Low	4.052	1.533	-4.294	-0.975	1.079	-1.403	-0.715	0.421	-0.958	-0.717	0.667	-3.193	-1.143	-1.121	-0.749	-0.607	-0.273	-1.43	-1.959	-1.545	0.694	-0.401	-0.977
155	TCGA-A7-A26J-01B-02R-A277-07	BRCA	11.46853807695	High	3.888	0.974	-3.628	1.241	-1.237	0.355	1.556	0.384	-1.048	-0.513	0.804	-3.482	0.31	-2.148	-2.894	0.218	-1.377	-1.202	-0.472	-1.198	1.339	-1.089	-1.346
156	TCGA-A7-A2KD-01A-31R-A21T-07	BRCA	8.03189388649036	Low	4.19	0.93	-3.474	0.687	-0.295	0.419	1.376	-0.142	-0.55	1.732	-0.593	-3.392	1.623	-1.133	-1.419	0.241	-0.763	0.076	-0.438	-1.276	1.121	-0.514	-1.738
157	TCGA-A7-A3IY-01A-21R-A21T-07	BRCA	7.28423824074563	Low	4.211	1.881	-5.642	0.5	0.767	0.038	-0.603	1.091	-0.27	3.706	0.611	-0.167	2.067	-0.26	0.187	0.298	0.015	-0.177	-0.424	-0.549	1.413	0.556	-0.137
158	TCGA-A7-A3IZ-01A-11R-A213-07	BRCA	17.7804463992301	High	3.883	1.447	-3.68	-2.324	0.598	-0.444	0.062	-0.904	-0.508	0.024	-0.483	-3.445	-0.552	-2.03	-1.352	-0.946	-0.343	-1.864	-2.243	-1.462	0.566	2.073	-0.21
159	TCGA-A7-A3J0-01A-11R-A213-07	BRCA	8.90637381539361	Low	4.143	2.824	-2.963	1.363	1.377	0.393	0.649	-0.223	-0.812	1.058	-0.305	-1.751	1.149	-2.018	-1.4	-0.984	-0.513	-1.151	-2.162	-0.451	-0.192	-0.178	-0.279
160	TCGA-A7-A3J1-01A-11R-A213-07	BRCA	20.5835481089112	High	3.657	1.497	-1.936	1.82	2.228	1.637	1.703	0.725	-0.376	1.989	-0.213	-3.176	2.38	-1.326	-0.754	0.436	1.375	0.504	-0.733	-1.595	2.171	-1.552	1.278
161	TCGA-A7-A3RF-01A-11R-A22K-07	BRCA	11.7761246149584	High	3.292	2.236	-4.703	-0.393	-1.092	-0.181	-0.553	0.776	-0.801	0.239	-0.468	-3.09	0.449	-1.355	-1.099	-0.763	0.049	-1.664	-2.19	-1.675	0.335	1.913	-0.363
162	TCGA-A7-A425-01A-11R-A24H-07	BRCA	4.97617637741251	Low	3.978	3.041	-4.917	0.33	1.899	-1.525	-0.292	0.073	-0.151	1.204	0.441	-1.877	-0.824	-1.193	-0.894	0.45	0.695	-0.688	-0.057	-1.087	1.749	1.655	0.467
163	TCGA-A7-A426-01A-22R-A24H-07	BRCA	9.09313697602531	Low	3.801	2.955	-3.507	0.912	2.552	-1.146	0.294	0.441	-0.835	0.825	0.39	-2.038	-0.314	-1.668	-1.194	0.318	0.787	-1.031	-0.737	-1.726	0.729	-1.441	0.671
164	TCGA-A7-A4SA-01A-11R-A266-07	BRCA	3.13728377417792	Low	4.403	0.691	-0.094	2.746	1.942	1.579	1.922	1.871	-0.223	1.798	0.514	-2.199	2.704	-1.7	-1.632	0.443	1.249	-0.042	0.982	-1.424	0.638	0.452	1.352
165	TCGA-A7-A4SB-01A-21R-A266-07	BRCA	14.5149810804024	High	3.691	1.595	-3.972	0.134	0.618	0.688	-0.018	0.14	-0.95	-0.572	-0.546	-3.504	0.631	-1.594	-1.682	-0.075	-0.441	-2.208	-1.679	-1.827	0.805	-1.169	-0.295
166	TCGA-A7-A4SC-01A-12R-A266-07	BRCA	12.5600264807906	High	3.583	0.456	-4.055	0.357	1.488	-0.935	1.142	0.264	-0.203	0.498	-0.349	-1.839	-0.432	-1.683	-1.466	0.476	-0.094	-0.255	-0.388	-1.741	1.177	-1.746	-1.793
167	TCGA-A7-A4SD-01A-11R-A266-07	BRCA	9.36236361014484	Low	3.89	1.216	0.315	1.7	2.145	2.77	2.335	-0.138	0.705	2.432	1.852	-1.001	3.406	-0.654	-0.956	0.168	0.128	0.121	0.772	-1.148	-0.382	2.301	-1.675
168	TCGA-A7-A4SE-01A-11R-A266-07	BRCA	16.5670653827964	High	4.072	2.708	-4.596	0.018	2.074	0.603	0.507	-0.931	-0.8	0.587	0.536	-1.177	0.652	-0.938	-0.785	0.068	0.659	-1.01	-1.894	-0.002	-0.602	-0.733	0.047
169	TCGA-A7-A4SF-01A-11R-A266-07	BRCA	11.433592427994	High	3.48	1.54	-3.435	0.654	0.35	-0.462	0.509	-0.337	-1.392	-0.374	0.698	-3.44	0.247	-1.186	-1.562	-0.078	-0.707	-0.441	-0.065	-1.385	0.993	0.11	-0.298
170	TCGA-A7-A56D-01A-11R-A27Q-07	BRCA	9.6114260115771	Low	4.121	3.209	-2.458	0.678	-0.477	-0.145	-0.025	0.96	-0.202	2.472	1.152	-2.379	1.584	-1.01	0.962	-0.113	-0.56	-1.143	0.345	-1.627	1.081	-0.69	1.422
171	TCGA-A7-A5ZV-01A-11R-A28M-07	BRCA	5.44122293513624	Low	3.475	2.846	-4.714	0.744	-0.139	1.138	-0.194	1.133	-0.405	0.415	-0.289	-0.641	-0.938	-0.676	0.638	-1.043	0.467	-0.926	-2.49	-0.527	0.131	-1.279	-1.825
172	TCGA-A7-A5ZW-01A-12R-A29R-07	BRCA	4.68200656800906	Low	3.905	2.307	-4.034	-0.19	0.257	-0.157	-0.159	-0.047	0.183	0.664	-0.144	-1.617	0.296	-0.45	-0.276	0.56	0.381	0.182	-0.452	-1.398	0.74	-1.372	0.568
173	TCGA-A7-A5ZX-01A-12R-A29R-07	BRCA	7.63096817015133	Low	3.114	1.418	-4.912	-1.075	0.941	0.019	-0.984	1.252	-0.617	-1.204	-0.649	-2.221	0.07	-1.923	-1.373	-0.074	1.232	-1.481	-2.152	-1.336	-0.025	0.195	-2.214
174	TCGA-A7-A6VV-01A-22R-A33J-07	BRCA	2.62552487107476	Low	3.804	0.722	-3.417	1.316	2.51	1.488	0.675	-0.288	0.894	1.006	1.197	0.476	1.217	-1.268	-0.481	1.002	-1.162	-1.13	-1.872	-0.63	-0.099	-0.832	-0.485
175	TCGA-A7-A6VW-01A-21R-A33J-07	BRCA	5.25404977924484	Low	4.029	1.056	-3.394	-0.181	0.836	0.93	-0.683	0.073	-0.57	2.641	1.521	1.476	1.193	1.011	0.521	0.568	-1.05	-1.125	-0.758	-1.258	-0.459	-0.43	-0.688
176	TCGA-A7-A6VX-01A-12R-A33J-07	BRCA	18.1738718906107	High	4.313	2.842	-3.13	0.43	-0.92	-0.999	-0.522	1.175	-0.956	0.577	-1.431	-3.674	-0.445	-0.934	-1.181	-0.259	0.726	-1.503	-2.229	-1.5	0.645	-1.431	-2.161
177	TCGA-A7-A6VY-01A-12R-A33J-07	BRCA	4.3099681242824	Low	4.541	1.14	0.562	2.321	1.064	2.813	2.657	1.209	0.17	2.97	2.029	-1.371	4.136	-0.363	-0.515	-0.017	0.372	-0.344	-0.404	-0.269	-0.237	1.391	-1.517
178	TCGA-A8-A06N-01A-11R-A00Z-07	BRCA	9.38092253900526	Low	2.942	2.523	-3.054	-0.638	-0.016	-0.833	0.5	0.547	-0.782	-0.21	1.009	-4.008	0.736	-2.154	-1.138	0.656	1.019	-1.303	-2.175	-1.407	0.22	1.598	1.956
179	TCGA-A8-A06O-01A-11R-A00Z-07	BRCA	22.4176274751037	High	4.219	3.258	-2.346	-1.302	-1.325	-0.807	0.031	-0.714	-1.461	1.176	-1.101	-3.604	0.462	-1.308	-0.759	-0.538	0.194	-0.865	-2.272	-1.81	0.986	0.661	-0.849
180	TCGA-A8-A06P-01A-11R-A00Z-07	BRCA	17.7981023627364	High	3.938	2.858	-2.599	0.318	-0.049	0.228	-0.232	1.035	-0.726	-0.419	1.246	-4.023	0.197	-1.268	-1.029	0.348	-0.013	-1.49	-0.821	-1.436	1.473	-1.216	-0.45
181	TCGA-A8-A06Q-01A-11R-A034-07	BRCA	9.49176465966151	Low	3.067	1.865	-2.407	-0.595	-1.24	-0.286	0.452	-0.158	-0.614	0.751	0.297	-3.779	-0.547	-1.472	-0.994	1.178	0.268	-1.168	-2.384	-1.508	-0.239	-1.212	-0.754
182	TCGA-A8-A06R-01A-11R-A00Z-07	BRCA	8.3364541476003	Low	4.149	2.667	-2.754	-0.157	-1.435	0.889	2.109	-0.81	-1.238	1.225	-0.151	-1.405	1.907	-1.05	-0.676	0.033	-0.852	-0.799	-1.615	-1.421	0.974	0.973	1.043
183	TCGA-A8-A06T-01A-11R-A00Z-07	BRCA	22.1236325656003	High	3.614	0.584	-3.097	0.276	-0.18	0.512	1.414	-0.391	-0.504	1.325	-0.671	-3.678	1.788	-1.059	-0.978	-0.689	1.343	0.288	-1.42	-1.41	0.694	-0.853	1.651
184	TCGA-A8-A06U-01A-11R-A00Z-07	BRCA	25.1297811707874	High	3.771	0.281	-2.883	0.717	0.18	0.713	1.517	-0.172	-0.947	0.695	-0.688	-3.209	1.699	-1.399	-1.267	-0.946	-0.911	-0.346	-0.845	-1.636	0.722	-0.125	-0.338
185	TCGA-A8-A06X-01A-21R-A00Z-07	BRCA	9.41800512746293	Low	4.178	0.673	-3.821	0.409	0.012	0.963	1.6	0.141	-0.296	1.628	-0.883	-3.919	2.212	-1.407	-1.726	-0.477	-1.414	-0.386	-1.503	-1.64	-0.101	-1.477	1.412
186	TCGA-A8-A06Y-01A-21R-A00Z-07	BRCA	17.3309835357794	High	3.544	3.911	-1.993	-1.257	-0.919	-0.199	-0.173	-0.875	-1.858	0.903	1.19	-3.316	-0.326	-1.482	-0.564	-1.197	0.896	-1.244	-2.064	-1.646	-1.026	-0.608	-0.722
187	TCGA-A8-A06Z-01A-11R-A00Z-07	BRCA	17.9932942674827	High	3.659	1.697	-2.186	-2.108	0.213	-1.272	-0.079	-0.528	-1.548	-0.818	0.437	-3.703	-0.516	-1.626	-0.935	0.772	-0.177	-1.83	-3.215	-0.804	0.119	4.411	1.833
188	TCGA-A8-A075-01A-11R-A084-07	BRCA	26.9455891114845	High	4.329	0.232	-1.766	0.91	-0.175	0.586	1.53	0.106	-0.715	1.557	-0.68	-2.173	1.696	-1.489	-0.965	-0.422	-0.373	-1.238	-0.591	-1.366	0.733	-1.533	0.731
189	TCGA-A8-A076-01A-21R-A00Z-07	BRCA	16.7473213674803	High	3.893	2.572	-3.769	0.566	-1.411	-1.416	-0.628	0.672	-1.125	-0.323	1.204	-3.719	-0.987	-1.522	-0.906	-0.269	1.326	-0.598	-1.407	-1.407	1.753	-0.611	-2.312
190	TCGA-A8-A079-01A-21R-A00Z-07	BRCA	16.0265827898222	High	3.725	2.532	-2.651	0.344	-0.725	0.996	-1.456	0.681	-0.546	-0.477	0.384	-3.485	-1.585	-1.652	-1.416	-0.24	0.384	-1.123	-2.765	-1.338	0.848	-0.52	-0.911
191	TCGA-A8-A07B-01A-11R-A00Z-07	BRCA	25.6692104438605	High	3.611	3.776	-2.924	0.581	-0.518	0.147	0.04	0.463	0.286	-0.567	-0.662	-2.36	0.38	-1.201	-1.2	0.841	0.216	-1.637	-1.694	-1.636	-0.896	-1.251	-1.013
192	TCGA-A8-A07C-01A-11R-A034-07	BRCA	1.92642949587483	Low	3.619	0.278	-2.432	0.603	-1.169	0.424	1.349	-0.306	-0.308	0.865	-1.135	-1.022	1.486	-0.742	-0.677	0.347	-0.19	-0.969	-2.377	-0.796	-0.263	0.697	2.391
193	TCGA-A8-A07E-01A-11R-A034-07	BRCA	25.4949839147003	High	4.5	2.98	-2.857	0.726	1.178	-0.275	0.148	0.22	-0.444	0.962	0.038	-3.212	0.575	-1.303	-0.998	0.092	0.06	-0.702	-0.629	-1.623	0.15	0.885	0.902
194	TCGA-A8-A07F-01A-11R-A00Z-07	BRCA	15.6958784049242	High	3.881	0.976	-2.931	0.302	-1.354	-0.06	0.581	0.889	-0.453	-0.493	1.094	-4.329	-0.024	-1.717	-1.009	0.282	-0.594	-1.047	-0.675	-1.453	0.194	-1.328	-0.086
195	TCGA-A8-A07G-01A-11R-A034-07	BRCA	15.3237545828859	High	4.024	1.101	-2.206	-0.054	0.74	-0.916	-1.035	-1.121	-0.167	0.44	-0.839	-3.264	-0.592	-0.983	-1.048	0.564	-0.794	-0.71	-1.726	-1.2	1.406	-1.059	-2.174
196	TCGA-A8-A07I-01A-11R-A00Z-07	BRCA	18.2924590452007	High	3.661	0.799	-2.58	0.148	-0.88	0.901	1.757	0.275	-0.211	1.565	-0.299	-3.361	1.852	-1.112	-0.956	-0.148	1.074	-1.335	-1.637	-1.213	0.736	-0.966	-0.335
197	TCGA-A8-A07J-01A-11R-A00Z-07	BRCA	9.16163472384924	Low	3.613	1.7	-4.06	-1.127	0.85	-0.785	-1.218	-1.138	-1.436	0.561	-1.375	-3.963	-0.933	-0.841	-0.539	0.294	0.384	-0.064	-1.552	-1.117	2.042	0.481	-1.012
198	TCGA-A8-A07L-01A-11R-A00Z-07	BRCA	19.5076302244114	High	3.648	2.214	-3.031	0.76	1.275	-0.397	0.17	0.404	-1.804	-1.422	0.594	-3.947	-0.145	-1.766	-1.561	-0.956	0.096	-1.467	-2.676	-1.58	0.99	0.813	-0.533
199	TCGA-A8-A07O-01A-11R-A00Z-07	BRCA	3.20175428888194	Low	4.005	1.581	-1.82	-0.173	-0.261	0.488	-0.037	0.562	1.24	2.526	0.719	0.032	1.438	-1.631	-1.088	0.618	-1.484	-0.86	-0.334	-0.364	-0.614	-0.288	0.821
200	TCGA-A8-A07P-01A-11R-A00Z-07	BRCA	16.5389556794177	High	3.947	0.995	-4.532	-0.108	-0.391	1.208	-1.026	0.421	-0.686	1.037	-0.067	-4.78	1.152	-1.39	-0.793	-0.663	-1.037	-0.169	-1.093	-1.251	1.635	-1.173	-0.872
201	TCGA-A8-A07R-01A-21R-A034-07	BRCA	10.8768355950168	High	3.677	1.138	-4.342	0.668	0.027	0.082	-0.763	-1.3	0.462	1.309	1.989	-2.641	0.337	-1.07	-1.32	-1.138	-0.114	-2.133	-3.178	-0.21	-0.925	-0.121	-1.412
202	TCGA-A8-A07S-01A-11R-A034-07	BRCA	11.6677236552953	High	4.112	0.39	-4.644	-0.353	-1.394	0.237	0.697	0.959	-1.171	0.08	1.099	-2.941	0.946	-1.382	-0.954	-0.784	-0.046	-1.524	-2.571	-1.163	-0.295	1.023	-0.468
203	TCGA-A8-A07U-01A-11R-A034-07	BRCA	4.50253141451717	Low	4.415	2.148	-1.382	3.731	2.402	3.386	3.139	2.131	0.648	3.668	1.937	-0.848	4.59	-0.29	-0.312	0.782	0.671	0.286	-1.037	0.215	0.36	1.396	-0.028
204	TCGA-A8-A07W-01A-11R-A00Z-07	BRCA	16.8999451064817	High	4.404	2.97	-3.333	0.76	-0.727	-0.646	-0.332	0.625	-1.12	0.143	-0.786	-3.66	-0.168	-1.788	-1.385	0.088	0.243	-1.082	-2.178	-1.612	0.529	0.012	-1.671
205	TCGA-A8-A07Z-01A-11R-A00Z-07	BRCA	16.3692259905237	High	4.163	0.864	-4.564	0.972	-0.564	-0.828	-0.494	-1.397	-0.673	0.833	-1.192	-4.329	-0.478	-1.329	-0.876	0.881	0.755	-0.771	-1.124	-1.223	0.933	1.015	-0.718
206	TCGA-A8-A081-01A-11R-A00Z-07	BRCA	40.4182420142031	High	3.25	0.639	-2.356	1.592	0.448	0.976	1.692	0.362	0.171	1.372	-1.009	-3.82	2.1	-1.275	-1.064	0.688	-0.822	-0.568	-1.115	-1.386	0.235	-0.73	-1.351
207	TCGA-A8-A082-01A-11R-A00Z-07	BRCA	21.262878837524	High	3.904	3.151	-3.554	-1.399	0.167	0.964	-0.185	-0.734	-0.61	-0.254	-0.306	-4.401	0.412	-2.229	-1.179	-0.506	-1.485	-1.742	-2.872	-0.899	0.763	0.464	-2.297
208	TCGA-A8-A083-01A-21R-A00Z-07	BRCA	10.1021920578879	High	3.676	3.075	-3.758	-1.494	-1.242	0.571	0.975	0.362	-0.983	-0.639	0.828	-2.68	-1.451	-1.293	-0.817	-0.721	0.712	-1.195	-1.547	-1.349	0.194	2.436	-0.938
209	TCGA-A8-A084-01A-21R-A00Z-07	BRCA	5.41849504312509	Low	3.801	2.486	-4.167	-0.4	1.044	-0.527	-0.233	0.584	0.515	0.159	-0.428	-3.147	-0.354	-1.573	-1.41	0.409	0.778	-0.898	-1.097	-1.183	-0.704	0.892	-1.81
210	TCGA-A8-A085-01A-11R-A00Z-07	BRCA	2.58129861186097	Low	3.086	1.009	-2.36	-2.79	0.201	-2.783	-1.756	-1.345	-1.504	-0.501	-0.341	-4.75	-2.055	-1.797	-0.922	-0.67	-0.655	-1.578	-2.279	-1.323	-0.343	0.008	-2.233
211	TCGA-A8-A086-01A-11R-A00Z-07	BRCA	27.2121115624915	High	3.94	3.352	-3.463	-1.683	-1.465	1.026	-1.243	-0.458	-0.658	-0.901	-1.226	-3.243	-1.394	-1.708	-1.159	-0.322	-0.819	-1.742	-2.129	-1.077	1.264	0.376	-1.436
212	TCGA-A8-A08A-01A-11R-A32Y-07	BRCA	5.70962513419229	Low	4.014	0.758	-3.386	-0.994	-0.917	-0.546	-0.036	0.872	0.876	0.216	0.134	-4.185	-0.306	-1.224	-0.948	0.368	0.279	0.189	-1.638	-1.028	1.722	-0.458	-1.144
213	TCGA-A8-A08B-01A-11R-A00Z-07	BRCA	35.3377189866069	High	3.682	2.718	-2.7	0.858	-0.535	1.127	1.245	0.62	0.97	1.621	0.226	-2.076	2.005	-1.645	-1.283	-0.397	-0.906	-0.601	-2.002	-1.141	-0.646	-1.967	1.931
214	TCGA-A8-A08C-01A-11R-A00Z-07	BRCA	3.99897623218289	Low	3.422	2.938	-2.848	-1.293	-1.024	0.545	0.597	-0.012	-0.296	-1.492	-0.103	-3.48	-0.035	-1.845	-1.172	-0.971	-0.139	-0.753	-2.088	-1.043	0.464	-1.156	-0.251
215	TCGA-A8-A08F-01A-11R-A00Z-07	BRCA	34.8728991042784	High	4.218	0.886	-3.644	1.846	0.282	1.929	2.227	1.1	-0.944	2.545	0.995	-1.652	3.103	-0.403	-0.961	-0.071	-0.587	-0.899	-1.737	0.289	0.49	-0.564	2.08
216	TCGA-A8-A08G-01A-11R-A00Z-07	BRCA	18.5477212108886	High	4.372	0.16	-4.178	-1.057	-1.197	-0.101	0.682	-1.076	-0.712	1.036	-0.504	-3.915	1.001	-1.416	-1.281	-1.04	0.894	-1.628	-1.583	-1.503	1.271	0.611	-1.568
217	TCGA-A8-A08H-01A-21R-A00Z-07	BRCA	4.88164545720864	Low	4.152	1.718	-0.999	0.802	1.429	-0.25	-1.451	0.997	-0.595	1.784	0.688	0.056	-0.132	-0.531	-0.127	0.531	0.441	-1.51	-1.946	0.7	1.447	0.162	0.91
218	TCGA-A8-A08I-01A-11R-A00Z-07	BRCA	21.0817457458347	High	4.252	1.922	-0.814	2.431	1.141	1.813	2.147	1.897	-0.346	3.104	-1.004	-2.124	3.232	-1.237	-0.926	-0.052	-0.826	0.237	-0.544	-1.061	-0.104	1.847	1.004
219	TCGA-A8-A08J-01A-11R-A00Z-07	BRCA	10.722760713453	High	3.844	2.943	-3.931	0.54	-1.331	-0.728	-0.318	1.275	-0.987	0.621	-0.705	-4.395	0.078	-2.124	-1.427	-0.205	0.482	-1.84	-2.908	-1.458	1.595	0.926	-1.641
220	TCGA-A8-A08L-01A-11R-A00Z-07	BRCA	23.3580830241788	High	3.525	2.494	-1.604	1.407	0.406	0.819	1.753	-0.019	-0.656	1.294	-0.608	-4.207	2.281	-1.007	-1.128	-0.18	-0.758	-1.051	-1.818	-1.534	-0.154	0.929	-1.784
221	TCGA-A8-A08O-01A-21R-A056-07	BRCA	18.3263720868085	High	4.111	2.677	-2.265	-0.266	-0.696	-0.33	0	-0.053	-0.834	-1.495	-1.448	-3.058	0.029	-1.507	-1.024	-0.853	-0.221	-1.637	-1.669	-1.289	-0.074	2.125	-1.915
222	TCGA-A8-A08P-01A-11R-A00Z-07	BRCA	15.2848284191585	High	4.243	0.757	0.467	2.24	0.552	2.308	2.671	1.588	0.551	2.582	1.516	-2.021	3.178	-0.322	-0.12	0.509	-0.4	-0.03	-1.547	-0.551	0.81	0.937	1.313
223	TCGA-A8-A08R-01A-11R-A034-07	BRCA	1.6471493460998	Low	3.946	1.671	0.961	2.863	1.657	2.424	2.622	1.454	0.395	2.744	1.191	-0.28	3.872	-1.365	-0.945	0.618	-0.1	-0.993	-1.951	-1.192	-0.525	1.745	-0.774
224	TCGA-A8-A08S-01A-11R-A034-07	BRCA	22.6780296775779	High	4.033	2.753	-3.818	-1.293	0.864	1.119	-0.637	0.885	-0.236	0.663	-0.695	-3.745	-0.572	-1.066	-1.233	-0.703	0.208	0.53	-0.344	-1.322	0.692	-0.685	-1.9
225	TCGA-A8-A08T-01A-21R-A00Z-07	BRCA	10.4104413701416	High	3.741	2.581	-2.962	0.152	-0.035	0.616	-0.421	0.234	-0.268	-0.419	-0.634	-2.865	0.788	-1.248	-0.555	-0.372	0.705	-1.507	-2.646	-1.244	0.681	-1.088	-1.018
226	TCGA-A8-A08X-01A-21R-A00Z-07	BRCA	1.38208998590153	Low	3.798	0.741	-0.572	1.999	1.587	2.719	2.266	0.833	1.13	1.665	1.117	-2.04	2.943	-0.493	-0.569	1.023	-1.084	0.845	0.857	-1.224	0.517	-0.341	-0.075
227	TCGA-A8-A08Z-01A-21R-A00Z-07	BRCA	10.7509536553065	High	4.469	1.122	-4.723	1.055	-0.961	-1.073	-1.474	-0.373	-0.159	1.785	-0.542	-0.989	-0.335	-1.001	-0.88	0.374	0.211	-1.926	-2.069	-0.951	1.108	-1.309	-0.824
228	TCGA-A8-A090-01A-11R-A00Z-07	BRCA	21.6871217436238	High	3.994	1.246	-3.24	-0.777	-0.336	0.171	0.601	-0.482	-0.487	1.824	-0.313	-1.894	0.859	-1.447	-1.235	-0.342	0.047	-1.154	-2.283	-0.609	1.279	0.767	-1.697
229	TCGA-A8-A091-01A-11R-A00Z-07	BRCA	22.0802400571575	High	3.367	1.885	-3.216	0.629	-0.43	-0.241	0.044	1.03	-1.085	-0.663	0.398	-4.505	0.598	-1.744	-0.912	0.129	-0.102	-1.278	-2.204	-1.346	0.763	1.425	1.323
230	TCGA-A8-A092-01A-11R-A00Z-07	BRCA	22.5664876917864	High	4.161	2.857	-2.632	0.26	1.13	-1.26	-0.373	0.956	-1.277	-0.961	1.136	-3.839	-0.996	-1.445	-1.077	-0.653	0.186	-1.02	-2.549	-1.424	1.118	-0.526	-1.052
231	TCGA-A8-A093-01A-11R-A00Z-07	BRCA	20.8223693537171	High	3.742	2.296	-3.155	-1.723	0.806	-1.174	-0.592	-0.574	-1.189	0.344	-0.419	-4.614	-1.066	-1.315	-0.725	1.201	-0.047	-1.61	-2.47	-1.75	0.556	1.711	0.026
232	TCGA-A8-A094-01A-11R-A00Z-07	BRCA	7.32580286091476	Low	4.013	1.173	1.158	1.867	0.099	2.338	2.443	1.085	0.807	2.383	-0.182	-2.221	3.093	-1.58	-1.084	0.621	0.13	-0.058	0.049	-1.403	0.285	0.996	-0.449
233	TCGA-A8-A095-01A-11R-A00Z-07	BRCA	15.5844185723127	High	3.832	3.655	-3.054	-1.385	-0.176	0.798	0.699	0.671	0.357	-0.937	0.445	-1.971	0.636	-1.699	-1.193	0.387	-1.184	-0.195	-1.583	-1.36	-0.655	0.551	-0.462
234	TCGA-A8-A096-01A-11R-A00Z-07	BRCA	18.4681706417803	High	4.646	1.992	-0.06	-0.073	-0.145	1.793	2.359	-0.504	-0.236	2.192	-0.402	-2.451	2.488	-0.874	-0.678	0.488	1.261	-0.554	-0.67	-1.252	1.654	-0.492	0.228
235	TCGA-A8-A097-01A-11R-A034-07	BRCA	2.24740613560624	Low	4.127	0.746	-2.86	-0.301	0.183	-0.292	0.101	-0.795	-0.816	1.413	-0.121	-3.149	0.955	-1.587	-1.22	0.225	0.656	-1.483	-2.283	-1.185	0.838	-0.6	0.241
236	TCGA-A8-A099-01A-11R-A00Z-07	BRCA	22.7992606255876	High	3.626	0.923	-3.639	-0.134	-0.723	-0.801	-0.263	-0.264	-1.355	1.23	-0.005	-4.802	-1.124	-1.303	-1.039	-0.448	0.04	-1.018	-2.478	-1.563	1.365	-0.057	0.269
237	TCGA-A8-A09A-01A-11R-A00Z-07	BRCA	11.3704496727881	High	3.924	3.158	-3.311	1.233	0.855	0.549	1.282	0.253	-1.374	0.096	-0.69	-2.999	1.321	-1.545	-1.13	0.16	0.846	-1.069	-1.489	-1.116	0.796	-1.521	-1.743
238	TCGA-A8-A09B-01A-11R-A00Z-07	BRCA	16.6357318649889	High	3.745	2.301	-3.058	-0.057	-0.638	0.374	0.691	1.187	-1.178	0.311	1.207	-3.634	-1.438	-1.15	-0.957	-0.653	-0.627	-1.375	-2.652	-1.644	1.012	-0.988	-1.415
239	TCGA-A8-A09D-01A-11R-A00Z-07	BRCA	22.9080450045769	High	4.174	0.612	-3.718	-0.705	1.416	-0.29	-0.536	-1.004	-1.688	0.948	-0.448	-3.936	0.286	-1.319	-0.646	0.096	-0.337	-0.809	-2.364	-1.373	1.605	2.074	-0.916
240	TCGA-A8-A09E-01A-11R-A00Z-07	BRCA	24.3817117440115	High	3.846	2.704	-3.595	0.184	-0.103	-1.316	-1.058	0.512	-1.244	-0.639	-1.473	-3.931	-1.348	-1.207	-0.866	-0.576	0.289	-0.8	-2.287	-1.36	1.666	1.018	-0.016
241	TCGA-A8-A09G-01A-21R-A00Z-07	BRCA	10.2297211982098	High	3.913	1.151	-1.225	1.551	0.149	0.839	1.856	0.141	0.216	0.767	-1.435	-2.38	1.777	-1.187	-1.164	0.288	0.022	-0.602	-0.634	-1.107	-0.124	-0.285	-0.014
242	TCGA-A8-A09I-01A-22R-A034-07	BRCA	9.26057563285718	Low	4.18	0.742	-4.199	1.019	-0.77	1.064	2.116	0.445	-0.45	2.51	0.365	-2.285	2.725	-1.246	-1.143	-0.346	-0.177	-0.002	-1.348	-1.045	0.979	-0.042	-0.483
243	TCGA-A8-A09K-01A-11R-A00Z-07	BRCA	24.8320344823439	High	3.616	0.669	-2.006	0.814	-0.781	0.255	1.307	-0.062	-0.203	0.916	-1.29	-3.569	1.466	-1.565	-1.742	-0.898	-0.763	-1.068	-2.023	-1.657	0.993	0.92	2.457
244	TCGA-A8-A09M-01A-11R-A00Z-07	BRCA	19.4157356863635	High	3.776	0.493	-3.251	0.649	-0.746	1.138	2.013	-0.091	0.218	1.621	-0.955	-4.431	2.275	-0.96	-1.19	0.124	-0.289	-0.566	-1.492	-1.645	1.714	0.96	0.369
245	TCGA-A8-A09N-01A-11R-A00Z-07	BRCA	19.3327772307546	High	4.038	2.749	-2.173	-0.895	0.093	-0.268	0.519	1.143	-0.868	-0.42	0.988	-3.406	0.201	-1.027	-1.192	-0.885	0.84	-1.159	-1.597	-1.809	-0.184	-0.068	-1.109
246	TCGA-A8-A09Q-01A-11R-A00Z-07	BRCA	14.3334906814488	High	4.258	1.092	-1.922	0.879	-0.147	0.243	0.663	-0.419	-0.268	1.053	1.006	-3.724	1.146	-0.926	-0.695	0.307	0.538	-1.242	-2.167	-1.556	1.126	0.11	-0.014
247	TCGA-A8-A09R-01A-11R-A00Z-07	BRCA	16.5815428471823	High	4.62	1.074	-2.834	0.389	-0.74	1.321	2.21	-0.228	-0.604	1.827	-0.403	-3.546	2.232	-1.118	-1.186	-0.011	-1.092	-0.826	-1.716	-1.211	0.82	0.894	1.67
248	TCGA-A8-A09T-01A-11R-A00Z-07	BRCA	10.7361006789182	High	3.807	3.565	-2.633	-0.362	-0.996	-1.22	1.181	-1.306	0.069	1.025	1.033	-1.783	-0.568	-1.218	-0.906	0.716	-0.968	-2.38	-2.431	-0.846	0.976	-0.958	-0.251
249	TCGA-A8-A09V-01A-11R-A034-07	BRCA	18.6451057336865	High	3.588	2.74	-1.709	-2.358	-1.387	-1.006	-0.964	-1.041	-0.917	0.595	0.159	-4.822	-1.626	-2.007	-1.463	-0.18	-0.564	-1.659	-2.489	-1.47	-0.147	1.658	-1.695
250	TCGA-A8-A09W-01A-11R-A00Z-07	BRCA	10.2782405249484	High	3.834	0.844	-3.719	-0.802	-0.77	-0.26	0.387	0.757	-0.102	-0.201	-1.48	-4.078	0.036	-0.854	-1.102	0.598	0.234	-0.949	-1.393	-1.314	0.284	-0.66	-2.276
251	TCGA-A8-A09X-01A-11R-A00Z-07	BRCA	4.49630552857642	Low	3.51	1.328	1.374	1.777	0.394	1.809	2.07	0.988	0.985	1.981	-1.147	-3.815	2.457	-0.223	-1.259	0.846	-0.656	0.332	0.903	-0.953	0.504	2.149	0.966
252	TCGA-A8-A09Z-01A-11R-A00Z-07	BRCA	13.6125581058727	High	4.639	1.056	0.609	0.419	0.222	1.83	2.153	-0.202	-0.217	0.991	-0.903	-4.168	2.542	-1.476	-1.38	-0.499	-1.356	-0.216	-0.978	-1.637	0.397	-0.121	-0.802
253	TCGA-A8-A0A1-01A-11R-A00Z-07	BRCA	13.1957466287464	High	4.324	1.448	0.2	1.446	0.921	1.307	1.63	0.324	-0.582	2.057	-0.621	-3.563	2.091	-1.378	-1.175	0.237	-0.453	0.878	-0.522	-1.333	2.304	0.834	0.922
254	TCGA-A8-A0A2-01A-11R-A034-07	BRCA	8.76814106468186	Low	3.817	3.189	-2.835	-0.613	-0.262	0.211	0.816	-0.963	-1.088	0.808	1.153	-3.934	1.174	-1.532	-1.428	-0.007	0.522	-0.784	-1.848	-1.613	0.801	-1.751	-1.86
255	TCGA-A8-A0A4-01A-11R-A00Z-07	BRCA	18.7053832594405	High	4.024	2.215	-4.333	-0.65	1.183	1.122	0.793	-1.159	-1.136	-1.089	-0.5	-3.54	-1.387	-1.953	-0.882	-0.428	0.138	-1.426	-0.984	-1.973	1.278	1.316	-2.593
256	TCGA-A8-A0A6-01A-12R-A056-07	BRCA	9.21937990024743	Low	4.314	1.896	1.688	3.371	2.421	2.322	2.289	1.963	-0.307	2.089	0.473	-2.196	3.098	-1.279	-1.181	0.4	-0.418	-0.421	-0.446	-1.328	1.591	0.933	1.342
257	TCGA-A8-A0A7-01A-11R-A00Z-07	BRCA	1.11654905411388	Low	4.03	1.717	-0.727	4.108	2.491	3.272	3.316	2.367	0.297	2.931	0.604	-4.312	4.149	-0.965	-0.527	0.692	1.049	-0.116	-0.92	-1.426	1.747	2.944	-0.398
258	TCGA-A8-A0A9-01A-11R-A00Z-07	BRCA	23.5747184772864	High	4.016	3.082	-3.234	-1.433	-0.489	0.2	0.763	-1.018	-0.758	1.68	-0.506	-3.755	1.007	-0.194	-0.498	-0.373	0.271	-0.889	-1.759	-1.716	0.396	-0.194	0.61
259	TCGA-A8-A0AB-01A-11R-A034-07	BRCA	29.1392370249759	High	2.961	1.154	-3.171	-2.363	0.331	-2.141	-1.684	-0.472	-1.508	-0.12	-0.178	-2.294	-1.84	-1.916	-1.297	-0.266	-1.446	-1.593	-2.517	-1.629	-1.192	1.976	-0.075
260	TCGA-A8-A0AD-01A-11R-A056-07	BRCA	3.74589405249153	Low	3.247	0.726	-3.513	-1.175	-1.297	0.242	0.421	0.105	-0.809	-0.053	0.347	-4.151	0.44	-1.597	-1.431	0.314	-0.049	-1.424	-2.591	-1.064	1.92	1.243	-1.222
261	TCGA-AC-A23C-01A-12R-A169-07	BRCA	13.151931352832	High	4.289	0.706	-2.26	-0.041	0.142	0.781	1.287	-0.835	0.587	1.089	-0.47	-3.178	1.3	-1.254	-1.321	0.519	0.886	-0.297	-1.163	-1.282	0.773	-1.791	0.952
262	TCGA-AC-A23E-01A-11R-A157-07	BRCA	12.6625012782511	High	4.008	1.097	-4.501	0.483	-0.663	0.901	0.501	-0.47	0.039	-0.136	-0.493	-2.26	0.822	-0.698	-0.942	0.664	-0.152	-1.301	-1.864	-0.906	0.095	-0.97	-0.702
263	TCGA-AC-A23G-01A-11R-A213-07	BRCA	11.4163160447707	High	3.729	1.049	-4.12	1.426	2.097	-0.783	0.581	1.514	-0.657	2.365	1.043	-1.804	0.527	0.528	0.463	0.333	0.48	0.731	1.123	-0.673	1.474	-0.588	-0.391
264	TCGA-AC-A23H-01A-11R-A157-07	BRCA	22.5974674496032	High	3.579	1.687	-2.374	0.076	-0.641	-0.792	-0.688	-0.276	-0.733	-1.083	-0.471	-2.713	-0.573	-2.06	-1.288	-0.059	0.355	-0.598	-2.276	-1.281	-0.087	0.371	-0.715
265	TCGA-AC-A2B8-01A-11R-A17B-07	BRCA	20.4727043435629	High	4.401	1.56	-3.725	0.756	1.803	-0.001	-0.421	0.422	-0.439	1.639	0.491	-2.191	0.806	-1.126	-0.903	0.514	-0.22	-0.934	-1.859	-1.246	1.157	-1.248	0.018
266	TCGA-AC-A2BK-01A-11R-A21T-07	BRCA	40.3031740491764	High	3.299	1.691	-2.924	-0.579	-1.222	1.005	1.258	-0.596	-0.466	0.719	0.91	-0.072	-1.326	-1.937	-0.989	-1.09	-0.489	-2.169	-3.793	-0.553	-2.257	0.713	1.35
267	TCGA-AC-A2BM-01A-11R-A21T-07	BRCA	19.2798495804274	High	4.049	2.908	-3.984	-0.678	-0.202	0.212	1.015	-1.297	-0.745	0.814	-1.069	-3.747	0.738	-1.717	-1.319	0.058	0.971	-0.401	-1.354	-1.47	1.808	1.102	-0.34
268	TCGA-AC-A2FB-01A-11R-A17B-07	BRCA	7.11760942419265	Low	3.803	1.59	-0.947	3.93	2.162	2.673	2.804	2.703	0.424	2.31	0.608	-2.289	3.547	-1.226	-1.371	1.015	0.183	0.724	0.864	-1.17	1.048	0.938	-0.538
269	TCGA-AC-A2FE-01A-11R-A19W-07	BRCA	11.0601864462653	High	4.438	0.695	1.43	2.787	1.703	2.37	2.549	2.612	0.954	3.532	0.309	-2.08	4.111	-0.881	-0.643	1.191	0.458	-1.319	0.441	-1.39	2.07	-0.567	1.704
270	TCGA-AC-A2FF-01A-11R-A17B-07	BRCA	9.76257826056437	Low	4.139	1.497	-2.905	2.737	1.803	0.381	0.568	1.06	-0.348	1.322	0.352	-2.424	1.272	-1.202	-0.501	0.391	0.541	-0.306	-0.555	-1.404	1.327	-1.304	0.19
271	TCGA-AC-A2FG-01A-11R-A17B-07	BRCA	5.71239175407191	Low	3.804	3.362	-3.609	-1.028	1.754	0.516	-1.005	-1.464	-0.623	0.113	0.967	-2.478	1.024	-2.19	-1.466	-0.329	-0.245	-1.015	-0.79	-1.488	0.403	0.918	0.065
272	TCGA-AC-A2FK-01A-12R-A180-07	BRCA	8.69154628351732	Low	3.153	1.576	-4.105	1.381	2.293	-0.47	0.674	-0.447	-0.236	0.919	1.144	1.125	-0.302	-1.959	-1.471	0.214	0.147	-0.976	-0.074	-0.411	0.394	1.11	0.124
273	TCGA-AC-A2FM-01A-11R-A19W-07	BRCA	11.1905573383668	High	3.736	1.489	-3.387	-1.192	-0.595	0.208	0.436	-0.403	-0.745	0.289	-0.734	-3.347	-0.913	-1.243	-1.18	-0.499	-0.886	-1.354	-2.192	-1.744	-0.183	0.587	-0.513
274	TCGA-AC-A2FO-01A-11R-A180-07	BRCA	11.9199860769196	High	3.842	0.658	-1.974	2.847	1.59	0.533	0.857	2.201	0.061	2.29	0.05	-3.11	1.846	-1.344	-1.115	0.889	-1.034	-0.441	-0.558	-1.368	0.948	-0.701	1.691
275	TCGA-AC-A2QH-01B-04R-A22O-07	BRCA	8.99079526125374	Low	2.655	-0.836	-1.912	-3.701	-0.567	-3.039	-1.756	-1.528	-1.688	0.407	-0.802	0.547	-2.075	-2.377	-1.719	-0.719	-1.292	-1.721	-1.544	-0.475	0.739	1.653	-1.068
276	TCGA-AC-A2QI-01A-12R-A19W-07	BRCA	13.4694541108533	High	4.547	0.654	-3.629	0.991	1.24	0.145	0.654	-0.004	-0.588	0.751	-1.097	-4.402	1.151	-1.634	-1.048	0.212	-1.229	-0.499	-1.47	-1.672	0.999	-0.848	-1.657
277	TCGA-AC-A2QJ-01A-12R-A19W-07	BRCA	3.82776225838903	Low	4.004	0.329	1.171	1.894	0.53	-0.53	-1.155	1.057	-0.048	3.34	0.488	-0.767	1.321	-0.957	-1.499	-0.164	1.395	-1.42	0.473	-1.169	1.783	0.94	1.461
278	TCGA-AC-A3BB-01A-21R-A19W-07	BRCA	6.80868919864132	Low	4.169	0.855	1.255	3.588	1.887	1.073	1.414	2.367	1.189	2.566	0.068	-2.859	2.702	-0.871	-0.527	1.306	0.368	-1.226	0.748	-1.475	1.623	-0.948	1.395
279	TCGA-AC-A3EH-01A-22R-A22K-07	BRCA	12.1782641850781	High	3.631	2.069	-4.694	-0.956	-0.467	-0.768	-0.889	-0.876	0.16	-1.085	-1.405	-3.689	-0.451	-1.351	-0.713	0.156	0.762	0.13	-1.203	-1.632	0.006	-1.565	-1.33
280	TCGA-AC-A3HN-01A-11R-A213-07	BRCA	12.5816088982446	High	4.054	0.755	-4.758	1.573	2.046	0.935	0.752	0.669	-0.692	2.332	0.42	-2.629	2.066	-1.157	-0.819	0.325	1.193	-1.013	-0.87	-1.175	1.116	-1.149	-0.128
281	TCGA-AC-A3OD-01B-06R-A22O-07	BRCA	16.1242332148913	High	3.378	0.931	-0.592	1.266	-0.098	1.235	2.153	0.542	-0.121	1.905	-0.908	-2.884	2.076	-1.378	-0.816	0.548	-1.444	-0.638	-0.137	-1.42	0.469	0.958	1.87
282	TCGA-AC-A3QP-01A-11R-A22U-07	BRCA	2.47911434240127	Low	3.941	0.69	-4.689	1.776	1.321	-1.015	0.874	0.969	-1.286	2.071	-0.028	-1.222	0.47	-0.918	-0.876	1.428	0.985	-0.96	-1.218	-0.895	2.172	-1.469	0.794
283	TCGA-AC-A3QQ-01B-06R-A22O-07	BRCA	10.6478727603653	High	3.118	2.372	-3.712	-0.302	-0.077	1.07	-0.97	-0.454	-1.375	0.629	-1.456	-0.87	-0.644	-2.85	-2.842	0.347	0.404	-0.638	-0.649	-1.069	1.072	0.909	-0.148
284	TCGA-AC-A3TM-01A-11R-A22K-07	BRCA	5.63488065044751	Low	3.745	2.039	-2.162	1.396	0.719	-0.492	-0.766	1.421	-0.201	1.966	-0.267	-2.686	1.307	-0.596	-0.613	0.19	-1.396	0.219	-0.971	-1.686	2.206	-0.717	1.705
285	TCGA-AC-A3TN-01A-11R-A22K-07	BRCA	4.0577405186919	Low	3.72	1.594	-4.114	-0.407	-0.384	0.722	0.755	-0.199	0.05	-0.389	-1.463	-3.375	-1.071	-0.825	-0.783	-0.077	-1.369	-0.07	-0.791	-1.906	-0.282	-1.435	-1.81
286	TCGA-AC-A3W5-01A-11R-A22K-07	BRCA	7.99620122797885	Low	4.205	1.227	1.862	3.229	2.198	2.033	2.279	2.22	-0.195	2.755	0.692	-1.708	3.517	-0.498	-0.803	0.549	-0.95	0.012	-0.139	-1.472	1.246	-0.599	0.276
287	TCGA-AC-A3W6-01A-12R-A22K-07	BRCA	7.3940415402727	Low	4.332	0.634	-1.109	2.056	1.567	1.416	2.034	1.261	-0.301	2.216	0.16	-3.686	2.651	-0.574	-0.595	0.317	1.092	0.287	-0.663	-1.939	1.552	1.858	1.46
288	TCGA-AC-A3W7-01A-11R-A22K-07	BRCA	11.7388535209867	High	3.989	2.254	-3.699	-0.48	1.497	-1.21	0.561	-0.389	-0.614	0.57	0.471	-3.304	-0.627	-1.576	-1.272	-0.155	-0.089	-0.994	-0.367	-1.69	0.728	-1.001	-0.008
289	TCGA-AC-A3YI-01A-21R-A239-07	BRCA	6.02357103969632	Low	4.102	0.045	-4.386	1.543	2.543	-0.222	1.065	1.468	-0.114	2.973	1.615	1.175	1.151	0.159	-0.714	0.175	0.492	0.04	0.083	-0.958	-0.436	-1.239	-0.131
290	TCGA-AC-A3YJ-01A-11R-A22U-07	BRCA	9.24100193263224	Low	3.908	0.15	-5.429	-1.158	-0.944	0.88	0.554	-1.065	-0.133	1.701	-0.922	-4.176	-0.928	-1.187	-0.965	-0.619	-0.381	-1.072	-2.179	-1.159	1.23	-0.243	-1.552
291	TCGA-AC-A4ZE-01A-11R-A41B-07	BRCA	18.0118497859155	High	3.86	1.08	-3.191	0.508	-0.702	0.529	0.883	0.941	-2.067	0.265	-0.35	-3.934	-1.214	-1.638	-1.224	0.224	-0.457	-2.113	-3.072	-1.813	0.611	1.415	-1.852
292	TCGA-AC-A5EH-01A-11R-A28M-07	BRCA	14.5889677888419	High	4.288	0.896	-4.011	0.734	-0.832	-0.394	0.009	0.492	-0.881	1.397	-0.36	-2.59	0.691	-0.5	-1.394	0.131	0.373	-0.064	-1.059	-1.42	0.495	1.682	-1.698
293	TCGA-AC-A5XS-01A-11R-A29R-07	BRCA	3.08616078924605	Low	3.977	0.887	0.625	3.21	1.568	0.659	0.942	2.37	0.293	3.135	-0.107	-2.579	2.591	-0.791	-0.605	0.676	0.258	0.797	0.951	-1.453	1.764	-0.892	-0.077
294	TCGA-AC-A5XU-01A-11R-A28M-07	BRCA	12.6896687622017	High	3.739	1.476	-4.177	0.963	-1.375	-0.932	-0.233	0.822	-0.903	-0.127	-1.071	-4.295	-0.049	-1.138	-0.826	-0.535	0.172	-0.98	-1.73	-1.427	0.151	1.711	-0.802
295	TCGA-AC-A62V-01A-11R-A31O-07	BRCA	7.23435259272981	Low	3.933	1.778	-4.108	0.013	-1.393	-0.453	-0.318	0.264	-0.982	-0.753	0.956	-3.514	0.523	-1.28	-0.947	-0.003	-1.375	-0.538	-2.227	-1.324	0.36	0.939	0.454
296	TCGA-AC-A62X-01A-11R-A29R-07	BRCA	2.00383852625072	Low	3.585	1.028	-6.637	0.48	0.648	0.695	0.222	0.415	-0.578	0.327	1.109	-0.603	0.924	-0.868	-0.687	-0.952	1.218	-1.617	-1.844	-0.23	-2.129	-0.007	0.206
297	TCGA-AC-A62Y-01A-11R-A29R-07	BRCA	13.6877342604272	High	4.138	1.103	-4.942	-0.208	-0.561	-0.551	-0.109	0.461	-0.003	3.068	-0.59	-1.716	1.232	-0.563	-0.344	0.118	0.841	-0.914	-2.366	-1.192	1.743	0.77	-1.486
298	TCGA-AC-A6IV-01A-12R-A33J-07	BRCA	12.5972653398793	High	4.635	1.386	0.168	1.786	1.937	0.391	0.311	1.542	-0.964	2.175	-0.182	-3.255	1.626	-0.823	-0.649	0.426	0.519	0.15	-0.475	-1.328	2.273	0.792	0.911
299	TCGA-AC-A6IW-01A-12R-A33J-07	BRCA	1.36667612206668	Low	3.951	2.107	-1.831	3.28	2.707	3.009	2.475	1.604	-0.462	3.732	0.6	-1.243	4.445	-1.092	-0.1	-0.368	0.19	-0.896	-0.235	-0.09	1.346	2.342	-1.911
300	TCGA-AC-A6IX-01A-12R-A32P-07	BRCA	10.9013447163688	High	4.334	0.697	-4.034	0.208	1.122	-0.764	-0.794	0.195	-0.809	1.454	-0.364	-3.302	0.347	-1.45	-0.902	0.291	0.291	-0.171	-1.66	-1.504	1.503	-1.1	0.474
301	TCGA-AC-A6IX-06A-11R-A32P-07	BRCA	12.6649865636708	High	3.63	1.728	-1.648	3.339	2.263	1.062	0.569	1.84	1.177	1.546	0.392	-2.922	1.402	-1.476	-0.715	1.366	0.724	-0.072	-1.266	-1.52	1.743	-0.825	1.277
302	TCGA-AC-A6NO-01A-12R-A33J-07	BRCA	5.70770810019571	Low	3.598	2.596	-1.653	-0.926	0.232	0.864	0.722	0.29	-0.208	1.088	1.352	-2.536	0.093	-1.561	-1.468	1.283	0.666	-0.838	-1.554	-1.484	-1.161	-1.022	-1.851
303	TCGA-AC-A7VB-01A-11R-A352-07	BRCA	65.59700154076	High	3.252	1.627	-2.689	-1.026	1.131	-0.536	0.061	0.174	-0.784	1.202	1.011	-3.548	-0.417	-1.588	-1.099	0.378	-0.049	-1.764	-2.394	-1.52	0.035	1.928	-0.175
304	TCGA-AC-A7VC-01A-11R-A352-07	BRCA	6.19871922101177	Low	3.421	2.174	-2.624	-1.431	0.864	-0.885	-0.616	1.019	-0.867	0.5	1.176	-2.851	0.835	-0.419	0.141	-0.061	0.085	-1.612	-1.558	-0.701	-1.187	3.076	0.382
305	TCGA-AC-A8OP-01A-11R-A36F-07	BRCA	15.2948716375399	High	3.818	3.238	-2.151	1.226	1.135	-1.414	1.254	1.049	-1.231	1.667	-0.077	-2.437	0.409	-1.783	-1.043	-0.122	1.166	-0.939	-0.736	-1.782	0.814	-1.296	0.444
306	TCGA-AC-A8OQ-01A-11R-A41B-07	BRCA	5.29690300434497	Low	4.217	1.24	-0.886	2.663	2.434	1.687	1.513	1.68	-0.42	2.169	0.666	-2.853	2.384	-1.146	-0.595	0.292	-0.53	-0.423	-0.645	-1.536	0.667	-0.013	-0.169
307	TCGA-AC-A8OR-01A-21R-A41B-07	BRCA	15.1204191608093	High	3.915	3.08	-3.683	-0.386	-0.109	0.359	-0.8	0.155	-1.104	0.135	-0.321	-1.904	0.561	-2.54	-1.471	1.004	0.45	-1.528	-2.659	-1.167	1.321	3.846	-1.052
308	TCGA-AC-A8OS-01A-12R-A41B-07	BRCA	11.2790487568335	High	3.941	3.225	-2.761	1.699	1.637	-0.057	-0.026	1.031	-0.52	1.505	-0.166	-3.497	1.014	-1.778	-1.182	0.396	0.853	-0.49	-0.255	-1.763	1.512	-1.719	-0.176
309	TCGA-AN-A03X-01A-21R-A00Z-07	BRCA	10.7660726395372	High	4.009	3.114	-4.435	0.746	-0.652	0.963	-1.147	1.086	-2.191	0.363	-0.871	-3.198	-0.889	-0.275	-0.576	0.02	0.616	-1.572	-1.616	-0.541	1.916	1.459	0.021
310	TCGA-AN-A03Y-01A-21R-A00Z-07	BRCA	22.369089228509	High	3.905	2.367	-3.269	-0.124	-0.329	-0.367	0.67	-0.803	-0.341	0.043	1.031	-3.234	0.484	-1.119	-0.786	0.016	1.417	-1.389	-2.389	-1.485	-0.464	-0.598	-1.079
311	TCGA-AN-A041-01A-11R-A034-07	BRCA	9.05389888648986	Low	3.722	4.004	-2.437	0.166	-1.217	1.149	-1.126	0.43	-0.421	-0.147	-0.132	-4.225	-1.315	-1.955	-0.91	-0.179	-0.262	-1.49	-1.006	-1.231	0.759	2.237	-2.532
312	TCGA-AN-A046-01A-21R-A034-07	BRCA	8.51033231344286	Low	4.132	0.765	1.781	2.299	0.808	1.939	2.335	1.252	0.14	2.508	-0.167	-5.073	3.044	-0.737	-0.996	0.576	0.032	-0.63	-1.938	-1.363	0.79	1.442	-0.657
313	TCGA-AN-A049-01A-21R-A00Z-07	BRCA	23.7524921587956	High	3.841	2.776	-3.828	0.187	0.552	-0.646	-0.243	-0.086	-0.263	0.84	-0.712	-3.463	0.204	-1.473	-1.15	0.092	0.358	-0.568	-1.602	-1.369	2.033	-0.951	0.646
314	TCGA-AN-A04A-01A-21R-A034-07	BRCA	13.6844500481364	High	3.989	2.449	-2.947	-1.144	-0.325	-1.426	-1.214	-0.667	-1.054	0.083	-0.435	-3.364	-0.506	-1.799	-1.255	-0.132	-0.814	-1.36	-2.447	-1.201	0.792	0.614	-1.392
315	TCGA-AN-A04C-01A-21R-A034-07	BRCA	5.04734194367955	Low	3.325	2.884	-1.959	2.081	0.971	-0.039	-0.139	0.807	0.247	1.233	0.251	-0.64	1.403	-1.219	-1.116	-0.108	-0.068	0.114	-1.06	-1.205	0.323	-0.569	-1.296
316	TCGA-AN-A04D-01A-21R-A034-07	BRCA	16.020983891796	High	3.407	1.207	-2.274	0.478	-0.072	0.642	0.015	-0.104	-1.153	0.968	-0.427	-3.344	0.784	-1.447	-0.733	-0.5	1.47	-0.85	-2.27	-1.824	-1.302	-0.307	0.491
317	TCGA-AN-A0AJ-01A-11R-A00Z-07	BRCA	11.3877667181356	High	4.094	0.689	1.646	1.549	0.777	1.748	2.3	0.323	-0.041	2.084	-0.451	-3.146	2.943	-0.566	-0.365	-0.406	-0.266	-0.247	-1.367	-1.419	0.303	0.195	0.402
318	TCGA-AN-A0AK-01A-21R-A00Z-07	BRCA	13.7467836269603	High	3.781	2.819	-2.552	-0.426	-0.963	0.618	0.856	-1.022	1.339	0.572	-1.048	-3.824	0.898	-1.511	-1.239	-0.049	-1.2	-1.382	-2.541	-1.441	0.661	1.376	0.719
319	TCGA-AN-A0AL-01A-11R-A00Z-07	BRCA	22.3373419137502	High	4.088	0.969	-2.679	2.17	2.757	2.22	0.511	0.275	0.014	1.362	0.974	-0.623	1.541	-0.346	-0.081	2.132	1.068	-0.084	-1.464	-1.141	-0.377	0.002	1.149
320	TCGA-AN-A0AM-01A-11R-A034-07	BRCA	12.098992462634	High	4.067	1.166	-2.499	0.569	-0.101	1.292	1.819	-0.088	-0.79	2.042	0.475	-2.167	2.639	-1.156	-0.939	0.322	-1.001	-1.197	-2.443	-1.252	0.499	0.579	1.918
321	TCGA-AN-A0AR-01A-11R-A00Z-07	BRCA	6.84930549125224	Low	2.927	1.944	-3.223	0.907	1.377	-0.373	-1.256	-0.309	-1.256	-1.04	-0.213	-2.732	-0.879	-1.77	-1.121	-0.042	-1.407	-0.947	-0.546	-0.56	-0.281	1.523	0.079
322	TCGA-AN-A0AS-01A-11R-A00Z-07	BRCA	28.9840745387075	High	4.203	3.041	-4.287	0.361	-1.346	0.938	0.574	-1.158	-0.415	0.671	-1.097	-1.039	-1.275	-0.445	-0.115	0.471	0.635	-1.086	-2.397	-0.814	1.058	0.902	-0.069
323	TCGA-AN-A0AT-01A-11R-A034-07	BRCA	6.78546751142496	Low	3.722	0.616	-2.62	1.525	1.81	1.228	-0.003	-0.225	-1.239	1.433	0.997	-1.388	1.574	-0.83	-0.298	0.674	0.056	-0.563	-0.689	0.19	-0.328	0.311	2.084
324	TCGA-AN-A0FD-01A-11R-A034-07	BRCA	15.2452969931025	High	4.501	3.837	-3.797	0.433	-0.878	1.127	2.154	-0.393	-0.73	1.575	0.008	-4.481	2.551	-0.268	-0.856	-0.779	-0.669	-0.693	-1.592	-1.574	0.515	-0.735	1.405
325	TCGA-AN-A0FF-01A-11R-A034-07	BRCA	18.1156945676629	High	4.186	0.994	-3.858	0.412	0.585	-0.541	-0.12	0.11	-0.917	1.829	-1.385	-3.778	0.538	-1.494	-1.012	0.004	1.22	-0.884	0.115	-1.049	1.804	1.531	0.543
326	TCGA-AN-A0FJ-01A-11R-A00Z-07	BRCA	6.61187980704779	Low	3.327	1.282	-2.062	0.421	2.045	-0.267	-0.764	-1.167	-0.167	-0.856	-0.216	-3.15	-0.082	-1.619	-1.164	-0.076	1.122	-0.455	-2.062	-1.12	-2.012	-0.766	-1.501
327	TCGA-AN-A0FK-01A-11R-A034-07	BRCA	21.5538269634972	High	4.045	2.866	-4.032	0.861	-0.571	0.862	-1.377	1.163	-0.726	-0.309	0.89	-3.844	-1.021	-0.963	-0.835	-1.272	0.225	-1.63	-2.622	-1.482	-0.619	0.613	0.039
328	TCGA-AN-A0FL-01A-11R-A034-07	BRCA	8.98368611467061	Low	3.379	2.763	-4.365	1.037	0.862	-1.235	0.319	0.262	-0.682	-0.853	0.032	-3.565	-1.169	-1.539	-0.923	-0.749	1.236	-0.757	-1.902	-1.245	-0.369	1.145	-0.788
329	TCGA-AN-A0FN-01A-11R-A034-07	BRCA	6.4368606481048	Low	4.331	1.724	-0.331	3.945	1.743	1.605	1.88	2.874	-0.032	3.657	0.237	-2.554	3.529	0.036	-0.424	0.923	0.092	0.349	-0.534	-1.362	1.698	-0.55	0.554
330	TCGA-AN-A0FS-01A-11R-A034-07	BRCA	9.26434487902849	Low	3.883	2.743	-4.197	-0.731	-0.36	-0.525	-0.955	0.399	-0.928	1.199	-0.001	-2.504	-1.362	-1.497	-1.061	0.235	-0.136	-1.602	-1.807	-1.401	1.261	0.616	-0.127
331	TCGA-AN-A0FT-01A-11R-A034-07	BRCA	4.83987925413875	Low	3.93	2.157	-3.253	0.655	0.363	-1.231	-0.909	0.65	-1.71	2.489	-0.459	-2.808	1.071	-0.468	-0.763	0.288	0.796	-0.47	-2.062	-1.405	2.07	-0.017	1.012
332	TCGA-AN-A0FV-01A-11R-A00Z-07	BRCA	17.8999267155997	High	3.554	2.057	-3.526	-0.266	0.528	-0.29	0.228	0.022	-1.002	-1.117	1.109	-3.083	0.439	-1.821	-0.927	-0.455	-1.173	-1.423	-1.925	-1.764	1.095	1.735	-1.167
333	TCGA-AN-A0FW-01A-11R-A034-07	BRCA	5.18511376358084	Low	3.355	2.583	-3.611	-0.494	0.413	0.247	0.782	-0.769	-1.383	-0.537	1.07	-4.02	1.097	-1.286	-1.297	-0.75	0.154	-0.455	-1.864	-1.634	0.825	1.022	0.748
334	TCGA-AN-A0FX-01A-11R-A034-07	BRCA	3.52905975546225	Low	3.553	2.223	-3.195	-0.659	1.51	-1.033	-1.375	-1.407	-1.105	-0.463	0.13	-2.606	-0.852	-1.378	-0.891	-0.113	-0.038	-1.384	-1.649	-1.252	-1.044	-1.21	-2.139
335	TCGA-AN-A0FY-01A-11R-A034-07	BRCA	18.8879498697702	High	3.876	2.216	-3.812	0.731	-1.013	1.197	-0.625	0.651	-0.97	-0.541	-1.329	-2.977	-0.766	-1.181	-0.87	-0.31	0.248	-1.197	-1.439	-1.581	-0.916	-0.934	-1.941
336	TCGA-AN-A0FZ-01A-11R-A034-07	BRCA	11.5048863862209	High	3.308	1.887	-2.205	-1.178	0.429	-1.466	-0.473	-0.6	-0.049	0.351	0.37	-4.339	-1.101	-1.887	-1.085	0.059	0.766	-1.134	-1.392	-1.706	-0.597	2.409	-0.641
337	TCGA-AN-A0G0-01A-11R-A034-07	BRCA	5.8782257369022	Low	3.728	2.668	-3.039	-0.868	-0.392	0.331	0.437	-1.206	-0.372	0.276	-0.418	0.766	0.848	-1.38	-0.798	0.256	0.884	-1.434	-2.806	0.522	-2.022	-1.584	-0.35
338	TCGA-AN-A0XL-01A-11R-A10J-07	BRCA	16.89549117854	High	3.955	2.494	-4.066	-0.268	-0.026	0.347	0.533	0.073	-1.271	1.604	0.138	-3.259	-0.456	-1.456	-1.091	-0.028	-0.177	-1.604	-2.045	-1.324	0.157	1.882	0.406
339	TCGA-AN-A0XN-01A-21R-A109-07	BRCA	16.8469939556838	High	4.156	1.676	-3.862	-0.422	-0.604	0.258	-0.256	0.569	0.903	2.98	0.454	-0.686	1.378	-0.816	-0.601	1.317	0.674	-0.997	-1.29	-0.956	0.828	-0.448	-1.049
340	TCGA-AN-A0XO-01A-11R-A109-07	BRCA	19.2363250852519	High	3.638	1.846	-2.869	-1.141	-0.618	-0.181	-0.427	-0.633	-0.768	-1.216	-0.696	-3.169	-0.223	-1.331	-1.192	0.08	0.262	1.129	0.066	-1.731	-0.561	0.979	-2.784
341	TCGA-AN-A0XP-01A-11R-A109-07	BRCA	12.2790246036655	High	4.296	0.468	-4.339	-1.01	-1.395	-1.208	-0.597	-0.179	-0.738	-0.106	-1.123	-3.985	-0.937	-0.337	-0.093	-1.213	0.736	-1.608	-2.324	-1.192	0.133	0.219	-1.293
342	TCGA-AN-A0XR-01A-11R-A109-07	BRCA	12.9050679333142	High	4.035	2.095	-3.718	-1.303	0.651	0.907	-0.901	0.044	-0.828	-0.47	1.277	-3.247	1.126	-1.525	-1.457	-1.249	0.567	-1.093	-1.268	-1.748	-0.682	1.016	-1.496
343	TCGA-AN-A0XS-01A-22R-A109-07	BRCA	18.0353294439391	High	4.065	4.025	-1.8	1.515	1.004	0	0.582	0.431	-0.713	1.459	-0.818	-4.511	1.251	-1.395	-0.946	0.355	-0.713	-0.185	-1.182	-1.189	1.174	-1.077	0.533
344	TCGA-AN-A0XT-01A-11R-A109-07	BRCA	18.7464692332777	High	4.007	2.333	-3.958	-0.189	0.903	0.663	0.939	-1.034	-0.94	0.177	0.239	-3.928	-1.051	-0.775	-0.33	-0.08	0.766	-0.833	-1.453	-1.735	-0.282	2.341	-1.454
345	TCGA-AN-A0XU-01A-11R-A109-07	BRCA	8.15944233815004	Low	4.471	0.542	-3.986	1.559	1.417	1.841	1.835	0.165	-0.687	2.425	1.022	-1.612	3.129	-1.535	-0.808	-0.496	-0.229	-1.726	-2.645	-0.978	-1.319	-1.278	-0.22
346	TCGA-AN-A0XV-01A-11R-A109-07	BRCA	18.5431918056463	High	4.149	3.086	-2.531	1.703	1.002	-0.061	0.767	0.753	-0.801	1.274	-0.249	-2.559	1.172	-1.074	-0.862	0.281	1.276	-0.025	-1.387	-1.497	0.875	-1.306	0.651
347	TCGA-AN-A0XW-01A-11R-A109-07	BRCA	12.944187758926	High	4.291	1.033	1.444	1.864	0.063	2.036	2.896	0.813	-0.432	2.69	-0.175	-2.557	3.603	0.093	-1.076	0.383	0.146	-0.925	-2.244	-1.643	1.212	-0.22	-0.048
348	TCGA-AO-A03L-01A-41R-A056-07	BRCA	16.1742452756358	High	4.194	0.14	-3.411	0.472	0.386	0.005	0.743	-0.185	-1.086	1.094	-0.711	-3.559	0.865	-1.577	-1.327	-0.183	1.412	-0.961	-0.884	-1.403	1.62	0.528	0.482
349	TCGA-AO-A03M-01B-11R-A10J-07	BRCA	12.5467314665771	High	3.888	0.91	-0.063	3.325	1.971	2.104	2.301	1.654	-0.625	1.907	0.373	-2.561	3.416	-1.624	-1.865	0.191	0.514	-1.088	-1.31	-1.186	0.61	-1.39	-0.451
350	TCGA-AO-A03N-01B-11R-A10J-07	BRCA	18.9836586515734	High	3.965	1.573	-1.819	0.846	0.664	-0.952	-1.218	0.327	-1.214	-0.329	-1.496	-2.784	-1.105	-0.686	-0.633	1.438	-0.27	-0.311	-0.888	-1.486	0.213	0.394	-2.508
351	TCGA-AO-A03O-01A-11R-A00Z-07	BRCA	24.4034597620743	High	3.778	0.296	-2.217	1.1	0.413	1.516	2.017	-0.114	-0.553	1.285	0.254	-3.109	2.46	-1.239	-0.771	0.085	-0.55	-0.546	-1.728	-1.043	0.06	-1.053	1.812
352	TCGA-AO-A03P-01A-11R-A00Z-07	BRCA	10.9161912809564	High	3.525	2.672	-2.838	-1.426	-1.234	-0.382	0.288	-1.414	-0.675	0.756	-0.582	-3.615	0.602	-1.108	-0.374	-0.389	0.816	-0.554	-1.553	-1.305	-0.141	0.254	-1.307
353	TCGA-AO-A03R-01A-21R-A034-07	BRCA	14.457497154947	High	3.746	3.137	-1.492	3.649	1.542	0.569	1.238	2.004	-0.419	2.603	0.848	-2.756	2.661	-0.146	-0.793	0.067	0.792	1.121	-0.052	-1.528	0.226	-0.922	-0.084
354	TCGA-AO-A03T-01A-21R-A034-07	BRCA	14.2769147735131	High	3.908	2.804	-1.302	2.798	2.048	0.812	1.082	0.969	-0.776	1.616	0.75	-2.64	2.331	-0.872	-0.955	-0.414	-0.118	0.115	-0.854	-1.125	2.076	0.492	0.338
355	TCGA-AO-A03U-01B-21R-A10J-07	BRCA	1.74498833306036	Low	3.556	3.306	-0.933	-0.367	1.254	-0.404	0.329	0.292	-0.156	2.729	0.956	-0.606	0.17	-0.665	-0.48	0.083	0.276	-1.391	-0.496	-0.562	0.96	-1.051	-1.067
356	TCGA-AO-A03V-01A-11R-A115-07	BRCA	13.6301772226841	High	4.218	2.26	-3.991	0	0.689	-1.248	-0.922	-0.746	-0.468	-0.066	-0.806	-3.404	-0.057	-1.605	-1.01	-0.172	0.498	-0.463	-0.255	-1.712	0.054	3.665	-0.715
357	TCGA-AO-A0J2-01A-11R-A034-07	BRCA	5.66794860507447	Low	4.102	2.278	-3.691	2.55	1.61	2.095	2.165	0.752	-0.034	2.233	1.08	0.274	3.632	-0.522	-0.567	-0.113	0.689	-0.935	-2.675	-1.688	-0.562	-1.402	0.346
358	TCGA-AO-A0J3-01A-11R-A034-07	BRCA	13.9197270291385	High	2.945	1.969	-3.447	0.111	0.36	0.147	-1.287	0.481	-0.16	-0.28	0.843	-3.857	-1.293	-2.318	-1.656	-1.484	0.952	-1.38	-2.834	-1.488	0.53	1.239	2.02
359	TCGA-AO-A0J4-01A-11R-A034-07	BRCA	4.80776207240368	Low	4.166	1.772	-0.901	3.515	2.868	2.414	2.423	1.566	-0.094	1.535	1.396	-0.42	3.274	-1.35	-0.817	0.179	0.46	-0.418	-1.419	-0.528	-0.135	-0.81	1.049
360	TCGA-AO-A0J5-01A-11R-A034-07	BRCA	18.7811225453095	High	3.642	3.495	-3.59	0.632	0.216	0.826	0.55	0.944	-1.668	0.07	-0.936	-3.961	-1.517	-1.343	-1.073	0.404	0.104	-1.547	-2.838	-1.558	0.772	-1.008	-2.311
361	TCGA-AO-A0J6-01A-11R-A034-07	BRCA	21.7241106393036	High	4.056	1.698	0.088	1.325	1.44	2.056	0.976	0.634	0.474	3.523	1.554	-0.211	3.232	-1.295	-0.822	-0.577	-0.489	-1.97	-2.904	-0.479	0.079	-0.35	0.074
362	TCGA-AO-A0J7-01A-11R-A034-07	BRCA	36.8787888442695	High	3.466	1.032	-2.381	-0.621	-1.415	0.277	0.501	0.452	-0.569	-0.896	1.065	-3.045	0.733	-1.479	-0.988	-1.12	-0.358	-1.758	-0.883	-1.887	-0.028	1.039	-0.13
363	TCGA-AO-A0J8-01A-21R-A034-07	BRCA	20.4361670646731	High	3.886	0.447	-3.54	-0.314	0.425	0.13	0.558	-0.598	0.003	1.827	-0.32	-3.253	0.861	-1.076	-0.835	0.206	0.862	-0.122	-1.027	-1.224	0.978	-1.408	0.982
364	TCGA-AO-A0J9-01A-11R-A034-07	BRCA	5.28654495518447	Low	4.343	0.599	-0.845	2.04	1.846	0.133	-0.02	1.272	-0.81	2.786	0.587	-2.227	1.857	-0.307	-0.034	0.39	-1.563	-0.606	-2.153	-1.456	2.79	0.344	1.822
365	TCGA-AO-A0JA-01A-11R-A056-07	BRCA	17.5548764940065	High	4.098	1.34	-3.38	-0.759	1.187	0.324	0.244	-1.458	-0.746	-0.977	-1.241	-3.671	0.397	-1.569	-0.981	0.096	-0.381	-0.529	-1.247	-1.127	0.927	-0.666	-1.466
366	TCGA-AO-A0JB-01A-11R-A32Y-07	BRCA	3.57588379672778	Low	3.604	3.126	-1.119	2.076	1.892	-0.458	-0.799	0.387	0.075	0.955	0.517	-0.83	0.574	-1.053	-0.831	0.329	0.491	0.683	-0.257	-0.815	1.878	0.273	1.205
367	TCGA-AO-A0JC-01A-11R-A056-07	BRCA	2.26806482497354	Low	3.513	2.02	0.051	5.597	1.214	1.973	2.773	4.267	-0.787	3.891	0.426	0.369	3.904	-0.85	-0.178	2.038	2.306	-0.297	-0.766	-1.09	2.39	2.354	-0.307
368	TCGA-AO-A0JD-01A-11R-A056-07	BRCA	16.8548090763709	High	3.644	0.611	-3.046	1.205	0.965	0.577	0.77	-0.179	0.922	0.854	-0.618	-0.754	1.432	-0.66	-0.196	-0.119	-0.937	-0.346	-1.225	-0.998	-0.6	-1.389	1.323
369	TCGA-AO-A0JE-01A-11R-A056-07	BRCA	6.49566800398722	Low	4.286	1.332	1.16	2.61	1.454	2.658	2.584	1.228	0.985	2.448	1.237	-1.954	3.254	-0.028	-1.045	0.981	-0.371	0.504	0.684	-1.135	1.22	1.431	0.382
370	TCGA-AO-A0JF-01A-11R-A056-07	BRCA	10.8288810143577	High	4.098	1.085	-3.047	-0.314	0.598	-0.881	-1.085	0.23	-0.403	1.252	-0.813	-2.366	-0.53	-0.913	-0.503	0.327	-0.409	-0.997	-1.814	-1.248	1.248	-1.179	0.387
371	TCGA-AO-A0JG-01A-31R-A084-07	BRCA	33.3034208230981	High	3.847	0.848	-1.676	2.555	2.271	1.331	1.294	1.132	-0.761	1.553	0.207	-3.352	2.227	-1.6	-0.925	0.206	-0.763	-1.001	-1.09	-1.51	0.881	0.045	1.29
372	TCGA-AO-A0JI-01A-21R-A056-07	BRCA	28.9464381734016	High	3.34	2.599	-3.111	-0.891	0.563	-1.355	-1.151	0.907	-1.33	-0.931	0.739	-4.024	-1.386	-1.374	-0.902	-0.917	1.17	-1.518	-2.808	-1.948	1.469	0.26	0.915
373	TCGA-AO-A0JJ-01A-11R-A056-07	BRCA	10.2001454683125	High	4.485	2.064	0.658	3.119	2.184	1.232	1.012	1.924	-0.569	2.873	0.514	-3.033	2.417	-1.183	-0.919	0.437	-0.514	-0.372	0.636	-0.782	1.509	0.382	0.668
374	TCGA-AO-A0JL-01A-11R-A056-07	BRCA	3.59541359788417	Low	3.965	2.476	-1.616	0.075	0.088	-0.751	-1.064	-0.603	-0.595	0.09	-0.011	-2.089	-0.414	-0.781	-0.041	0.141	-0.687	-1.336	-2.445	-1.209	-0.473	-1.206	1.753
375	TCGA-AO-A0JM-01A-21R-A056-07	BRCA	7.23416384953741	Low	4.481	3.177	-2.399	0.241	-0.998	-0.161	0.944	-0.001	-0.911	0.973	-0.455	-1.254	0.851	-0.854	-0.573	-0.02	-1.26	-0.491	-0.586	-1.815	1.211	1.221	0.076
376	TCGA-AO-A124-01A-11R-A10J-07	BRCA	2.87766703188463	Low	3.659	1.25	-3.421	-0.594	1.053	1.069	-0.369	-0.624	-1.523	1.658	1.28	0.09	1.268	-1.386	-1.165	0.307	-1.489	-1.177	-0.903	0.108	-2.561	-1.494	0.939
377	TCGA-AO-A125-01A-11R-A10J-07	BRCA	9.32433848474502	Low	3.188	1.8	-2.342	0.896	-0.696	-0.3	-1.469	-0.524	0.032	-1.344	1.013	-2.248	-0.574	-2.376	-1.186	-1.029	1.125	-0.54	-1.226	-1.564	-1.234	1.211	-1.344
378	TCGA-AO-A126-01A-11R-A10J-07	BRCA	5.77722891568976	Low	3.922	1.965	-2.945	0.358	-1	-0.789	-0.126	-0.337	-0.886	2.007	-0.123	-4.01	0.994	0.241	-0.316	-0.053	-0.338	-1.098	-2.473	-1.885	2.713	0.107	-1.71
379	TCGA-AO-A128-01A-11R-A10J-07	BRCA	1.09061656626377	Low	4.33	2.094	-1.893	3.505	2.731	4.444	3.409	1.832	0.958	4.15	1.677	-1.324	5.425	-0.687	-0.044	1.106	0.58	-0.225	-1.252	0.664	0.293	0.269	0.932
380	TCGA-AO-A129-01A-21R-A10J-07	BRCA	4.95946465951346	Low	4.113	1.659	-1.422	4.124	2.848	2.959	2.365	1.99	1.355	2.771	1.497	-0.03	3.883	-0.886	-1.071	1.01	1.371	-0.575	-1.644	-0.677	-0.171	-0.784	-0.458
381	TCGA-AO-A12A-01A-21R-A115-07	BRCA	9.09133108919173	Low	3.857	3.989	-3.186	0.497	1.636	0.241	-0.079	-0.62	-0.983	0.99	0.335	-2.707	0.861	-1.307	-1.056	1.62	1.053	-0.259	-0.488	-1.094	0.025	-1.414	0.079
382	TCGA-AO-A12B-01A-11R-A10J-07	BRCA	5.92268115144376	Low	3.974	3.504	-3.017	0.164	-0.575	-1.367	-1.061	0.174	-1.032	-0.166	-1.474	-4.914	-1.179	-0.805	-0.686	-0.607	0.377	-1.369	-2.02	-1.45	-0.316	1.398	0.198
383	TCGA-AO-A12C-01A-11R-A10J-07	BRCA	15.3751001831525	High	3.614	2.538	-3.289	-0.197	-0.24	0.975	0.858	-0.222	-1.338	0.661	1.153	-3.166	0.86	-1.689	-1.134	0.11	0.163	-1.988	-1.844	-1.469	0.29	3.018	-1.488
384	TCGA-AO-A12D-01A-11R-A115-07	BRCA	3.89195101344821	Low	4.149	1.227	1.239	2.034	0.598	2.705	3.077	0.577	0.028	1.721	0.726	-2.057	3.561	-0.906	-0.716	0.534	0.174	-0.441	-0.076	-1.535	0.093	1.359	1.09
385	TCGA-AO-A12E-01A-11R-A10J-07	BRCA	14.7852994963905	High	4.071	1.071	-5.297	-0.815	1.548	-0.804	0.349	-0.814	-0.694	1.407	0.898	-1.951	-0.409	-2.013	-2.064	0.215	-0.166	-1.614	-0.524	-1.029	2.115	-0.342	-0.792
386	TCGA-AO-A12F-01A-11R-A115-07	BRCA	8.81597912445099	Low	3.296	1.505	-3.577	-1.01	-1.1	-1.275	-2.242	-0.292	-1.064	-0.136	-0.16	-2.04	-0.805	0.415	-0.153	0.317	0.924	-1.233	-2.365	-0.741	-1.198	-1.018	-1.134
387	TCGA-AO-A12G-01A-11R-A10J-07	BRCA	13.5025376055481	High	3.834	2.607	-3.015	0.579	0.895	-1.066	-0.43	-0.202	-0.912	0.183	-1.011	-3.338	-0.008	-1.356	-0.744	0.05	0.497	-0.785	-1.559	-1.217	0.963	-1.186	-1.571
388	TCGA-AO-A12H-01A-11R-A115-07	BRCA	9.55368780141114	Low	3.675	2.793	-4.035	-0.819	1.119	-0.36	-0.443	0.184	-0.319	0.778	1.228	-4.237	0.301	-1.588	-0.883	-0.665	1.124	-1.594	-2.374	-1.192	2.386	3.669	-1.231
389	TCGA-AO-A1KO-01A-31R-A13Q-07	BRCA	3.69816921404544	Low	2.46	1.157	-2.194	-0.502	0.959	1.017	-0.731	-0.601	0.909	0.117	0.248	-1.351	-1.018	-2.342	-1.467	1.205	1.116	-0.277	0.467	0.816	0.016	0.555	-0.667
390	TCGA-AO-A1KP-01A-11R-A13Q-07	BRCA	12.9488249766687	High	3.998	1.858	-1.88	-1.524	-0.535	0.563	0.515	0.489	-1.3	-0.623	-0.927	-3.435	-1.121	-1.679	-1.339	-0.077	-0.808	-0.517	-2.169	-1.608	0.442	1.927	-1.218
391	TCGA-AO-A1KQ-01A-11R-A13Q-07	BRCA	11.1304456361195	High	4.314	3.202	-1.253	2.763	-0.036	0.652	1.789	1.779	-0.234	2.469	-0.47	-3.059	2.495	-0.69	-0.751	0.224	0.857	-0.939	-1.822	-1.778	1.146	1.636	2.544
392	TCGA-AO-A1KR-01A-12R-A144-07	BRCA	2.60788326197164	Low	3.42	2.689	-2.527	2.149	1.27	1.054	0.521	0.259	0.807	1.552	0.584	-1.071	1.946	0.243	-1.069	0.051	1.103	-0.175	-1.354	-0.554	-0.511	-0.672	1.068
393	TCGA-AO-A1KS-01A-11R-A13Q-07	BRCA	22.3049931585305	High	3.792	2.676	-3.78	-0.874	-0.23	-0.319	0.291	-1.086	-0.272	-0.112	-0.964	-2.701	0.196	-1.203	-1.036	0.346	0.594	0.022	-0.679	-1.225	0.109	-0.091	-1.035
394	TCGA-AO-A1KT-01A-11R-A13Q-07	BRCA	11.0614697102597	High	4.132	0.22	-2.984	0.025	0.143	-0.993	0.213	-1.062	0.898	1.506	0.542	-1.11	-0.371	-0.688	-0.71	0.996	0.873	-0.816	-1.947	-1.097	0.742	-0.709	-1.029
395	TCGA-AQ-A04H-01B-11R-A10J-07	BRCA	9.74724887344476	Low	3.309	2.246	-3.807	1.077	-0.865	0.665	-1.363	1.058	-0.917	-0.425	-1.326	-2.213	-1.33	-1.506	-0.993	-1.006	0.433	-0.967	-0.42	-0.955	-0.544	0.376	-0.082
396	TCGA-AQ-A04J-01A-02R-A034-07	BRCA	10.0324146571627	Low	3.913	1.431	1.569	3.257	2.578	1.445	0.653	1.359	1.375	1.153	0.727	-1.447	1.549	-0.959	-0.655	1.398	0.538	0.721	0.364	0.163	0.039	1.74	1.059
397	TCGA-AQ-A04L-01B-21R-A10J-07	BRCA	11.7120720209371	High	3.437	2.413	-3.064	-0.107	-0.931	-1.485	1.006	-1.34	-0.424	0.063	-0.288	-2.151	-0.8	-0.841	-0.443	0.063	1.515	-1.588	-1.837	-1.458	-0.909	-0.39	-2.194
398	TCGA-AQ-A0Y5-01A-11R-A14M-07	BRCA	16.0763288627732	High	4.355	1.89	-2.465	-0.485	0.893	0.84	-1.363	0.974	-0.696	0.131	-0.531	-1.635	-1.343	-0.162	-0.381	0.336	-1.463	-0.713	-1.298	-1.466	-0.04	1.314	-0.422
399	TCGA-AQ-A1H2-01A-11R-A13Q-07	BRCA	17.6683560979496	High	3.928	2.505	-4.353	-0.587	-1.433	-1.448	-1.095	0.772	-1.315	0.961	-1.383	-4.159	-1.011	-1.079	-1.383	-1.051	0.269	-1.865	-3.023	-1.545	1.201	1.204	-1.763
400	TCGA-AQ-A1H3-01A-31R-A13Q-07	BRCA	4.99115165065883	Low	3.792	1.506	-2.67	1.165	0.918	-0.716	-0.336	0.844	0.146	1.267	-0.937	-1.71	0.406	-1.343	-0.851	0.64	1.089	0.049	-1.212	-1.321	0.405	-0.921	-2.043
401	TCGA-AQ-A54N-01A-11R-A266-07	BRCA	14.2690450177098	High	3.131	3.335	-3.951	-0.723	0.976	-0.384	-1.291	0.516	-0.649	0.97	0.78	-0.797	0.016	-1.779	-0.598	-0.156	-0.473	-0.98	-2.061	-1.028	-0.2	-1.45	-0.848
402	TCGA-AQ-A54O-01A-11R-A266-07	BRCA	9.70539275594679	Low	3.899	1.401	-2.511	1.826	0.74	-0.519	-0.592	0.452	-0.722	2.253	0.362	-3.806	1.019	-1.133	-0.752	-0.471	1.546	-0.482	-1.66	-1.698	2.027	1.297	0.034
403	TCGA-AQ-A7U7-01A-22R-A352-07	BRCA	9.15046023209686	Low	4.176	1.742	-0.748	4.069	2.415	3.274	3.447	2.725	-0.174	3.023	0.668	-3.785	4.008	-1.409	-1.432	0.685	0.568	0.072	-0.276	-1.683	2.195	1.829	0.771
404	TCGA-AR-A0TP-01A-11R-A084-07	BRCA	6.89353242866704	Low	3.34	2.23	-2.203	-2.498	0.384	-0.106	-1.926	-2.009	-0.939	0.827	-0.049	-0.996	-1.412	-2.052	-1.22	-0.63	-0.59	-1.184	-2.87	-0.706	-2.027	-0.776	-1.506
405	TCGA-AR-A0TQ-01A-11R-A084-07	BRCA	8.76796642581452	Low	4.062	2.862	-1.432	2.247	1.4	0.683	0.969	1.634	-0.414	1.866	-0.711	-2.682	1.939	-1.215	-0.617	0.459	-0.945	-0.476	-1.088	-1.101	1.26	0.533	1.721
406	TCGA-AR-A0TR-01A-11R-A084-07	BRCA	16.6651168686349	High	3.398	2.872	-2.845	-0.283	0.539	0.358	0.732	-0.474	-0.761	1	0.097	-4.397	0.195	-1.808	-0.77	-0.23	1.007	-0.54	-0.359	-1.301	0.348	-0.909	-0.975
407	TCGA-AR-A0TS-01A-11R-A115-07	BRCA	4.31557065018014	Low	3.493	2.808	-0.619	3.698	2.09	1.478	1.809	1.97	0.968	1.261	0.659	-2.562	2.071	0.072	0.86	1.187	1.015	-0.89	-0.928	-0.532	1.658	1.856	0.876
408	TCGA-AR-A0TT-01A-31R-A084-07	BRCA	13.5870891427788	High	3.732	1.676	-1.027	2.854	1.439	2.153	2.712	1.449	-0.05	2.922	-0.174	-3.185	3.186	-1.223	-1.323	0.803	0.55	-0.719	-0.349	-1.248	1.382	0.502	1.135
409	TCGA-AR-A0TU-01A-31R-A109-07	BRCA	0.455102611044714	Low	4.087	0.405	-1.988	2.383	1.332	2.029	2.262	0.906	-0.626	2.724	0.85	-0.444	3.721	-0.059	0.335	-0.171	0.75	0.048	-1.646	-0.726	-0.721	-0.947	0.33
410	TCGA-AR-A0TV-01A-21R-A084-07	BRCA	20.7731532538149	High	3.953	0.438	-1.637	2.713	1.564	1.204	1.496	1.347	-0.435	2.068	0.18	-3.514	2.646	-0.955	-1.101	-0.302	-0.532	0.069	-0.589	-1.395	1.113	0.458	-0.244
411	TCGA-AR-A0TW-01A-11R-A084-07	BRCA	13.5596126051823	High	3.724	0.968	0.721	1.194	0.215	1.585	2.23	0.193	-0.436	0.845	-1.516	-3.537	2.566	-0.811	-1.464	-0.346	-0.371	-0.669	-0.574	-1.236	1.049	1.431	0.472
412	TCGA-AR-A0TX-01A-11R-A084-07	BRCA	14.4466061971488	High	3.68	0.863	0.616	3.204	2.267	2.116	1.939	1.3	-0.457	1.626	0.643	-3.408	2.952	-0.742	-0.749	0.334	0.093	0.125	-0.842	-1.194	0.598	0.651	-2.409
413	TCGA-AR-A0TY-01A-12R-A115-07	BRCA	0.897673310524114	Low	3.245	1.765	-1.873	-1.296	-0.406	-1.668	-0.874	-1.24	-1.106	-0.997	0.637	-3.653	0.033	-2.456	-1.46	-0.426	0.764	-1.121	-1.503	-1.443	-0.45	1.269	-0.283
414	TCGA-AR-A0TZ-01A-12R-A084-07	BRCA	26.5774030337069	High	4.208	3.111	-3.453	-0.235	1.146	0.25	0.662	1.239	-0.787	0.355	-1.059	-3.443	-1.555	-1.755	-1.273	-0.421	-0.208	-1.404	-1.949	-1.289	0.413	1.324	-1.126
415	TCGA-AR-A0U0-01A-11R-A109-07	BRCA	1.25760499855146	Low	4.231	1.076	-1.741	2.77	1.317	3.241	2.893	1.805	0.623	3.251	2.217	-2.04	4.144	-0.332	0.08	-0.333	0.35	-0.613	-0.57	-1.033	-0.651	1.52	-0.616
416	TCGA-AR-A0U2-01A-11R-A109-07	BRCA	5.78264286319351	Low	3.363	3.197	-3.871	-0.207	-1.29	-0.103	1.265	-0.994	-0.569	-0.589	0.206	-3.953	0.961	-1.644	-1.481	-0.413	-1.045	-1.257	-2.232	-1.653	0.484	1.055	2.018
417	TCGA-AR-A0U3-01A-11R-A109-07	BRCA	26.8014203120715	High	4.035	2.854	-3.29	-1.31	-0.422	-0.83	-0.227	0.807	-0.463	-1.021	0.739	-2.019	-0.799	-1.918	-1.868	-0.429	0.419	-0.573	-1.784	-1.284	-0.404	-1.056	-0.996
418	TCGA-AR-A0U4-01A-11R-A109-07	BRCA	8.45261598313109	Low	4.343	4.066	0.927	2.305	1.983	3.623	1.891	0.697	0.66	3.588	1.286	2.085	3.505	-1.007	-1.039	2.117	0.225	-0.915	-1.905	-0.761	-0.73	0.209	0.37
419	TCGA-AR-A1AH-01A-11R-A12D-07	BRCA	6.40476944215054	Low	3.239	2.564	-0.727	-0.114	-0.061	-1.041	-0.573	0.024	-0.194	0.312	-0.033	0.037	0.203	-0.647	-0.626	1.372	0.859	0.278	-1.687	-0.208	-1.964	-0.807	-1.626
420	TCGA-AR-A1AI-01A-11R-A12P-07	BRCA	8.35970167054864	Low	3.754	1.253	1.574	2.173	1.527	2.528	1.814	0.747	-1.45	2.634	1.197	-1.376	3.215	-1.034	-0.718	0.563	0.306	0.758	-0.363	-0.812	-0.844	1.451	0.012
421	TCGA-AR-A1AJ-01A-21R-A12P-07	BRCA	7.10676572820395	Low	4.104	1.886	-1.376	4.349	2.721	3.729	3.245	2.918	0.912	3.985	2.223	0.418	4.722	-1.156	-1.487	1.17	1.094	1.121	0.883	0.562	0.623	1.677	-1.48
422	TCGA-AR-A1AK-01A-21R-A12P-07	BRCA	17.2279752801213	High	3.921	1.98	-0.359	3.107	2.493	1.99	2.08	2.141	-1.161	3.491	1.111	-1.697	3.592	-1.732	-1.294	0.039	1.243	-0.832	-0.598	-1.253	1.743	-0.264	0.381
423	TCGA-AR-A1AL-01A-21R-A12P-07	BRCA	12.6342705206677	High	3.41	2.629	-3.503	0.265	2.042	0.76	-0.666	0.245	-0.209	0.813	1.072	-2.092	-1.336	-1.722	-1.181	0.56	-0.533	-1.41	-0.953	-1.29	-0.142	0.734	-0.007
424	TCGA-AR-A1AM-01A-41R-A22K-07	BRCA	8.13161570405541	Low	3.63	1.027	-3.835	0.479	1.851	-0.723	-1.457	0.263	0.141	0.747	0.386	-2.985	-0.06	-1.323	-0.738	0.472	-0.011	-0.871	-0.702	-1.576	0.86	-1.634	0.372
425	TCGA-AR-A1AN-01A-11R-A12P-07	BRCA	8.37901925058359	Low	3.905	2.827	-3.085	-0.155	1.438	-1.174	0.998	-0.633	0.387	1.636	0.072	0.08	-0.103	-1.229	-1.039	0.291	0.379	-0.764	-1.445	-0.309	0.076	-0.484	-0.1
426	TCGA-AR-A1AO-01A-11R-A12P-07	BRCA	9.11146875877777	Low	4.028	0.928	-1.678	4.253	2.867	2.055	1.254	3.108	0.183	3.75	1.917	1.127	3.422	0.241	-0.312	0.767	0.168	0.369	0.326	-0.194	1.998	0.126	-1.215
427	TCGA-AR-A1AP-01A-11R-A12P-07	BRCA	17.9501775659582	High	3.79	1.305	-4.544	0.061	1.995	0.889	0.507	-1.269	0.015	0.823	0.826	-2.802	1.177	-1.13	-0.796	0.576	0.225	-0.087	-1.044	-1.124	0.147	-1.096	0.649
428	TCGA-AR-A1AQ-01A-11R-A12P-07	BRCA	3.17805191448896	Low	3.852	0.831	-1.328	2.525	1.856	2.261	2.497	0.605	0.664	2.671	0.39	0.081	3.307	-0.436	-0.511	0.65	0.664	0.905	-0.443	-0.117	-1.049	1.45	-0.145
429	TCGA-AR-A1AR-01A-31R-A137-07	BRCA	1.98191790516464	Low	3.976	1.487	1.116	1.96	1.785	2.248	1.697	0.676	-0.192	2.804	-0.043	-0.163	2.201	1.04	0.087	2	-0.197	0.625	0.184	-0.94	-0.775	1.47	0.784
430	TCGA-AR-A1AS-01A-11R-A12P-07	BRCA	11.777591391126	High	3.462	2.08	-3.217	-1.106	0.308	-1.876	-1.314	0.307	-0.673	-0.789	0.113	-2.104	-0.513	-1.409	-0.922	-0.261	0.955	-0.931	-2.393	-1.585	-0.075	1.336	-2.377
431	TCGA-AR-A1AT-01A-11R-A12P-07	BRCA	9.63517482424753	Low	3.797	1.49	0.739	2.783	1.272	1.71	1.971	1.632	0.333	1.352	-0.671	-2.504	2.517	-1.423	-1.223	0.638	0.091	-0.054	-0.613	-1.449	0.467	1.361	1.647
432	TCGA-AR-A1AU-01A-11R-A12P-07	BRCA	13.350032741625	High	3.459	2.873	-2.824	-0.367	0.923	0.703	-0.31	-0.021	-0.57	0.909	0.603	-0.532	-0.555	-1.753	-1.324	0.064	-0.89	-1.576	-1.344	-0.715	1.222	-1.274	-2.492
433	TCGA-AR-A1AV-01A-21R-A12P-07	BRCA	27.719244741642	High	3.455	2.151	-3.513	-1.674	-1.334	-0.095	0.283	-0.906	-2.545	0.566	0.436	-3.454	-0.014	-1.905	-1.134	-0.459	-0.672	-1.558	-1.868	-1.262	0.771	3.802	-0.145
434	TCGA-AR-A1AW-01A-21R-A12P-07	BRCA	8.41516865472903	Low	3.843	2.293	-0.933	4.395	1.839	2.843	3.252	2.959	0.706	2.863	-0.064	-2.848	4.088	-0.587	-0.528	1.271	1.049	-0.351	-0.648	-1.416	0.968	2.198	0.224
435	TCGA-AR-A1AX-01A-11R-A12P-07	BRCA	32.566400040387	High	3.867	1.421	-0.621	3.359	1.207	1.826	2.726	1.638	0.095	1.363	-0.222	-3.429	2.521	-1.136	-1.199	0.567	0.881	-0.603	-0.683	-1.531	1.108	1.179	-0.491
436	TCGA-AR-A1AY-01A-21R-A12P-07	BRCA	4.49679834925575	Low	3.594	0.885	-2.711	-0.558	0.777	-0.712	-1.456	-0.267	-0.311	0.015	-0.124	0.277	-0.416	-1.895	-1.167	-0.01	0.32	-2.016	-3.142	0.102	-2.468	-0.457	-1.919
437	TCGA-AR-A24H-01A-11R-A169-07	BRCA	7.56342662846741	Low	3.78	0.235	-2.277	-0.537	-0.821	-0.502	0.376	-0.976	-0.97	0.872	-1.401	-2.389	0.501	-0.947	-0.73	-0.375	-1.143	-1.008	-1.884	-1.45	0.875	0.162	-0.794
438	TCGA-AR-A24K-01A-11R-A169-07	BRCA	5.52053425911882	Low	3.53	3.039	-2.42	-1.596	1.093	0.033	0.025	-0.276	-0.684	-1.01	0.434	-2.503	-0.428	-1.741	-2.697	-1.119	0.446	-1.125	-1.851	-1.623	-1.532	0.767	-1.775
439	TCGA-AR-A24L-01A-11R-A169-07	BRCA	29.6277872063496	High	4.412	3.177	-2.71	-0.055	0.997	0.745	-1.188	0.873	-1.009	-0.47	-1.467	-3.499	-1.29	-1.479	-0.953	0.025	-0.15	-1.87	-2.579	-1.436	0.344	1.573	-0.603
440	TCGA-AR-A24M-01A-11R-A169-07	BRCA	11.61983094904	High	3.782	1.391	-3.483	-1.067	-0.019	0.357	-0.222	-0.987	-0.846	-0.66	-0.89	-3.304	-0.122	-1.599	-1.527	0.15	0.068	-1.544	-1.545	-1.099	0.251	-0.695	-3.122
441	TCGA-AR-A24N-01A-11R-A169-07	BRCA	26.3528366734167	High	3.494	0.868	-2.7	-1.591	-0.118	-1.089	-0.996	1.116	-1.038	-0.071	-0.802	-3.18	-0.685	-1.328	-1.119	-0.104	0.972	-1.24	-2.306	-1.522	-1.073	-0.66	-1.328
442	TCGA-AR-A24O-01A-11R-A169-07	BRCA	3.65914228743172	Low	4.255	1.223	-4.288	1.811	1.756	0.317	0.352	0.974	-0.234	1.951	0.68	-2.067	1.423	-1.288	-0.865	0.638	-1.27	-1.237	-0.704	-1.295	0.477	-0.514	-0.416
443	TCGA-AR-A24P-01A-11R-A169-07	BRCA	10.6210481125835	High	4.086	0.962	-2.793	-1.46	0.617	-1.091	-1.485	0.597	-0.466	0.031	0.061	-1.597	-0.907	-1.157	-0.899	0.308	0.561	-0.94	-1.767	-1.465	0.13	-1.315	-1.899
444	TCGA-AR-A24Q-01A-12R-A169-07	BRCA	6.65513136742453	Low	4.004	3.345	-1.844	1.176	1.878	1.293	1.216	-0.797	-0.765	1.089	0.471	-3.092	2.038	-1.28	-0.931	0.215	-1.012	-0.327	-1.484	-1.322	0.141	-0.69	1.418
445	TCGA-AR-A24R-01A-11R-A169-07	BRCA	22.8643841684175	High	4.327	0.409	-3.245	0.873	0.981	1.05	1.658	-0.224	-1.151	0.565	0.049	-2.892	1.489	-1.587	-1.402	-0.429	1.337	-0.817	-0.963	-1.404	1.273	-0.934	1.676
446	TCGA-AR-A24S-01A-11R-A169-07	BRCA	15.1672355471243	High	4.567	1.171	-1.486	0.687	0.741	0.632	1.078	0.272	-0.122	1.624	-0.067	-2.549	1.034	-0.24	0.013	0.554	-1.224	-0.826	-1.782	-0.851	0.024	-0.771	-0.294
447	TCGA-AR-A24T-01A-11R-A169-07	BRCA	20.4133380265724	High	4.055	0.24	-3.78	-0.984	-0.438	-1.227	-1.032	-0.668	-1.034	-0.109	-0.841	-2.938	-0.786	-1.562	-1.046	0.279	0.36	-1.467	-1.958	-1.107	1.083	0.403	-1.867
448	TCGA-AR-A24U-01A-11R-A169-07	BRCA	7.84692747502212	Low	3.957	1.154	1.784	1.951	1.238	2	1.879	0.764	-0.962	1.809	-0.238	-1.121	1.862	-0.432	-0.327	1.658	0.301	-0.338	-0.402	-1.352	0.71	0.962	0.639
449	TCGA-AR-A24V-01A-21R-A169-07	BRCA	13.3036016885566	High	4.589	0.539	-4.247	-1.095	-1.42	-0.436	-0.077	0.567	-0.728	0.797	-0.284	-2.009	-0.215	0.367	-1.064	0.165	-0.97	-1.643	-2.433	-1.269	0.558	-1.277	-0.463
450	TCGA-AR-A24W-01A-11R-A169-07	BRCA	9.09663730005598	Low	3.67	2.706	-3.361	-0.945	1.207	0.336	-1.494	-0.432	-0.821	0.751	1.358	-0.625	0.967	-1.826	-1.412	0.043	-0.373	-0.896	-0.344	-0.87	-0.218	0.688	-0.444
451	TCGA-AR-A24X-01A-11R-A169-07	BRCA	11.7206008939599	High	4.129	3.5	-2.034	1.31	0.648	-0.912	-0.567	0.224	-0.765	1.853	-0.898	-2.312	0.72	-1.464	-1.67	1.54	0.695	-1.195	-2.341	-1.565	0.301	-1.505	-1.754
452	TCGA-AR-A24Z-01A-11R-A169-07	BRCA	16.9185591491621	High	4.6	3.75	-4.71	-1.461	1.158	1.015	-1.299	-0.323	-1.01	0.128	-0.646	-3.131	1.031	-1.74	-1.675	-0.58	-0.143	-1.152	-0.157	-0.786	-0.344	-1.391	0.011
453	TCGA-AR-A250-01A-31R-A169-07	BRCA	9.68158128046371	Low	4.057	0.878	-3.814	-0.536	-1.002	0.914	1.97	-0.938	-0.532	1.186	-0.3	-3.481	1.992	-1.315	-0.9	0.269	1.158	-1.013	-1.879	-1.387	0.994	1.054	0.72
454	TCGA-AR-A251-01A-12R-A169-07	BRCA	4.2767597391482	Low	4.881	1.46	-3.164	-0.649	0.421	0.167	0.104	-0.784	0.129	1.456	0.095	-0.807	0.551	-0.612	-0.157	-0.116	0.681	-1.516	-2.171	-1.176	-1.298	0.538	-1.67
455	TCGA-AR-A252-01A-11R-A169-07	BRCA	10.0726124057034	Low	3.771	1.739	-0.424	3.62	1.541	2.225	2.822	2.467	0.104	2.822	0.337	-2.145	3.709	-0.27	-0.52	0.756	-0.042	0.831	0.768	-0.953	1.191	0.677	0.096
456	TCGA-AR-A254-01A-21R-A169-07	BRCA	4.10196484174439	Low	4.371	1.494	0.43	2.387	1.616	1.823	1.755	0.911	-0.418	2.276	1.509	-0.974	2.926	-0.746	-0.982	0.222	-0.125	-0.627	-1.554	-0.925	0.601	-1.303	1.378
457	TCGA-AR-A255-01A-11R-A169-07	BRCA	18.7081706121688	High	4.217	1.197	-4.949	0.455	0.728	0.931	1.615	-0.126	-0.797	0.914	-0.038	-3.128	1.397	-1.173	-1.26	-0.122	0.863	-0.973	-0.35	-1.231	1.113	-0.796	0.572
458	TCGA-AR-A256-01A-11R-A169-07	BRCA	5.52285746402314	Low	3.561	1.027	-3.536	-0.837	1.71	0.558	-0.758	1.115	0.564	0.765	0.863	0.539	0.602	-0.868	-0.399	0.088	0.858	0.409	0.542	-0.011	-0.591	-0.771	-1.047
459	TCGA-AR-A2LE-01A-11R-A180-07	BRCA	2.08686596990527	Low	3.415	2.716	-2.963	-1.42	-0.518	0.951	-1.179	-1.102	-0.567	-0.558	-1.194	-3.5	-1.14	-2.015	-2.785	-0.228	-1.235	-0.684	0.469	-1.478	0.768	-0.843	-1.933
460	TCGA-AR-A2LH-01A-31R-A18M-07	BRCA	2.53602164292144	Low	4.47	1.324	0.949	2.977	2.673	2.447	1.581	1.443	-1.134	1.503	1.372	-1.237	2.423	-1.173	-0.98	1.609	-0.431	0.403	0.738	-1.249	0.263	-1.369	-1.546
461	TCGA-AR-A2LJ-01A-12R-A19W-07	BRCA	4.07297168786811	Low	3.788	1.062	1.126	2.954	2.273	0.976	0.614	2.05	-0.172	2.343	0.751	-2.066	2.215	-0.236	0.262	0.446	-0.759	1.246	0.348	-1.225	2.396	-0.107	0.639
462	TCGA-AR-A2LK-01A-11R-A180-07	BRCA	44.517387478797	High	4.24	3.252	-4.337	-0.642	0.946	0.691	-1.46	0.548	-0.529	0.239	-0.858	-2.915	-1.286	-1.545	-1.327	-0.054	-0.738	-1.533	-2.236	-0.983	0.897	0.733	-1.5
463	TCGA-AR-A2LL-01A-11R-A180-07	BRCA	17.441519296227	High	3.593	3.145	-4.044	0.995	-0.48	-0.046	0.186	-1.32	-0.786	-0.071	1.3	-2.691	0.725	-1.229	-0.652	-0.203	-0.041	0.137	-0.99	-1.247	2.027	-0.532	-1.567
464	TCGA-AR-A2LM-01A-11R-A180-07	BRCA	10.7055190997817	High	3.945	3.262	-3.875	-0.416	0.828	-1.005	-0.967	-0.924	-0.026	0.065	-0.787	-2.753	-0.659	-1.597	-1.191	0.632	0.528	-0.75	-1.92	-1.513	0.624	0.46	-2.382
465	TCGA-AR-A2LN-01A-21R-A18M-07	BRCA	8.06150444520827	Low	3.852	0.44	-3.345	1.262	2.156	-0.94	0.734	0.997	0.086	2.341	1.206	-0.956	0.416	-1.583	-1.087	0.805	0.687	-0.928	0.229	-1.113	0.999	-1.555	-0.708
466	TCGA-AR-A2LO-01A-31R-A18M-07	BRCA	6.07353358575092	Low	4.127	1.414	-1.879	3.298	2.491	1.345	1.329	1.713	-0.421	1.922	1.218	-2.193	2.459	-1.438	-1.067	0.515	-0.237	0.047	0.578	-1.262	1.586	-0.97	0.332
467	TCGA-AR-A2LQ-01A-22R-A18M-07	BRCA	7.45917097752535	Low	3.684	2.849	-3.59	0.34	2.057	-1.395	0.008	-0.349	-0.561	1.001	0.618	-0.75	-0.645	-1.991	-1.176	0.356	0.285	-0.682	0.062	-1.406	1.313	0.903	-0.77
468	TCGA-AR-A2LR-01A-12R-A18M-07	BRCA	17.8724113274362	High	3.867	2.051	-3.108	1.149	0.563	0.915	0.852	0.449	-1.618	0.085	0.287	-2.416	-1.198	-1.608	-1.287	-0.236	0.569	-0.768	-2.331	-0.535	-1.108	-0.427	-2.075
469	TCGA-AR-A5QM-01A-11R-A27Q-07	BRCA	6.03800193078884	Low	4.344	0.254	-4.17	1.18	0.989	-0.01	-0.081	1.535	-0.811	2.285	0.343	-2.943	1.413	-1.413	-1.08	0.176	0.152	-0.109	0.874	-1.664	1.819	0.197	-0.368
470	TCGA-AR-A5QN-01A-12R-A28M-07	BRCA	8.06722654695827	Low	3.807	2.706	-4.657	0.331	1.752	-0.133	-0.982	0.286	0.915	0.813	-0.034	-3.637	-0.136	-1.446	-1.257	0.902	0.236	-1.052	-1.229	-1.696	0.497	-1.477	-2.288
471	TCGA-AR-A5QP-01A-11R-A28M-07	BRCA	4.78608533746417	Low	3.643	2.687	-3.906	1.303	2.039	-0.781	0.711	1.369	-0.676	1.492	1.035	-0.997	0.56	-1.377	-0.952	0.102	0.257	-0.817	-0.118	-0.718	1.576	-1.407	0.685
472	TCGA-AR-A5QQ-01A-11R-A28M-07	BRCA	7.52828314905477	Low	4.214	1.821	-0.68	3.824	1.923	2.138	2.018	2.441	-1.479	3.024	0.381	1.152	3.633	0.326	0.735	0.806	0.924	-0.472	-1.372	0.056	0.423	1.769	-0.579
473	TCGA-B6-A0I1-01A-11R-A21T-07	BRCA	2.04233672693557	Low	3.418	1.866	-2.98	-0.127	-0.328	-1.182	1.026	-0.383	-0.972	-0.595	0.316	-2.873	-1.003	-1.387	-0.599	-1.428	1.026	-1.109	-1.418	-1.459	-0.048	-0.35	-2.613
474	TCGA-B6-A0I2-01A-11R-A034-07	BRCA	1.16559791913138	Low	4.031	1.825	-1.355	4.229	2.688	2.959	2.614	2.502	0.276	3.603	0.737	0.276	4.002	-1.36	-0.886	-0.33	1.421	-0.521	-1.814	-0.334	-0.843	0.759	1.022
475	TCGA-B6-A0I5-01A-11R-A034-07	BRCA	2.14513196207303	Low	3.607	3.349	-2.017	1.702	1.466	-0.309	1.185	-0.026	-0.736	1.132	0.287	-0.588	-0.601	-0.684	-0.989	1.314	1.333	0.826	-0.687	-1.489	0.516	-0.247	0.351
476	TCGA-B6-A0I6-01A-11R-A034-07	BRCA	4.23763579936974	Low	3.493	2.729	-2.742	1.139	-0.183	-0.589	-1.255	-1.418	0.735	-0.304	-0.905	-2.055	-0.804	-1.948	-1.49	0.839	0.057	-2.012	-3.152	-1.346	-0.564	-0.974	-2.075
477	TCGA-B6-A0I8-01A-11R-A034-07	BRCA	17.7559560782292	High	3.078	1.88	-2.38	-1.139	-1.189	-0.781	-0.454	-0.277	-1.762	0.266	0.005	-5.711	-1.084	-1.897	-1.321	-0.527	-0.325	-0.578	-1.26	-1.652	0.012	1.454	-1.545
478	TCGA-B6-A0I9-01A-11R-A034-07	BRCA	23.2530132915968	High	3.773	2.711	-2.528	0.192	0.105	0.233	1.146	-0.652	-0.399	0.536	-0.589	-2.481	1.36	-1.44	-1.381	-0.35	0.72	0.532	-0.534	-1.313	0.079	-0.638	0.932
479	TCGA-B6-A0IA-01A-11R-A034-07	BRCA	5.28963803831674	Low	3.917	2.433	-2.475	0.399	0.936	-1.176	-1.277	-0.149	-0.396	-0.307	0.925	-1.949	-1.035	-0.562	-0.587	-0.875	1.042	0.91	-0.088	-0.363	-0.389	4.293	-1.723
480	TCGA-B6-A0IB-01A-11R-A034-07	BRCA	23.444197269479	High	3.685	1.794	-2.47	-0.193	-0.867	-1.132	-0.465	0.044	-1.371	0.898	0.384	-4.161	-0.663	-1.379	-1.259	-0.548	0.355	-1.45	-2.953	-1.788	0.582	3.16	0.048
481	TCGA-B6-A0IC-01A-11R-A034-07	BRCA	18.9296992232369	High	3.189	3.271	-2.976	-2.106	1.098	-0.483	-0.693	-0.353	-0.332	-0.482	0.512	-3.117	-0.602	-2.569	-1.602	-0.867	-0.288	-1.51	-2.152	-1.097	-0.266	3.448	-1.176
482	TCGA-B6-A0IE-01A-11R-A034-07	BRCA	4.13778959338361	Low	3.703	1.951	-1.655	-0.423	0.689	0.406	0.417	-1.2	-0.814	-0.857	-0.732	-3.289	1.148	-1.077	-0.946	-0.111	0.823	-1.087	-1.462	-1.262	0.116	-1.064	-1.855
483	TCGA-B6-A0IG-01A-11R-A034-07	BRCA	8.42407485404685	Low	4.322	1.951	-3.78	0.883	0.781	-0.357	0.369	-0.245	1.078	-0.338	-0.664	-2.731	0.51	-1.693	-1.067	0.486	-1.35	-0.971	0.1	-1.398	-0.066	-0.58	-0.494
484	TCGA-B6-A0IH-01A-11R-A115-07	BRCA	10.5683766088187	High	3.975	3.418	-2.806	2.33	2.6	0.979	0.9	0.646	-1.018	1.232	0.808	-3.441	1.861	-1.897	-1.13	0.092	-1.191	-0.46	-0.23	-1.445	1.437	-1.747	0.541
485	TCGA-B6-A0IJ-01A-11R-A034-07	BRCA	3.66431967884992	Low	4.245	2.207	-1.131	3.075	2.975	3.048	2.405	0.735	1.19	2.789	0.922	1.069	3.887	-0.913	-0.581	0.879	0.725	-0.37	-1.3	1.145	0.568	-0.085	1.571
486	TCGA-B6-A0IK-01A-12R-A056-07	BRCA	6.23684635484264	Low	3.926	2.994	-2.074	1.552	2.122	0.488	0.07	-0.28	-0.252	-0.012	0.222	-2.063	0.879	-1.754	-1.121	-0.142	-0.92	0.678	0.342	-1.69	0.373	0.414	-1.58
487	TCGA-B6-A0IM-01A-11R-A034-07	BRCA	20.5677827003253	High	3.947	2.565	-4.087	-0.666	1.077	-0.306	0.329	0.611	-0.507	0.049	-1.087	-2.8	0.573	-1.276	-1.184	-0.518	-1.23	-1.142	-2.284	-1.371	-0.311	-0.275	-1.485
488	TCGA-B6-A0IN-01A-11R-A034-07	BRCA	10.0232548330553	Low	4.151	0.654	-2.181	3.25	1.003	-0.442	0.047	2.001	0.008	2.806	-0.158	-2.57	1.827	-0.52	-0.152	0.503	1.109	0.32	0.225	-1.678	1.037	1.477	1.092
489	TCGA-B6-A0IO-01A-11R-A034-07	BRCA	23.2064517562335	High	4.129	2.771	-3.13	-0.324	-0.632	-0.286	0.936	-1.194	-0.734	0.345	-0.71	-3.825	0.772	-1.587	-1.382	-0.831	0.923	-0.242	-1.141	-1.545	1.392	1.09	-0.839
490	TCGA-B6-A0IP-01A-11R-A034-07	BRCA	11.0839572739158	High	3.718	2.726	-2.995	1.234	1.581	-0.585	-0.836	-0.547	0.015	0.154	-0.307	-3.144	-0.4	-1.505	-1.2	0.497	0.814	-0.437	-1.144	-1.48	-0.256	-0.892	-2.238
491	TCGA-B6-A0IQ-01A-11R-A034-07	BRCA	1.38364367920099	Low	3.814	3.061	-2.289	1.408	1.85	0.721	0.49	-1.085	0.948	0.584	0.042	-0.442	1.311	-1.041	-0.497	0.93	0.072	-0.03	-1.704	-1.057	-1.541	-0.451	0.251
492	TCGA-B6-A0RE-01A-11R-A056-07	BRCA	7.76599380207891	Low	3.897	3.695	-3.31	-1.198	1.088	0.218	-1.084	1.205	0.194	-0.51	0.585	-0.788	-0.107	-1.407	-0.756	0.185	0.829	-1.219	-0.394	-0.364	-0.543	-0.7	0.442
493	TCGA-B6-A0RG-01A-11R-A056-07	BRCA	22.8304408145605	High	4.12	2.788	-2.982	0.314	-1.231	-1.248	-0.687	0.829	0.06	-0.466	-0.584	-1.117	-0.93	-0.897	-0.268	-0.001	0.443	-0.904	-1.699	-1.529	0.126	-0.554	-0.464
494	TCGA-B6-A0RH-01A-21R-A115-07	BRCA	9.98828839539611	Low	4.424	2.792	-2.656	-0.563	-0.667	0.413	1.048	-0.976	-0.625	1.294	1.154	-3.749	1.62	0.984	-0.319	-0.565	-0.774	-1.109	-2.21	-1.502	-0.213	-0.923	1.219
495	TCGA-B6-A0RI-01A-11R-A056-07	BRCA	16.2762026382619	High	4.306	3.217	-3.144	-1.253	1.131	0.141	0.313	0.295	-0.367	0.316	-1.375	-1.911	0.588	-1.117	-0.912	0.28	-0.782	-1.384	-1.993	-1.346	0.027	-0.166	-0.457
496	TCGA-B6-A0RL-01A-11R-A084-07	BRCA	20.5551170702908	High	2.579	1.677	-2.679	-2.091	1.123	-2.409	-1.807	-0.992	-0.904	-1.089	0.297	-4.633	-2.13	-3.125	-1.834	1.135	0.675	-0.699	-1.909	-1.042	0.788	-0.99	-1.983
497	TCGA-B6-A0RM-01A-11R-A084-07	BRCA	31.3734366325159	High	3.566	1.979	-2.719	-0.136	1.09	-0.455	0.314	0.786	-0.822	-0.87	0.778	-4.719	0.114	-1.284	-1.452	-0.765	-0.229	-1.006	-2.314	-1.672	0.86	1.641	-0.406
498	TCGA-B6-A0RN-01A-12R-A084-07	BRCA	10.9041639210155	High	3.91	2.798	-2.475	-1.299	0.499	-0.744	-0.567	1.136	-1.454	-1.284	0.042	-3.75	-0.116	-1.278	-0.833	-0.153	1.238	-1.074	-2.434	-1.443	1.305	-1.527	-0.73
499	TCGA-B6-A0RO-01A-22R-A084-07	BRCA	21.2830906485693	High	3.761	3.538	-3.3	0.161	0.631	0.975	0.38	0.537	-1.007	-0.408	-1.154	-3.6	1.057	-2.179	-1.35	-1.009	-0.461	-0.74	-1.581	-1.305	1.425	2.139	-1.801
500	TCGA-B6-A0RP-01A-21R-A084-07	BRCA	13.6126337520805	High	3.945	1.62	-3	-0.812	-0.19	-0.863	-1.008	0.076	-0.67	2.509	-1.167	-3.782	0.394	-1.474	-1.095	0.324	0.301	-1.192	-2.39	-1.162	1.26	-0.905	1.109
501	TCGA-B6-A0RQ-01A-11R-A115-07	BRCA	8.38742902140027	Low	2.963	3.687	-3.836	0.991	1.516	0.638	-1.51	-0.31	-1.387	-1.173	-0.218	-2.089	0.137	-2.86	-1.548	-0.712	-1.324	-1.464	-0.451	-1.163	0.612	0.599	-2.81
502	TCGA-B6-A0RS-01A-11R-A084-07	BRCA	4.7241969258299	Low	3.805	0.114	-2.254	3.55	1.999	2.112	2.083	2.109	-0.195	2.954	1.544	-0.834	3.935	-1.094	-0.652	0.14	0.311	0.354	0.646	-0.861	1.11	-1.353	0.01
503	TCGA-B6-A0RT-01A-21R-A084-07	BRCA	1.9782892615193	Low	3.832	2.518	-0.019	4.741	2.121	3.597	3.912	3.481	0.571	3.209	0.182	-2.866	4.575	-0.871	-0.777	1.027	1.549	0.802	0.493	-1.074	0.811	2.524	0.308
504	TCGA-B6-A0RU-01A-11R-A084-07	BRCA	6.29404412987825	Low	3.548	2.929	-2.816	0.179	1.628	-0.264	-0.699	-0.814	-1.29	0.31	0.727	-1.592	0.036	-1.827	-1.106	0.316	0.301	-1.274	-0.717	-1.168	-1.006	1.315	0.1
505	TCGA-B6-A0RV-01A-11R-A084-07	BRCA	14.7500904815275	High	3.475	3.161	-2.444	1.219	1.839	0.114	-0.215	-0.016	0.081	0.666	0.198	0.036	0.295	-2.201	-1.529	0.269	1.457	-0.437	-0.452	-1.243	0.261	-0.78	0.636
506	TCGA-B6-A0WS-01A-11R-A115-07	BRCA	27.2738635632908	High	4.324	0.576	-1.249	2.166	0.914	0.82	1.794	1.034	-0.248	1.573	-0.91	-4.347	1.733	-0.926	-0.672	0.318	-0.201	0.271	-0.441	-1.35	1.82	0.439	1.813
507	TCGA-B6-A0WT-01A-11R-A109-07	BRCA	16.3270623590686	High	4.202	3.04	-2.763	0.15	-1.135	1.169	-0.823	0.128	-0.802	-0.974	0.802	-3.243	-1.175	-1.084	-1.112	0.06	0.345	-0.467	-0.877	-1.788	0.371	-0.369	-1.818
508	TCGA-B6-A0WV-01A-11R-A109-07	BRCA	24.706147254678	High	3.563	1.713	-2.06	-0.895	-1.41	-0.877	-0.479	0.017	-1.484	0.271	0.355	-3.525	-0.772	-1.743	-1.123	-1.118	-0.38	-1.038	-1.781	-1.822	-0.794	2.465	-0.426
509	TCGA-B6-A0WW-01A-11R-A109-07	BRCA	20.6872998061922	High	4.325	3.536	-3.139	-1.111	-1.132	0.064	1.172	-1.394	-0.686	0.101	-0.9	-3.728	0.603	-0.587	-0.634	-0.591	0.911	-1.174	-1.374	-1.432	0.61	-0.616	-2.088
510	TCGA-B6-A0WX-01A-11R-A109-07	BRCA	6.7680872802391	Low	3.566	3.809	-1.521	2.993	3.231	1.388	1.009	0.289	-0.862	0.839	0.712	-4.007	1.812	-1.078	-0.765	0.222	1.115	-0.677	-1.4	-1.331	2.175	-0.644	0.168
511	TCGA-B6-A0WY-01A-11R-A109-07	BRCA	19.752441371655	High	3.906	0.704	-3.96	1.387	1.844	0.767	0.875	-1.305	-0.909	0.75	0.213	-3.317	1.32	-1.573	-1.045	-1.223	0.75	-0.941	-1.609	-1.278	0.829	-0.636	-1.739
512	TCGA-B6-A0WZ-01A-11R-A109-07	BRCA	5.37130822208395	Low	3.483	2.467	-3.001	-0.926	1.107	-0.399	0.229	-0.497	-0.996	-0.689	0.858	-5.194	0.139	-1.149	-0.879	-0.142	1.016	-0.556	-0.601	-1.682	-0.177	1.487	0.161
513	TCGA-B6-A0X0-01A-21R-A115-07	BRCA	11.7225425677853	High	3.447	3.338	-3.01	-0.041	0.946	-1.281	0.497	0.71	0.154	-1.316	-1.325	-2.307	1.077	-1.7	-1.014	-0.456	0.935	-0.997	-2.307	-1.158	-0.95	-0.758	-0.146
514	TCGA-B6-A0X1-01A-11R-A109-07	BRCA	16.0018529449855	High	4.096	0.841	-1.181	0.893	0.891	1.582	1.254	0.483	-0.879	3.213	1.926	-1.963	2.824	-0.938	-0.505	-0.624	0.175	-1.111	-2.711	-0.388	-0.545	-0.572	-0.01
515	TCGA-B6-A0X4-01A-11R-A109-07	BRCA	9.06675141410291	Low	3.202	1.596	-2.964	-2.297	-1.325	-0.518	-0.614	-1.121	-0.453	-1.13	0.69	-2.715	-0.941	-1.689	-1.199	0.702	-0.013	-1.278	-1.772	-1.608	0.366	3.13	-0.619
516	TCGA-B6-A0X5-01A-21R-A109-07	BRCA	18.9191733492013	High	3.531	1.93	-3.817	-0.378	0.116	-1.679	-0.528	-1.025	-2.059	0.878	0.49	-3.26	-0.826	-1.489	-2.659	0.019	-0.048	-1.608	-2.2	-1.322	1.026	1.162	-0.511
517	TCGA-B6-A0X7-01A-11R-A10J-07	BRCA	7.21148766227544	Low	3.682	2.102	-3.108	-1.412	0.227	1.203	-1.304	0.644	-0.815	-0.776	-0.915	-3.02	-1.109	-1.731	-1.478	0.461	0.406	-1.372	-2.211	-1.788	1.155	1.35	-2.075
518	TCGA-B6-A1KC-01B-11R-A157-07	BRCA	12.5133256245942	High	3.151	0.482	-3.527	-0.766	0.964	-0.317	0.369	0.36	-1.148	0.071	-1.285	-3.933	0.8	-0.475	0.34	-0.937	0.069	-1.526	-2.869	-1.412	0.084	2.874	0.092
519	TCGA-B6-A1KF-01A-11R-A13Q-07	BRCA	2.62027508895724	Low	3.639	2.387	-1.784	-0.187	0.72	0.214	-1.849	-0.797	-1.243	0.931	-0.21	-2.528	-0.062	-1.25	-0.523	-0.269	0.923	-0.595	-0.177	-0.556	-1.554	-0.526	-3.201
520	TCGA-B6-A1KI-01A-11R-A14M-07	BRCA	12.2911949426175	High	4.097	2.758	-2.402	0.147	0.057	0.85	0.045	-0.442	-0.278	-1.433	-1.257	-3.979	0.282	-1.654	-1.105	0.145	0.716	0.004	-0.105	-1.548	-1.482	1.793	-1.961
521	TCGA-B6-A1KN-01A-11R-A13Q-07	BRCA	12.7472376058652	High	4.261	2.476	-4.13	0.712	0.256	-0.607	0.303	-0.017	-0.692	0.219	-0.454	-2.731	0.24	-1.228	-0.906	-0.01	-0.633	-1.034	0.508	-1.48	0.143	-1.341	-1.688
522	TCGA-B6-A2IU-01A-32R-A18M-07	BRCA	16.026107771186	High	3.582	3.188	-2.725	-1.373	0.691	0.428	0.166	0.774	-1.735	-1.281	1.087	-3.702	0.45	-2.136	-1.152	-0.442	0.509	-1.412	-1.985	-1.13	0.789	0.725	-1.923
523	TCGA-B6-A3ZX-01A-11R-A239-07	BRCA	10.8619536224738	High	3.955	1.756	0.418	4.274	2.525	1.759	1.581	2.343	-1.347	1.231	0.754	-2.786	2.192	-1.12	-0.2	1.524	1.726	1.221	0.536	-0.833	1.956	2.457	1.357
524	TCGA-B6-A400-01A-11R-A239-07	BRCA	12.4750172477556	High	3.516	0.054	-3.672	1.758	1.798	1.053	0.063	1.55	1.068	2.037	0.938	1.197	1.908	0.537	-1.552	0.465	0.933	1.159	-0.812	0.682	0.014	-0.766	0.265
525	TCGA-B6-A401-01A-11R-A239-07	BRCA	7.38608462183651	Low	4.004	2.607	-2.685	1.301	2.481	-0.367	-1.417	-1.164	-0.453	1.05	0.798	-2.184	-0.141	-1.02	-1.13	0.134	1.054	1.08	0.012	-1.047	1.13	-0.982	0.667
526	TCGA-B6-A402-01A-11R-A239-07	BRCA	0.821374961638239	Low	3.906	0.021	-3.008	-1.412	0.73	-0.018	-0.909	1.246	-0.971	0.89	0.982	-0.271	0.437	-1.478	-1.1	-0.048	0.922	0.434	0.74	-0.62	0.051	-0.775	-0.007
527	TCGA-B6-A408-01A-12R-A24H-07	BRCA	11.3843796188298	High	4.166	0.186	2.064	0.538	0.722	0.75	1.297	-0.419	-0.516	1.751	-0.135	-3.63	1.619	-0.692	-1.562	0.283	-0.547	-0.43	-1.015	-1.807	2.141	-0.599	0.144
528	TCGA-B6-A409-01A-11R-A24H-07	BRCA	4.84929898977704	Low	4.331	0.38	-3.264	1.164	1.892	0.944	0.847	0.598	0.358	1.825	0.577	-2.1	1.653	-0.633	-0.134	0.079	-1.272	-0.337	-0.944	-1.369	0.367	-0.168	0.626
529	TCGA-B6-A40B-01A-11R-A239-07	BRCA	11.5451220338826	High	3.736	2.076	-4.075	-1.41	-0.284	0.174	-0.418	-0.908	0.029	0.812	-0.582	-2.405	0.582	-0.388	-1.261	0.352	-1.48	0.125	0.185	-1.866	0.718	-0.632	-0.128
530	TCGA-B6-A40C-01A-11R-A239-07	BRCA	6.59711476623021	Low	3.766	3.615	-3.505	-0.872	0.932	-1.331	0.979	-0.837	-0.784	0.6	-0.978	-3.868	-0.899	-1.097	-0.867	-0.299	0.584	-1.442	-2.239	-1.557	0.275	-0.569	0.618
531	TCGA-BH-A0AU-01A-11R-A12P-07	BRCA	23.4434505238574	High	3.899	2.337	-3.005	0.521	-0.387	0.07	1.481	-0.433	-1.006	0.468	1.244	-3.587	1.199	-0.916	-0.695	-0.091	-1.268	-0.937	-1.588	-1.373	1.011	0.725	-0.71
532	TCGA-BH-A0AV-01A-31R-A115-07	BRCA	6.71236659124743	Low	3.7	1.284	-4.113	0.662	0.153	-1.174	0.406	0.84	0.447	0.671	0.531	0.303	-1.213	-0.123	0.111	0.831	0.151	-1.738	-1.596	-0.51	-0.405	-0.644	-0.203
533	TCGA-BH-A0AW-01A-11R-A056-07	BRCA	5.83744138057808	Low	3.875	1.293	-1.127	3.635	1.678	2.132	2.665	2.083	-0.106	2.1	-0.166	-1.333	3.163	-0.521	-0.956	0.66	0.945	1.029	0.152	-1.448	1.772	0.292	-0.305
534	TCGA-BH-A0AY-01A-21R-A00Z-07	BRCA	9.65209697392024	Low	4.059	2.863	-3.276	0.709	0.827	0.128	0.527	0.374	-0.301	1.654	-0.35	-4.203	1.022	0.817	-0.036	0.588	1.318	-0.247	-0.895	-1.475	1.538	-0.758	0.192
535	TCGA-BH-A0AZ-01A-21R-A12P-07	BRCA	10.2800268263337	High	4.134	0.878	-2.254	-0.004	0.227	-0.097	0.374	-0.676	-0.589	1.199	-0.215	-4.394	1.04	0.044	-0.33	0.246	0.803	-1.085	-0.889	-1.458	1.701	-0.044	0.086
536	TCGA-BH-A0B0-01A-21R-A115-07	BRCA	12.31670277095	High	4.119	3.823	-3.179	1.942	1.306	1.163	1.681	0.463	0.144	1.308	-0.722	-4.065	1.82	-1.304	-0.707	0.412	0.126	-1.418	0.459	-1.383	1.378	-0.753	1.296
537	TCGA-BH-A0B1-01A-12R-A056-07	BRCA	23.9909360463457	High	4.229	2.883	-3.366	0.595	0.704	1.098	-1.397	-0.551	-0.762	-0.146	-0.955	-1.68	-0.934	-1.444	-0.776	-0.193	0.068	-1.299	-1.816	-1.382	1.158	-0.832	0.64
538	TCGA-BH-A0B2-01A-11R-A10J-07	BRCA	11.4863870942703	High	4.487	1.615	0.181	2.081	1.424	1.74	1.869	0.732	0.292	1.465	-0.343	-3.501	2.319	-0.555	-0.802	0.878	0.884	-1.112	-1.732	-1.285	2.214	-1.692	0.994
539	TCGA-BH-A0B3-01A-11R-A056-07	BRCA	6.85137420133778	Low	4.705	1.234	0.709	2.633	1.384	1.92	2.128	1.666	-0.048	2.994	1.437	-0.256	3.2	-0.602	-0.192	-0.154	-0.017	-0.966	-2.787	-0.951	-0.186	1.347	1.095
540	TCGA-BH-A0B4-01A-11R-A00Z-07	BRCA	12.4176947769872	High	3.665	2.605	-4.784	1.542	1.359	0.325	0.862	0.318	-1.119	0.538	-0.462	-3.425	1.113	-0.649	-0.175	-0.218	-1.103	-0.133	-0.565	-1.695	1.154	-0.822	0.325
541	TCGA-BH-A0B5-01A-11R-A12P-07	BRCA	18.7323085503292	High	3.825	3.016	-3.642	0.57	0.581	0.102	0.703	0.329	-0.55	1.67	-1.068	-3.082	1.566	-1.228	-0.56	-0.067	0.247	-0.211	-1.228	-1.55	0.212	-1.34	-1.644
542	TCGA-BH-A0B6-01A-11R-A19W-07	BRCA	13.2659251374489	High	4.673	1.429	-0.901	4.164	1.781	2.76	3.545	2.8	0.369	2.615	0.019	-2.955	4	-0.221	-1.176	0.777	1.168	0.009	-0.841	-1.256	1.297	0.027	0.752
543	TCGA-BH-A0B7-01A-12R-A115-07	BRCA	9.65752800924214	Low	4.131	1.527	-1.929	3.892	2.152	1.371	1.401	2.559	0.085	2.59	0.655	-3.443	3.183	-0.966	-0.734	0.736	0.068	-0.365	-0.493	-1.031	1.201	-0.887	1.387
544	TCGA-BH-A0B8-01A-21R-A056-07	BRCA	27.3581536403054	High	3.961	2.282	-2.209	0.874	-0.744	1.158	-1.363	-0.959	-0.804	0.691	-1.052	-1.615	-0.949	-1.041	-0.693	-0.766	-0.75	-1.102	-2.678	-1.448	1.303	-0.239	-1.1
545	TCGA-BH-A0B9-01A-11R-A056-07	BRCA	7.83503542438122	Low	3.637	0.93	1.486	3.558	3.092	2.889	2.156	1.613	1.214	2.711	1.077	-1.371	3.331	-1.253	-1.015	0.302	0.443	1.112	1.099	-0.257	-0.291	2.36	-0.728
546	TCGA-BH-A0BA-01A-11R-A056-07	BRCA	8.61284125639863	Low	3.953	2.917	-2.366	1.472	1.563	-0.573	-0.76	0.374	-0.855	0.574	0.006	-3.125	0.306	-1.726	-1.083	0.276	-1.493	-0.785	-0.558	-1.319	-0.143	-1.062	-2.252
547	TCGA-BH-A0BC-01A-22R-A084-07	BRCA	14.4150461747251	High	4.393	0.978	0.009	1.865	2.352	1.334	1.327	0.492	-0.979	1.655	0.253	-3.387	1.893	-0.627	-0.143	-0.116	-1.403	-0.108	-0.524	-1.146	1.287	0.718	0.495
548	TCGA-BH-A0BD-01A-11R-A034-07	BRCA	11.3138790780114	High	4.38	1.335	-2.889	1.072	1.391	1.34	1.64	0.389	-0.241	1.977	-0.359	-3.029	2.184	-1.268	-1.005	0.331	1.389	0.548	-1.024	-1.442	-0.026	-0.944	0.549
549	TCGA-BH-A0BF-01A-21R-A12P-07	BRCA	12.059651773698	High	3.814	1.661	-1.286	3.684	1.863	2.652	3.028	2.104	-0.388	3.338	0.805	-3.838	4.027	0.195	-0.812	0.488	0.75	-0.038	-0.547	-1.514	1.221	1.419	-1.515
550	TCGA-BH-A0BG-01A-11R-A115-07	BRCA	12.1001751788764	High	3.927	2.252	0.454	3.377	3.098	3.092	2.791	1.389	-0.036	3.163	1.254	-2.926	4.182	-1.481	-1.013	0.005	0.235	0.328	0.241	-0.399	1.693	1.996	-1.16
551	TCGA-BH-A0BJ-01A-11R-A056-07	BRCA	12.2258058017344	High	4.126	0.698	-2.567	0.368	1.668	-0.435	-0.872	-0.028	-0.918	1.203	-0.174	-3.688	-0.12	-0.937	-0.973	0.104	0.253	-0.796	-1.592	-1.074	0.613	-1.105	-1.87
552	TCGA-BH-A0BL-01A-11R-A115-07	BRCA	14.5268586513766	High	4.249	0.908	-2.243	2.96	2.627	2.858	2.655	0.743	0.423	2.604	1.346	-1.943	3.687	-0.458	-0.712	0.772	0.393	-0.77	-1.63	-1.235	-0.199	2.115	-1.157
553	TCGA-BH-A0BM-01A-11R-A056-07	BRCA	5.01939945311762	Low	3.742	3.299	-2.83	1.009	2.121	-1.454	0.282	-0.237	-1.529	1.277	0.536	-1.685	-0.143	-1.241	-0.954	0.051	-1.166	-0.836	-0.6	-0.675	1.256	0.775	0.791
554	TCGA-BH-A0BO-01A-23R-A12D-07	BRCA	5.86258195313763	Low	3.894	0.288	-3.598	-0.656	1.534	-1.336	-0.609	-0.817	0.175	1.22	0.87	-0.393	1.067	-0.035	-0.618	0.645	0.559	-0.331	-1.053	1.114	0.006	-2.17	-0.668
555	TCGA-BH-A0BP-01A-11R-A115-07	BRCA	11.8155001949906	High	4.077	1.949	-4.694	-0.64	1.184	-1.109	1.174	1.097	-1.484	1.069	1.014	-2.256	-0.245	-0.869	-1.199	-0.101	0.748	-0.858	-1.637	-1.128	1.55	-0.964	-2.624
556	TCGA-BH-A0BQ-01A-21R-A115-07	BRCA	5.5977292230438	Low	3.864	1.395	-2.389	1.612	2.288	1.398	1.051	0.427	-1.431	1.419	0.638	0.989	1.804	-0.298	-0.454	1.467	1.318	-0.948	0.784	-1.023	0.607	-1.113	0.642
557	TCGA-BH-A0BR-01A-21R-A115-07	BRCA	20.0444202084776	High	4.123	2.89	-2.627	0.42	0.374	0.028	0.248	0.006	0.027	1.51	-0.377	-2.887	0.666	-0.224	0.096	0.667	-1.444	0.217	-1.152	-1.544	0.058	-0.652	0.528
558	TCGA-BH-A0BT-01A-11R-A12P-07	BRCA	13.5514519416097	High	3.276	0.009	-1.476	1.494	0.943	1.042	1.969	-0.069	-0.804	1.254	-0.445	-3.306	1.856	-0.71	-1.491	0.155	0.371	-0.728	-1.734	-1.592	0.504	-0.399	1.666
559	TCGA-BH-A0BV-01A-11R-A00Z-07	BRCA	43.4662337728902	High	4.328	1.154	-3.194	-0.1	0.746	0.142	0.5	-0.013	-0.613	1.895	-1.213	-3.924	1.188	-1.247	-0.922	0.094	-0.597	-0.329	-1.077	-1.09	2.254	0.757	-2.099
560	TCGA-BH-A0BW-01A-11R-A115-07	BRCA	15.825979500075	High	4.114	2.587	0.711	2.483	1.838	4.203	2.985	0.912	-0.659	3.087	2.276	0.995	3.979	-2.037	-1.27	1.344	0.328	-0.609	-0.1	-0.753	-0.275	1.719	-0.711
561	TCGA-BH-A0BZ-01A-31R-A12P-07	BRCA	5.553543061503	Low	3.789	0.871	-1.091	2.339	0.898	2.384	2.935	0.939	-0.923	2.609	0.526	-4.014	3.692	-0.638	-0.418	0.04	0.323	-0.616	-1.395	-1.673	1.236	0.53	-0.659
562	TCGA-BH-A0C0-01A-21R-A056-07	BRCA	13.0188419982866	High	4.324	1.454	-1.475	3.567	1.12	2.631	3.087	2.524	0.264	3.185	0.358	-1.383	3.957	-0.649	-0.544	0.576	0.635	-0.146	-1.273	-1.23	0.918	0.951	-0.317
563	TCGA-BH-A0C1-01B-11R-A12D-07	BRCA	17.3014115143932	High	4.011	2.984	-1.94	1.566	1.878	1.805	1.886	0.238	0.138	0.149	0.056	-1.889	2.207	-1.291	-1.147	0.63	1.304	-0.073	-0.815	-1.785	0.189	-0.452	-1.822
564	TCGA-BH-A0C3-01A-21R-A12P-07	BRCA	7.09211940886467	Low	3.784	0.902	-2.232	1.534	1.27	0.634	1.163	1.134	-0.329	1.537	-0.151	-2.251	1.637	-0.777	-0.649	0.402	0.079	-0.129	-0.96	-1.413	0.045	1.395	-1.074
565	TCGA-BH-A0C7-01B-11R-A115-07	BRCA	18.5244611848623	High	3.974	2.911	-3.649	-0.977	0.022	-0.244	-0.092	-1.494	0.329	-0.412	1.046	-4.031	-0.172	-1.693	-0.87	-0.242	0.412	-0.431	0.171	-1.283	-0.435	0.315	-1.273
566	TCGA-BH-A0DD-01A-31R-A12P-07	BRCA	32.024594695822	High	4.097	1.744	-3.069	-1.537	0.903	-0.548	0.835	1.078	-0.851	0.374	-0.161	-3.111	0.377	-1.505	-1.436	-0.316	1.076	-0.964	-1.877	-1.526	-1.1	-0.589	-1.454
567	TCGA-BH-A0DE-01A-11R-A115-07	BRCA	8.96714860810287	Low	4.227	1.411	-5.091	1.122	1.653	0.546	0.46	0.392	-0.63	2.593	0.581	-2.149	1.782	-0.535	-0.832	0.193	0.749	-0.941	-1.098	-1.076	1.637	0.143	0.254
568	TCGA-BH-A0DG-01A-21R-A12P-07	BRCA	12.7312540800343	High	3.769	0.881	-3.933	1.963	1.735	0.283	0.555	0.657	-0.468	0.769	-0.163	-2.476	1.081	-1.083	-0.834	0.347	-0.696	-0.779	-0.886	-0.965	1.918	0.783	1.441
569	TCGA-BH-A0DH-01A-11R-A084-07	BRCA	2.21662976277072	Low	4.274	3.052	-2.677	1.045	-0.155	-0.317	-0.127	1.086	-0.888	0.684	-1.002	-4.685	-0.102	-1.435	-1.181	-0.319	-0.098	-0.623	0.443	-1.33	0.264	0.758	-0.217
570	TCGA-BH-A0DI-01A-21R-A12P-07	BRCA	9.32844380222678	Low	3.9	3.47	-3.817	2.349	2.169	0.501	0.396	1.174	-1.009	2.158	1.126	-3.565	1.982	-0.786	-0.724	0.418	-1.448	-0.328	-0.993	-1.31	0.528	-1.355	0.564
571	TCGA-BH-A0DK-01A-21R-A056-07	BRCA	12.2014060712857	High	4.852	0.918	-0.631	3.809	2.118	1.778	2.204	2.451	-0.306	3.197	0.633	-1.516	3.484	-0.575	-0.653	0.611	0.08	-0.679	-0.98	-1.221	1.234	0.793	0.681
572	TCGA-BH-A0DL-01A-11R-A115-07	BRCA	7.91724717430658	Low	4.301	2.753	-0.938	3.277	2.453	2.658	1.847	1.71	-0.851	3.48	0.799	-0.303	3.575	-0.593	-0.094	1.292	0.431	0.974	-0.067	1.133	0.897	2.5	-0.688
573	TCGA-BH-A0DO-01B-11R-A12D-07	BRCA	13.8480551798603	High	3.618	2.914	-3.125	-0.213	0.963	0.115	-0.627	-1.213	-0.573	0.402	0.117	-2.742	-1.202	-1.977	-1.157	0.169	-0.857	-1.532	-1.528	-1.14	1.011	0.334	-1.56
574	TCGA-BH-A0DP-01A-21R-A056-07	BRCA	13.8627993436988	High	4.09	0.973	-3.284	1.101	1.973	0.321	-0.347	-0.318	-0.329	1.411	0.017	-2.948	1.051	-1.075	-1.085	0.326	-0.705	-1.137	-1.553	-1.545	2.019	1.279	-2.35
575	TCGA-BH-A0DQ-01A-11R-A084-07	BRCA	16.8042199454314	High	4.596	2.683	-2.872	-0.509	0.818	-1.145	-1.015	-0.955	-1.326	0.37	-0.699	-3.688	-0.403	-1.174	-0.858	0.071	0.171	-0.899	0.059	-1.446	1.463	1.43	-0.224
576	TCGA-BH-A0DS-01A-11R-A056-07	BRCA	9.33408675649333	Low	3.971	0.543	-2.37	1.425	1.723	-0.003	-0.515	0.741	-0.418	2.396	0.769	-2.277	1.378	-0.839	-0.885	0.32	-1.191	-0.394	-1.934	-1.569	1.304	-1.291	0.697
577	TCGA-BH-A0DT-01A-21R-A12D-07	BRCA	12.6952889494856	High	3.906	0.757	-3.143	2	2.188	0.913	0.919	0.494	0.331	1.098	0.486	-1.106	1.317	-1.648	-1.178	0.732	-0.638	-0.123	-0.68	-1.304	0.168	-1.609	0.518
578	TCGA-BH-A0DV-01A-21R-A12P-07	BRCA	8.45192470600015	Low	3.816	1.332	-4.582	1.121	1.64	1.038	-0.311	1.05	-0.707	2.311	0.799	-2.549	-0.044	-1.029	-0.626	0.482	1.081	-1.194	-1.242	-1.102	0.885	-1.143	-0.155
579	TCGA-BH-A0DX-01A-11R-A115-07	BRCA	8.52244599251841	Low	3.676	3.384	-3.926	1.043	1.408	-0.502	-0.6	0.595	-0.293	1.645	-0.23	-2.718	0.631	-0.571	-0.264	0.408	0.755	0.794	-0.416	-1.115	1.778	0.834	0.816
580	TCGA-BH-A0DZ-01A-11R-A00Z-07	BRCA	8.23330958304466	Low	4.188	1.469	-3.067	0.846	0.012	1.397	2.133	0.561	0.156	1.451	-0.328	-0.729	2.44	-1.17	-0.726	0.609	0.943	-1.379	-1.929	-1.273	0.904	0.606	0.911
581	TCGA-BH-A0E0-01A-11R-A056-07	BRCA	7.03221442812207	Low	3.837	0.803	-1.012	-0.507	0.196	-0.205	-0.08	-1.267	-0.293	-0.758	-1.507	-3.961	0.66	-0.268	-0.647	-1.118	-1.357	0.042	1.112	-0.915	0.023	-1.004	0.607
582	TCGA-BH-A0E1-01A-11R-A056-07	BRCA	5.00834252885625	Low	3.701	2.321	-2.914	0.268	0.75	-0.034	-1.414	0.025	-0.925	-1.09	-0.737	-2.721	-0.694	-0.893	-0.617	-0.866	0.774	-1.397	-2.022	-0.75	-0.202	2.743	-1.747
583	TCGA-BH-A0E2-01A-11R-A056-07	BRCA	12.6299565363893	High	4.334	3.491	-2.375	0.233	-0.566	0.134	0.714	-0.714	0.359	1.167	0.136	-0.833	0.975	-0.622	-0.615	0.268	-0.372	-1.227	-2.236	-0.861	0.202	1.203	-1.791
584	TCGA-BH-A0E6-01A-11R-A034-07	BRCA	2.18080860054002	Low	3.741	2.774	-0.49	2.632	2.069	0.578	0.227	1.187	0.549	1.705	0.388	-3.307	1.548	0.786	0.174	0.637	1.186	-0.736	-2.012	-1.399	-0.352	-0.6	1.574
585	TCGA-BH-A0E7-01A-11R-A034-07	BRCA	17.4295799194591	High	3.807	2.025	-2.084	-3.027	0.915	-0.749	-0.532	-1.871	-0.891	0.869	0.159	-4.926	-1.263	-1.45	-0.593	-0.602	-0.855	-1.528	-2.369	-1.499	-0.556	0.755	-2.473
586	TCGA-BH-A0E9-01B-11R-A115-07	BRCA	16.9717517581598	High	3.456	2.661	-4.429	0.67	2.165	-1.265	0.573	-0.007	1.158	0.234	0.237	-3.348	-0.617	-2.417	-1.306	1.301	0.157	-0.935	-0.933	-1.399	1.259	0.748	-2.376
587	TCGA-BH-A0EA-01A-11R-A115-07	BRCA	18.9882247040435	High	3.525	4.108	-3.696	0.588	2.089	0.709	-0.736	0.019	-0.085	1.987	0.625	-2.193	-0.446	-1.63	-0.825	0.717	0.986	-0.118	-1.716	-1.473	1.338	1.323	-1.886
588	TCGA-BH-A0EB-01A-11R-A034-07	BRCA	9.03834798634382	Low	4.449	1.885	-2.994	0.022	0.243	0.946	1.216	-0.765	-0.077	1.994	-0.493	-4.136	1.468	-0.692	-0.786	0.348	-1.133	-0.236	-0.511	-1.29	1.445	-0.668	0.11
589	TCGA-BH-A0EE-01A-11R-A034-07	BRCA	1.24273488446733	Low	4.087	0.33	-3.307	0.858	1.03	2.297	1.526	-0.868	-0.03	0.496	0.287	-0.308	1.991	-1.169	-0.67	0.92	-0.076	0.213	-0.211	-0.552	-1.416	-1.439	1.21
590	TCGA-BH-A0EI-01A-11R-A115-07	BRCA	13.0131595585621	High	3.592	2.452	-3.022	-1.293	-0.555	-0.721	-1.353	-1.106	-0.853	0.557	-1.374	-3.79	-0.58	-1.666	-1.088	-0.07	0.28	-1.694	-2.583	-1.571	0.966	3.189	-2.448
591	TCGA-BH-A0GY-01A-11R-A056-07	BRCA	18.543980867748	High	4.181	2.236	-3.889	1.446	1.2	0.506	0.617	0.64	1.111	1.364	0.701	-0.788	1.196	-0.223	-0.235	0.775	-1.079	-0.852	-1.51	-1.194	0.339	-1.199	0.503
592	TCGA-BH-A0GZ-01A-11R-A056-07	BRCA	15.4149028208069	High	4.075	2.327	-1.766	1.047	-0.842	0.898	0.834	1.08	0.395	0.193	-0.871	-2.06	-1.207	-1.273	-1.138	0.562	0.829	-0.99	0.118	-1.788	1.857	-0.406	-0.37
593	TCGA-BH-A0H0-01A-11R-A056-07	BRCA	0.768207601256176	Low	4.226	1.743	-1.814	1.035	1.028	1.105	-0.508	0.874	-1.777	0.312	-1.326	-3.876	-0.637	-1.448	-0.987	-0.555	0.371	-0.773	-1.59	-1.793	-0.572	1.084	0.222
594	TCGA-BH-A0H3-01A-11R-A12P-07	BRCA	7.20163828528953	Low	3.561	1.077	-2.709	1.002	1.496	-0.349	-0.621	0.654	0.143	1.477	0.178	-1.703	0.388	-1.211	-0.999	0.526	0.146	-0.682	-1.01	-1.377	-0.005	-1.611	-0.025
595	TCGA-BH-A0H5-01A-21R-A115-07	BRCA	5.78089474178391	Low	4.088	1.702	-0.665	4.704	2.165	3.129	3.373	3.228	0.789	2.986	0.261	-1.842	4.434	-0.5	-0.883	1.223	1.099	0.046	0.585	-1.012	2.012	0.442	-0.186
596	TCGA-BH-A0H6-01A-21R-A056-07	BRCA	15.6163159217272	High	3.833	2.085	-1.708	-0.958	-0.558	0.015	-0.338	-0.395	-1.759	-0.417	-0.532	-3.497	0.202	-1.254	-1.236	-0.261	0.094	-1.442	-2.186	-1.681	0.816	-1.459	-2.311
597	TCGA-BH-A0H7-01A-13R-A056-07	BRCA	12.1430399335022	High	4.107	2.645	-2.945	-0.466	0.523	-1.186	-0.607	-1.516	-1.01	-0.499	1.263	-3.358	-0.398	-1.332	-1.403	-0.256	0.997	-0.778	-0.936	-1.431	0.093	-0.314	-2.006
598	TCGA-BH-A0H9-01A-11R-A056-07	BRCA	21.0795208894709	High	3.618	2.408	-3.616	-1.303	-0.104	0.052	0.247	-1.287	-0.197	-0.865	0.918	-3.048	0.917	-1.932	-1.412	0.219	0.283	-1.147	-1.998	-1.004	0.914	1.022	0.246
599	TCGA-BH-A0HA-01A-11R-A12P-07	BRCA	7.3021352725627	Low	4.323	1.101	-2.511	2.543	1.087	1.155	1.989	0.806	-0.511	1.348	-0.128	-4.401	2.104	0.173	-0.04	0.151	0.399	-0.65	-1.047	-1.463	2.008	0.346	1.552
600	TCGA-BH-A0HB-01A-11R-A056-07	BRCA	15.1990399132874	High	4.09	3.293	-2.444	1.895	0.841	0.993	1.448	0.733	0.234	1.965	-0.108	-0.704	2.12	0.478	0.096	0.357	-0.138	1.001	-0.315	-0.931	1.262	-0.731	0.943
601	TCGA-BH-A0HF-01A-11R-A056-07	BRCA	12.3523148790188	High	4.319	0.745	-3.747	1.326	1.566	-0.019	-0.364	0.802	0.167	1.552	0.124	0.703	0.724	0.046	0.086	0.642	0.734	-0.3	-1.659	-0.94	1.215	-0.67	-0.245
602	TCGA-BH-A0HI-01A-11R-A084-07	BRCA	16.7481304678503	High	4.05	1.114	-3.65	-0.573	-0.051	-0.935	-0.984	-0.133	-0.612	2.069	-0.668	-3.326	0.312	-1.197	-0.739	-0.036	0.626	-0.909	-1.477	-1.122	0.774	-0.981	0.23
603	TCGA-BH-A0HK-01A-11R-A056-07	BRCA	2.01026863471804	Low	3.752	2.562	-2.842	-0.05	0.337	-1.101	-1.209	-0.091	-0.036	0.843	0.177	-0.164	-0.412	-0.58	-0.44	0.33	0.439	-0.97	0.266	-1.001	0.603	-1.362	-0.568
604	TCGA-BH-A0HL-01A-11R-A10U-07	BRCA	33.5395159836715	High	2.854	1.342	-2.964	-3.144	-1.098	-1.543	-2.163	-1.193	-0.837	-0.388	0.112	-3.334	-2.705	-2.016	-1.185	-1.422	-0.998	-2.037	-3.515	-1.926	0.305	4.012	0.261
605	TCGA-BH-A0HN-01A-11R-A10U-07	BRCA	10.4117379276741	High	3.21	1.955	-4.548	-1.225	0.799	0.389	0.968	-0.134	-0.286	-0.019	0.632	-4.664	0.501	-1.561	-0.753	0.766	0.884	-1.94	-2.864	-1.461	1.025	2.019	0.458
606	TCGA-BH-A0HO-01A-11R-A034-07	BRCA	6.55256835871866	Low	4.211	1.249	-4.076	-0.191	-0.036	-0.7	-0.503	-0.556	-0.911	1.805	-1.432	-3.366	0.099	-1.38	-0.96	-0.777	0.257	-1.194	-2.469	-0.888	1.637	0.97	-1.795
607	TCGA-BH-A0HP-01A-12R-A084-07	BRCA	14.8519773338269	High	3.848	0.998	-3.738	-0.511	1.087	1.413	1.436	-1.537	0.016	0.149	-0.101	-4.07	1.494	-1.918	-0.955	0.358	-0.417	-0.946	-1.586	-1.292	0.849	-1.336	-1.849
608	TCGA-BH-A0HQ-01A-11R-A034-07	BRCA	11.7172789561471	High	3.486	2.88	-3.382	0.924	0.415	0.916	0.221	-1.476	0.89	-0.038	-0.518	-2.92	0.91	-0.893	-0.766	0.503	-0.032	-0.619	-1.042	-1.131	0.789	-0.944	-2.581
609	TCGA-BH-A0HU-01A-11R-A034-07	BRCA	12.6485978872403	High	3.875	2.466	-2.646	-1.492	-0.766	-1.189	-0.562	-1.417	-0.339	-0.243	0.856	-2.988	-0.478	-1.221	-0.802	-0.22	0.53	-0.579	-1.661	-1.687	-0.738	-0.348	-1.136
610	TCGA-BH-A0HW-01A-11R-A034-07	BRCA	9.25988554321912	Low	3.322	1.984	-2.893	-1.247	0.566	-1.385	-0.855	0.692	-1.649	1.097	0.817	-2.95	-0.573	-2.703	-2.663	-0.443	-0.777	-1.151	-2.887	-1.49	-0.429	2.055	-0.24
611	TCGA-BH-A0HX-01A-21R-A056-07	BRCA	15.0640779506606	High	3.884	2.604	-3.062	-0.852	0.188	-0.728	-0.752	-0.747	-0.661	0.719	-0.131	-1.545	-0.018	-1.212	-0.667	0.013	0.161	-1.348	-2.477	-1.379	1.522	1.595	-1.861
612	TCGA-BH-A0HY-01A-11R-A056-07	BRCA	18.1851584437274	High	3.668	2.087	-3.662	1.195	-0.644	1.065	-1.076	1.084	-1.208	-0.254	1.249	-4.744	-0.771	-0.919	-0.768	-0.042	1.023	-0.909	-2.317	-1.821	-0.466	-0.506	-1.131
613	TCGA-BH-A0RX-01A-21R-A084-07	BRCA	4.45260680797313	Low	4.024	1.578	-0.779	4.689	2.725	2.958	2.708	2.993	0.453	3.473	2.785	-1.452	4.189	1.091	0.579	0.727	1.261	1.191	1.064	-0.559	0.944	1.62	-0.328
614	TCGA-BH-A0W3-01A-11R-A109-07	BRCA	15.9933085151954	High	3.657	0.479	-4.725	-0.945	-1.154	1.036	0.79	0.602	0.3	0.595	0.702	-4.571	0.934	-1.835	-1.274	-0.271	-0.471	-1.348	-1.993	-1.11	0.518	2.486	-1.74
615	TCGA-BH-A0W4-01A-11R-A109-07	BRCA	17.3593436450068	High	3.607	2.102	-3.235	0.706	-0.188	0.288	0.414	0.457	-0.699	-0.99	-0.81	-2.976	0.807	-1.627	-1.286	-0.076	0.101	-1.539	-2.467	-1.499	-0.195	1.302	-1.986
616	TCGA-BH-A0W5-01A-11R-A109-07	BRCA	11.5850405241723	High	4.004	1.755	0.242	3.877	1.928	0.97	1.262	1.928	0.598	1.6	-0.06	-3.14	1.973	-1.307	-0.967	1.042	1.422	0.664	0.832	-1.554	2.349	1.784	0.778
617	TCGA-BH-A0W7-01A-11R-A115-07	BRCA	9.30543525835862	Low	4.554	1.238	1.107	3.27	1.356	1.434	2.125	2.008	0.182	2.559	-0.372	-2.754	2.938	-0.963	-1.072	0.645	0.478	-0.794	-0.824	-1.578	1.784	-0.198	0.773
618	TCGA-BH-A0WA-01A-11R-A109-07	BRCA	9.88751251844491	Low	4.096	1.104	-3.554	1.688	0.624	1.665	1.837	0.843	-0.061	1.43	0.858	-1.698	2.574	-1.597	-0.856	-0.095	-0.608	-1.15	-1.256	-0.797	-0.679	-1.199	0.715
619	TCGA-BH-A18F-01A-11R-A12D-07	BRCA	16.5130402311606	High	3.762	2.99	-2.46	1.758	2.246	0.475	0.47	0.387	-0.449	1.144	0.638	-2.655	1.324	-1.369	-1.07	0.431	1.103	-0.105	-0.527	-1.485	0.475	-0.54	1.042
620	TCGA-BH-A18G-01A-11R-A12D-07	BRCA	4.19679603136674	Low	3.919	0.157	-3.653	-1.014	1.065	-0.367	-1.477	-1.325	-1.353	1.12	0.954	-0.281	0.418	-0.511	-0.682	0.081	0.991	-0.813	-0.056	-0.877	0.19	-0.821	1.122
621	TCGA-BH-A18H-01A-11R-A12D-07	BRCA	8.17386893381447	Low	4.188	0.002	-1.083	3.281	1.591	1.808	2.447	1.752	0.29	2.966	0.86	-1.554	3.408	0.781	-0.604	0.575	0.444	0.256	-0.385	-1.506	0.28	0.242	0.403
622	TCGA-BH-A18I-01A-11R-A12D-07	BRCA	14.6662645597157	High	4.244	0.736	-2.258	1.553	1.645	1.408	2.025	-0.236	-0.233	1.434	-0.316	-3.133	2.064	-0.478	-0.743	0.479	-0.626	0.498	-0.398	-1.213	1.006	-0.499	0.532
623	TCGA-BH-A18J-01A-11R-A12D-07	BRCA	27.2210554691961	High	4.234	2.9	-3.36	-1.259	-1.449	-1.288	-0.882	-0.222	-0.714	-0.126	-1.27	-2.84	-1.21	-1.316	-0.828	-0.13	0.259	-1.962	-2.711	-1.357	0.287	-0.462	-2.848
624	TCGA-BH-A18K-01A-11R-A12D-07	BRCA	13.9793079296909	High	4.486	2.925	-2.337	-0.315	-0.519	-1.5	-1.197	-1.492	1.365	0.432	-0.977	-1.396	-0.983	-1.06	-0.93	1.12	1.066	-0.872	-0.863	-1.433	0.565	0.257	-0.302
625	TCGA-BH-A18L-01A-32R-A12D-07	BRCA	7.18544156834361	Low	3.676	2.881	-3.682	0.672	1.226	0.432	-1.269	-1.095	-0.846	0.643	-1.203	-3.778	-0.743	-1.7	-0.993	1.105	-0.952	-1.646	-2.537	-1.54	0.736	0.719	0.92
626	TCGA-BH-A18M-01A-11R-A12D-07	BRCA	17.6621792903779	High	3.668	3.379	-3.816	-0.79	1.026	-0.895	-1.095	-0.827	-0.34	0.714	-0.206	-3.188	-0.509	-0.965	-0.644	0.342	-0.178	-0.901	-0.479	-1.282	1.114	-1.048	0.38
627	TCGA-BH-A18N-01A-11R-A12D-07	BRCA	19.5325141752504	High	3.595	3.5	-2.771	-1.337	0.895	-0.133	0.253	0.65	-1.346	-0.246	0.983	-4.478	0.212	-1.317	-0.916	0.017	-0.694	-1.976	-2.89	-1.299	-0.14	0.974	-1.113
628	TCGA-BH-A18P-01A-11R-A12D-07	BRCA	14.298389161311	High	3.851	3.253	-3.404	0.785	1.056	1.356	2.013	-0.503	-0.299	0.514	0.307	-2.994	2.209	-1.399	-1.408	-0.292	0.984	-0.604	-1.709	-1.477	-0.593	-0.477	-0.977
629	TCGA-BH-A18Q-01A-12R-A12D-07	BRCA	9.60455151491361	Low	3.506	1.023	-2.964	1.993	2.099	1.794	1.739	0.565	-0.911	1.921	1.167	-3.364	2.577	-1.616	-1.605	-1.01	-1.023	-0.605	-0.425	-1.36	-0.476	-1.652	1.033
630	TCGA-BH-A18R-01A-11R-A12D-07	BRCA	14.4667219543521	High	3.462	0.537	-2.352	0.887	0.744	-0.863	-0.551	0.482	-0.315	0.5	-0.713	-1.884	0.142	-1.836	-1.358	-0.087	0.709	-0.481	-0.36	-1.107	0.083	-0.613	1.203
631	TCGA-BH-A18S-01A-11R-A12D-07	BRCA	7.32676231431573	Low	3.56	1.002	-2.218	-0.462	0.764	-0.615	-0.356	-1.292	-0.665	1.199	1.214	-3.341	1.002	-1.756	-1.306	-0.287	-0.173	-1.48	-2.332	-1.579	0.526	0.664	-1.741
632	TCGA-BH-A18T-01A-11R-A12D-07	BRCA	0.957312314495999	Low	3.912	0.969	-2.155	0.229	1.9	0.33	-0.298	-0.994	-0.629	0.915	0.907	-0.878	0.763	-1.374	-0.789	-0.481	-1.485	-0.573	-1.97	0.135	-1.271	0.377	0.137
633	TCGA-BH-A18U-01A-21R-A12D-07	BRCA	34.3070034591422	High	4.374	-0.048	-3.45	0.523	-0.619	1.149	1.935	0.046	0.055	1.804	0.52	-3.064	2.325	-0.746	-0.976	0.21	-0.885	-0.575	-1.267	-1.459	-0.026	-1.621	0.326
634	TCGA-BH-A18V-01A-11R-A12D-07	BRCA	1.69580202401999	Low	4.037	1.949	-3.689	2.091	2.224	3.173	1.854	0.615	0.014	2.221	1.411	0.251	2.71	-1.015	-0.676	2.196	-0.533	-0.528	-1.705	0.607	-0.308	-0.633	1.142
635	TCGA-BH-A18V-06A-11R-A213-07	BRCA	3.62052976483169	Low	4.764	2.686	-0.673	4.782	3.087	3.319	2.92	3.044	0.371	3.488	1.407	-1.468	4.389	-0.947	-0.59	0.378	0.921	0.213	-0.826	1.169	-1.08	1.32	-0.41
636	TCGA-BH-A1EN-01A-11R-A13Q-07	BRCA	12.0044244842805	High	4.166	2.162	-2.984	-1.071	-1.101	-0.145	-0.078	0.039	-1.283	-1.031	0.157	-3.215	0.118	-1.039	-0.763	-0.856	-0.367	-0.949	-2.45	-1.612	1.218	0.512	-0.123
637	TCGA-BH-A1EO-01A-11R-A137-07	BRCA	12.4977292896832	High	4.016	1.033	-3.594	-0.384	-0.178	0.35	1.148	-0.741	-0.312	1.522	-0.542	-2.421	1.104	-0.455	-0.724	0.506	0.669	-0.713	-1.397	-0.829	1.607	-0.619	-0.181
638	TCGA-BH-A1ES-01A-11R-A137-07	BRCA	15.240561638583	High	4.006	2.395	-3.589	-1.893	-1.183	-0.835	-0.872	-1.424	-1.623	0.315	-1.209	-3.752	-0.917	-1.099	-0.575	0.252	0.525	-1.068	-2.53	-1.6	-0.357	1.712	-2.146
639	TCGA-BH-A1ES-06A-12R-A24H-07	BRCA	8.18201581994481	Low	3.242	2.38	-3.477	0.085	1.021	1.007	-2.956	-1.088	-0.583	-1.115	0.575	-1.535	-0.512	-0.501	-0.18	0.509	0.567	-1.318	-1.739	-0.837	-1.319	2.863	0.04
640	TCGA-BH-A1ET-01A-11R-A137-07	BRCA	11.8767776495023	High	3.709	0.579	-3.649	-0.731	-0.105	-0.6	-0.355	-0.598	1.015	0.855	-0.828	-3.206	-0.176	-1.519	-1.247	1.07	0.105	-1.636	-1.352	-1.093	0.343	1.323	-1.998
641	TCGA-BH-A1EU-01A-11R-A137-07	BRCA	16.6182355772535	High	3.719	1.097	-0.452	3.096	1.375	0.753	1.037	2.134	0.176	3.36	0.131	-0.763	2.669	-0.574	0.063	0.921	0.098	0.579	0.627	-1.201	1.664	0.983	0.604
642	TCGA-BH-A1EV-01A-11R-A137-07	BRCA	13.689154621595	High	3.708	1.885	-2.857	-1.165	0.829	-0.206	0.329	0.058	-0.782	-1.161	0.931	-4.188	0.452	-1.854	-1.616	0.021	-0.601	-0.651	-1.272	-1.718	0.23	1.782	-2.655
643	TCGA-BH-A1EW-01A-11R-A137-07	BRCA	28.1620015157134	High	4.13	-0.014	-2.717	0.285	1.266	-0.154	-0.083	-0.392	-0.279	0.712	0.515	-1.578	0.093	-1.322	-0.904	0.466	0.417	-1.07	-1.937	-1.155	-1.212	-0.174	1.733
644	TCGA-BH-A1EX-01A-11R-A13Q-07	BRCA	34.0395882045607	High	3.983	1.525	-3.066	1.247	1.863	0.478	-0.352	0.564	-0.205	2.438	1.185	-1.098	1.83	-1.145	-0.999	0.648	0.968	-0.152	-1.334	-0.828	1.402	-1.205	0.186
645	TCGA-BH-A1EY-01A-11R-A13Q-07	BRCA	12.4687054278967	High	3.956	0.372	-2.171	1.126	0.722	1.338	1.691	-0.218	-1.485	1.716	-0.929	-3.525	1.855	-0.752	-0.964	1.182	-0.592	0.172	0.282	-1.283	1.952	-1.024	0.898
646	TCGA-BH-A1F0-01A-11R-A137-07	BRCA	3.04893883168108	Low	4.025	2.136	-1.905	4.607	2.801	3.376	2.622	3.257	-1.26	3.989	2.398	0.081	4.287	-1.037	-0.597	1.71	0.624	-0.656	0.269	-0.177	1.151	1.594	-2.179
647	TCGA-BH-A1F2-01A-31R-A13Q-07	BRCA	14.5217978698871	High	4.096	2.508	-4.295	-0.936	-0.945	-0.029	0.244	0.175	-0.914	1.699	-0.258	-0.094	-0.759	-0.825	-0.22	0.299	0.692	-1.192	-1.307	-1.12	1.384	-0.451	-0.938
648	TCGA-BH-A1F5-01A-12R-A13Q-07	BRCA	21.8913988927029	High	4.016	2.338	-3.361	-0.86	-0.083	1.143	0.689	-1.328	-0.157	0.813	-0.273	-3.754	-0.805	-1.119	-1.083	-0.225	-0.065	-1.625	-0.216	-1.68	1.184	0.563	-0.636
649	TCGA-BH-A1F6-01A-11R-A13Q-07	BRCA	4.0828806540393	Low	4.02	1.503	-0.819	1.562	0.863	2.337	1.89	1.488	-0.883	3.038	1.057	-1.961	3.102	-0.722	-0.71	1.314	-1.436	-0.729	0.312	-1.346	0.339	0.077	1.169
650	TCGA-BH-A1F8-01A-11R-A13Q-07	BRCA	39.755833123102	High	3.94	3.181	-4.52	0.834	-1.458	-1.198	-0.8	-1.517	-0.283	0.097	1.269	-4.374	-0.584	-1.268	-1.157	0.145	0.774	-0.334	-1.515	-1.355	1.109	-1.279	-1.044
651	TCGA-BH-A1FB-01A-11R-A13Q-07	BRCA	14.2008999306098	High	4.189	1.149	1.011	3.809	2.531	1.666	1.624	2.258	-0.158	2.541	1.226	-1.307	3.069	-1.552	-1.136	0.732	0.065	-0.566	0.49	-1.05	1.501	1.248	0.677
652	TCGA-BH-A1FC-01A-11R-A13Q-07	BRCA	2.52856454109898	Low	4.115	1.575	1.616	2.264	0.301	2.045	2.815	1.425	-0.001	3.303	0.04	-1.582	3.631	-0.745	-0.859	0.114	0.716	-0.917	-1.45	-0.952	-1.256	-0.27	0.279
653	TCGA-BH-A1FD-01A-11R-A13Q-07	BRCA	19.0855432345096	High	4.661	0.491	-3.096	0.671	-1.273	0.114	0.101	-1.04	0.842	1.443	-0.104	-2.687	0.428	-0.493	-0.734	0.431	0.631	-1.51	-2.396	-1.155	-0.739	0.118	-0.564
654	TCGA-BH-A1FE-01A-11R-A13Q-07	BRCA	10.9929723989263	High	4.041	0.578	-0.742	3.477	1.781	1.782	2.403	1.59	0.099	1.532	0.74	-3.033	2.795	-1.564	-1.228	0.772	0.47	-0.452	-0.951	-1.158	0.334	-0.658	1.433
655	TCGA-BH-A1FE-06A-11R-A213-07	BRCA	15.330403775274	High	4.274	-0.1	-5.688	-1.209	0.843	0.003	-1.028	0.615	-1.16	1.712	-0.054	-0.169	0.703	0.833	0.538	0.873	0.291	-1.72	-3.085	-0.425	0.26	0.359	-0.486
656	TCGA-BH-A1FG-01A-11R-A13Q-07	BRCA	16.1110323793747	High	4.043	3.587	-3.413	-1.612	-0.73	-0.997	-0.243	-1.31	-0.269	0.625	-0.644	-3.166	-0.202	-0.814	-1.251	-0.682	0.42	-1.143	-0.891	-1.409	1.222	-1.431	0.305
657	TCGA-BH-A1FH-01A-12R-A13Q-07	BRCA	10.9344267806145	High	3.327	0.883	-2.847	0.068	1.394	0.653	-0.081	-0.019	-1.025	1.629	0.748	-2.862	-0.67	-1.76	-0.971	-0.048	0.205	-1.384	-1.102	-1.157	0.221	-1.189	0.513
658	TCGA-BH-A1FJ-01A-11R-A13Q-07	BRCA	12.6987675708752	High	3.76	2.442	-2.521	-1.255	0.913	-1.034	-0.413	0.245	-1.855	0.964	0.628	-3.113	-0.953	-2.095	-1.247	-0.377	0.023	-0.083	-1.372	-1.265	-1.111	1.549	-0.726
659	TCGA-BH-A1FL-01A-11R-A13Q-07	BRCA	12.9650359359383	High	3.701	2.354	-2.695	-0.98	-0.091	0.066	0.46	0.943	-0.475	-0.567	1.18	-3.725	0.806	-1.905	-1.4	-0.457	-0.796	-1.353	-1.428	-1.774	0.59	1.063	-2.12
660	TCGA-BH-A1FM-01A-11R-A13Q-07	BRCA	18.2197842003564	High	3.907	2.203	-2.508	-0.071	0.703	0.193	0.581	1.012	-0.774	0.089	1.212	-2.1	-1.569	-0.998	-0.885	0.332	1.108	-1.965	-1.554	-1.39	0	-0.38	-2.329
661	TCGA-BH-A1FN-01A-11R-A13Q-07	BRCA	9.31669079962064	Low	4.836	3.096	-4.323	-1.117	-0.844	0.349	0.753	-1.027	-0.176	1.434	2.275	-1.077	1.349	0.052	-0.765	-0.202	1.381	-1.686	-2.854	-0.879	-0.478	-1.442	-0.441
662	TCGA-BH-A1FR-01A-11R-A13Q-07	BRCA	12.4071500107175	High	4.117	0.966	-4.382	0.461	0.675	-0.51	0.097	0.162	-0.716	2.188	-0.722	-3.101	0.742	-1.314	-1.036	-0.184	1.115	-1.485	-1.886	-0.928	0.842	0.888	-1.008
663	TCGA-BH-A1FU-01A-11R-A14D-07	BRCA	11.539643146845	High	3.988	0.623	-1.25	2.339	2.137	0.591	0.162	0.442	0.681	0.752	0.937	-0.189	0.835	-1.694	-1.152	0.77	0.028	-0.279	0.134	-0.736	-0.286	-0.894	0.231
664	TCGA-BH-A201-01A-11R-A14M-07	BRCA	13.5328488055665	High	3.804	2.477	-4.696	-1.273	1.635	-1.165	0.551	0.568	-0.624	-0.153	1.165	-1.201	-1.428	-0.945	-0.941	-0.017	0.303	-1.345	-1.568	-1.287	-0.008	1.199	0.15
665	TCGA-BH-A202-01A-11R-A14M-07	BRCA	10.080825778389	Low	4.212	1.248	-3.184	0.789	-0.537	0.799	1.429	0.391	-0.406	1.384	-0.106	-1.829	2.089	-1.791	-1.167	-0.391	-1.045	-1.275	-2.233	-1.357	-0.389	-1.706	2.498
666	TCGA-BH-A203-01A-12R-A169-07	BRCA	28.1239984581824	High	4.215	3.24	-1.941	2.212	0.288	0.884	1.85	1.202	-0.132	1.636	0.208	-1.126	2.393	-1.332	-1.268	0.27	-0.306	-0.224	-0.857	-1.453	0.271	-0.271	1.379
667	TCGA-BH-A204-01A-11R-A157-07	BRCA	18.4192364392709	High	3.187	1.739	-3.508	-1.846	1.039	-0.839	-0.318	-0.356	-0.769	-1.14	0.968	-4.016	-0.031	-1.108	-0.885	-0.123	-0.763	-2.024	-3.232	-1.367	0.146	4.278	0.489
668	TCGA-BH-A208-01A-11R-A157-07	BRCA	5.16717759624169	Low	4.305	3.087	-3.554	0.008	0.401	-0.255	0.063	-0.801	-1.309	1.134	0.288	-2.689	0.751	0.1	-0.102	0.375	1.164	0.514	-0.741	-1.165	0.623	0.414	0.489
669	TCGA-BH-A209-01A-11R-A157-07	BRCA	8.8326159877142	Low	3.983	1.108	-0.566	3.372	1.256	2.689	2.86	1.896	-1.552	2.886	0.295	-2.512	3.6	-0.871	-1.072	1.104	0.82	0.437	-0.073	-0.791	-0.667	2.088	-0.375
670	TCGA-BH-A28O-01A-11R-A22K-07	BRCA	4.40803163195249	Low	3.503	3.096	-3.582	0.969	2.547	-0.746	0.648	0.343	-0.939	0.743	0.707	-0.129	-0.082	-2.087	-1.706	0.478	0.456	-0.431	0.679	-0.532	1.288	0.936	-0.308
671	TCGA-BH-A28Q-01A-11R-A16F-07	BRCA	8.70419196720419	Low	3.831	1.215	-2.906	0.215	0.533	-1.356	-1.215	-0.893	-0.322	0.051	-1.005	-1.308	-1.098	-1.469	-1.115	0.179	0.294	-1.006	-2.344	-1.445	-0.043	-1.001	-2.193
672	TCGA-BH-A2L8-01A-11R-A18M-07	BRCA	7.62676847507886	Low	4.242	0.161	1.684	3.368	1.24	1.37	2.193	2.01	-0.458	2.537	-0.033	-2.596	3.167	-0.757	-0.893	0.37	0.704	0.253	-0.555	-1.263	1.469	-0.706	-0.089
673	TCGA-BH-A42T-01A-11R-A24H-07	BRCA	10.0890942462739	Low	3.545	0.621	-4.573	1.036	0.741	-1.04	0.912	1.669	0.422	3.074	-0.17	-2.53	1.095	-1.009	-1.243	0.592	0.713	-0.122	-1.269	-1.661	1.24	-0.993	-0.129
674	TCGA-BH-A42U-01A-12R-A24H-07	BRCA	2.93057894672619	Low	3.925	0.894	-1.951	3.749	2.925	0.504	-0.275	2.809	-0.571	3.338	1.751	-0.622	2.605	-1.804	-0.977	0.476	-0.457	-0.046	0.399	-1.606	1.536	-0.929	0.981
675	TCGA-BH-A42V-01A-11R-A24H-07	BRCA	8.3539210233172	Low	4.072	3.325	-2.486	2.339	2.333	-0.616	-1.343	0.872	-0.867	1.255	1.047	-0.776	0.43	-1.408	-0.872	0.256	-0.534	0.458	-0.076	-1.191	1.173	-0.87	0.512
676	TCGA-BH-A5IZ-01A-11R-A27Q-07	BRCA	4.21542072982729	Low	3.609	0.945	-4.399	0.478	0.429	-0.89	0.897	1.163	0.043	0.491	0.287	0.04	-0.77	-0.788	-0.38	-0.11	0.613	-1.404	-0.507	-0.611	-0.656	-0.488	-0.488
677	TCGA-BH-A5J0-01A-11R-A27Q-07	BRCA	4.87831786841721	Low	4.52	1.219	1.861	3.245	1.377	1.059	1.675	2.156	-0.395	2.387	0.22	-1.976	2.473	0.039	-0.392	0.292	0.384	0.802	-0.18	-0.895	2.211	0.384	1.424
678	TCGA-BH-A6R8-01A-21R-A33J-07	BRCA	16.2170676988142	High	4.154	0.916	-3.303	-0.108	0.61	0.81	0.988	-1.096	-0.576	1.263	0.951	-4.153	1.332	-0.246	-0.667	-0.867	-0.397	-0.597	-0.163	-1.202	1.903	-1.29	0.711
679	TCGA-BH-A6R9-01A-21R-A32P-07	BRCA	10.7339065740628	High	4.491	0.421	0.201	1.06	0.923	1.537	1.322	-0.111	0.126	2.624	0.845	-1.133	2.535	0.58	0.09	0.501	-0.381	-1.283	-2.19	0.495	0.74	-0.096	-0.701
680	TCGA-BH-A8FY-01A-11R-A36F-07	BRCA	8.53677377275055	Low	3.828	2.343	-2.93	1.172	-0.896	-0.427	-0.498	-1.395	-0.661	0.897	-1.303	-3.825	0.986	-1.9	-1.225	1.019	-0.991	-1.01	-2.393	-1.158	0.654	0.541	-1.896
681	TCGA-BH-A8FZ-01A-11R-A352-07	BRCA	8.18756670270944	Low	4.247	0.214	-2.921	3.073	2.634	0.747	-0.008	2.153	-0.392	3.073	1.375	0.045	2.146	0.865	0.935	0.41	-0.991	1.401	0.113	-0.405	0.009	-1.938	0.477
682	TCGA-BH-A8G0-01A-11R-A352-07	BRCA	5.63753151478065	Low	3.77	0.569	-2.036	3.072	2.481	-0.69	0.776	2.203	0.619	2.087	0.448	-1.906	0.657	-0.509	0.263	1.109	0.392	-0.775	-0.594	-0.894	2.237	-1.905	0.552
683	TCGA-BH-AB28-01A-31R-A41B-07	BRCA	16.0346885528398	High	3.474	0.368	-1.811	1.542	1.592	-0.402	-0.659	0.353	0.286	-0.171	-1.362	-3.422	-0.575	-1.471	-0.859	0.705	-0.124	-0.589	-1.704	-1.58	1.521	-1.338	-1.918
684	TCGA-C8-A12K-01A-21R-A115-07	BRCA	5.05188489402638	Low	4.009	2.475	-1.503	3.606	2.047	3.87	3.075	2.537	0.904	3.835	2.338	0.667	4.655	-1.169	-1.052	0.731	0.533	-0.511	-1.778	-0.105	-0.102	2.488	-0.246
685	TCGA-C8-A12L-01A-11R-A115-07	BRCA	14.5149407703381	High	4.185	3.053	-3.516	0.763	0.283	0.453	0.395	-0.694	-0.628	0.323	0.245	-0.223	1.241	-0.995	-0.224	-1.178	0.097	-0.562	-1.342	-0.94	-1.094	-1.331	1.487
686	TCGA-C8-A12M-01A-11R-A115-07	BRCA	8.28268262452717	Low	3.58	2.024	-3.626	-1.03	1.27	-0.67	0.468	0.757	-0.778	-0.533	-1.355	-4.393	0.381	-1.519	-0.934	-0.503	1.221	-1.979	-2.865	-1.83	-0.404	1.897	1.51
687	TCGA-C8-A12N-01A-11R-A115-07	BRCA	9.9361645430339	Low	4.116	1.364	-3.725	0.139	0.851	1.126	-0.867	0.906	-0.226	1.088	-1.286	-4.302	-0.77	-0.018	-0.931	0.413	-1.502	-1.31	-2.031	-1.36	1.274	-1.032	-2.269
688	TCGA-C8-A12O-01A-11R-A115-07	BRCA	46.6839046575166	High	4.188	1.053	-2.998	0.28	-0.614	-0.003	0.711	0.688	-0.595	2.041	-0.943	-2.44	1.057	-0.971	-0.612	0.286	1.017	-0.87	-2.004	-1.117	0.949	-0.384	0.74
689	TCGA-C8-A12P-01A-11R-A115-07	BRCA	1.79672619734105	Low	4.027	3.086	-3.498	0.197	-1.117	0.352	1.467	-0.259	-0.985	1.274	-0.044	-2.844	1.474	-0.966	-0.997	-0.306	-1.005	-0.672	-1.513	-1.106	0.586	-0.449	0.758
690	TCGA-C8-A12Q-01A-11R-A115-07	BRCA	9.00534235492192	Low	3.953	3.854	-3.556	0.652	0.661	-0.399	0.23	0.122	-0.693	0.86	-0.857	-3.207	0.633	-1.477	-0.889	-0.13	0.886	0.73	0.069	-1.092	0.455	-0.63	0.329
691	TCGA-C8-A12T-01A-11R-A115-07	BRCA	11.289029039305	High	3.936	3.442	-4.018	0.171	1.251	-0.649	0.122	-0.62	-0.775	0.932	-0.829	-1.411	0.408	-0.949	-0.852	-0.065	0.996	0.344	-0.978	-0.44	0.403	0.477	0.989
692	TCGA-C8-A12U-01A-11R-A115-07	BRCA	4.01781527266074	Low	3.814	3.266	-2.743	1.645	-0.6	0.625	1.845	0.5	0.561	1.893	-0.806	-3.613	2.531	-0.901	-0.759	0.234	0.243	-0.877	-0.619	-1.339	0.38	1.842	-0.986
693	TCGA-C8-A12V-01A-11R-A115-07	BRCA	5.95591761467902	Low	4.127	2.277	-1.264	4.551	2.989	3.957	3.529	3.015	0.672	3.952	1.257	-1.957	5.088	-1.085	-0.737	0.905	0.961	0.456	0.19	-0.088	1.061	1.264	-0.238
694	TCGA-C8-A12W-01A-11R-A115-07	BRCA	13.7278011074724	High	3.841	3.519	-3.758	1.212	-0.519	-0.778	-0.872	-1.222	-0.851	0.409	-1.164	-3.894	0.044	-1.42	-0.772	0.076	0.028	-0.935	-1.476	-1.246	1.203	0.569	-1.675
695	TCGA-C8-A12X-01A-11R-A115-07	BRCA	32.6996822064204	High	3.933	3.157	-3.754	-1.337	-0.139	-1.541	0.54	-0.772	-1.384	1.263	-0.176	-3.37	-0.283	-1.158	-0.815	0.12	0.802	-1.481	-2.301	-1.357	1.449	1.661	0.707
696	TCGA-C8-A12Y-01A-11R-A12D-07	BRCA	11.130664173774	High	4.031	0.819	-3.667	0.06	-0.095	-0.508	0.235	-0.144	-0.335	1.246	-0.036	-2.443	0.465	-0.478	-0.894	-0.816	-1.02	-1.146	-1.92	-1.599	0.816	-0.886	1.014
697	TCGA-C8-A12Z-01A-11R-A115-07	BRCA	19.2703648351435	High	3.903	2.613	-2.494	0.82	-0.974	-1.436	-1.388	0.88	-0.62	1.062	0.821	-1.857	-1.476	-1.122	-0.754	-0.045	0.764	-1.224	-1.6	-1.391	-0.402	-1.146	-1.221
698	TCGA-C8-A130-01A-31R-A115-07	BRCA	9.88847503784205	Low	3.936	1.683	-2.221	-0.244	-0.95	-0.738	0.243	-0.718	-0.911	1.051	-0.543	-4.626	0.899	-0.693	-0.456	-0.181	0.889	-1.254	-1.888	-1.715	-0.204	1.047	-1.222
699	TCGA-C8-A131-01A-11R-A115-07	BRCA	5.06250186071118	Low	4.162	1.182	-2.143	0.165	-0.569	0.326	-0.211	0.017	1.42	1.739	0.451	0.682	1.292	-0.703	-0.378	1.04	-1.176	0.254	-0.255	0.823	-0.027	-0.513	1.422
700	TCGA-C8-A132-01A-31R-A115-07	BRCA	25.4580089787133	High	3.932	3.087	-1.505	2.731	1.708	1.534	1.797	1.012	-0.086	1.886	0.374	-2.929	2.54	-0.718	-1.11	0.537	0.031	1.237	1.038	-1.078	0.997	-1.222	0.635
701	TCGA-C8-A133-01A-32R-A12D-07	BRCA	14.3850488108613	High	3.248	3.453	-3.554	-1.295	1.172	0.419	0.783	0.395	-1.036	-0.449	0.682	-2.925	0.973	-1.597	-1.539	0.383	0.063	-0.803	-1.512	-1.489	1.469	1.173	0.819
702	TCGA-C8-A134-01A-11R-A115-07	BRCA	5.46692180136741	Low	3.666	1.081	-2.753	2.47	1.979	1.932	2.19	0.512	-0.45	1.894	0.508	-2.949	2.832	-1.485	-1.171	-0.557	0.262	-1.054	-2.004	-1.287	-0.484	-0.832	1.168
703	TCGA-C8-A135-01A-11R-A115-07	BRCA	11.9460766054159	High	4.002	2.827	-2.368	0.907	0.897	0.483	0.274	0.215	0.396	1.006	-0.077	-1.664	1.305	-0.879	-0.741	0.496	0.884	-0.877	-0.901	-1.213	0.262	0.065	0.594
704	TCGA-C8-A137-01A-11R-A115-07	BRCA	10.064065141425	Low	3.593	2.21	-3.471	0.358	-1.459	0.328	-1.513	0.332	-0.792	0.535	0.209	-3.433	0.289	-1.662	-1.1	-0.586	0.731	-1.143	-1.748	-0.901	-0.99	0.269	-0.398
705	TCGA-C8-A138-01A-11R-A115-07	BRCA	7.00913294623331	Low	4.379	0.676	2.583	2.88	1.221	1.905	2.711	1.314	-0.766	2.424	-0.051	-4.172	3.352	-0.383	-0.912	-0.071	0.66	0.214	-0.646	-1.656	1.496	0.243	-0.48
706	TCGA-C8-A1HE-01A-11R-A13Q-07	BRCA	11.7505641735852	High	3.737	0.811	-4.019	0.749	-0.428	0.708	0.963	-1.364	-0.858	-0.13	1.108	-3.77	1.129	-1.619	-1.172	-0.233	-0.005	-1.274	-2.219	-1.374	0.41	1.208	-1.554
707	TCGA-C8-A1HF-01A-11R-A137-07	BRCA	10.7837218154807	High	3.971	0.607	0.845	2.478	-0.209	1.734	2.488	1.662	-0.543	3.049	0.421	-2.57	3.655	0.093	-0.476	-0.041	0.432	-0.741	-1.82	-1.443	0.316	0.285	0.258
708	TCGA-C8-A1HG-01A-11R-A137-07	BRCA	3.40937789057275	Low	4.638	0.027	1.457	2.292	-0.425	1.252	2.419	1.118	0.028	2.33	-0.607	-4.053	2.989	-0.128	-0.637	-0.068	0.655	-0.453	-1.569	-1.444	1.332	1.004	-1.662
709	TCGA-C8-A1HI-01A-11R-A137-07	BRCA	5.75036414567914	Low	3.551	0.674	-3.045	-1.49	-0.398	-1.283	-1.081	1.131	-0.663	0.17	-0.654	-3.252	-0.383	-1.314	-1.353	-0.392	0.187	-1.422	-1.997	-1.601	1.982	1.222	-0.327
710	TCGA-C8-A1HJ-01A-11R-A13Q-07	BRCA	18.5871675532635	High	3.517	2.082	-2.239	1.115	0.303	0.633	1.304	-1.057	0.6	0.789	0.066	0.708	1.436	-0.763	-0.329	0.669	0.096	-0.527	-1.514	-0.619	-1.347	-1.042	1.713
711	TCGA-C8-A1HK-01A-21R-A13Q-07	BRCA	10.501782213801	High	3.916	1.769	-4.266	-0.015	1.232	-0.546	1.101	-0.25	-0.893	0.519	1.206	-2.496	1.156	-1.415	-1.426	-0.849	-1.534	-0.732	-1.604	-1.149	0.501	0.136	0.409
712	TCGA-C8-A1HL-01A-11R-A137-07	BRCA	5.06427659617609	Low	3.924	2.41	-3.266	0.451	0.859	-0.245	0.571	1.124	-1.585	0.046	-1.404	-3.418	-1.526	-1.255	-1.026	-0.302	0.529	-1.208	-0.116	-1.453	1.309	1.947	-0.111
713	TCGA-C8-A1HM-01A-12R-A137-07	BRCA	32.3114915253305	High	4.069	0.494	-1.36	3.194	1.179	2.786	3.109	1.756	-0.381	3.58	0.996	-3.35	4.539	-1.592	-1.421	-0.426	0.662	-0.422	-1.445	-1.492	0.069	2.387	2.12
714	TCGA-C8-A1HN-01A-11R-A137-07	BRCA	11.8163088413971	High	3.773	3.027	-3.373	0.22	0.431	0.809	-0.886	0.898	-0.731	1.132	-1.417	-3.214	-0.789	-1.445	-0.937	-0.516	0.515	-1.206	-2.172	-1.007	0.399	1.812	-0.151
715	TCGA-C8-A1HO-01A-11R-A13Q-07	BRCA	72.4418131201771	High	3.853	2.135	-4.112	1.189	-0.89	-0.183	0.639	-1.143	-0.858	0.737	-0.042	-3.331	1.1	-1.308	-1.375	-1.118	0.3	-1.762	-2.746	-1.666	0.053	1.556	0.273
716	TCGA-C8-A26V-01A-11R-A16F-07	BRCA	15.015278522779	High	3.952	1.237	-4.741	0.795	0.841	-0.322	0.625	0.938	-0.492	0.633	1.256	-2.795	0.228	-1.557	-1.273	-0.033	0.978	-1.121	-1.483	-0.952	-0.637	-1.404	1.188
717	TCGA-C8-A26W-01A-11R-A16F-07	BRCA	9.75621374968173	Low	4.503	0.974	-3.302	1.79	0.631	0.497	1.434	1.109	-0.275	1.987	-0.36	-3.085	1.911	-1.161	-0.802	0.29	-1.367	-0.64	-0.679	-1.341	0.343	-0.927	0.188
718	TCGA-C8-A26X-01A-31R-A16F-07	BRCA	1.97608674256961	Low	4.092	0.816	-0.669	3.613	1.538	2.229	2.692	1.764	0.079	3.142	0.917	-1.297	3.877	0.37	0.517	0.536	1.615	-0.164	-1.187	-1.51	0.094	0.12	-0.446
719	TCGA-C8-A26Y-01A-11R-A16F-07	BRCA	20.7953236505912	High	3.921	3.381	-4.011	-0.328	-0.179	-0.439	-0.887	-1.23	1.224	0.653	-0.898	-0.16	-0.268	-1.463	-0.932	0.663	0.017	0.025	-0.779	-0.565	-0.7	1.425	-1.339
720	TCGA-C8-A26Z-01A-11R-A16F-07	BRCA	4.10552967435927	Low	3.906	1.787	-3.76	-1.411	0.974	-1.348	-0.123	-0.561	-1.336	0.006	0.798	-4.133	1.099	-1.647	-1.174	-0.801	0.29	-1.906	-2.678	-1.624	1.386	1.686	-1.125
721	TCGA-C8-A273-01A-11R-A16F-07	BRCA	16.3633184749519	High	4.389	2.743	-4.842	-1.033	-0.254	-0.951	-1.115	-0.464	-0.521	1.364	-0.19	-2.97	-0.106	-0.654	-0.421	-0.173	0.802	-0.911	-1.435	-1.155	1.076	1.093	-1.789
722	TCGA-C8-A274-01A-11R-A16F-07	BRCA	18.6180164956912	High	3.933	3.253	-4.465	-0.056	-0.073	-0.651	-1.046	-0.75	-0.055	-0.991	-0.751	-4.697	-1.021	-1.573	-1.278	0.099	0.482	-1.093	-0.915	-1.522	0.157	2.581	-1.188
723	TCGA-C8-A275-01A-21R-A16F-07	BRCA	9.05041600680844	Low	4.525	0.552	1.003	3.262	2.284	2.501	2.303	1.705	0.53	2.035	1.01	-3.169	3.476	-0.688	-0.456	0.146	0.296	0.408	0.642	-1.381	0.277	-0.827	-0.809
724	TCGA-C8-A278-01A-11R-A169-07	BRCA	3.12994443132336	Low	4.168	0.495	0.457	2.188	0.023	1.208	2.335	1.086	0.112	2.482	-0.226	-2.973	2.743	0.564	-0.356	0.135	0.928	0.334	-0.806	-1.264	0.288	0.174	2.159
725	TCGA-C8-A27A-01A-11R-A169-07	BRCA	8.42064610506448	Low	3.23	2.364	-3.802	0.405	0.87	-1.218	-0.117	1.035	-0.897	-0.016	1.074	-3.645	-0.032	-1.681	-0.866	0.815	0.048	-1.672	-2.757	-1.478	0.179	1.301	0.945
726	TCGA-C8-A27B-01A-11R-A169-07	BRCA	4.99711970677251	Low	4.009	2.189	1.412	2.329	2.136	3.6	2.159	0.654	-0.176	2.948	1.911	-0.261	3.672	-0.77	-0.534	1.479	-0.201	-0.305	-0.469	1.204	-0.97	1.175	-2.069
727	TCGA-C8-A3M7-01A-12R-A21T-07	BRCA	7.10171465791329	Low	3.482	2.351	-3.807	1.077	1.802	-0.113	0.079	-0.167	-0.85	0.965	0.767	-3.098	0.903	-0.928	-0.667	0.175	0.254	-0.594	-0.177	-1.586	-0.732	-0.629	0.198
728	TCGA-C8-A3M8-01A-11R-A213-07	BRCA	3.11265885132111	Low	4.074	0.991	-3.506	0.185	-1.162	-0.316	0.502	0.379	-1.11	-0.764	-1.297	-3.479	0.635	-1.293	-0.954	-0.608	0.137	-1.168	-1.779	-1.693	0.842	3.502	-1.026
729	TCGA-C8-A8HP-01A-11R-A36F-07	BRCA	5.58167983270466	Low	3.849	2.453	1.741	3.121	2.168	1.876	2.096	1.836	-0.419	2.273	0.824	-2.654	2.985	-0.122	-0.093	-0.031	0.111	-1.114	0.941	-1.717	0.879	-0.536	-0.301
730	TCGA-C8-A8HQ-01A-11R-A36F-07	BRCA	18.6510841992869	High	4.394	0.231	-1.053	2.105	1.23	1.706	2.228	0.84	0.247	1.892	0.214	-3.105	2.648	-0.822	-0.648	0.67	-0.26	-0.508	-1.857	-1.749	0.989	1.527	1.564
731	TCGA-C8-A8HR-01A-11R-A36F-07	BRCA	3.42604236754578	Low	4.533	0.883	-2.476	3.312	2.33	1.796	2.014	2.451	-0.632	3.348	1.132	-1.439	3.52	-1.153	-0.667	0.428	-1.256	-0.86	-0.525	-1.204	1.574	-0.274	0.82
732	TCGA-D8-A13Y-01A-11R-A115-07	BRCA	16.6629246802461	High	2.812	1.054	-1.723	-2.589	0.194	-3.332	-2.405	-1.431	-2.437	-0.233	-0.378	-2.004	-2.67	-1.661	-0.896	0.8	0.401	-2.519	-1.963	-2.06	-1.542	3.98	-0.569
733	TCGA-D8-A13Z-01A-11R-A115-07	BRCA	16.0735255532951	High	4.13	0.916	-4.206	2.29	1.982	1.462	1.126	1.344	0.365	1.969	1.358	-1.5	2.509	-0.738	0.012	0.415	-1.066	1	-0.213	-0.518	-0.664	-0.17	0.781
734	TCGA-D8-A140-01A-11R-A115-07	BRCA	1.64071100466457	Low	4.413	0.401	-1.952	-0.468	-0.766	0.188	1.091	-0.63	-0.401	0.803	-1.263	-3.454	1.179	-1.672	-1.104	-0.566	0.792	-0.91	-1.535	-1.481	0.911	1.131	0.442
735	TCGA-D8-A141-01A-11R-A115-07	BRCA	8.04513137955352	Low	4.114	1.377	-0.298	3.047	1.548	2.303	2.863	1.36	0.244	3.05	-0.286	-3.634	3.496	-0.066	-0.727	0.924	0.915	0.227	-0.615	-1.247	1.679	1.559	0.89
736	TCGA-D8-A142-01A-11R-A115-07	BRCA	2.22404645017529	Low	3.765	0.769	-3.367	0.613	0.605	-0.155	0.251	-0.299	-0.528	0.395	-0.979	-2.347	0.48	-1.437	-1.012	0.542	-0.902	-1.462	-2.18	-1.095	0.576	0.004	-1.745
737	TCGA-D8-A143-01A-11R-A115-07	BRCA	17.3964306612592	High	3.629	3.337	-2.384	1.378	1.688	1.171	0.835	-0.306	0.506	0.94	0.348	0.599	1.732	-1.394	-0.724	0.277	-0.625	-0.511	-1.221	-0.575	-1.474	-0.878	0.941
738	TCGA-D8-A145-01A-11R-A115-07	BRCA	10.1204760726752	High	3.707	2.893	-3.607	0.793	1.928	1.098	0.453	-0.435	-0.87	1.009	0.13	-3.826	-0.422	-1.637	-0.751	0.107	-1.439	-1.223	0.487	-1.431	1.051	-0.397	0.483
739	TCGA-D8-A146-01A-31R-A115-07	BRCA	14.137049002411	High	3.962	3.481	-3.466	0.736	0.914	1.192	1.016	0.217	-0.361	1.261	-0.34	-3.423	-0.268	-1.803	-1.438	0.489	-1.206	-0.948	-1.9	-1.388	1.226	-1.117	-2.268
740	TCGA-D8-A147-01A-11R-A115-07	BRCA	8.65375169340583	Low	3.775	1.821	-1.904	-0.749	0	1.545	1.864	-0.574	-0.215	1.589	0.058	-1.661	1.87	-1.527	-1.131	-0.346	1.03	-0.497	-1.323	-0.555	-0.968	0.022	0.528
741	TCGA-D8-A1J8-01A-11R-A13Q-07	BRCA	17.7281003046258	High	4.203	1.132	0.589	2.429	-0.473	2.468	2.748	2.036	-1.125	3.091	1.128	-0.922	3.562	-1.058	-0.831	1.359	0.586	-0.254	0.604	-1.198	-0.593	1.083	-0.648
742	TCGA-D8-A1J9-01A-11R-A13Q-07	BRCA	20.1417692598801	High	4.187	0.866	-4.301	0.304	1.092	-0.804	0.043	0.947	-0.763	-0.15	1.222	-3.466	-0.292	-1.545	-1.369	0.174	0.27	-1.493	-1.69	-1.612	0.913	-1.28	0.648
743	TCGA-D8-A1JA-01A-11R-A13Q-07	BRCA	14.8978816569419	High	3.943	0.455	-5.235	-1.336	-1.111	0.761	1.668	1.229	-0.811	1.193	0.465	-0.448	1.589	0.052	-0.364	0.177	0.838	1.062	0.287	-1.325	-0.091	-0.315	-0.201
744	TCGA-D8-A1JB-01A-11R-A13Q-07	BRCA	5.51639448047263	Low	3.801	1.776	1.52	4.044	2.094	2.208	2.797	2.559	-0.122	2.816	0.894	-2.157	3.879	-0.937	-0.768	0.536	0.613	-0.18	0.127	-1.15	2.264	1.254	1.243
745	TCGA-D8-A1JC-01A-11R-A13Q-07	BRCA	37.224764161367	High	3.968	1.16	-4.694	0.159	0.517	0.957	1.471	-1.111	-0.432	0.152	-0.148	-4.041	1.45	-1.458	-1.084	0.004	1.392	-0.325	-1.419	-1.627	0.701	-0.761	-1.127
746	TCGA-D8-A1JD-01A-11R-A13Q-07	BRCA	11.8511030228498	High	3.954	0.856	-2.879	-0.844	1.205	-0.738	0.191	-1.392	-0.653	0.547	1.112	-3.485	0.017	-1.083	-1.308	0.236	0.197	-1.27	-2.303	-1.59	1.151	-0.855	-2.2
747	TCGA-D8-A1JE-01A-11R-A13Q-07	BRCA	14.2678796304222	High	4.188	0.922	-4.306	0.946	1.063	-0.542	0.302	-1.078	-0.906	1.637	-0.891	-4.266	0.575	-0.395	-0.788	0.133	0.021	-1.606	-2.61	-1.135	1.869	1.422	-1.292
748	TCGA-D8-A1JF-01A-11R-A13Q-07	BRCA	1.6491308683804	Low	4.054	3.427	-2.611	-1.223	-0.967	-0.722	-0.025	1.173	0.115	0.052	1.211	-2.206	-0.19	-0.98	-1.144	0.426	0.891	-0.363	-1.215	-1.355	-0.087	0.509	-0.509
749	TCGA-D8-A1JG-01B-11R-A13Q-07	BRCA	10.4170706084082	High	4.063	1.327	-2.608	1.245	0.292	1.604	2.311	0.147	-0.136	1.833	0.324	-2.595	2.834	-0.943	-0.826	-0.008	-0.27	-0.58	0.985	-1.159	-0.473	0	1.859
750	TCGA-D8-A1JH-01A-11R-A13Q-07	BRCA	10.4793848229428	High	3.999	0.807	-3.245	0.653	0.592	-0.757	-0.983	1.183	-0.469	2.035	-0.051	-2.924	0.574	-1.11	-0.84	0.335	-0.232	-0.344	-1.212	-1.315	1.598	-1.23	0.053
751	TCGA-D8-A1JI-01A-11R-A13Q-07	BRCA	2.13669556057271	Low	3.804	2.666	-2.725	0.724	-1.345	0.018	0.514	0.947	-0.83	0.693	-1.452	-4.326	0.955	-1.136	-0.858	0.937	-1.334	-1.35	-1.593	-1.404	-0.832	3.455	0.969
752	TCGA-D8-A1JJ-01A-31R-A14M-07	BRCA	20.1747066013399	High	4.351	0.937	-3.846	-1.3	-0.224	-0.328	-0.555	-1.165	-0.263	0.885	0.683	-1.637	0.65	-1.017	-0.59	0.272	-0.629	-0.853	-1.989	-1.183	0.644	0.557	0.19
753	TCGA-D8-A1JK-01A-11R-A13Q-07	BRCA	4.27859080087579	Low	3.942	1.301	0.49	2.141	-0.403	2.265	2.717	2.143	1.401	3.459	0.184	-1.233	3.463	-0.63	-0.43	1.209	0.015	-0.279	-0.207	-0.038	-0.529	0.242	-0.916
754	TCGA-D8-A1JL-01A-11R-A13Q-07	BRCA	12.7222486393064	High	3.744	1.575	1.154	2.335	1.805	2.843	2.618	0.626	0.526	2.977	1.154	-1.877	3.756	-0.745	-0.9	0.434	0.19	0.052	-1.019	-0.849	-0.368	1.09	-1.685
755	TCGA-D8-A1JM-01A-11R-A13Q-07	BRCA	12.0809883277041	High	3.598	2.596	-2.265	0.894	2.554	1.099	-0.345	-1.007	1.245	0.485	0.358	0.419	0.909	-1.05	-0.05	-0.087	-0.848	-1.041	-2.443	-0.763	-2.332	-0.903	0.269
756	TCGA-D8-A1JN-01A-11R-A13Q-07	BRCA	11.1240511903994	High	3.625	2.548	-4.015	-0.385	-1.163	-0.246	1.204	-1.26	-0.891	-0.727	0.02	-4.266	0.831	-2.118	-1.754	-0.189	-1.035	-1.155	-1.427	-1.305	0.234	-1.093	-0.019
757	TCGA-D8-A1JP-01A-11R-A13Q-07	BRCA	5.00501078358748	Low	4.166	0.986	-3.073	-0.075	-0.142	-0.525	-0.246	0.182	-0.341	1.424	-0.171	-2.217	0.567	-0.883	-0.607	0.216	0.67	-0.964	-2.024	-1.465	0.164	-0.751	0.104
758	TCGA-D8-A1JS-01A-11R-A13Q-07	BRCA	7.73303413895938	Low	3.373	2.085	-2.59	-1.525	-0.762	0.132	-0.236	0.259	-0.278	-0.505	1.055	-2.522	0.353	-1.335	-0.499	-1.522	0.947	-0.816	-1.012	-1.364	-0.143	2.35	-1.106
759	TCGA-D8-A1JT-01A-31R-A13Q-07	BRCA	8.0796408752408	Low	3.964	0.978	-5.846	-0.47	0.726	-0.794	0.056	-0.41	0.295	1.711	0.749	-0.966	0.601	-0.789	-1.079	0.419	0.821	-0.936	-1.236	-0.744	0.274	-1.943	0.163
760	TCGA-D8-A1JU-01A-11R-A13Q-07	BRCA	6.31653971458037	Low	3.965	0.886	-3.565	-0.163	0.016	-0.616	-0.698	0.083	-0.922	1.723	-0.036	-2.564	0.292	-1.06	-0.847	0.175	0.332	-1.252	-1.688	-1.355	1.256	-1.818	1.165
761	TCGA-D8-A1X5-01A-11R-A14D-07	BRCA	20.6277906939336	High	4.087	0.865	-3.35	0.584	1.018	-0.392	0.418	1.086	-0.279	0.69	-1.186	-2.841	0.354	-0.749	-0.941	0.302	-0.124	-1.512	-1.586	-1.122	1.446	-1.295	0.474
762	TCGA-D8-A1X6-01A-11R-A14M-07	BRCA	11.6208805693369	High	4.047	0.805	-4.382	0.319	0.883	1.158	-0.941	-1.224	-0.293	2.036	-1.138	-3.176	-0.526	-1.092	-1.229	-0.157	0.864	-1.416	-2.614	-0.837	1.904	-0.957	0.089
763	TCGA-D8-A1X7-01A-11R-A14M-07	BRCA	1.59714761949818	Low	3.832	0.461	-2.567	-1.335	-1.202	-1.033	-0.217	0.468	-1.294	-0.453	0.744	-3.507	-0.098	-1.462	-1.004	-0.371	0.024	-1.809	-2.837	-1.109	0.419	1.234	0.109
764	TCGA-D8-A1X8-01A-11R-A14M-07	BRCA	17.6899765206517	High	4.216	1.631	-3.183	0.455	0.794	-0.478	-0.542	0.987	-0.52	1.928	-0.337	-2.558	0.51	-1.71	-1.244	0.015	-0.308	-0.6	-1.442	-1.018	0.564	-1.129	0.369
765	TCGA-D8-A1X9-01A-12R-A157-07	BRCA	9.13296605209615	Low	4.582	0.727	-3.515	-1.251	1.089	0.484	1.619	-1.031	-0.888	1.334	0.609	-3.017	1.4	-0.296	-0.01	0.044	0.739	0.291	-1.221	-1.16	0.413	-1.453	0.241
766	TCGA-D8-A1XA-01A-11R-A14D-07	BRCA	26.2664825565579	High	3.994	2.872	-4.158	0.478	-0.774	0.963	1.246	0.946	-1.275	0.195	-1.248	-3.195	-1.15	-1.578	-1.311	-0.291	0.012	-1.28	-1.818	-1.436	1.205	2.659	-1.582
767	TCGA-D8-A1XB-01A-11R-A14D-07	BRCA	16.4917059994709	High	3.891	2.754	-2.21	-0.592	-0.478	0.421	0.162	-0.155	-0.913	-0.772	-0.734	-3.217	0.503	-1.358	-1.571	-0.048	-0.472	-1.446	-2.378	-1.587	0.705	-1.124	-1.99
768	TCGA-D8-A1XC-01A-11R-A14D-07	BRCA	16.6335453706426	High	3.708	2.606	-4.016	-2.419	1.048	-0.393	-0.118	-0.478	-0.86	-0.992	0.403	-3.908	-0.099	-2.866	-2.751	-1.1	-1.267	-2.143	-2.719	-1.182	-0.458	3.668	1.265
769	TCGA-D8-A1XD-01A-11R-A14D-07	BRCA	22.4405792113259	High	3.915	1.638	-3.379	-2.014	-1.412	-0.636	-0.626	-1.046	-1.278	0.508	0.669	-3.814	-0.709	-2.021	-1.729	-0.008	-1.368	-1.767	-2.186	-1.558	-0.009	3.723	0.276
770	TCGA-D8-A1XF-01A-11R-A14D-07	BRCA	7.25345884241447	Low	3.599	2.578	-3.435	0.318	1.065	-1.385	-0.305	0.016	-0.66	0.739	0.438	-3.578	-1.335	-1.392	-0.592	0.999	0.617	-1.547	-2.157	-1.584	-0.336	1.535	1.677
771	TCGA-D8-A1XG-01A-11R-A14D-07	BRCA	13.3396724582841	High	4.488	3.365	-4.361	-1.749	-1.116	-0.38	-0.702	-1.147	-0.624	-1.115	-0.912	-3.723	-0.524	-1.684	-0.982	-0.804	-0.932	-2.161	-2.872	-1.362	0.355	3.626	-0.565
772	TCGA-D8-A1XJ-01A-11R-A14M-07	BRCA	8.68856658724824	Low	4.106	1.931	-5.6	-0.175	-0.871	-1.364	-1.317	0.165	-0.272	-0.759	-0.854	-3.987	-1.079	-0.941	-0.686	-0.254	-0.161	-1.222	-2.398	-1.629	-0.122	-0.412	-0.037
773	TCGA-D8-A1XK-01A-21R-A14M-07	BRCA	4.2209334192303	Low	4.293	1.978	-2.816	0.841	1.004	2.201	0.65	0.161	-0.126	2.736	2.045	0.349	2.395	-0.835	-0.255	1.053	-1.499	-0.675	-2.201	-0.254	-1.696	-0.336	-0.255
774	TCGA-D8-A1XL-01A-11R-A14M-07	BRCA	13.8818041524847	High	4.081	0.685	0.728	3.415	1.342	2.002	2.574	1.736	0.054	2.609	1.747	-2.85	3.783	0.806	0.026	0.228	0.839	0.104	-1.464	-1.154	0.318	1.328	-0.089
775	TCGA-D8-A1XM-01A-21R-A14M-07	BRCA	9.91730893500102	Low	3.887	1.383	-3.907	0.206	1.325	0.273	0.541	-0.788	-0.16	1.204	-0.336	-3.64	0.851	-1.029	-0.617	0.34	0.581	0.147	-0.583	-1.28	0.893	-1.352	0.64
776	TCGA-D8-A1XO-01A-11R-A14M-07	BRCA	18.8141612703278	High	4.204	1.848	-3.921	1.097	-0.016	-0.831	-1.189	-1.124	-0.803	0.937	-1.041	-4.76	-0.173	-1.313	-1.054	0.561	-0.015	-1.026	-0.846	-1.281	1.808	-1.545	-0.225
777	TCGA-D8-A1XQ-01A-11R-A14M-07	BRCA	5.4040888627957	Low	3.998	2.163	1.082	2.247	1.453	2.378	2.129	0.725	-0.362	3.09	1.941	0.426	4.015	-0.885	-0.984	0.2	0.066	-1.143	-2.037	0.027	0.145	1.152	0.321
778	TCGA-D8-A1XR-01A-11R-A14M-07	BRCA	1.79843967671926	Low	4.139	3.06	-2.895	-1.215	-1.203	-0.744	-0.503	0.162	-0.393	-0.327	0.146	-3.852	-0.381	-1.624	-0.749	-0.971	-0.575	-1.327	-2.028	-1.258	-0.003	1.72	-1.183
779	TCGA-D8-A1XS-01A-11R-A14M-07	BRCA	9.04574138786488	Low	4.05	0.469	-3.327	-1.319	-0.807	-0.093	0.642	-1.355	-0.756	0.242	1.2	-3.544	0.289	-1.088	-0.951	0.071	0.467	-0.964	-1.993	-1.307	0.327	-0.032	-1.354
780	TCGA-D8-A1XT-01A-11R-A14M-07	BRCA	15.0479894266286	High	3.91	1.087	-4.905	1.041	0.766	1.508	1.596	0.393	-0.656	1.351	2.431	-1.996	2.152	-1.044	-0.846	0.23	-1.068	-1.513	-2.92	-1.22	0.461	-1.093	0.041
781	TCGA-D8-A1XU-01A-11R-A14M-07	BRCA	20.0337772312846	High	4.422	3.455	-3.986	-0.69	-0.583	0.547	0.92	-0.204	-0.552	-0.102	-1.412	-5.071	0.768	-1.644	-1.578	0.071	-0.857	-1.573	-1.777	-1.439	1.228	-0.755	-1.993
782	TCGA-D8-A1XV-01A-11R-A14M-07	BRCA	6.00779290995294	Low	3.614	2.472	-3.271	-1.802	0.848	-0.575	0.101	-0.435	-1.123	-0.863	0.802	-3.328	-0.116	-1.282	-2.562	-1.366	-0.529	-1.668	-2.346	-1.219	-1.322	2.831	-0.141
783	TCGA-D8-A1XW-01A-11R-A14M-07	BRCA	3.76287818263294	Low	4.263	2.582	-1.478	-0.641	0.947	1.938	1.565	1.156	-0.499	1.939	0.819	-3.863	2.052	-1.53	-1.295	0.356	0.32	-0.642	-1.915	-0.921	0.352	-0.821	-0.444
784	TCGA-D8-A1XY-01A-11R-A14M-07	BRCA	65.6278236491609	High	4.382	0.274	-4.101	-0.456	1.158	1.052	-1.062	0.7	-1.879	0.307	-0.432	-3.428	-1.108	-0.724	-0.981	0.118	-0.073	-1.329	-2.018	-1.71	1.173	1.131	-0.649
785	TCGA-D8-A1XZ-01A-11R-A14M-07	BRCA	17.1709952370621	High	4.47	0.938	-3.079	0.117	-0.825	0.24	0.998	0.02	-0.361	1.32	-0.239	-3.28	1.327	-1.113	-1.076	0.197	-1.51	-1.088	-1.301	-1.295	-0.046	-1.328	0.009
786	TCGA-D8-A1Y0-01A-11R-A14M-07	BRCA	8.22941891100676	Low	4.586	1.792	-3.522	2.382	1.224	0.788	1.261	1.771	-0.291	2.321	-0.323	-3.05	2.069	-1.538	-1.23	0.508	-0.993	-0.673	-1.075	-1.451	0.544	0.096	1.217
787	TCGA-D8-A1Y1-01A-21R-A14M-07	BRCA	10.7286755266375	High	4.301	0.762	-3.902	-0.825	-1.124	-1.094	-1.039	-1.498	-0.474	0.951	-0.479	-2.892	-0.465	-0.642	-0.926	0.346	0.674	-1.294	-1.638	-0.964	0.799	-0.539	-0.407
788	TCGA-D8-A1Y2-01A-11R-A157-07	BRCA	5.73454748098432	Low	4.457	1.569	-0.684	1.806	1.153	1.084	0.997	1.505	0.34	3.681	1.241	-0.501	2.756	0.165	0.272	0.883	-1.285	-0.807	-1.455	-0.554	1.52	-0.91	0.349
789	TCGA-D8-A1Y3-01A-11R-A157-07	BRCA	7.7900870895973	Low	3.887	0.867	-1.099	1.272	0.231	0.578	0.241	1.012	0.168	2.22	0.798	-3.732	1.64	-0.523	-0.748	-0.337	0.234	-0.969	-1.845	-1.122	-0.153	-0.425	2.095
790	TCGA-D8-A27E-01A-11R-A16F-07	BRCA	7.42826630780931	Low	3.945	0.574	-4.18	0.473	-0.877	-1.17	-0.995	0.859	-0.343	1.071	-1.072	-3.898	-0.85	-1.272	-1.18	-0.857	0.502	-1.285	-2.408	-1.405	1.491	-1.334	-1.577
791	TCGA-D8-A27F-01A-11R-A16F-07	BRCA	12.1906032614849	High	4.028	1.629	-2.178	-0.503	0.811	-0.404	0.716	-0.558	1.111	0.751	0.784	-1.278	-0.715	-1.032	-0.817	0.95	-1.397	-1.277	-2.099	1.335	-1.738	-1.185	0.297
792	TCGA-D8-A27G-01A-11R-A16F-07	BRCA	13.3791565958501	High	3.96	3.305	-2.463	1.522	0.383	0.148	1.002	0.953	-0.8	1.175	-1.048	-3.394	1.314	-0.23	-1.569	0.35	-1.48	-0.887	-2.101	-1.536	1.074	-1.512	1.1
793	TCGA-D8-A27H-01A-11R-A16F-07	BRCA	12.8912833026811	High	3.545	0.772	-3.76	-1.511	0.327	-1.041	1.089	1	-0.305	-0.421	-1.178	-2.757	-1.407	-1.227	-1.291	0.133	1.048	-1.353	-2.287	-1.525	-0.317	-1.016	-0.149
794	TCGA-D8-A27I-01A-11R-A16F-07	BRCA	7.36988844497118	Low	3.916	0.853	-3.261	1.76	2.088	-0.473	-0.827	1.073	-0.883	1.39	0.622	-2.838	0.557	-1.752	-1.021	0.454	0.511	-0.749	-1.25	-1.343	1.481	-1.289	1.161
795	TCGA-D8-A27K-01A-11R-A16F-07	BRCA	10.6184006576398	High	4.031	0.796	-2.716	1.118	1.218	0.507	0.908	-0.276	0.862	0.693	-0.894	-1.185	0.632	-1.517	-1.652	0.929	-0.491	-0.249	-1.425	-1.321	0.361	-1.48	0.279
796	TCGA-D8-A27L-01A-11R-A16F-07	BRCA	14.7714283962648	High	4.394	0.767	-3.541	0.492	1.694	0.044	-0.021	-0.402	-0.325	0.924	0.322	-2.081	0.57	-1.157	-0.659	0.307	0.266	-0.535	-0.759	-1.683	0.81	-1.005	0.12
797	TCGA-D8-A27M-01A-11R-A16F-07	BRCA	12.2645301430527	High	4.368	2.843	-1.091	3.227	2.989	3.205	2.81	0.858	0.316	2.362	1.462	-1.871	3.898	-1.135	-0.816	0.773	0.658	-0.975	-0.39	-1.07	0.341	0.977	0.474
798	TCGA-D8-A27N-01A-11R-A16F-07	BRCA	8.44108351515734	Low	4.459	1.644	-3.381	-0.286	-0.535	-0.012	0.072	0.988	-0.317	1.727	-0.566	-1.907	0.945	-1.024	-0.908	0.456	0.106	-1.462	-1.088	-0.859	1.267	-0.262	-0.259
799	TCGA-D8-A27P-01A-11R-A16F-07	BRCA	11.9734116383483	High	3.83	3.033	-3.282	0.9	0.557	-0.543	-1.217	0.641	-0.699	-0.501	-0.654	-3.416	-0.336	-1.892	-0.903	-0.406	0.938	-1.564	-2.536	-1.484	0.182	1.281	-1.696
800	TCGA-D8-A27R-01A-11R-A16F-07	BRCA	15.2340390946347	High	3.658	2.414	-2.503	0.293	0.256	-0.797	-0.123	0.21	-0.419	1.611	-0.554	-3.855	0.911	-0.772	-0.392	-0.054	0.802	-0.648	-1.881	-1.468	1.502	1.141	-1.19
801	TCGA-D8-A27T-01A-11R-A16F-07	BRCA	20.4106075678455	High	4.027	0.144	-2.485	0.806	0.705	0.735	1.341	0.481	-0.587	2.471	-0.073	-3.115	2.414	-0.801	-0.392	0.23	0.507	0.11	-1.023	-1.122	1.707	-1.292	1.3
802	TCGA-D8-A27V-01A-12R-A17B-07	BRCA	14.9482515092775	High	3.677	3.645	-3.294	-0.089	0.871	-0.69	-0.541	-0.916	-0.065	-0.424	-0.582	-3.702	-0.152	-2.3	-1.359	-0.162	0.223	-1.1	-1.021	-1.655	0.734	0.627	-1.821
803	TCGA-D8-A27W-01A-11R-A16F-07	BRCA	6.85735742836792	Low	3.981	3.361	-2.826	-0.405	0.04	-1.431	-1.355	-0.072	-0.768	0.803	-1.261	-4.531	-0.335	-1.967	-1.195	-0.088	0.693	-1.285	-2.331	-1.428	2.136	1.513	-0.123
804	TCGA-D8-A3Z5-01A-41R-A24H-07	BRCA	8.06801837918999	Low	3.433	2.584	-3.429	0.699	1.398	-1.33	0.357	0.518	-0.658	2.23	1.217	-1.379	0.481	-1.739	-1.316	-0.301	0.518	-1.275	-0.82	-1.047	0.545	0.954	-0.111
805	TCGA-D8-A3Z6-01A-11R-A239-07	BRCA	10.6172336585083	High	3.729	2.612	-4.571	0.051	-0.105	0.936	0.963	0.381	-1.278	-0.87	-1.478	-3.641	1.147	-1.363	-0.845	-0.701	0.136	-1.615	-1.172	-1.564	0.273	-0.234	-2.365
806	TCGA-D8-A4Z1-01A-21R-A266-07	BRCA	7.96669889437566	Low	3.418	2.904	-3.459	1.353	2.49	-0.897	0.636	0.146	-1.127	1.525	1.139	-2.762	0.082	-2.058	-1.304	0.08	-1.137	-1.876	-0.565	-1.353	1.483	1.081	-0.057
807	TCGA-D8-A73U-01A-11R-A33J-07	BRCA	7.2004985316932	Low	4.202	1.524	-0.782	2.831	1.986	3.653	3.596	2.07	0.692	3.217	0.32	-3.347	4.384	-1.18	-0.976	0.971	-1.165	1.014	0.976	-1.643	2.982	0.222	-0.815
808	TCGA-D8-A73W-01A-22R-A352-07	BRCA	10.4301994594463	High	4.851	0.814	-3.499	0.663	-0.466	0.096	-0.085	1.168	0.498	1.371	0.114	-2.774	0.01	-0.855	-0.598	0.561	0.219	-1.732	-2.89	-1.395	1.375	1.055	0.329
809	TCGA-D8-A73X-01A-11R-A32P-07	BRCA	8.0227491094137	Low	3.739	2.53	-3.377	1.001	-0.642	0.389	0.276	-0.99	-0.445	0.551	-1.3	-3.299	-1.425	-1.439	-1.094	0.333	0.512	-1.107	-1.826	-1.375	1.295	0.894	-2.253
810	TCGA-E2-A105-01A-11R-A10J-07	BRCA	19.1669445428843	High	3.574	0.498	-3.657	0.589	-0.968	0.964	-1.227	0.792	-1.615	-0.596	-1.481	-3.897	-1.07	-1.42	-1.062	0.977	0.445	-1.471	-2.493	-1.825	1.226	3.44	0.284
811	TCGA-E2-A106-01A-11R-A10J-07	BRCA	6.59130846342439	Low	3.491	2.518	-3.018	-1.148	-1.162	-0.532	0.266	0.758	-1.547	0.067	-1.408	-4.638	1.092	-1.56	-0.908	-1.497	-0.344	-1.772	-0.752	-1.689	0.415	4.719	-0.195
812	TCGA-E2-A107-01A-11R-A10J-07	BRCA	15.695450673436	High	3.604	1.656	-4.395	-0.573	1.769	0.766	-0.062	-0.758	-1.467	-0.766	-1.213	-3.487	0.797	-1.197	-1.141	-0.724	0.161	0.055	-1.208	-1.84	1.105	-0.187	-0.173
813	TCGA-E2-A108-01A-13R-A10J-07	BRCA	6.34236622201498	Low	4.204	1.699	-0.778	4.393	2.653	3.281	3.183	2.799	-0.201	3.881	1.075	-1.456	4.791	-0.694	-0.435	0.684	0.796	-0.044	0.029	-1.284	1.848	1.395	-1.296
814	TCGA-E2-A109-01A-11R-A10J-07	BRCA	12.5564866578823	High	4.198	2.34	-2.791	-0.631	-0.356	-0.342	0.401	1.218	-0.831	-0.207	-1.4	-3.998	0.394	-1.237	-1.217	-0.347	-1.331	-1.117	-2.241	-1.698	0.665	0.975	-0.281
815	TCGA-E2-A10A-01A-21R-A115-07	BRCA	13.6791276502247	High	4.36	3.629	-3.484	-0.92	1.205	0.638	0.736	0.583	-0.209	0.78	-1.149	-3.067	-1.488	-1.428	-1.026	-0.311	-0.049	-1.365	-1.935	-0.78	1.072	1.745	-1.182
816	TCGA-E2-A10B-01A-11R-A10J-07	BRCA	22.9977312339468	High	3.814	3.242	-3.365	-1.112	0.097	-1.137	-1.135	-1.247	-0.514	0.676	-0.912	-4.006	-0.616	-1.128	-0.755	0.108	0.485	-0.721	-2.05	-1.349	0.972	1.568	-0.342
817	TCGA-E2-A10C-01A-21R-A10J-07	BRCA	13.6784590535293	High	3.521	3.45	-0.904	1.393	0.664	1.18	1.192	-0.25	1.402	0.873	-1.036	-4.366	1.296	-1.414	-1.496	1.325	0.404	0.101	-0.269	-1.416	0.796	0.291	1.435
818	TCGA-E2-A10E-01A-21R-A10J-07	BRCA	14.2097293166014	High	4.298	3.002	-3.738	-0.489	0.426	0.859	1.283	-1.354	0.648	0.109	-0.537	-2.459	0.647	-1.476	-1.146	0.635	1.154	-0.98	-2.124	-1.463	0.652	-1.216	0.637
819	TCGA-E2-A10F-01A-11R-A10J-07	BRCA	13.4898827142617	High	4.402	1.576	-3.11	0.249	0.116	0.65	1.227	0.509	-0.548	2.376	-0.487	-3.397	2.105	-1.188	-0.911	0.239	-0.131	-1.113	-1.715	-0.982	1.763	-0.262	0.15
820	TCGA-E2-A14N-01A-31R-A137-07	BRCA	0.943751749598407	Low	3.353	0.737	-2.453	2.78	2.466	2.665	2.164	0.535	-0.853	1.862	1.815	0.562	3.03	0.279	-0.269	0.726	1.294	0.026	-1.256	-0.914	-0.708	0.597	1.431
821	TCGA-E2-A14O-01A-31R-A115-07	BRCA	17.5072365584391	High	3.712	2.061	-2.607	-0.422	-0.535	1.129	-1.018	-0.375	-0.651	1.732	-0.047	-3.371	0.105	-0.972	-1.098	-0.485	1.039	-0.896	-1.575	-1.531	0.747	0.722	-1.145
822	TCGA-E2-A14P-01A-31R-A12D-07	BRCA	11.2356272637492	High	3.632	2.487	-2.072	3.019	2.182	1.097	1.067	1.159	0.142	1.643	0.761	0.354	2.401	-1.261	-1.078	0.054	0.231	0.454	-0.011	-1.366	0.845	0.821	1.732
823	TCGA-E2-A14Q-01A-11R-A12D-07	BRCA	5.31020101162617	Low	3.424	2.806	-2.831	1.26	1.884	-0.184	-0.307	-0.341	-0.614	-0.07	-0.016	-2.264	0.552	-1.834	-1.425	-0.16	-0.916	-0.477	-0.569	-1.213	0.293	-0.83	-1.957
824	TCGA-E2-A14R-01A-11R-A115-07	BRCA	9.65966909265033	Low	3.748	0.637	0.715	2.116	1.699	2.198	2.439	-0.074	-0.307	2.132	0.735	-2.964	3.136	-0.307	-0.451	-0.363	0.776	-0.661	-1.467	-1.28	-0.382	2.113	-0.591
825	TCGA-E2-A14T-01A-11R-A115-07	BRCA	13.4659649205657	High	3.345	2.148	-3.81	-1.197	-0.269	-0.43	-0.373	-1.434	-0.677	-0.103	-1.025	-3.794	0.757	-1.259	-0.56	-0.66	0.917	-1.111	-2.263	-1.542	1.435	2.153	-0.198
826	TCGA-E2-A14U-01A-11R-A22K-07	BRCA	8.83409164511338	Low	3.019	1.9	-4.635	0.208	1.606	0.763	-0.786	0.254	-0.824	0.764	0.303	-0.343	-0.708	-2.636	-1.981	-0.301	0.403	-1.141	-1.254	-1.561	0.928	0.343	-2.509
827	TCGA-E2-A14V-01A-11R-A12D-07	BRCA	13.9978663504017	High	3.706	1.658	-2.66	-1.375	-0.519	0.766	-1.524	0.868	-0.642	-0.374	-0.708	-2.686	-1.092	-1.055	-0.534	-0.235	0.455	-0.653	-0.498	-1.227	-0.21	-1.066	-2.613
828	TCGA-E2-A14W-01A-11R-A12D-07	BRCA	7.82281772890299	Low	3.566	2.712	-0.72	-0.331	0.691	-0.128	0.557	0.173	-0.507	0.044	-1.348	-3.867	0.763	-0.778	-1.099	-0.282	-1.461	-1.366	-2.549	-1.516	-0.377	-0.576	-2.375
829	TCGA-E2-A14X-01A-11R-A115-07	BRCA	3.62294966815285	Low	3.953	0.877	-0.926	2.689	1.934	1.023	1.133	1.392	-0.057	1.747	0.087	-2.974	2.054	-1.453	-1.018	0.246	0.143	-0.793	-0.722	-1.256	0.085	-1.584	0.579
830	TCGA-E2-A14Y-01A-21R-A12D-07	BRCA	5.1055523805755	Low	4.154	0.78	-3.686	-0.246	-0.353	1.353	1.407	-1.14	-1.098	0.028	-0.537	0.22	1.228	0.056	0.691	0.666	-0.593	-1.611	-1.038	1.174	-1.132	-0.601	1.413
831	TCGA-E2-A14Z-01A-11R-A115-07	BRCA	10.4181740975924	High	4.015	0.876	1.626	3.258	1.074	1.734	2.538	2.069	-0.471	2.665	0.133	-3.026	3.271	-1.027	-0.964	0.315	0.124	1.117	0.418	-1.216	1.573	1.124	0.651
832	TCGA-E2-A150-01A-11R-A12D-07	BRCA	5.60880933737242	Low	4.051	1.844	-3.025	1.685	2.482	2.369	2.411	-0.066	-0.321	1.982	0.746	-1.319	2.869	-0.431	-0.086	-0.023	-1.073	-0.482	-1.248	-0.539	-0.66	-2.137	-0.077
833	TCGA-E2-A152-01A-11R-A12D-07	BRCA	15.4277774879449	High	3.945	3.245	-2.774	1.16	0.118	-0.755	-1.3	-1.495	-1.629	-0.309	0.325	-3.491	-0.041	-1.395	-1.043	0.247	-0.343	-0.843	-1.709	-1.621	-0.144	-0.505	-2.191
834	TCGA-E2-A153-01A-12R-A12D-07	BRCA	10.7108696710354	High	3.867	0.987	-3.276	-0.012	-0.839	0.438	-0.075	1.081	-0.274	1.462	-0.056	-2.741	-1.406	-0.782	-1.694	0.486	0.427	-0.72	-1.847	-1.427	1.235	-1.085	-0.386
835	TCGA-E2-A154-01A-11R-A115-07	BRCA	27.1693841247624	High	3.858	2.102	-3.412	-1.639	-1.355	0.043	-0.135	-0.404	-0.408	-1.056	1.042	-4.124	-0.253	-1.639	-1.5	0.143	0.184	-1.472	-3.015	-1.144	0.345	3.506	-0.844
836	TCGA-E2-A155-01A-11R-A12D-07	BRCA	21.5113047377445	High	3.325	1.388	-1.896	0.39	1.04	-0.019	1.029	0.547	-0.876	-0.929	1.32	-2.941	0.534	-1.639	-1.232	-1.291	0.606	-1.545	-2.929	-1.808	0.225	1.838	-0.164
837	TCGA-E2-A156-01A-11R-A12D-07	BRCA	21.5996535517869	High	2.981	2.561	-2.682	-2.213	1.12	-0.736	-1.013	-0.444	-0.094	-0.555	0.457	-3.232	-0.992	-2.872	-2.732	-0.105	0.178	-1.488	-2.246	-1.59	-0.643	1.156	-2.002
838	TCGA-E2-A158-01A-11R-A12D-07	BRCA	14.3432606126936	High	3.595	2.035	-1.625	-0.893	-0.084	-0.136	0.589	0.18	-0.933	0.61	-0.756	-4.295	-0.037	-1.118	-0.958	0.68	1.103	-1.044	-2.399	-1.891	-1.051	-1.922	-1.012
839	TCGA-E2-A159-01A-11R-A115-07	BRCA	13.859997617538	High	4.284	1.225	-0.895	2.877	1.575	2.5	2.406	1.374	-0.018	2.068	0.721	-0.714	3.229	-0.459	-0.23	0.145	0.318	0.13	-0.51	-0.944	0.245	1.364	-0.489
840	TCGA-E2-A15A-01A-11R-A12D-07	BRCA	31.9156037455561	High	4.054	0.55	-1.502	0.176	-0.142	0.953	1.768	-0.921	-0.687	0.858	-0.555	-4.64	1.759	-1.21	-0.905	0.042	-0.981	-0.976	-1.688	-1.281	0.494	-0.378	1.144
841	TCGA-E2-A15A-06A-11R-A12D-07	BRCA	39.9256295385343	High	3.664	0.891	-0.172	2.822	0.797	0.934	2.136	1.858	-0.071	1.331	-0.289	-3.769	2.137	-0.622	-0.106	0.431	-0.471	-0.349	-1.113	-1.479	1.174	0.723	1.65
842	TCGA-E2-A15C-01A-31R-A12D-07	BRCA	15.8880317643031	High	3.952	3.219	-2.467	0.749	1.39	-0.743	-0.803	-0.65	-0.271	1.126	0.037	-2.819	0.164	-1.343	-1.377	0.303	-0.505	-0.468	-0.939	-1.343	0.374	-1.664	0.341
843	TCGA-E2-A15D-01A-11R-A115-07	BRCA	8.47380076185953	Low	3.754	3.374	-2.465	0.288	1.464	-0.807	-1.137	-0.807	-0.2	0.443	-0.642	-2.021	-0.245	-1.793	-1.461	0.252	-1.319	-1.056	-1.902	-1.696	0.972	-1.228	-1.586
844	TCGA-E2-A15E-01A-11R-A12D-07	BRCA	12.5194386523798	High	3.246	2.203	-2.439	-0.928	0.577	0.777	-0.074	-1.13	-0.638	-0.761	-0.047	-2.023	-1.489	-2.042	-1.559	-0.519	0.328	-1.54	-1.761	-1.861	-0.422	1.19	-1.166
845	TCGA-E2-A15E-06A-11R-A12D-07	BRCA	19.2953819944206	High	3.175	3.191	-2.126	0.82	-0.21	-0.081	0.919	0.442	0.491	-1.067	-0.103	-3.349	0.708	-1.958	-1.487	0.864	-0.045	-0.872	-1.625	-1.783	0.757	-0.369	-0.656
846	TCGA-E2-A15F-01A-11R-A115-07	BRCA	45.3822446540392	High	4.213	2.572	-3.919	0.321	1.908	-0.799	1.232	-1.338	0.026	1.022	0.754	-3.269	-0.765	-0.249	-0.446	0.623	-0.394	0.643	-0.8	-1.9	1.404	0.399	-2.245
847	TCGA-E2-A15G-01A-11R-A12D-07	BRCA	24.3540847907079	High	3.43	2.384	-3.128	-0.817	-1.079	-0.419	-0.087	-0.43	-1.284	-0.781	0.174	-4.475	-0.371	-1.717	-1.214	-0.61	0.392	-1.359	-1.144	-1.39	-0.283	0.748	-2.316
848	TCGA-E2-A15H-01A-11R-A12D-07	BRCA	6.02522040204444	Low	3.882	2.816	-2.487	-0.808	-0.128	0.73	0.975	-1.255	0.842	-0.133	-1.052	-2.619	-0.95	-1.837	-1.228	0.425	-1.375	-0.964	-0.859	-1.434	0.478	0.337	-2.054
849	TCGA-E2-A15I-01A-21R-A137-07	BRCA	3.34026758655164	Low	3.871	0.82	-2.409	1.98	0.898	0.008	0.596	0.783	0.489	0.879	-0.895	-2.698	1.23	-1.843	-1.498	0.736	-0.385	-0.054	-0.579	-1.514	1.376	-1.533	-1.168
850	TCGA-E2-A15J-01A-11R-A12P-07	BRCA	8.79184466774045	Low	3.415	3.264	-2.989	-1.501	0.205	-0.83	0.757	-0.187	1.262	-0.294	-0.314	-1.487	-1.474	-1.565	-1.477	0.508	0.762	-1.038	-2.422	-1.726	-0.839	1.379	-1.912
851	TCGA-E2-A15K-01A-11R-A12P-07	BRCA	1.0812104670197	Low	3.979	0.589	-2.243	1.912	0.655	0.059	0.976	0.92	-0.229	1.455	-1.345	-2.839	1.061	-1.421	-1.088	0.064	0.007	0.488	0.902	-1.668	0.481	-0.347	0.869
852	TCGA-E2-A15K-06A-11R-A12P-07	BRCA	0.626575277864039	Low	3.358	2.087	-4.177	-0.918	0.834	-1.532	-1.449	0.993	-0.681	0.515	0.921	-3.187	-0.539	-1.698	-1.683	0.498	-0.309	-0.852	-0.127	-1.276	-0.086	3.278	-1.556
853	TCGA-E2-A15L-01A-11R-A12D-07	BRCA	10.3370618282999	High	3.61	1.946	-2.387	-1.254	-1.219	-0.082	0.032	-0.687	-0.407	0.786	0.677	-2.982	-0.518	-1.27	-0.489	-0.279	-0.114	-1.634	-1.791	-1.626	-0.6	0.641	-1.053
854	TCGA-E2-A15M-01A-11R-A12D-07	BRCA	9.79627614511358	Low	4.854	1.758	1.721	2.275	0.833	1.578	2.262	1.373	1.264	2.854	0.065	-2.352	3.023	-1.049	-1.034	1.338	-0.883	0.071	-0.566	-1.201	0.117	0.511	0.924
855	TCGA-E2-A15O-01A-11R-A115-07	BRCA	23.7480110742329	High	3.991	1.902	-2.743	1.17	-0.182	-1.334	-1.043	0.813	-0.124	-0.333	-0.82	-2.581	-1.056	-1.588	-1.051	-0.535	0.048	-0.382	-1.296	-1.336	1.401	1.453	-1.387
856	TCGA-E2-A15P-01A-11R-A115-07	BRCA	14.1052526508755	High	3.555	2.538	-3.498	-1.37	0.403	0.724	0.782	1.174	-0.738	-0.766	-1.084	-4.533	1.134	-2.055	-1.438	-0.873	-0.491	-1.393	-1.698	-1.288	0.906	-1.43	-1.603
857	TCGA-E2-A15R-01A-11R-A115-07	BRCA	16.2672568369095	High	2.988	0.316	-2.338	-2.023	-0.782	-1.264	-1.729	-0.476	-1.176	-1.364	1.086	-3.319	-1.54	-1.893	-1.434	0.986	-0.982	-1.731	-2.652	-1.21	0.099	3.819	1.279
858	TCGA-E2-A15S-01A-11R-A115-07	BRCA	12.0446677988038	High	3.4	1.139	-1.835	-1.438	0.835	-2.402	-1.811	-0.416	-2.251	1.019	1.234	-3.594	-1.678	-1.758	-1.033	-1.24	-0.331	-1.697	-2.782	-1.753	-0.831	0.775	1.036
859	TCGA-E2-A15T-01A-11R-A115-07	BRCA	21.9181441465011	High	3.71	0.964	-3.573	0.087	-0.378	-0.762	-0.387	0.096	-1.18	-1.226	0.875	-2.869	-0.365	-1.614	-1.069	-0.839	0.625	-1.556	-2.854	-1.296	0.04	3.581	0.356
860	TCGA-E2-A1AZ-01A-11R-A12P-07	BRCA	5.90278176781539	Low	4.033	0.54	1.569	2.645	2.352	1.907	1.934	1.091	-0.465	1.652	0.4	-2.047	2.456	-0.44	-0.692	0.37	-0.039	-0.467	-1.07	-0.78	-0.97	0.327	1.885
861	TCGA-E2-A1B0-01A-11R-A12P-07	BRCA	9.10484459001852	Low	3.7	3.431	-3.705	2.02	1.969	2.028	1.767	0.251	0.196	0.909	1.649	-2.103	2.159	-1.462	-0.583	0.332	-0.283	0.007	-0.468	-1.28	-0.461	-1.441	-0.077
862	TCGA-E2-A1B1-01A-21R-A12P-07	BRCA	16.9829023835987	High	3.994	0.847	0.208	2.789	1.958	2.057	2.324	1.305	-0.323	2.29	0.872	-1.059	3.071	-0.715	-0.509	0.629	-0.327	0.462	0.603	-1.2	1.651	-1.44	-0.041
863	TCGA-E2-A1B4-01A-11R-A12P-07	BRCA	5.98347298962379	Low	3.459	2.598	-2.453	1.001	0.348	0.128	0.129	-0.143	-0.373	0.01	-1.297	-4.006	0.552	-1.368	-1.387	-0.046	1.371	-0.423	-1.002	-1.518	0.041	0.905	-2.198
864	TCGA-E2-A1B5-01A-21R-A12P-07	BRCA	3.39307728657088	Low	3.949	1.658	0.093	4.541	1.75	1.974	2.858	3.016	1.014	2.413	0.673	-1.15	3.503	-0.463	-0.452	1.198	1.243	-1.322	-0.892	-1.313	1.579	0.863	1.146
865	TCGA-E2-A1B6-01A-31R-A12P-07	BRCA	0.826050348603934	Low	3.295	1.169	0.207	5.14	1.513	2.616	3.202	3.457	1.272	2.858	1.208	-1.912	4.315	-0.449	-0.519	1.243	1.842	1.136	0.57	-1.175	1.267	2.293	-0.563
866	TCGA-E2-A1BC-01A-11R-A12P-07	BRCA	8.56220269221457	Low	3.36	1.738	-3.209	-0.821	-0.228	-0.444	-0.2	-0.543	-1.156	1.274	-1.297	-2.087	-1.081	-1.353	-0.942	-0.183	0.872	-1.768	-2.103	-1.585	0.633	1.745	-1.682
867	TCGA-E2-A1BD-01A-11R-A12P-07	BRCA	12.7463358295815	High	3.755	2.594	-4.097	-1.322	-0.181	-0.986	-1.055	0.691	0.226	-0.148	-0.619	-3.708	-0.349	-1.167	-0.778	0.202	-1.421	-1.215	-1.853	-1.778	0.693	1.718	-2.086
868	TCGA-E2-A1IE-01A-11R-A13Q-07	BRCA	18.8564415002427	High	3.326	0.862	-2.054	-0.517	0.504	-1.279	-0.382	0.613	-0.78	-0.838	-1.459	-3.096	0.019	-1.646	-1.288	-1.025	-0.306	-1.848	-2.765	-1.587	0.29	3.991	0.349
869	TCGA-E2-A1IF-01A-11R-A144-07	BRCA	5.79048691190843	Low	3.937	2.48	-2.862	1.387	1.731	-1.315	0.904	0.504	0.028	1.324	0.49	-0.27	-0.098	-0.804	-0.696	0.483	-1.311	0.447	0.036	-1.236	1.238	-0.641	-0.714
870	TCGA-E2-A1IG-01A-11R-A144-07	BRCA	31.2280152625977	High	4.2	3.304	-3.559	0.456	-0.544	1.135	-1.47	0.934	-1.041	0.87	-0.139	-3.539	-0.595	-1.139	-0.646	-0.101	-0.557	-1.893	-2.903	-1.361	0.998	1.78	-2.4
871	TCGA-E2-A1IH-01A-11R-A13Q-07	BRCA	7.90045337409853	Low	4.381	0.745	0.025	3.554	0.864	1.245	2.319	2.383	0.427	3.567	-0.013	-1.456	3.547	0.663	-0.527	1.024	0.784	1.203	-0.211	-1.559	2.136	1.973	0.491
872	TCGA-E2-A1II-01A-11R-A144-07	BRCA	1.52599585599285	Low	3.877	1.303	-1.102	4.029	2.25	3.063	3.258	2.521	0.15	3.24	0.753	-1.972	4.137	-1.344	-2.66	0.368	0.876	-0.293	-1.331	0.067	0.04	2.746	1.249
873	TCGA-E2-A1IJ-01A-11R-A144-07	BRCA	7.71001639162659	Low	4.246	1.33	-1.529	1.989	2.059	1.409	1.183	0.624	0.003	2.147	0.437	-2.259	2.119	-0.31	-1.291	0.676	-1.245	-0.054	0.415	-1.429	2.444	-0.899	-0.211
874	TCGA-E2-A1IK-01A-11R-A144-07	BRCA	6.33864118852502	Low	4.428	1.321	-3.567	2.513	1.492	0.496	0.775	1.789	-0.541	2.671	-0.196	-2.466	2.182	-1.295	-0.979	-0.185	-0.984	-0.444	-0.786	-1.102	1.62	-0.343	-0.512
875	TCGA-E2-A1IL-01A-11R-A14D-07	BRCA	17.3444479928974	High	3.863	1.226	-4.267	0.707	-0.077	-0.842	-0.621	0.758	-1.664	0.013	-1.026	-3.762	-0.688	-1.64	-1.257	-0.28	-0.481	-1.525	-2.195	-1.153	0.588	1.491	-1.116
876	TCGA-E2-A1IN-01A-11R-A13Q-07	BRCA	28.5193378716013	High	4.209	2.417	-2.848	-0.316	-1.102	0.629	0.851	-0.147	-0.743	-0.2	-1.108	-4.38	1.059	-0.815	-0.939	0.123	0.86	-1.203	-1.839	-1.392	1.358	-0.942	-2.781
877	TCGA-E2-A1IO-01A-11R-A144-07	BRCA	11.9450683196036	High	3.995	3.373	-2.583	1.178	0.736	0.356	1.127	-0.067	1.195	1.376	-0.266	-2.337	1.601	-1.312	-1.381	1.274	-1.499	-0.173	-0.765	-1.303	0.482	-1.632	0.647
878	TCGA-E2-A1IU-01A-11R-A14D-07	BRCA	8.05856525018628	Low	3.699	0.85	-3.75	0.577	1.579	-0.761	-0.973	-0.872	-0.504	0.424	-0.302	-3.418	-0.428	-1.665	-1.388	-0.142	-0.974	-1.103	-1.407	-1.532	0.918	1.226	-1.657
879	TCGA-E2-A1L6-01A-11R-A13Q-07	BRCA	10.0737802494353	Low	3.947	3.285	-4.53	0.582	1.037	-1.227	0.94	-0.563	1.003	0.996	-0.67	-2.466	-0.543	-1.486	-1.194	0.917	0.523	-1.144	-1.622	-0.661	0.814	1.144	-2.685
880	TCGA-E2-A1L7-01A-11R-A144-07	BRCA	10.4482397654573	High	4.166	2.928	-1.305	3.229	1.696	1.633	2.069	1.758	-0.79	1.939	-0.065	-2.827	3.004	-1.079	-0.855	-0.049	0.149	0.186	-0.71	-1.749	-0.037	0.45	0.073
881	TCGA-E2-A1L8-01A-11R-A13Q-07	BRCA	17.5690143381952	High	4.064	2.535	-2.762	-0.947	-0.154	-0.777	-0.268	-1.329	0.071	1.147	-1.352	-3.624	-0.028	-0.731	-0.728	0.549	1.262	0.57	-0.572	-1.48	0.659	-0.488	-1.646
882	TCGA-E2-A1L9-01A-11R-A13Q-07	BRCA	5.50799784316491	Low	4.019	0.968	-3.442	-0.593	-0.649	-0.322	-0.069	-0.21	0.132	2.193	-0.389	-2.073	0.8	-0.941	-0.689	0.53	0.999	-0.199	-1.68	-1.291	2.012	0.805	-2.356
883	TCGA-E2-A1LA-01A-11R-A144-07	BRCA	1.06267597357265	Low	4.373	1.088	1.788	3.819	0.791	1.788	2.795	2.454	-0.228	3.336	0.462	-2.894	3.699	-0.712	-0.84	0.081	0.904	-0.946	-1.752	-1.541	1.996	1.536	-0.233
884	TCGA-E2-A1LB-01A-11R-A144-07	BRCA	4.72429904816681	Low	3.846	1.893	-3.334	0.063	0.918	-0.708	0.022	1.093	-0.999	-0.287	0.263	-0.035	0.876	-0.568	-0.149	-0.276	0.182	-0.955	-1.803	-1.52	1.063	1.234	0.186
885	TCGA-E2-A1LE-01A-12R-A19W-07	BRCA	5.41869768690814	Low	3.958	1.065	-1.575	2.54	1.54	1.167	1.681	0.676	-0.297	1.949	0.216	-2.648	2.721	-0.265	-0.715	0.596	0.216	0.247	-0.667	-1.479	0.093	1.363	1.375
886	TCGA-E2-A1LG-01A-21R-A14M-07	BRCA	5.66590742236407	Low	3.628	1.636	-2.417	-0.073	0.256	0.575	0.535	0.588	0.175	1.118	-1.058	-0.198	0.756	-1.441	-0.342	-1.008	0.167	-0.599	0.313	-0.599	-2.616	-0.53	0.592
887	TCGA-E2-A1LH-01A-11R-A14D-07	BRCA	4.84244982476626	Low	3.948	1.778	-0.398	4.466	2.43	2.906	3.17	3.033	0.636	3.351	1.894	-1.327	4.118	-0.151	-0.188	0.682	1.19	0.025	0.055	-1.165	1.294	2.733	0.015
888	TCGA-E2-A1LI-01A-12R-A157-07	BRCA	4.46474961513309	Low	3.856	2.047	-2.17	2.564	1.883	2.839	2.051	0.966	-0.256	2.794	0.878	-0.964	3.532	-1.202	-0.963	1.285	0.273	-1.101	-1.818	-0.688	-0.157	-0.662	1.417
889	TCGA-E2-A1LK-01A-21R-A14D-07	BRCA	4.29692463281728	Low	4.103	0.964	-3.68	-1.489	-0.32	-0.472	-1.393	-0.848	0.565	0.949	0.399	-1.948	0.384	-1.436	-0.366	-1.198	1.06	-1.241	-2.697	-1.226	-0.005	-0.246	-2.074
890	TCGA-E2-A1LL-01A-11R-A144-07	BRCA	13.0410612209338	High	3.819	2.808	-3.2	-1.441	-0.696	0.414	0.759	0.277	-0.447	-0.841	-0.99	0.75	0.926	-0.721	-0.232	-1.054	-0.502	-2.017	-1.88	-0.945	-1.449	-0.148	0.041
891	TCGA-E2-A1LS-01A-12R-A157-07	BRCA	2.7613552410446	Low	3.29	3.897	-1.267	-0.143	1.257	-0.157	-0.384	0.275	-0.656	-0.761	0.478	-3.788	0.167	-1.279	-0.911	-0.461	-1.035	-0.506	-0.98	-1.169	0.395	0.955	-1.395
892	TCGA-E2-A2P5-01A-11R-A19W-07	BRCA	12.5597986025415	High	3.727	1.907	-3.811	0.029	0.305	-0.078	0.607	-1.166	-0.481	0.341	-0.399	-4.089	1.013	-0.534	-1.126	-0.25	1.137	-0.691	-1.481	-2.115	-0.167	0.264	-1.494
893	TCGA-E2-A2P6-01A-11R-A19W-07	BRCA	1.2561089652185	Low	4.132	0.504	-4.403	-1.201	-0.759	-1.211	-1.065	-0.974	-0.512	0.919	-0.679	-4.195	-0.143	-1.221	-1.109	-0.223	0.61	-1.03	0.149	-1.752	1.555	1.644	-0.485
894	TCGA-E2-A3DX-01A-21R-A213-07	BRCA	5.49974267082415	Low	3.741	1.291	2.006	3.211	2.513	0.745	0.506	1.738	1.248	1.529	0.255	-2.227	1.883	-1.319	-0.781	1.413	0.049	-0.597	-1.049	-1.445	1.009	-1.916	0.957
895	TCGA-E2-A56Z-01A-12R-A29R-07	BRCA	21.4566981371904	High	3.463	2.514	-4.1	-0.318	-0.356	-1.141	-0.162	-0.855	-0.525	0.821	-0.948	-3.176	0.394	-1.218	-0.957	-0.855	0.827	-0.411	-1.607	-1.723	1.476	1.733	0.29
896	TCGA-E2-A570-01A-11R-A29R-07	BRCA	8.91274895492481	Low	3.692	2.184	-3.616	1.065	0.177	1.084	0.11	1.052	0.968	0.599	-0.019	-2.379	-1.088	0.652	-0.39	0.776	0.946	-1.086	-2.029	-1.509	0.739	-1.388	-2.555
897	TCGA-E2-A572-01A-13R-A31O-07	BRCA	2.53986853776289	Low	3.467	2.698	-3.072	-0.744	0.737	-0.194	-0.436	-0.847	-1.563	0.781	-0.669	-3.816	0.845	-0.755	-0.72	1.095	1.048	-0.402	-1.393	-1.94	2.288	2.952	0.756
898	TCGA-E2-A573-01A-11R-A29R-07	BRCA	8.26991955350027	Low	4.061	1.577	1.909	3.719	2.208	2.728	2.4	2.113	-1.369	2.549	1.246	1.108	3.393	-0.583	-0.343	0.961	0.875	-0.179	0.575	-0.45	-0.114	2.189	-0.861
899	TCGA-E2-A574-01A-11R-A29R-07	BRCA	0.253064922127726	Low	2.643	3.83	-3.802	-0.131	0.447	-1.155	0.348	0.099	0.013	-0.917	0.315	0.341	-1.367	-2.099	-1.008	0.98	1.138	0.579	0.246	0.62	-1.058	-0.069	-2.732
900	TCGA-E2-A576-01A-11R-A31O-07	BRCA	5.18617115783159	Low	3.876	1.706	-2.347	0.594	0.257	-1.361	-0.719	0.52	-1.527	0.916	-0.795	-3.511	0.438	-0.447	-0.384	-0.505	1.136	-0.686	-1.364	-1.309	1.212	-0.738	-0.515
901	TCGA-E2-A9RU-01A-11R-A41B-07	BRCA	5.66503296244881	Low	3.856	1.912	-3.084	-0.122	-0.321	0.283	0.67	-0.152	-0.408	1.738	1.35	-1.725	1.727	-1.438	0.848	0.059	-1.485	-1.489	-2.597	-1.628	-0.07	-1.301	-0.069
902	TCGA-E9-A1N3-01A-12R-A157-07	BRCA	13.030890163517	High	3.426	3.196	-2.869	-1.545	-1.023	-0.276	-0.382	-0.378	-0.333	-0.914	0.965	-3.911	-0.853	-1.933	-1.128	-1.452	-0.557	-1.893	-2.987	-1.458	0.503	2.625	-0.422
903	TCGA-E9-A1N4-01A-11R-A14M-07	BRCA	5.89520579588663	Low	4.361	0.777	-3.041	1.255	0.741	-0.126	0.272	-0.015	0.531	1.585	-0.713	-0.39	0.311	-0.453	-0.749	0.451	0.42	-1.075	-1.673	-0.947	-0.11	-1.21	0.58
904	TCGA-E9-A1N5-01A-11R-A14D-07	BRCA	17.6769546897798	High	4.249	0.908	-2.634	0.738	0.368	0.262	0.899	0.582	-0.857	2.622	-0.399	-3.763	2.061	-1.029	-1.299	0.267	0.245	-0.547	-1.858	-1.378	1.259	1.334	-0.855
905	TCGA-E9-A1N6-01A-11R-A144-07	BRCA	11.4637325645416	High	4.207	2.258	-4.016	0.786	0.996	-1.217	-0.81	-0.948	-0.226	1.188	-0.897	-2.107	-0.104	-0.771	-0.648	0.133	0.64	-1.418	-2.128	-0.819	0.508	-0.112	-1.847
906	TCGA-E9-A1N8-01A-11R-A144-07	BRCA	6.29957392435894	Low	3.754	3.114	-2.954	-1.376	0.855	-0.925	-0.718	-0.354	-0.983	-0.938	-0.428	-0.556	-0.645	-1.706	-1.084	-0.922	0.933	-1.71	-3.551	0.288	-1.967	-1.256	-0.015
907	TCGA-E9-A1N9-01A-11R-A14D-07	BRCA	20.5693712323128	High	4.005	1.977	-2.411	0.923	1.205	-0.335	0.107	0.041	-1.021	0.787	-0.187	-3.215	0.841	-1.603	-1.241	0.036	0.589	-0.739	-0.984	-1.389	-0.901	-0.166	-1.305
908	TCGA-E9-A1NA-01A-11R-A144-07	BRCA	13.0311375547939	High	4.547	1	-4.64	0.672	-1.408	-0.94	-0.592	-0.698	-1.165	1.583	-0.928	-2.381	0.094	-1.15	-0.944	-0.356	0.195	-0.178	-1.998	-1.032	0.806	0.445	-1.706
909	TCGA-E9-A1NC-01A-21R-A26B-07	BRCA	7.1276695108701	Low	4.203	1.856	1.537	3.748	2.703	2.857	2.826	2.071	0.351	2.963	1.27	-0.69	4.159	-0.975	-0.458	0.584	0.353	0.135	-0.575	-1.339	0.997	1.755	-1.579
910	TCGA-E9-A1ND-01A-11R-A144-07	BRCA	11.713698663077	High	4.147	1.858	-2.223	2.705	1.482	4.038	3.101	1.211	-0.46	3.616	1.312	1.584	4.325	-0.056	-0.095	0.987	0.853	-0.553	-1.374	-1.155	-0.064	0.712	-0.608
911	TCGA-E9-A1NE-01A-21R-A14M-07	BRCA	9.8642302495716	Low	4.263	1.717	-0.791	3.803	1.813	2.585	2.916	2.505	0.491	3.007	0.635	-1.794	3.862	-0.865	-1.391	0.946	0.39	-0.25	0.353	-0.85	1.619	1.837	-0.263
912	TCGA-E9-A1NF-01A-11R-A14D-07	BRCA	8.1985726537466	Low	4.05	0.388	-3.53	-0.783	-0.88	-0.485	-0.451	-0.018	-0.597	2.551	0.461	-3.352	1.121	0.148	-0.355	0.234	0.304	-1.103	-2.275	-1.245	1.587	-0.006	0.662
913	TCGA-E9-A1NG-01A-21R-A14M-07	BRCA	11.4946522832289	High	4.165	1.616	-3.267	0.636	-0.137	-0.551	-1.171	-1.302	0.314	1.83	0.298	-0.022	0.016	-1.061	-0.651	0.81	-1.02	-0.671	-1.785	-0.327	1.413	-0.494	-1.156
914	TCGA-E9-A1NH-01A-11R-A14D-07	BRCA	8.86578939123947	Low	3.697	3.262	-3.805	1.105	-0.208	-1.165	-1.365	-1.484	-0.191	1.075	-0.849	-3.767	-0.428	-1.366	-0.95	0.564	0.281	-1.641	-2.65	-1.305	0.67	-1.04	-1.951
915	TCGA-E9-A1NI-01A-11R-A14D-07	BRCA	13.4449152733181	High	4.279	2.649	-2.878	1.262	-1.05	1.047	-1.402	-1.477	-0.973	0.791	-1.071	-3.153	-0.873	-0.635	-1.029	-0.062	-0.763	-1.508	-2.347	-1.538	0.912	-0.686	0.158
916	TCGA-E9-A1QZ-01A-21R-A169-07	BRCA	1.71988306547771	Low	3.775	1.533	1.627	2.814	1.79	0.961	1.338	1.564	0.07	2.109	0.527	-2.964	1.974	-1.07	-0.516	0.787	-0.331	-0.166	-0.338	-1.152	1.371	0.013	1.255
917	TCGA-E9-A1R0-01A-22R-A16F-07	BRCA	1.37730791691414	Low	3.289	3.244	-2.857	0.366	0.975	0.351	0.402	-0.526	-0.944	0.239	-1.012	-3.674	-1.032	-1.567	-0.837	0.354	-1.358	-0.625	-1.594	-1.23	0.671	0.68	-0.413
918	TCGA-E9-A1R2-01A-11R-A14D-07	BRCA	19.8046333256769	High	4.137	3.141	-3.201	0.837	1.882	0.881	1.043	-1.237	-0.631	-0.115	0.13	-3.997	1.153	-1.274	-1.069	-0.59	-1.183	-0.603	-1.558	-1.552	0.807	-0.607	-0.779
919	TCGA-E9-A1R3-01A-31R-A14M-07	BRCA	16.7693363876686	High	4.117	1.814	-2.172	-0.33	0.366	-0.679	-0.511	-0.75	0.393	1.074	-0.986	-1.448	-0.417	-1.65	-1.241	0.499	0.877	-1.494	-1.261	-0.348	2.12	-0.179	-0.822
920	TCGA-E9-A1R4-01A-21R-A14D-07	BRCA	14.0609348288656	High	3.97	1.413	-3.113	0.31	-0.004	1.229	2.112	-0.469	-0.73	2.012	-0.791	-4.043	1.717	-1.547	-1.502	-0.124	-0.994	-0.365	0.07	-1.116	1.266	-1.444	-0.178
921	TCGA-E9-A1R5-01A-11R-A14M-07	BRCA	9.92465700598952	Low	4.042	2.702	-3.997	-0.548	-1.486	0.07	0.846	-0.111	-0.811	-1.358	0.442	-4.277	0.13	-1.059	-0.947	-0.277	0.147	-1.297	-2.459	-1.364	0.983	2.169	-0.187
922	TCGA-E9-A1R6-01A-11R-A14D-07	BRCA	32.5956607381697	High	3.901	2.292	-3.122	-0.453	-1.238	0.979	1.193	0.305	-0.594	-1.2	1.142	-4.015	1.106	-1.711	-1.536	-0.408	0.056	-1.591	-2.569	-1.29	1.044	-0.106	-1.215
923	TCGA-E9-A1R7-01A-11R-A14M-07	BRCA	8.88865324692263	Low	3.563	2.296	-2.318	-0.472	0.776	-0.109	0.787	-0.074	0.073	0.807	0.368	-3.76	0.208	-1.764	-1.582	-1.117	-0.729	-1.101	-0.018	-1.475	-0.737	3.422	0.293
924	TCGA-E9-A1RA-01A-11R-A14D-07	BRCA	12.6848590833657	High	3.993	2.987	-2.662	0.857	2.071	-0.249	-1.068	-1.412	-0.442	-0.048	0.029	-2.665	-0.135	-1.189	-1.575	-0.24	0.499	-0.529	-1.938	-1.553	-0.309	-0.755	-1.109
925	TCGA-E9-A1RB-01A-11R-A157-07	BRCA	14.0620331611472	High	3.754	2.856	-3.768	-0.851	0.749	1.003	-1.342	-0.971	-0.03	1.294	-0.509	1.058	-0.508	-1.372	-0.977	0.35	0.091	-1.77	-2.833	-0.854	-2.31	0.082	-2.627
926	TCGA-E9-A1RC-01A-11R-A157-07	BRCA	27.7714868650814	High	3.266	1.747	-1.826	-2.901	0.667	-1.928	-1.732	-1.292	-1.04	0.935	-0.033	-3.48	-2.35	-1.361	-1.127	-0.216	-0.25	-0.818	-2.058	-1.537	-0.37	2.799	-1.528
927	TCGA-E9-A1RD-01A-11R-A157-07	BRCA	8.77209562778918	Low	3.923	0.994	-4.252	-1.168	-1.174	1.192	-1.264	-0.04	-0.759	-0.076	0.352	-4.735	-1.32	-1.176	-0.922	-0.221	0.079	-1.533	-0.874	-1.304	0.591	-1.197	-2.414
928	TCGA-E9-A1RE-01A-11R-A157-07	BRCA	17.7303779094464	High	4.137	1.478	-2.626	0.714	0.805	-0.038	1.084	0.343	-0.579	-0.935	0.622	-4.071	0.737	-1.607	-1.171	-0.322	-1.001	-1.456	-2.811	-1.319	0.4	1.194	0.036
929	TCGA-E9-A1RF-01A-11R-A157-07	BRCA	6.57588132528497	Low	3.977	0.66	-2.804	1.225	-0.296	1.315	2.298	0.692	-0.513	2.277	-0.068	-3.874	2.824	-0.841	-0.572	-0.091	-0.587	0.052	-1.451	-1.621	1.281	0.083	2.54
930	TCGA-E9-A1RG-01A-11R-A14D-07	BRCA	17.3967321053167	High	4.017	3.027	-2.333	0.807	0.902	-0.699	-0.547	0.409	-0.407	1.383	-0.789	-3.063	0.557	-1.122	-1.016	-0.3	-1.029	-0.069	-1.204	-1.316	1.342	0.551	-0.564
931	TCGA-E9-A1RH-01A-21R-A169-07	BRCA	5.78320907835565	Low	4.283	2.988	-2.716	0.676	0.797	-0.289	0.627	0.37	-0.365	-0.223	-0.33	-0.461	0.139	-0.521	0.027	-0.615	0.939	-1.545	-2.032	-0.719	-1.43	-1.438	1.07
932	TCGA-E9-A1RI-01A-11R-A169-07	BRCA	10.6162233519859	High	4.037	0.767	-3.221	1.037	-1.066	-1.27	-0.696	0.792	-0.87	0.621	-1.03	-2.779	-0.627	-1.216	-1.17	0.223	1.11	-1.499	-1.519	-1.136	1.678	0.124	-1.909
933	TCGA-E9-A226-01A-21R-A157-07	BRCA	15.1487417556173	High	4.124	3.534	-4.766	-0.145	-1.315	-1.113	-0.552	-0.582	-1.324	-0.41	-0.57	-3.326	-1.076	-1.464	-1.101	0.235	-1.148	-1.098	-2.52	-1.163	-0.225	-0.634	-2.698
934	TCGA-E9-A227-01A-11R-A157-07	BRCA	6.27786986809924	Low	4.351	3.57	-1.908	2.272	1.057	-0.211	0.19	1.078	-0.102	1.146	-1.125	-3.233	0.723	-0.22	0.165	0.415	0.482	-0.83	0.183	-1.119	1.263	0.571	-0.059
935	TCGA-E9-A228-01A-31R-A157-07	BRCA	13.5352221518393	High	3.498	1.65	-4.556	-1.219	0.903	-1.843	-1.377	0.254	-0.676	-1.146	1.054	-3.236	-1.121	-1.81	-1.173	-0.088	-0.398	-1.906	-2.543	-1.148	1.172	0.678	-1.171
936	TCGA-E9-A229-01A-31R-A157-07	BRCA	8.51616156263852	Low	4.362	1.419	-3.462	-1.109	-0.439	0.4	1.219	-1.329	-0.509	0.953	-0.565	-3.732	0.742	-0.966	-1.138	0.276	0.79	-1.252	-1.832	-1.162	0.945	0.506	0.286
937	TCGA-E9-A22A-01A-11R-A157-07	BRCA	10.7003455967464	High	4.292	1.488	0.236	1.75	0.388	2.212	2.545	1.075	0.028	2.242	0.875	-3.769	3.031	-0.659	-0.836	0.452	-0.444	-0.22	-0.751	-1.24	1.874	0.57	0.98
938	TCGA-E9-A22B-01A-11R-A157-07	BRCA	13.2360583807613	High	4.378	3.799	-5.68	-0.276	0.205	0.587	0.894	-0.544	0.578	1.375	0.122	-3.679	1.243	-0.318	-0.062	0.587	1.198	-1.115	-2.233	-1.468	0.814	-1.103	0.295
939	TCGA-E9-A22D-01A-11R-A157-07	BRCA	5.8688050029671	Low	4.635	1.242	-1.225	2.963	0.714	2.663	3.217	1.727	0.607	3.27	-0.222	-2.263	4.254	-0.522	-1.33	0.793	0.803	-0.36	-1.277	-0.948	0.79	2.313	1.525
940	TCGA-E9-A22E-01A-11R-A157-07	BRCA	9.17877611259486	Low	4.941	1.091	-1.868	0.567	-0.622	1.327	2.237	0.04	-0.22	2.201	0.114	-3.902	2.524	0.909	-0.344	0.41	-1.401	-0.312	-1.496	-1.582	2.178	0.991	0.864
941	TCGA-E9-A22G-01A-11R-A157-07	BRCA	8.11244236919141	Low	3.361	1.011	-2.685	-0.288	0.402	0.552	0.369	-0.724	0.691	0.847	0.638	0.846	1.226	-1.956	-1.552	0.192	-1.285	0.082	-1.632	0.754	-1.87	-0.417	1.383
942	TCGA-E9-A22H-01A-11R-A157-07	BRCA	16.1921910670507	High	3.973	1.157	-4.213	-1.197	-0.724	-0.274	0.455	-1.201	0.247	0.684	0.982	-4.562	0.203	-1.337	-1.113	0.14	0.469	-1.45	-0.634	-1.592	-0.618	-1.157	0.342
943	TCGA-E9-A243-01A-21R-A169-07	BRCA	5.87754918765125	Low	3.938	3.169	-0.88	3.309	1.895	2.959	2.805	2.008	-1.484	2.734	-0.335	1.462	3.685	-0.794	-0.307	1.312	0.472	-0.56	-0.513	0.04	0.934	2.011	-0.941
944	TCGA-E9-A244-01A-11R-A169-07	BRCA	4.1995492023202	Low	3.576	3.963	-2.789	1.058	2.682	0.714	-0.241	-0.656	-0.081	0.467	0.768	-0.55	0.739	-1.448	-0.767	0.406	-0.454	-0.82	-0.396	-0.242	-0.462	-0.543	0.554
945	TCGA-E9-A245-01A-22R-A16F-07	BRCA	15.0167032478574	High	3.818	1.799	-3.034	0.028	0.12	-0.239	-0.505	0.104	-0.962	-0.693	0.775	-3.516	-0.466	-1.661	-1.191	1.213	0.579	-1.717	-2.392	-0.882	1.27	3.344	0.186
946	TCGA-E9-A247-01A-11R-A169-07	BRCA	18.5128849588115	High	3.9	1.75	-2.879	0.282	-0.635	0.853	-1.475	0.42	-1.517	-0.843	-0.843	-3.376	-1.575	-1.267	-0.781	-1.2	0.519	-1.429	-2.246	-1.294	0.345	0.877	-0.207
947	TCGA-E9-A248-01A-11R-A169-07	BRCA	0.790483167296503	Low	3.847	1.665	-0.274	3.255	1.807	2.193	2.493	1.419	0.267	1.71	0.286	-0.32	3.396	-1.638	-1.369	0.651	0.462	-0.588	-0.691	-0.816	0.906	2.395	-0.618
948	TCGA-E9-A249-01A-11R-A169-07	BRCA	8.79465639337502	Low	3.67	3.028	-2.688	-0.26	-0.287	-0.368	-0.273	1.272	0.453	-0.037	1.248	-2.561	-0.184	-1.28	-0.838	0.006	0.716	-1.11	-2.346	-1.409	-0.679	-1.268	-0.672
949	TCGA-E9-A24A-01A-11R-A169-07	BRCA	8.62409188545	Low	4.352	1.618	-3.879	0.266	-1.173	0.042	0.454	0.518	-0.347	0.763	0.983	-2.494	0.002	-1.606	-0.86	0.162	0.188	-1.23	-1.681	-0.651	2.47	-0.116	0.384
950	TCGA-E9-A295-01A-11R-A16F-07	BRCA	16.9562568201427	High	4.104	2.609	-1.88	0.437	0.353	-1.077	-0.355	-0.311	-0.675	0.02	-0.718	-4.002	-0.398	-1.52	-0.702	-0.333	0.859	-1.16	-2.272	-1.448	0.292	1.359	-0.846
951	TCGA-E9-A2JS-01A-11R-A180-07	BRCA	9.37990637976816	Low	3.831	2.351	-4.638	0.498	0.889	-1.403	-0.58	1.149	-0.919	0.172	-0.858	-3.922	-0.445	-1.259	-1.017	-0.304	0.343	-1.229	-2.459	-1.758	1.068	-0.07	-1.092
952	TCGA-E9-A2JT-01A-22R-A18M-07	BRCA	3.19524276636758	Low	4.333	2.73	0.269	4.818	1.199	2.441	3.336	3.005	-0.494	2.392	0.031	-3.411	3.649	-1.374	-1.148	2.077	2.354	0.139	0.053	-1.711	2.178	3.096	-1.001
953	TCGA-E9-A3HO-01A-11R-A213-07	BRCA	9.27076107918632	Low	3.644	2.287	-2.541	1.647	0.741	0.47	1.489	0.108	-1.486	0.446	-0.373	-3.567	1.575	-1.075	-0.813	-0.868	-0.854	-1.148	-1.44	-1.56	-0.143	0.835	0.534
954	TCGA-E9-A3Q9-01A-11R-A21T-07	BRCA	0.288681587507747	Low	3.858	1.273	-5.115	-0.651	-0.708	-1.145	-0.87	0.312	-1.47	2.92	-0.69	-3.629	0.896	-1.613	-1.594	-0.129	0.43	-1.86	-2.524	-1.073	1.959	0.916	-1.307
955	TCGA-E9-A3QA-01A-61R-A22K-07	BRCA	6.83422192643351	Low	4.061	2.441	-0.624	4.636	3.404	3.749	2.881	3.262	-0.498	3.635	2.408	-0.346	4.66	0.415	0.305	1.547	0.725	-0.951	0.818	0.355	0.252	2.069	-0.451
956	TCGA-E9-A3X8-01A-31R-A22U-07	BRCA	1.73021183706259	Low	4.176	3.136	-2.33	2.564	1.925	1.13	1.228	1.561	0.215	2.447	0.246	-3.412	2.568	-0.065	-0.52	0.364	-0.524	1.164	0.227	-1.335	1.02	-1.053	-0.176
957	TCGA-E9-A54X-01A-11R-A266-07	BRCA	4.67935565372743	Low	3.692	0.965	-3.42	-1.196	0.897	-1.712	-1.444	-1.032	-0.797	0.921	0.159	-3.12	-1.234	-1.933	-1.306	1.036	-1.046	-1.977	-2.6	-1.661	-0.503	2.931	-0.437
958	TCGA-E9-A54Y-01A-11R-A466-07	BRCA	9.03241471644957	Low	3.282	2.169	-2.596	-0.102	-0.978	0.161	1.129	-0.173	-0.267	0.714	-1.462	-2.871	-0.805	-1.134	-0.693	1.159	0.073	-0.279	-0.111	-1.321	0.027	2.174	0.607
959	TCGA-E9-A5FK-01A-11R-A27Q-07	BRCA	4.32888043941604	Low	3.771	1.425	-0.143	4.697	2.102	2.573	2.956	3.021	0.412	2.669	0.529	-2.037	3.957	-0.081	-0.472	1.025	1.504	-0.262	-1.334	-1.421	2.228	1.661	-0.173
960	TCGA-E9-A5FL-01A-11R-A27Q-07	BRCA	17.4110675026184	High	4.097	1.606	-3.415	1.143	-0.773	0.308	0.103	1.166	0.866	0.979	-0.994	0.371	1.062	0.327	0.417	0.4	1.423	0.056	-1.335	-0.023	1.558	2.273	0.71
961	TCGA-E9-A5UO-01A-11R-A28M-07	BRCA	13.8602566601202	High	3.485	2.329	-4.572	-0.502	0.897	-1.525	-1.098	-0.75	-2.359	1.228	0.422	-4.741	-0.862	-2.656	-1.656	0.662	0.065	-1.291	-0.912	-1.737	0.877	2.319	1.057
962	TCGA-E9-A5UP-01A-11R-A28M-07	BRCA	10.279486073962	High	3.64	0.856	-4.656	-0.02	1.117	0.814	-0.161	-1.195	1.29	1.187	-0.374	0.204	0.646	-1.699	-1.285	0.025	1.125	1.237	-0.421	0.595	1.041	-1.196	-0.938
963	TCGA-E9-A6HE-01A-11R-A31O-07	BRCA	3.94581724333994	Low	3.987	2.963	-2.911	0.392	0.018	-0.708	-0.776	-0.401	0.044	1.298	-0.15	-1.122	0.359	-0.364	-0.689	0.518	0.741	-0.183	-1.41	-1.221	0.808	-0.889	1.255
964	TCGA-EW-A1IW-01A-11R-A13Q-07	BRCA	16.132815231944	High	4.25	2.569	-3.295	1.069	1.648	-0.101	-0.924	-0.103	1.218	0.82	0.924	-1.423	0.216	-1.877	-1.301	1.22	1.327	-0.508	-1.105	-1.5	0.462	-1.218	0.464
965	TCGA-EW-A1IX-01A-12R-A144-07	BRCA	15.419088758293	High	3.898	1.234	-3.892	-0.519	0.379	0.131	-0.678	0.553	-0.651	2.963	-0.455	-3.522	-0.482	-0.713	-0.361	0.182	0.112	-1.192	0.455	-1.126	1.744	-1.563	0.078
966	TCGA-EW-A1IY-01A-11R-A13Q-07	BRCA	5.78813733038835	Low	4.086	0.59	1.373	3.453	1.722	2.286	2.929	2.075	0.254	2.349	0.01	-3.01	3.403	0.342	-0.057	0.662	0.413	-0.272	-1.067	-1.134	0.759	-0.383	1.954
967	TCGA-EW-A1IZ-01A-11R-A13Q-07	BRCA	6.18230756402868	Low	4.12	0.709	-0.367	4.469	2.368	3.058	3.134	2.835	-0.535	3.33	0.595	-2.499	4.733	-0.424	-1.204	0.383	1.341	-0.084	-0.743	-1.33	2.201	2.365	0.919
968	TCGA-EW-A1J1-01A-11R-A13Q-07	BRCA	12.8784472241689	High	4.607	1.364	-3.353	0.714	-0.186	0.327	1.551	-0.425	-0.306	1.131	-1.435	-4.522	1.334	-1.59	-1.115	-0.542	-0.442	-0.634	-0.963	-1.458	-0.317	0.513	-0.261
969	TCGA-EW-A1J2-01A-21R-A13Q-07	BRCA	10.0039222072669	Low	4.065	0.928	-3.752	0.78	1.447	0.312	-0.069	0.222	-0.515	0.834	0.059	-1.094	0.939	-1.306	-1.055	0.456	0.613	-0.145	-0.242	-1.229	1.512	-1.931	0
970	TCGA-EW-A1J3-01A-11R-A13Q-07	BRCA	7.83617772776811	Low	4.21	2.044	-3.532	0.071	-1.398	-0.849	0.227	0.525	1.018	2.298	-0.251	-2.186	1.486	-1.644	-1.024	0.567	1.012	-0.983	-1.6	-1.449	-0.003	-0.37	-2.566
971	TCGA-EW-A1J5-01A-11R-A13Q-07	BRCA	11.981485770782	High	3.553	1.214	-0.019	2.318	1.762	1.759	2.183	0.485	-0.323	1.562	0.58	-3.19	2.49	-1.765	-1.522	0.441	-0.181	-0.956	-0.841	-1.332	1.566	1.349	0.727
972	TCGA-EW-A1J6-01A-11R-A13Q-07	BRCA	20.2490935833931	High	4.357	0.332	-2.911	2.343	-0.165	0.848	2.381	0.919	-0.319	2.148	0.006	-2.018	2.56	-1.39	-1.194	-0.039	0.792	-0.92	-1.326	-1.489	0.743	-1.629	-0.698
973	TCGA-EW-A1OV-01A-11R-A144-07	BRCA	7.92184787971306	Low	3.992	1.306	-0.302	4.454	1.529	2.221	2.773	3.172	0.499	3.141	0.198	-0.258	3.712	0.899	-0.846	0.966	1.329	-0.108	-0.641	-1.193	0.809	2.67	0.053
974	TCGA-EW-A1OW-01A-21R-A144-07	BRCA	6.20117159238809	Low	3.855	3.591	-3.624	0.579	1.101	1.034	0.803	-0.756	-0.264	1.559	1.01	-1.275	1.899	-0.78	-0.643	0.306	-0.303	-1.362	-2.346	-0.785	-1.28	-2.133	0.984
975	TCGA-EW-A1OX-01A-11R-A144-07	BRCA	27.4132721663138	High	3.355	1.204	-2.913	-2.013	1.018	-2.191	-1.834	-0.617	-1.713	0.285	-0.146	-3.718	-1.823	-1.809	-0.628	0.648	-0.701	-2.096	-2.25	-1.819	1.02	2.662	1.155
976	TCGA-EW-A1OY-01A-11R-A144-07	BRCA	20.3748643356711	High	4.198	3.568	-2.643	-0.036	0.59	-0.899	-0.349	-0.629	-1.188	0.723	-0.8	-3.073	-0.007	-1.453	-0.818	-0.699	1.02	-0.94	-2.101	-1.387	0.367	-0.079	-1.335
977	TCGA-EW-A1OZ-01A-11R-A144-07	BRCA	11.9861206957218	High	3.756	2.42	-3.443	-0.295	-0.734	-1.251	-0.72	-1.064	-0.692	-0.06	-1.108	-2.882	-0.769	-0.908	-0.667	-0.148	0.211	-0.176	-1.333	-1.352	0.098	-0.923	-1.915
978	TCGA-EW-A1P0-01A-11R-A144-07	BRCA	25.1821058667137	High	4.113	2.648	-3.087	-1.372	-0.056	-1.212	-0.799	1.126	-0.668	-0.113	-1.351	-4.058	-0.773	-1.162	-0.88	-0.427	0.858	-0.657	-1.962	-1.586	1.307	-0.324	-0.926
979	TCGA-EW-A1P1-01A-31R-A14D-07	BRCA	6.59792563101439	Low	4.336	0.605	-3.164	3.517	2.489	1.314	0.866	1.773	-0.425	2.544	1.264	0.369	2.227	-0.799	-0.491	0.428	0.517	0.043	-0.55	-1.233	0.569	-0.917	0.4
980	TCGA-EW-A1P3-01A-11R-A144-07	BRCA	6.89995483467599	Low	4.059	0.475	-2.708	1.342	1.371	-0.55	-0.735	0.484	-0.169	1.487	0.499	-2.083	0.63	-1.262	-1.184	0.408	1.272	-1.244	-1.668	-1.659	0.51	-0.881	-0.106
981	TCGA-EW-A1P4-01A-21R-A144-07	BRCA	3.70864483524753	Low	3.813	1.267	0.76	2.897	1.469	3.083	2.22	1.669	0.1	2.754	0.942	1.717	3.522	-0.208	-0.679	1.761	0.344	-0.523	-1.76	0.082	-1.426	-0.977	0.36
982	TCGA-EW-A1P5-01A-11R-A144-07	BRCA	35.1366638291216	High	4.426	1.268	-5.824	0.94	-0.608	-0.069	0.485	-1.045	-1.392	1.781	-0.89	-3.925	0.483	-1.926	-1.881	-1.361	-0.019	-0.866	-0.657	-1.098	1.141	0.273	0.585
983	TCGA-EW-A1P6-01A-11R-A144-07	BRCA	17.5345627449263	High	3.733	2.145	-1.037	0.616	-0.428	0.526	0.578	-0.03	-0.309	-0.374	-1.161	-3.393	1.088	-1.38	-1.842	0.045	1.483	-1.426	-1.775	-1.519	0.905	-1.29	-2.028
984	TCGA-EW-A1P7-01A-21R-A144-07	BRCA	11.4265123627744	High	3.566	2.425	0.072	4.589	2.843	2.83	2.763	2.621	-1.058	2.701	0.932	0.316	3.543	-1.468	-1.056	1.799	1.687	1.26	0.872	-0.456	1.737	1.869	-1.77
985	TCGA-EW-A1P8-01A-11R-A144-07	BRCA	4.44486853471412	Low	4.168	1.546	-3.318	0.713	1.473	0.748	-0.398	0.317	0.501	2.936	0.988	-0.147	1.966	-1.413	-1.053	-0.023	1.257	-0.961	-0.23	0.051	-1.004	-0.693	-0.491
986	TCGA-EW-A1PA-01A-11R-A144-07	BRCA	24.5101676214007	High	3.791	2.639	-2.331	0.805	1.025	-0.156	0.549	-0.847	-0.889	0.594	0.29	-2.962	0.625	-1.129	-1.454	0.001	-1.34	-1.069	-1.405	-0.975	0.781	-1.109	-1.983
987	TCGA-EW-A1PB-01A-11R-A144-07	BRCA	6.92685859640736	Low	4.777	2.206	-2.375	2.956	1.409	3.351	3.183	1.415	0.8	4.152	2.109	-0.416	4.613	-1.293	-0.774	0.208	1.201	0.304	-0.598	-0.831	-0.577	1.635	0.035
988	TCGA-EW-A1PC-01B-11R-A21T-07	BRCA	20.3771328784087	High	3.778	1.924	-5.584	-1.715	-1.431	0.795	0.401	-0.209	0.057	-0.406	-1.19	-4.092	0.416	-1.149	-1.211	0.887	0.172	0.095	-0.364	-0.895	0.516	-0.66	-3.075
989	TCGA-EW-A1PD-01A-11R-A144-07	BRCA	5.5917373798781	Low	3.673	2.089	-3.285	-0.307	0.638	0.025	-0.348	-0.166	-1.056	0.439	0.176	-3.208	-1.323	-1.175	-0.582	-0.441	-0.203	-1.448	-2.001	-1.508	0.26	0.156	-1.81
990	TCGA-EW-A1PE-01A-11R-A144-07	BRCA	14.1616599583859	High	4.193	1.008	-0.805	0.91	-0.014	1.556	2.205	0.948	-0.225	2.743	-0.072	-3.762	2.624	-1.164	-0.963	0.018	1.338	-0.435	0.594	-1.112	1.06	-1.642	-0.244
991	TCGA-EW-A1PF-01A-11R-A144-07	BRCA	10.6093023472306	High	4.178	0.985	-3.68	1.237	0.948	-0.521	-0.305	0.71	-0.523	1.146	-0.281	-3.219	0.675	-1.412	-0.981	0.222	1.453	-0.623	-0.979	-1.326	1.323	0.757	-1.874
992	TCGA-EW-A1PG-01A-11R-A144-07	BRCA	7.14566752778395	Low	3.46	3.062	-2.507	-1.03	1.999	-0.784	0.151	0.008	0.765	0.225	1.519	-1.392	1.105	0.508	0.655	0.714	1.171	-0.123	-0.544	-0.368	-1.505	-2.054	-0.099
993	TCGA-EW-A1PH-01A-11R-A14M-07	BRCA	15.2954287308392	High	3.662	0.508	-3.013	0.336	0.595	1.029	1.218	-0.658	0.306	1.095	1.209	0.337	1.548	-0.121	-0.059	-0.118	-0.367	-1.304	-1.627	-0.67	-1.424	-1.613	0.897
994	TCGA-EW-A2FR-01A-11R-A21T-07	BRCA	9.46738449301362	Low	4.535	2.68	-4.039	0.374	0.111	0.31	0.986	-0.131	-1.314	1.571	0.187	-2.774	1.967	-0.845	-0.623	-0.008	0.59	-0.554	-2.207	-1.738	1.197	0.274	0.687
995	TCGA-EW-A2FS-01A-11R-A17B-07	BRCA	6.30357321618962	Low	3.616	0.798	-2.345	2.834	1.067	-0.152	-0.155	1.976	1.299	2.649	0.594	-0.937	1.606	-1.924	-2.214	1.347	0.155	-0.643	-0.999	-1.804	0.458	0.63	0.537
996	TCGA-EW-A2FV-01A-11R-A17B-07	BRCA	14.2524668059187	High	3.963	1.284	-3.49	2.788	2.032	1.106	1.373	1.527	-0.599	2.212	0.692	-1.42	2.444	-1.139	-0.737	0.229	-0.243	-0.472	-0.41	-1.264	1.395	-0.107	0.303
997	TCGA-EW-A2FW-01A-11R-A17B-07	BRCA	10.5030131872656	High	4.322	1.677	-2.277	1.176	-1.234	-0.068	0.858	-1.365	-1.116	0.209	-1.323	-3.396	-1.25	-0.789	-0.813	-0.232	0.268	-1.142	-2.315	-1.282	-0.725	1.904	-0.483
998	TCGA-EW-A3E8-01B-11R-A24H-07	BRCA	3.1219025039678	Low	3.944	0.79	1.78	3.112	1.741	1.334	2.074	1.485	-0.299	2.1	0.314	-3.215	2.626	-0.708	-0.655	0.579	0.301	0.508	-0.803	-1.683	0.84	-1.185	1.695
999	TCGA-EW-A3U0-01A-11R-A22K-07	BRCA	5.33251171310106	Low	3.864	1.637	-0.971	4.78	2.884	2.949	2.956	3.396	-0.06	3.094	0.94	-2.097	4.397	-0.879	-0.644	0.658	0.747	0.269	-0.85	-1.64	1.209	2.071	0.104
1000	TCGA-EW-A423-01A-11R-A24H-07	BRCA	6.10986011613257	Low	4.01	0.069	-4.683	-0.32	-0.443	0.216	0.916	-0.708	-0.386	1.278	-1.429	-4.301	1.243	-0.955	-0.694	-0.672	1.286	-0.065	-0.95	-1.63	1.649	-0.164	-0.577
1001	TCGA-EW-A424-01A-11R-A24H-07	BRCA	13.1502030399356	High	3.471	1.909	-2.359	0.449	0.347	-0.455	-1.378	0.62	-1.082	-0.835	-0.745	-4.098	-0.077	-1.869	-1.184	0.134	0.479	-1.85	-2.339	-1.497	0.004	2.18	-2.354
1002	TCGA-EW-A6S9-01A-22R-A33J-07	BRCA	12.178739322672	High	3.974	2.684	-2.482	1.025	-0.96	-0.434	0.423	-1.37	-1.151	-0.234	-0.893	-0.783	0.036	-0.887	-0.531	-0.713	0.679	-1.421	-2.348	-1.446	0.713	-0.005	-2.619
1003	TCGA-EW-A6SA-01A-21R-A32P-07	BRCA	10.7669032998366	High	3.404	0.758	-2.69	-1.178	0.504	-1.564	-0.662	-0.691	-1.349	0.167	0.174	-3.985	-1.057	-1.89	-1.537	-0.712	0.601	-1.599	-1.105	-1.655	-1.467	2.368	0.919
1004	TCGA-EW-A6SB-01A-12R-A32P-07	BRCA	1.24631838315796	Low	3.514	1.459	-0.649	3.471	1.607	2.662	2.605	1.42	1.243	3.27	0.338	0.246	4.29	-1.875	-1.377	0.568	1.687	-1.452	-0.129	-0.415	-0.147	1.767	0.907
1005	TCGA-EW-A6SC-01A-12R-A32P-07	BRCA	15.1340683246162	High	4.452	0.247	-3.601	0.825	0.111	-0.902	-1.218	1.567	0.854	3.128	-0.216	-0.525	1.087	-0.815	-0.606	0.977	0.766	-0.644	0.413	-1.174	1.151	-0.483	-0.615
1006	TCGA-EW-A6SD-01A-12R-A33J-07	BRCA	12.5048035565955	High	3.778	0.593	-1.959	2.142	1.139	1.897	2.324	0.811	0.15	1.281	0.465	-2.858	2.532	-1.043	-0.801	-0.075	-0.199	-1.088	-1.164	-1.445	0.289	-0.143	2.094
1007	TCGA-GI-A2C8-01A-11R-A16F-07	BRCA	16.9698435812577	High	3.717	1.35	-4.175	-0.335	-0.686	-1.008	-0.944	-0.411	-0.844	2.587	-0.586	-4.333	0.201	-0.865	-0.996	0.321	-0.076	-1.503	-2.411	-1.194	1.193	0.423	-0.23
1008	TCGA-GI-A2C9-01A-11R-A21T-07	BRCA	10.2997502444256	High	4.159	1.208	-4.531	0.015	1.245	0.599	-0.62	-0.652	0.138	2.029	1.341	-0.939	1.501	-1.729	-0.898	-0.104	-0.613	0.595	-1.105	-0.47	0.084	-0.884	0.122
1009	TCGA-GM-A2D9-01A-11R-A18M-07	BRCA	8.98446310651626	Low	4.087	2.909	-2.844	-0.149	0.56	-1.102	-0.939	-0.547	-0.921	0.889	-1.039	-2.734	-0.242	-1.598	-1.347	0.16	0.905	-0.586	-1.206	-1.541	1.151	-1.113	0.321
1010	TCGA-GM-A2DA-01A-11R-A18M-07	BRCA	8.05410266390283	Low	4.441	-0.17	0.774	3.243	0.982	1.254	2.122	2.554	0.342	2.812	0.555	-0.411	3.359	-0.791	-0.676	0.867	-1.062	-0.742	-0.602	-1.5	0.808	0.446	1.222
1011	TCGA-GM-A2DB-01A-31R-A18M-07	BRCA	4.5786887345279	Low	4.095	2.467	-1.441	2.501	1.842	1.97	1.727	0.515	-0.929	1.275	0.988	-1.076	2.17	-0.508	0.108	0.986	1.019	0.685	-0.73	-1.121	-0.662	-0.362	1.83
1012	TCGA-GM-A2DC-01A-11R-A18M-07	BRCA	4.73128772892101	Low	3.814	2.336	-2.275	-0.203	-0.859	1.261	-0.462	-0.798	-1.012	0.148	1.083	-3.459	-0.037	-1.322	-0.949	-1.395	-1.076	-0.897	-1.755	-1.66	1.301	0.455	0.846
1013	TCGA-GM-A2DD-01A-11R-A180-07	BRCA	4.87332616469351	Low	4.452	1.827	-0.892	4.406	1.953	2.477	2.92	3.22	0.479	2.867	0.388	-0.477	3.833	-0.478	-0.547	0.765	1.455	-0.542	0.945	-1.332	1.08	0.063	-0.098
1014	TCGA-GM-A2DF-01A-11R-A180-07	BRCA	5.16456062469916	Low	4.18	1.75	-0.175	3.654	2.016	1.47	1.529	2.297	0.552	3.041	0.835	-1.356	3.091	-0.104	0.209	0.731	0.738	0.51	-0.521	-1.375	0.871	-0.47	0.834
1015	TCGA-GM-A2DH-01A-11R-A180-07	BRCA	9.66149788736691	Low	3.69	2.86	0.32	3.226	1.793	1.886	2.3	1.487	-0.05	1.416	0.864	-2.779	2.8	-1.254	-1.454	0.308	0.522	-0.541	-0.59	-1.425	0.01	1.826	2.003
1016	TCGA-GM-A2DI-01A-31R-A18M-07	BRCA	15.365362413259	High	4.171	0.635	-0.311	4.067	2.115	2.468	2.835	2.704	0.84	2.506	0.594	-1.62	3.448	-1.332	-1.437	1.215	0.657	0.87	-1.284	-1.244	1.168	1.38	-0.505
1017	TCGA-GM-A2DK-01A-21R-A180-07	BRCA	8.90626162619346	Low	3.931	3.041	-3.35	1.867	1.583	-1.452	0.952	0.834	-0.769	2.182	0.428	-2.064	0.398	-0.478	0.068	0.071	0.348	0.922	-0.018	-0.986	1.46	1.342	1.25
1018	TCGA-GM-A2DL-01A-11R-A18M-07	BRCA	9.25966447773674	Low	4.031	3.098	-3.791	-0.023	0.606	-1.073	-0.941	0.113	-0.374	1.368	-0.724	-1.135	0.053	-0.234	-0.091	0.422	1.019	0.181	-1.057	-1.162	0.451	-0.5	-0.503
1019	TCGA-GM-A2DM-01A-11R-A180-07	BRCA	12.1665915631902	High	3.802	0.869	-3.796	-1.221	-0.643	-0.895	-1.479	0.081	-0.076	2.656	-0.282	0.46	0.302	-1.62	-1.345	-0.143	0.123	-0.541	-1.267	-0.938	0.303	0.626	0.168
1020	TCGA-GM-A2DN-01A-11R-A180-07	BRCA	10.1084022123143	High	4.074	2.107	-0.177	2.643	2.244	2.741	2.796	0.331	0.8	2.034	0.804	-0.161	3.427	-1.503	-1.56	0.88	0.349	0.792	-0.469	-0.625	0.111	-0.792	1.898
1021	TCGA-GM-A2DO-01A-11R-A18M-07	BRCA	5.27708342329963	Low	3.936	1.683	0.03	4.567	0.864	2.292	3.191	3.188	-1.418	2.57	-0.419	-3.361	3.716	-1.303	-1.78	1.406	1.579	-0.999	0.516	-1.451	2.006	1.824	-0.421
1022	TCGA-GM-A3NW-01A-21R-A22K-07	BRCA	8.15606807417018	Low	4.029	1.543	-3.854	0.616	1.293	-0.888	-0.832	-0.517	-0.519	0.134	-0.58	-3.828	-0.238	-1.354	-0.987	-0.236	-0.839	-0.462	-1.634	-1.757	1.259	-1.748	-1.481
1023	TCGA-GM-A3NY-01A-11R-A21T-07	BRCA	7.50564112200634	Low	3.759	2.139	-2.584	1.314	1.012	-0.624	0.1	-0.034	0.256	0.866	-0.732	-2.297	0.768	-0.986	-0.462	0.315	-0.976	-0.946	0.225	-1.514	0.693	1.281	0.632
1024	TCGA-GM-A3XG-01A-31R-A24H-07	BRCA	5.80508033419056	Low	3.055	3.074	-3.382	1.328	2.305	0.658	-0.533	-0.664	-0.704	-0.476	0.215	-1.627	1.039	-1.854	-1.147	-0.736	0.786	-0.697	-0.729	-1.484	-0.047	0.771	-1.814
1025	TCGA-GM-A3XL-01A-11R-A22U-07	BRCA	4.01414385773916	Low	4.115	0.863	1.116	2.683	1.767	2.033	1.81	1.228	0.374	2.226	1.225	-1.402	3.44	-0.093	0.356	-0.384	0.653	0.957	-0.377	-1.004	-0.42	-0.426	1.716
1026	TCGA-GM-A3XN-01A-12R-A22U-07	BRCA	7.91569764096895	Low	3.82	2.972	-3.096	2.455	2.724	0.943	0.679	1.169	-0.349	2.117	0.932	-1.786	2.366	-0.978	-0.762	0.461	-1.274	0.338	-0.452	-1.389	1.609	-0.591	0.018
1027	TCGA-GM-A4E0-01A-12R-A266-07	BRCA	6.26826164877806	Low	3.841	1.681	-0.206	2.341	2.246	1.037	0.708	1.582	-0.531	2.984	0.969	-1.823	2.715	-1.261	-0.834	0.577	1.067	-0.068	0.138	-1.361	1.695	-1.534	-0.113
1028	TCGA-GM-A5PV-01A-11R-A28M-07	BRCA	5.81917704523923	Low	4.211	2.682	-3.761	1.63	1.607	0.187	-0.051	0.445	-1.052	1.67	0.099	-2.782	1.457	-1.223	-1.322	-0.213	-0.474	0.184	-0.193	-1.719	1.54	1.01	-2.602
1029	TCGA-GM-A5PX-01A-12R-A28M-07	BRCA	6.11412365930546	Low	3.654	2.121	-3.017	-0.13	0.841	0.978	0.768	-0.455	-0.421	0.559	-0.535	-2.525	-0.645	-0.465	-0.442	0.344	1.305	-0.66	-1.637	-2.192	1.27	0.871	-2.198
1030	TCGA-HN-A2NL-01A-11R-A18M-07	BRCA	50.2375797642603	High	2.962	0.735	-2.201	0.973	0.056	0.171	1.341	-0.084	-0.924	0.75	-1.516	-2.86	1.519	-1.38	-0.917	-0.443	-0.614	-0.708	-2.296	-1.557	-0.419	-1.009	-0.601
1031	TCGA-HN-A2OB-01A-21R-A27Q-07	BRCA	8.17572829336422	Low	3.548	2.373	-4.984	0.006	0.914	0.853	-0.011	-1.473	0.304	-0.197	-0.565	-2.055	-1.36	-1.226	-0.87	0.632	0.208	-1.416	-1.593	-1.258	1.068	0.803	-2.243
1032	TCGA-JL-A3YW-01A-12R-A239-07	BRCA	4.55428387386751	Low	5.179	0.918	1.69	1.962	1.883	1.876	1.897	0.732	-0.562	3.273	1.586	0.625	3.58	0.436	0.784	0.32	-0.851	-0.614	-1.735	-1.332	1.013	0.456	0.749
1033	TCGA-JL-A3YX-01A-11R-A22U-07	BRCA	7.70513097238867	Low	3.388	1.901	-3.345	-1.569	0.316	-0.552	-1.254	-0.936	-0.814	0.313	-0.399	-2.368	0.056	-0.944	-0.84	1.036	0.552	-1.242	-1.981	-1.561	-0.99	-1.025	-1.598
1034	TCGA-LD-A66U-01A-11R-A31O-07	BRCA	5.64577341443664	Low	4.003	0.743	-0.948	2.998	1.784	0.793	1.094	1.993	-0.13	2.583	0.231	-1.303	2.641	-1.261	-1.031	0.436	0.033	0.598	-0.433	-1.668	2.02	-0.461	1.633
1035	TCGA-LD-A74U-01A-13R-A33J-07	BRCA	9.86779519161128	Low	4.284	3.074	-4.902	0.39	1.816	-0.75	1.246	-0.137	-1.086	0.6	0.037	-3.093	-0.215	-1.497	-0.81	-0.171	0.673	-0.579	-0.721	-1.504	1.4	-1.412	0.202
1036	TCGA-LD-A7W6-01A-81R-A352-07	BRCA	7.94437927659121	Low	3.887	2.797	-2.471	-0.063	1.69	0.052	-0.38	-0.256	-0.889	0.589	0.133	-3.196	0.442	-2.008	-1.683	-0.101	-0.116	-1.082	-1.782	-1.53	0.66	-1.324	0.43
1037	TCGA-LD-A9QF-01A-32R-A41B-07	BRCA	4.43440373593198	Low	4.081	0.914	-0.548	4.567	2.642	2.994	2.849	3.194	0.426	3.419	1.007	0.907	4.132	0.958	1.099	0.898	0.926	-0.416	-1.321	-0.84	1.888	2.633	-1.674
1038	TCGA-LL-A440-01A-11R-A24H-07	BRCA	5.44470073372536	Low	3.661	0.534	-4.903	1.743	2.65	-0.838	-0.004	1.455	-1.034	2.296	1.473	-1.374	0.039	-0.23	0.5	0.284	0.701	-0.367	-0.939	-1.451	1.923	-1.228	-0.749
1039	TCGA-LL-A441-01A-11R-A24H-07	BRCA	1.92411448028694	Low	4.278	1.811	-0.476	3.946	2.829	1.662	1.563	1.441	0.955	0.662	1.154	-2.384	2.013	-1.874	-1.305	1.2	1.756	0.228	-0.352	-1.112	0.817	1.776	-0.148
1040	TCGA-LL-A442-01A-11R-A24H-07	BRCA	13.4189196717736	High	4.061	1.169	-5.5	-1.369	-0.491	0.875	0.216	0.315	-0.892	-0.198	0.811	-4.274	0.862	-1.677	-0.516	-1.333	-0.863	-1.424	-1.405	-1.152	0.561	3.488	-1.199
1041	TCGA-LL-A50Y-01A-11R-A266-07	BRCA	3.07433503296487	Low	3.76	0.203	-3.402	1.162	0.933	-1.299	-1.44	0.574	0.102	1.894	-0.921	-2.013	-0.185	-0.887	-0.763	-0.088	0.378	-1.186	-0.206	-1.432	0.852	-0.725	1.198
1042	TCGA-LL-A5YL-01A-12R-A29R-07	BRCA	4.36129618971196	Low	3.718	0.57	-2.017	2.34	1.679	0.157	0.014	1.194	0.632	1.327	-0.477	-2.687	1.14	-0.688	-0.608	0.712	0.655	-0.519	0.574	-1.417	1.531	-0.131	2.459
1043	TCGA-LL-A5YM-01A-11R-A28M-07	BRCA	1.87063587257155	Low	3.673	2.003	-3.342	-0.175	0.13	0.509	0.765	-0.171	-1.806	1.034	-1.443	-3.453	-0.406	0.104	0.654	-1.143	-1.377	-0.728	-1.17	-1.77	1.912	1.858	0.427
1044	TCGA-LL-A5YN-01A-11R-A28M-07	BRCA	6.83612557061623	Low	3.784	1.514	-0.07	4.28	1.507	1.644	2.475	2.82	0.847	2.574	-0.132	-3.041	3.263	-0.369	-0.444	0.65	1.487	0.063	-1.532	-1.451	2.317	2.222	-0.204
1045	TCGA-LL-A5YO-01A-21R-A28M-07	BRCA	3.84536476191083	Low	3.941	1.092	-0.215	4.813	2.662	3.295	3.375	3.188	1.248	2.855	0.882	-1.524	4.422	-0.461	-0.447	0.668	1.369	0.499	0.787	-1.162	1.17	1.665	-0.85
1046	TCGA-LL-A5YP-01A-21R-A28M-07	BRCA	3.89108071487531	Low	3.986	0.457	-3.726	1.273	2.364	0.654	-0.373	0.233	0.037	2.02	1.247	-0.191	1.422	0.272	-0.293	0.371	-1.358	0.509	0.219	0.357	0.388	-0.576	-0.14
1047	TCGA-LL-A6FP-01A-11R-A31O-07	BRCA	5.67549373951919	Low	3.531	0.853	-2.67	-1.686	1.087	-1.533	-1.585	-0.645	-0.91	0.425	-0.084	-4.597	-1.997	-2.24	-1.781	-1.321	0.641	-1.434	-2.408	-1.47	1.169	2.486	1.323
1048	TCGA-LL-A6FQ-01A-11R-A31O-07	BRCA	7.64711789356033	Low	3.761	2.818	-3.766	0.106	-0.298	-1.395	-1.103	0.59	-1.021	1.596	-0.562	-2.646	0.106	-0.9	-0.921	-0.887	-1.321	-0.54	-1.649	-1.192	1.782	-0.143	-0.965
1049	TCGA-LL-A6FR-01A-12R-A31O-07	BRCA	7.12173590196651	Low	3.211	3.468	-3.924	1.218	0.005	0.314	-1.184	-1.215	-0.821	0.965	0.608	-0.848	-1.012	0.532	0.648	-0.26	1.178	0.484	-0.158	-0.925	0.787	-0.427	-0.15
1050	TCGA-LL-A73Y-01A-11R-A33J-07	BRCA	30.7595910302918	High	3.78	0.802	-2.299	3.137	2.501	0.263	-0.394	1.714	-0.316	1.719	0.262	-3.249	1.803	0.372	0.854	0.481	-0.043	1.312	-0.325	-1.694	1.204	-1.531	1.108
1051	TCGA-LL-A73Z-01A-11R-A32P-07	BRCA	3.79259020404516	Low	4.187	1.054	-3.268	2.715	2.543	2.209	2.237	0.917	-0.344	1.663	1.022	-1.543	2.864	-0.732	-0.311	0.047	-0.627	-0.857	-0.546	-1.173	1.135	-1.006	0.731
1052	TCGA-LL-A740-01A-21R-A32P-07	BRCA	3.35161488321061	Low	4.08	0.483	-4.754	-0.642	-0.546	0.293	0.379	0.022	-0.561	0.534	-0.888	-1.048	-1.317	1.184	-1.121	-0.033	0.772	-1.465	0.054	-0.619	-0.18	0.284	-0.863
1053	TCGA-LL-A7SZ-01A-32R-A352-07	BRCA	3.98127421696887	Low	3.801	0.019	-0.205	3.197	1.227	1.229	1.699	1.8	-0.276	1.568	-0.533	-4.032	2.561	-0.363	0.051	0.407	1.13	0.689	-0.551	-1.454	2.139	1.872	-0.295
1054	TCGA-LL-A7T0-01A-31R-A352-07	BRCA	18.4917664456656	High	3.934	3.071	-1.474	-0.004	-0.206	0.01	0.665	-0.578	0.251	0.95	-0.712	-3.064	0.946	-1.058	-0.99	-0.072	-1.33	-0.13	-1.402	-1.763	0.779	0.587	0.72
1055	TCGA-LL-A8F5-01A-11R-A36F-07	BRCA	2.63887867294195	Low	4.119	0.621	-1.524	1.672	0.949	1.391	1.13	0.801	-0.313	1.889	1.304	-1.331	2.499	-0.899	-0.254	-0.528	0.117	-0.083	-1.514	-1.294	-0.646	0.293	-0.126
1056	TCGA-LL-A9Q3-01A-11R-A41B-07	BRCA	5.00707165286294	Low	3.65	2.511	-3.014	0.309	-0.015	0.096	0.716	-0.126	-0.4	0.703	-0.738	-4.083	1.034	-0.379	-0.751	-0.471	-1.294	0.732	-0.622	-1.874	1.509	-0.341	-0.25
1057	TCGA-LQ-A4E4-01A-11R-A266-07	BRCA	15.4080708117073	High	3.415	1.865	-3.64	-1.755	0.992	-1.419	-0.899	-0.186	-1.367	-1.16	0.772	-4.025	-1.044	-1.677	-1.204	-1.017	-0.952	-1.379	-1.744	-1.941	0.917	1.114	-0.294
1058	TCGA-MS-A51U-01A-31R-A266-07	BRCA	8.87639256947261	Low	4.043	2.947	-3.727	1.109	2.185	1.075	1.088	0.383	-0.433	1.101	0.771	-2.761	1.761	-1.572	-1.37	0.3	-0.605	-1.096	-0.929	-1.413	0.597	-1.414	0.388
1059	TCGA-OK-A5Q2-01A-11R-A27Q-07	BRCA	7.6200683897732	Low	3.996	3.778	-3.138	3.022	2.526	0.425	-0.364	1.283	0.705	0.831	0.513	-0.903	0.832	-1.735	-1.272	0.947	0.433	0.637	-0.185	-1.254	1.326	-0.416	1.194
1060	TCGA-OL-A5D6-01A-21R-A27Q-07	BRCA	5.16568156409483	Low	3.644	2.008	-4.614	0.625	1.129	-0.923	-1.079	-0.968	-0.708	-0.854	-0.825	-0.767	-0.668	-1.434	-0.773	-0.175	0.114	-0.148	-0.772	-1.353	-0.14	0.71	-1.491
1061	TCGA-OL-A5D7-01A-11R-A27Q-07	BRCA	0.418968420962722	Low	3.771	0.894	-0.933	2.674	1.669	2.214	2.564	1.204	0.387	2.598	0.242	-2.124	3.209	-1.031	-0.874	0.039	1.113	-0.258	-1.194	-0.937	0.086	2.153	-0.198
1062	TCGA-OL-A5D8-01A-11R-A27Q-07	BRCA	11.7887060389813	High	3.815	1.351	-4.776	-0.428	-0.858	-0.74	0.43	1.079	-0.579	0.505	-1.314	-4.468	0.314	-1.207	-0.959	-0.535	-0.497	-0.48	-1.585	-1.69	-0.122	0.568	0.202
1063	TCGA-OL-A5DA-01A-11R-A27Q-07	BRCA	17.5781479285356	High	3.394	2.269	-4.177	0.568	-0.125	0.063	0.93	-1.113	-0.421	-0.075	-0.902	-3.085	1.122	-1.555	-1.327	-0.32	-0.184	-1.243	-1.641	-1.781	0.914	-1.041	-1.458
1064	TCGA-OL-A5RU-01A-11R-A28M-07	BRCA	7.89966888557648	Low	3.685	0.239	-1.369	2.577	1.713	0.51	0.872	1.107	-0.134	1.668	0.209	-1.984	1.336	-1.567	-1.122	0.586	0.118	0.011	-0.986	-1.559	0.737	-1.547	1.613
1065	TCGA-OL-A5RV-01A-12R-A28M-07	BRCA	13.034732718179	High	3.028	2.034	-4.32	0.077	1.977	0.72	-1.215	1.242	0.42	-0.834	0.09	-1.249	0.369	-2.206	-1.533	0.352	0.139	-1.144	-1.701	-1.436	-0.131	1.025	-2.232
1066	TCGA-OL-A5RW-01A-11R-A28M-07	BRCA	3.03498051219539	Low	4.011	0.981	-5.105	0.433	0.77	0.401	0.054	-0.228	-0.428	1.648	1.19	0.111	0.988	-1.065	-0.677	-0.562	-0.081	-1.75	-1.322	-0.903	-0.313	-1.238	-0.787
1067	TCGA-OL-A5RX-01A-11R-A28M-07	BRCA	5.26814486848515	Low	3.576	2.49	-4.147	0.845	2.545	-0.14	-1.424	0.093	-0.339	0.901	1.135	-0.417	0.099	-1.872	-1.245	1.729	1.214	-1.047	-0.962	-1.146	-0.944	1.14	0.334
1068	TCGA-OL-A5RY-01A-21R-A28M-07	BRCA	2.03771488313762	Low	3.859	1.333	-1.033	4.353	2.823	1.989	1.371	2.557	1.365	2.06	0.933	-0.13	2.931	0.42	1.014	1.318	0.941	-1.221	-1.425	-1.342	1.389	1.505	-1.11
1069	TCGA-OL-A5RZ-01A-11R-A28M-07	BRCA	13.2174165747294	High	2.816	0.198	-4.009	-1.488	-0.765	-1.596	-1.419	-1.132	-0.477	-1.331	-1.413	-3.099	-0.435	-1.779	-1.075	-0.78	0.91	-0.688	-1.706	-1.636	-0.779	2.664	1.05
1070	TCGA-OL-A5S0-01A-11R-A28M-07	BRCA	1.906455681531	Low	4.059	1.077	-3.744	3.697	2.563	2.002	1.709	2.465	0.798	2.897	1.348	0.761	3.485	-0.365	-0.057	0.868	0.13	0.313	0.648	-0.523	0.273	-1.028	0.539
1071	TCGA-OL-A66H-01A-11R-A29R-07	BRCA	6.10450336948177	Low	4.087	0.744	-2.365	0.852	1.075	-0.348	-0.009	0.718	-0.427	1.798	-0.883	-2.083	0.471	-0.921	-0.675	-0.31	-1.598	-0.94	-1.887	-0.807	2.114	0.873	1.121
1072	TCGA-OL-A66I-01A-21R-A29R-07	BRCA	0.454365970531075	Low	3.922	1.851	-0.403	4.464	2.82	3.253	3.17	2.591	0.134	2.383	-0.014	0.494	4.279	-1.364	-0.488	0.765	1.167	0.076	-1.091	-1.186	0.29	2.973	0.703
1073	TCGA-OL-A66J-01A-11R-A29R-07	BRCA	12.6256664831955	High	3.472	1.408	-5.135	-0.028	1.221	0.348	0.079	-0.198	-0.668	0.979	0.062	-2.127	-1.208	-1.02	-0.245	-0.541	0.656	-1.168	-2.374	-1.252	1.06	-1.443	1.048
1074	TCGA-OL-A66K-01A-11R-A29R-07	BRCA	9.5099112113443	Low	3.602	2.513	-4.32	0.105	-0.297	-0.021	-0.349	0.945	-0.247	-0.908	-1.361	-3.186	0.143	-1.505	-0.971	1.947	0.143	-0.736	-1.905	-1.555	0.852	0.634	-2.555
1075	TCGA-OL-A66L-01A-12R-A31O-07	BRCA	3.85833424333282	Low	4.138	2.618	-2.264	2.553	1.717	-0.094	-0.072	2.221	-0.857	2.87	0.367	-1.534	2.195	-0.49	-0.487	0.241	-0.775	1.105	-0.376	-1.32	1.847	-1.214	1.892
1076	TCGA-OL-A66N-01A-12R-A31O-07	BRCA	4.09309914937728	Low	3.824	3.179	-2.616	2.013	2.036	0.728	0.035	0.856	-1.379	0.443	-0.404	-2.957	-0.374	-1.172	-0.54	0.393	-0.048	0.752	-1.032	-1.841	2.454	-1.401	0.174
1077	TCGA-OL-A66O-01A-11R-A31O-07	BRCA	13.6170623699651	High	3.742	1.443	-2.933	0.104	-1.123	-0.312	-0.089	0.714	-1.065	-1	1.157	-3.964	0.387	-1.558	-1.031	1.217	0.929	-0.688	-1.409	-1.722	0.637	1.705	1.189
1078	TCGA-OL-A66P-01A-11R-A31O-07	BRCA	1.93312827846696	Low	4.176	0.739	-1.049	3.796	1.417	1.87	2.284	2.557	-0.28	3.134	0.017	-2.196	3.738	0.996	1.113	0.384	0.936	0.781	0.195	0.922	2.127	2.441	1.389
1079	TCGA-OL-A6VO-01A-12R-A33J-07	BRCA	0.968005427195497	Low	3.8	2.067	-2.763	0.637	1.145	1.789	1.17	0.25	-0.101	1.904	0.69	0.095	1.835	-0.299	-0.652	1.225	-0.8	-1.031	-1.439	-0.614	-0.218	-0.149	0.726
1080	TCGA-OL-A6VQ-01A-12R-A41B-07	BRCA	11.1249146242784	High	3.953	3.578	-2.514	1.656	2.432	-0.015	-0.578	1.407	1.049	2.038	0.838	1.104	1.031	-1.432	-1.386	1.265	0.078	0.489	0.239	-1.333	0.837	-1.868	0.607
1081	TCGA-OL-A6VR-01A-32R-A33J-07	BRCA	18.2894584281405	High	3.59	2.74	-2.403	-0.715	0.163	-0.776	-1.67	0.95	-0.927	1.134	1.09	-2.719	-0.95	-2.099	-1.092	-0.911	0.626	-0.964	-2.163	-0.991	0.496	0.905	-1.239
1082	TCGA-OL-A97C-01A-32R-A41B-07	BRCA	6.11033581265944	Low	3.505	0.362	-3.283	0.546	0.903	0.97	0.931	1.198	-1.024	-0.351	-0.723	-3.476	1.531	-1.682	-1.007	-0.028	0.114	-1.838	-2.863	-1.841	-2.245	-1.72	-0.062
1083	TCGA-PE-A5DC-01A-12R-A27Q-07	BRCA	4.77376113039052	Low	3.75	2.214	-4.587	0.7	0.852	-1.186	-0.752	0.266	-0.591	0.526	-0.193	-2.628	0.084	-1.011	-0.362	-0.176	0.655	-1.137	-1.166	-1.665	0.317	0.139	0.338
1084	TCGA-PE-A5DD-01A-12R-A27Q-07	BRCA	13.566696263595	High	3.936	1.635	-3.803	0.819	1.375	-0.17	0.099	-0.203	-0.261	1.123	-0.59	-3.777	1.173	-1.157	-0.844	0.375	1.104	-1.516	-1.434	-1.838	1.371	0.397	0.868
1085	TCGA-PE-A5DE-01A-11R-A27Q-07	BRCA	1.39482128155406	Low	4.129	1.221	-0.798	4.292	2.377	2.868	3.249	2.722	0.137	3.236	0.639	-1.731	4.276	-0.705	-1.126	0.529	0.675	-0.762	-0.364	-1.177	1.468	-0.173	-0.388
1086	TCGA-PL-A8LV-01A-21R-A41B-07	BRCA	1.91288019529153	Low	3.639	1.15	-0.587	2.381	2.236	1.372	1.709	0.771	-0.571	1.177	0.196	-2.048	1.917	-0.837	-1.086	0.047	-0.029	-0.233	-1.378	-1.483	1.068	-0.443	1.076
1087	TCGA-PL-A8LX-01A-11R-A41B-07	BRCA	17.5658670441581	High	3.576	2.282	-3.855	-0.558	1.294	-0.406	-0.366	0.454	0.051	0.361	-1.42	-3.071	0.451	-0.959	-0.83	-0.474	0.212	-1.959	-2.888	-1.18	2.05	1.597	-0.687
1088	TCGA-PL-A8LY-01A-11R-A41B-07	BRCA	6.55193200021146	Low	3.029	2.404	-2.041	0.055	2.314	0.845	-1.184	-0.638	-0.49	0.617	0.499	0.512	-1.055	-2.042	-1.592	0.135	1.014	-1.128	-0.355	-0.405	0.352	-0.908	0.825
1089	TCGA-PL-A8LZ-01A-31R-A36F-07	BRCA	5.62751389633725	Low	4.325	1.729	-2.016	3.723	2.725	3.693	3.048	2.213	1.197	2.521	2.207	-0.408	3.553	-0.153	-0.795	1.274	0.936	-1.369	-1.321	0.357	-0.192	1.192	-1.976
1090	TCGA-S3-A6ZF-01A-32R-A32P-07	BRCA	17.5175077058355	High	3.967	3.396	-2.548	0.363	0.795	-0.358	-0.294	-0.604	-0.049	0.158	-1.013	-3.365	-0.058	-1.349	-1.275	0.117	-0.649	-0.277	-1.672	-1.627	0.587	-0.771	-0.553
1091	TCGA-S3-A6ZG-01A-22R-A32P-07	BRCA	27.0595485848409	High	4.183	2.758	-3.239	-1.546	-0.337	-0.121	0.339	1.149	-0.37	-0.367	1.037	-3.069	0.171	-1.488	-1.415	-0.085	-0.221	-0.834	0.123	-1.437	0.755	0.736	-0.765
1092	TCGA-S3-A6ZH-01A-22R-A32P-07	BRCA	4.73058396707254	Low	4.246	2.473	-2.953	-0.862	0.365	-0.43	0.295	0.423	-1.05	-0.874	-1.051	-3.338	0.041	-1.412	-0.99	0.025	0.55	1.068	0.377	-1.263	0.2	-1.552	1.054
1093	TCGA-S3-AA0Z-01A-11R-A41B-07	BRCA	0.660789189464405	Low	3.835	0.732	-4.341	1.322	1.369	0.5	0.719	-0.183	-0.662	1.184	-0.108	-1.477	1.618	-1.879	-1.111	-0.046	-0.791	-1.334	-0.959	0.161	-0.064	-0.699	1.65
1094	TCGA-S3-AA10-01A-21R-A41B-07	BRCA	4.46567708639989	Low	4.09	1.719	-1.532	4.328	2.205	3.5	3.532	3.396	0.366	3.565	1.019	-1.168	4.563	-1.243	-0.684	0.291	0.962	-0.227	-0.402	-1.43	0.037	2.008	-1.097
1095	TCGA-S3-AA11-01A-31R-A41B-07	BRCA	19.4430303021846	High	3.457	0.881	-2.059	0.515	0.337	-0.114	-0.52	-0.019	-0.869	1.23	-0.954	-4.024	0.196	-1.815	-1.606	-0.941	0.485	-1.083	-2.539	-1.789	0.256	2.018	-1.242
1096	TCGA-S3-AA12-01A-11R-A41B-07	BRCA	13.6303446696422	High	3.256	0.729	-2.378	-1.192	0.747	-0.721	0.287	-0.538	-1.687	0.875	0.154	-4.282	-0.165	-1.751	-1.312	-0.439	0.372	-0.885	-2.233	-1.436	-0.188	1.112	-0.779
1097	TCGA-S3-AA14-01A-11R-A41B-07	BRCA	14.397150466671	High	3.659	1.951	-2.182	-0.773	0.474	-1.421	0.92	0.575	-0.756	-1.202	-0.987	-2.837	-1.189	-1.808	-1.265	0.039	-0.537	-0.846	-1.684	-1.436	0.411	-0.981	-1.585
1098	TCGA-S3-AA15-01A-11R-A41B-07	BRCA	2.68044260564545	Low	3.832	0.831	-0.734	3.623	2.596	0.731	0.151	1.897	0.354	1.819	0.907	1.155	1.688	-0.405	-0.276	1.027	1.157	-0.444	-0.368	0.621	0.701	1.691	-0.751
1099	TCGA-S3-AA17-01A-11R-A41B-07	BRCA	5.18135500227099	Low	3.5	1.299	-1.632	3.412	1.456	2.551	3.228	2.216	0.105	1.51	-0.689	-3.782	3.046	-0.709	-1.48	0.639	0.53	0.567	-0.133	-1.357	1.645	2.232	0.69
1100	TCGA-UL-AAZ6-01A-11R-A41B-07	BRCA	12.2062816161003	High	3.339	2.17	-3.02	1.243	-1.307	0.949	1.179	1.243	0.083	0.075	-0.82	-0.877	-0.49	-1.367	-0.973	-0.004	1.264	-1.534	-3.114	-0.414	0.247	0.125	-1.862
1101	TCGA-UU-A93S-01A-21R-A41B-07	BRCA	5.0657686092289	Low	3.601	0.286	-2.246	-0.442	-0.278	-0.032	-0.043	-0.895	0.173	1.447	0.803	-2.224	0.378	-0.782	-0.5	-1.179	0.299	0.293	-0.159	-1.617	-1.368	-0.164	1.654
1102	TCGA-V7-A7HQ-01A-11R-A33J-07	BRCA	5.50019941535081	Low	3.803	1.633	-2.41	0.285	0.407	-0.091	-0.239	0.478	-0.681	1.359	-1.068	-3.63	-0.902	-0.879	-0.765	-0.333	-1.506	-0.27	-1.243	-1.53	2.076	-0.83	-1.303
1103	TCGA-W8-A86G-01A-21R-A36F-07	BRCA	5.78342021728127	Low	3.367	2.024	-2.491	-0.01	0.876	0.095	-1.451	-0.789	-0.661	-1.188	0.344	-2.908	-0.316	-1.892	-1.482	-0.102	0.642	-1.684	-1.526	-1.412	-0.476	1.254	-2.842
1104	TCGA-WT-AB41-01A-11R-A41B-07	BRCA	2.73163616600453	Low	3.554	0.955	-0.417	3.428	0.76	0.865	1.811	2.472	0.408	2.47	-0.783	-3.596	2.623	-0.323	-0.354	0.674	1.215	0.91	-1.175	-1.418	3.054	1.941	0.266
1105	TCGA-WT-AB44-01A-11R-A41B-07	BRCA	4.66547221689565	Low	3.524	1.795	-1.349	-0.534	-0.168	-1.447	0.831	-0.7	0.137	1.702	0.079	-1.835	-0.583	0.461	-0.517	0.444	-0.913	0.557	-0.269	-1.759	0.984	0.078	-1.467
1106	TCGA-XX-A899-01A-11R-A36F-07	BRCA	8.25171941756155	Low	3.784	0.846	-1.168	3.215	2.652	1.749	1.11	1.42	1.085	1.364	0.614	-1.971	1.603	-1.098	-0.695	1.348	0.567	0.237	-0.623	-1.394	0.913	-0.581	1.287
1107	TCGA-XX-A89A-01A-11R-A36F-07	BRCA	8.65413990238086	Low	4.36	0.689	-1.829	1.214	1.703	1.185	1.567	-0.195	-0.517	1.411	-0.023	-0.531	1.797	-0.728	-0.476	0.55	-1.529	0.622	0.748	-1.235	1.826	0.509	-0.053
1108	TCGA-Z7-A8R5-01A-42R-A41B-07	BRCA	3.61055032704635	Low	3.23	0.257	-2.125	2.949	2.523	-1.125	0.035	2.206	-0.316	2.697	1.087	0.12	0.698	-0.018	-0.969	0.209	0.412	-1.256	-1.643	-1.132	1.803	-1.21	1.98
1109	TCGA-Z7-A8R6-01A-11R-A41B-07	BRCA	12.5416213602161	High	4.042	1.629	-2.431	-0.61	-0.645	-1.257	-0.622	-0.515	-0.567	0.016	-1.316	-2.468	-0.471	-1.512	-1.361	-0.88	0.674	-1.138	-1.511	-1.08	-0.611	-0.257	-1.402
1110	TCGA-3B-A9HI-01A-11R-A38C-07	SARC	2.52346540804488	High	5.363	0.391	-0.227	2.24	0.505	-0.034	0.897	0.885	-0.589	2.888	0.132	-1.129	2.018	-0.303	0.712	0.522	0.059	-0.489	-1.249	-0.731	-0.51	2.39	-1.543
1111	TCGA-3B-A9HJ-01A-11R-A38C-07	SARC	0.733167529927479	Low	4.597	2.423	0.185	4.539	1.44	0.158	0.456	3.265	-1.485	2.946	-0.39	-2.163	1.79	-1.24	-0.22	1.655	2.504	1.137	0.319	-1.171	1.302	3.553	-1.007
1112	TCGA-3B-A9HL-01A-11R-A38C-07	SARC	1.74391197951509	High	4.561	-1.578	-4.962	0.991	-0.777	-0.225	-0.449	-0.481	-1.742	2.317	-0.25	0.162	-0.556	-1.644	-0.604	-0.136	-0.242	-2.391	-3.768	-1.063	-0.488	3.51	-0.185
1113	TCGA-3B-A9HO-01A-11R-A38C-07	SARC	0.242146975905988	Low	5.717	-0.594	-1.394	3.765	0.794	1.755	2.271	3.222	-0.607	4.295	0.304	-0.857	3.797	-1.454	-0.988	0.347	0.415	-0.194	-1.834	-1.55	1.891	3.711	-1.683
1114	TCGA-3B-A9HP-01A-11R-A38C-07	SARC	2.45936898129705	High	4.7	-0.214	-4.253	0.578	0.995	0.198	0.37	-0.354	-1.408	2.063	1.395	-2.033	1.874	-1.127	-0.789	0.272	0.779	-1.212	-1.74	-1.212	-0.014	1.482	1.98
1115	TCGA-3B-A9HQ-01A-11R-A38C-07	SARC	0.754345431747507	Low	4.952	0.591	0.283	2.167	2.091	1.494	1.083	1.358	-0.911	2.454	1.326	-1.393	2.687	-0.743	-0.649	0.141	1.076	1.118	-1.34	-0.816	0.313	-0.072	0.455
1116	TCGA-3B-A9HR-01A-11R-A38C-07	SARC	1.02885862038167	Low	4.405	-0.09	-4.497	-1.751	1.074	-2.296	-2.345	-0.867	-1.918	0.444	-0.49	-3.633	-1.545	-1.281	-0.619	0.409	-0.846	-2.169	-2.197	-1.617	-2.784	1.316	-2.139
1117	TCGA-3B-A9HS-01A-11R-A39D-07	SARC	1.77661521455755	High	5.61	-0.903	-0.785	3.509	1.416	0.609	0.945	2.86	-0.859	3.726	-0.405	-0.702	2.733	-1.714	-0.77	-0.024	-0.328	0.573	-1.059	-2.031	1.757	1.961	1.016
1118	TCGA-3B-A9HT-01A-11R-A39D-07	SARC	9.40076040599053	High	5.793	0.658	-2.238	2.642	-0.367	2.105	2.932	2.422	-0.543	4.03	-0.046	-1.487	3.76	0.139	0.944	0.474	0.502	-1.338	-2.637	-0.767	-0.148	2.1	-0.251
1119	TCGA-3B-A9HU-01A-11R-A39D-07	SARC	0.932610526482087	Low	5.571	0.15	0.417	2.929	2.734	2.088	1.867	1.943	-1.006	2.456	1.456	-0.989	2.873	-1.749	-1.293	0.501	0.912	-0.893	-0.256	-1.392	0.634	-0.644	0.906
1120	TCGA-3B-A9HV-01A-11R-A39D-07	SARC	5.18307028950244	High	4.183	1.445	-2.406	-0.69	-0.957	-1.806	-2.827	0.163	-1.779	0.109	-1.131	-2.361	-1.07	-1.81	-1.167	-0.644	-0.144	-2.095	-2.251	-0.558	-2.569	0.996	-2.389
1121	TCGA-3B-A9HX-01A-11R-A39D-07	SARC	1.40488155009277	High	5.737	1.15	-3.439	1.078	-0.899	-0.493	-1.331	2.571	-0.235	3.076	1.292	3.904	0.729	-1.416	0.495	1.058	0.633	-1.342	-0.152	0.429	-1.671	0.525	1.134
1122	TCGA-3B-A9HY-01A-11R-A39D-07	SARC	0.654022022137577	Low	4.815	0.137	-4.821	-0.121	0.394	-0.154	1.352	-0.123	-1.761	0.818	-0.332	-1.965	1.401	-1.139	-0.606	1.169	1.127	-2.216	-2.79	-0.911	-1.211	0.709	1.381
1123	TCGA-3B-A9HZ-01A-11R-A39D-07	SARC	0.894739444483081	Low	5.373	-0.294	-0.546	1.451	1.581	0.381	-0.294	1.146	-0.366	2.887	1.536	-1.133	1.828	-0.476	0.425	0.413	1.043	-1.271	-1.847	-0.781	-0.02	-0.545	0.955
1124	TCGA-3B-A9I0-01A-11R-A39D-07	SARC	0.387949075102481	Low	4.848	-0.182	0.925	2.466	2.207	0.691	0.456	1.666	-1.377	2.891	1.241	-2.6	2.438	-1.436	-0.444	-0.031	0.953	-0.098	-0.142	-1.632	0.622	0.407	0.704
1125	TCGA-3B-A9I1-01A-11R-A39D-07	SARC	7.9389343144614	High	4.634	-0.543	-5.338	-1.101	-0.817	0.639	0.395	-0.642	-1.902	-0.376	-0.484	-4.199	0.932	-2.465	-1.451	1.282	-0.088	-1.422	-0.922	-0.886	-1.321	0.815	-0.54
1126	TCGA-3B-A9I3-01A-11R-A39D-07	SARC	2.02415212241787	High	4.584	2.618	-3.841	-1.087	-0.769	-1.402	-0.046	0.32	1.249	0.817	-0.379	2.639	-1.222	-0.525	0.648	0.901	-0.284	-1.98	-2	-0.271	-0.513	1.624	1.394
1127	TCGA-3R-A8YX-01A-11R-A37L-07	SARC	6.13665892442834	High	4.945	-0.925	-4.147	0.141	-0.973	0.859	0.559	0.599	-1.275	0.441	-0.23	0.55	-1.12	-0.634	0.494	-1.216	0.162	-2.399	-3.211	-0.093	-1.306	0.47	-1.424
1128	TCGA-DX-A1KU-01A-32R-A24X-07	SARC	13.4801121427558	High	5.261	0.809	-3.148	0.766	2.354	0.721	-1.227	-0.642	-0.249	2.256	0.941	2.913	0.757	-0.073	-1.184	2.12	-0.792	-1.354	-2.372	-0.212	-0.434	2.536	0.644
1129	TCGA-DX-A1KW-01A-22R-A24X-07	SARC	3.26296667071324	High	5.017	2.132	-4.425	0.838	0.079	0.042	-1.092	-1.472	-1.904	1.102	0.499	-3.372	-1.085	-1.594	-0.583	-0.055	-0.225	-1.562	-2.664	-1.948	-0.261	3.66	0.029
1130	TCGA-DX-A1KX-01A-22R-A24X-07	SARC	1.60437345553002	High	5.563	0.452	-3.043	0.018	-0.072	-0.594	-0.155	-1.456	-0.039	1.317	-0.065	-1.172	0.124	-1.015	-0.903	0.492	-0.612	-1.44	-2.745	-0.432	0.586	2.853	0.741
1131	TCGA-DX-A1KY-01A-11R-A24X-07	SARC	10.0508855875442	High	5.054	-0.191	-1.334	-1.096	-0.523	-0.584	-1.508	-0.075	-0.762	-0.782	-0.713	-3.594	-0.181	-2.25	-1.063	-1.458	-0.364	-2.436	-3.262	-1.811	-2.76	2.942	-1.169
1132	TCGA-DX-A1KZ-01A-11R-A24X-07	SARC	0.77003668742733	Low	5.243	0.084	-0.376	0.703	-0.765	-0.004	-0.552	-0.301	-1.431	2.545	-0.607	-3.049	-0.737	-1.246	-0.238	0.058	-0.146	-1.796	-2.118	-1.156	0.696	2.495	0.426
1133	TCGA-DX-A1L0-01A-11R-A24X-07	SARC	1.27313085316876	Low	5.103	1.837	-3.573	-0.707	-0.73	-1.351	-1.122	0.699	-1.228	1.895	-0.583	-3.234	0.229	1.284	-1.589	-0.222	-0.799	-2.389	-3.24	-1.235	-0.657	1.98	-1.373
1134	TCGA-DX-A1L1-01A-11R-A24X-07	SARC	1.46703387873081	High	5.537	0.909	-1.876	2.106	0.729	2.166	2.744	1.375	-0.688	3.627	-0.201	-3.021	3.675	-0.658	0.328	0.198	0.171	-0.825	-1.856	-1.595	1.63	1.891	-1.656
1135	TCGA-DX-A1L2-01A-22R-A24X-07	SARC	1.11634574895087	Low	5.341	-0.162	-2.802	-0.684	0.024	-0.309	-0.11	-0.818	-1.828	2.289	0.637	-2.053	1.285	-1.171	-0.264	0.222	-0.045	-1.029	-2.662	-0.884	0.855	1.744	-0.44
1136	TCGA-DX-A1L3-01A-11R-A24X-07	SARC	0.512528266033331	Low	5.416	-0.297	-0.461	1.388	0.002	0.271	0.668	1.258	-0.101	3.637	1.12	2.321	2.655	-1.004	-0.984	-0.035	-1.294	-0.204	-1.602	-0.731	1.197	3.388	-0.613
1137	TCGA-DX-A1L4-01A-12R-A26T-07	SARC	2.81331567995187	High	5.076	1.042	-0.856	0.051	-0.326	-1.437	-0.644	1.262	-0.939	4.248	0.464	3.095	0.09	0.513	0.893	1.687	-1.277	-0.498	0.841	0.316	1.684	0.866	-0.7
1138	TCGA-DX-A23R-01A-11R-A26T-07	SARC	1.13849311267678	Low	5.367	2.273	-3.153	-2.222	0.873	-0.114	0.483	-0.773	-1.156	-0.785	1.144	-2.689	0.16	-2.748	-2.012	-0.346	-0.04	-2.278	-2.887	-0.816	-0.927	2.761	0.346
1139	TCGA-DX-A23T-01A-11R-A26T-07	SARC	1.35751044249967	Low	4.958	0.069	0.686	2.651	1.935	-0.651	1.068	2.002	0.989	3.593	0.277	0.082	1.143	-1.53	0.697	1.177	0.523	-1.003	-2.194	0.983	1.159	1.323	-0.62
1140	TCGA-DX-A23U-01A-11R-A26T-07	SARC	0.683709009225473	Low	5.081	-0.222	-3.655	-0.677	-1.184	-1.385	-1.424	0.916	-0.168	1.665	-0.847	-0.635	-0.093	-0.942	-0.408	0.2	0.327	-2.718	-2.428	-1.087	1.244	1.198	0.964
1141	TCGA-DX-A23V-01A-11R-A29R-07	SARC	0.462629476948329	Low	5.486	-0.313	-1.892	1.294	1.059	-0.633	-0.563	1.462	-0.748	3.393	-0.303	-1.915	1.234	-0.344	0.75	-0.123	1.476	-0.905	-2.051	-1.536	1.314	2.341	0.492
1142	TCGA-DX-A23Y-01A-11R-A27Q-07	SARC	0.891219223509433	Low	5.552	0.761	-1.688	2.31	0.964	2.352	2.368	2.294	-0.998	4.219	0.741	-2.822	4.295	0.297	0.746	0.27	-1.525	-1.359	-2.054	-1.623	-0.027	3.734	-0.391
1143	TCGA-DX-A23Z-01A-11R-A27Q-07	SARC	0.524969016324252	Low	4.971	0.128	-1.366	0.271	0.226	0.886	-1.18	-0.298	-0.955	1.706	-0.356	-3.304	-0.55	0.756	1.218	-0.594	-1.043	-0.948	-2.097	-1.098	0.326	2.441	0.145
1144	TCGA-DX-A240-01A-32R-A27Q-07	SARC	1.95009284822957	High	4.68	1.351	-3.041	-1.943	-0.245	-2.693	-2.324	-0.54	-1.027	-0.59	1.054	-2.68	-1.68	-0.448	0.444	-0.045	0.708	-2.526	-3.405	-1.289	0.782	2.417	-0.591
1145	TCGA-DX-A2IZ-01A-11R-A21T-07	SARC	22.4339230233576	High	4.244	0.408	-2.627	-3.252	-0.904	-1.415	-2.466	-2.616	-1.319	-0.323	-0.778	-0.723	-2.166	-0.295	0.934	-0.618	-0.63	-1.982	-3.267	-1.815	0.618	3.833	-1.324
1146	TCGA-DX-A2J0-01A-11R-A21T-07	SARC	2.21151658771749	High	4.835	2.515	-3.011	-0.545	0.138	-1.388	0.519	0.135	0.163	1.127	-0.071	-0.077	-1.107	-1.321	0.755	0.845	0.511	-1.321	-2.383	-1.866	-0.47	3.214	2.112
1147	TCGA-DX-A2J1-01A-11R-A21T-07	SARC	0.472009266182296	Low	5.23	0.769	-0.602	-0.341	0.236	0.254	-0.227	-0.136	0.671	2.638	-0.227	1.078	0.939	-0.006	0.799	1.065	-1.46	-0.627	-1.736	-0.512	1.746	2.79	-0.4
1148	TCGA-DX-A2J4-01A-32R-A21T-07	SARC	0.608570555702938	Low	4.641	-0.009	0.231	2.754	1.887	-0.257	-0.138	1.388	-1.245	2.553	-0.124	-1.417	0.941	0.132	0.423	0.572	1.191	-0.345	-1.665	0.056	0.141	0.994	1.332
1149	TCGA-DX-A3LS-01A-11R-A21T-07	SARC	9.77968280813889	High	5.441	0.233	-0.766	0.137	0.547	0.392	0.199	-0.916	-1.059	2.273	1.758	-4.103	1.306	-0.897	0.131	0.246	-1.219	-1.35	-2.444	-1.996	0.643	2.184	0.691
1150	TCGA-DX-A3LT-01A-12R-A21T-07	SARC	0.215624914708425	Low	4.682	0.452	-0.667	-0.513	-0.65	-0.467	-0.17	-0.334	-0.573	2.503	-0.529	-3.412	1.006	-0.338	0.45	0.337	-1.455	-1.644	-2.523	-1.203	1.565	3.715	0.533
1151	TCGA-DX-A3LU-01A-11R-A21T-07	SARC	0.0275591644585046	Low	5.421	0.542	-1.703	2.93	0.886	2.284	3.053	2.344	-1.505	4.133	0.304	-1.051	4.454	-1.417	0.761	-0.036	-0.254	-1.298	0.04	-0.937	2.516	1.685	-1.024
1152	TCGA-DX-A3LW-01A-21R-A21T-07	SARC	0.764427009286582	Low	4.985	0.198	-3.182	-1.474	-0.524	0.482	0.373	-1.334	-2.421	1.512	0.601	-1.124	-0.412	-1.346	-0.898	-0.312	1.115	-1.733	-2.157	-0.954	-0.576	4.96	-0.826
1153	TCGA-DX-A3LY-01B-11R-A27Q-07	SARC	0.668793504093541	Low	5.261	0.423	-2.223	-0.69	-0.181	-0.471	-1.969	0.91	-0.543	3.544	-0.044	1.03	-0.326	0.219	0.412	-0.087	0.365	-1.681	-3.094	-0.968	1.017	2.752	0.684
1154	TCGA-DX-A3M1-01A-11R-A22K-07	SARC	1.05289177972173	Low	5.278	0.036	-3.25	-1.497	-0.006	-0.499	-0.804	-1.126	-0.941	1.511	0.078	-2	0.593	-0.262	0.931	0.421	0.301	-2.386	-2.314	-1.204	-0.05	4.453	0.319
1155	TCGA-DX-A3M2-01A-21R-A22K-07	SARC	0.402859663986782	Low	5.548	0.282	-1.698	1.407	0.152	1.47	1.495	1.418	1.425	3.891	0.309	0.125	2.988	-0.055	-0.125	0.77	-0.716	0	-1.089	0.093	2.638	1.921	-0.451
1156	TCGA-DX-A3U5-01A-11R-A22K-07	SARC	0.297809902908264	Low	5.152	0.578	-1.227	1.225	-0.227	-1.404	-0.129	-0.342	0.888	2.51	0.099	-0.607	-0.525	-1.214	0.169	-0.422	-0.029	-1.353	-2.715	-0.382	0.996	2.074	0.366
1157	TCGA-DX-A3U6-01A-11R-A29R-07	SARC	1.00327705180534	Low	5.195	0.51	-0.665	4.472	1.856	2.549	2.994	3.654	0.601	3.952	0.27	-1.303	4.16	1.042	-1.266	1.177	0.642	1.242	-0.351	-0.104	1.715	3.348	-0.282
1158	TCGA-DX-A3U7-01A-11R-A29R-07	SARC	0.919338879498913	Low	5.146	1.83	-3.788	0.201	-1.242	-0.187	0.469	0.316	-1.531	-0.106	0.028	-3.226	0.896	-0.686	-0.568	-0.988	0.192	-1.812	-0.699	-1.554	-2.278	1.714	0.774
1159	TCGA-DX-A3U8-01A-11R-A29R-07	SARC	27.4556991771919	High	5.218	2.066	-1.154	-0.626	-0.613	0.836	1.21	-0.337	-0.254	2.803	-0.607	-4.128	1.604	-1.431	-0.763	0.151	0.985	-1.228	-1.181	-1.295	1.667	2.728	1.306
1160	TCGA-DX-A3U9-01A-11R-A30C-07	SARC	0.632999590410351	Low	4.845	1.073	-4.161	0.204	-0.738	-0.7	-1.189	0.026	-2.072	-0.298	0.831	-2.217	0.653	-1.518	-0.489	1.256	0.023	-1.874	-0.119	-1.533	-3.696	-0.225	0.718
1161	TCGA-DX-A3UA-01A-12R-A30C-07	SARC	17.010600018009	High	4.769	-0.318	-2.988	-1.566	-0.129	-0.622	-0.834	0.489	-1.6	0.443	0.961	-4.119	0.123	-1.23	-0.433	-1.018	0.682	-1.974	-2.734	-1.373	0.776	2.865	-1.337
1162	TCGA-DX-A3UB-01A-11R-A30C-07	SARC	2.29337025688587	High	4.382	0.263	-3.665	-0.213	-1.018	-1.042	-1.431	-0.523	-0.853	0.224	0.24	-4.258	-0.422	-1.283	0.052	-0.027	1.3	-2.375	-3.067	-1.992	-0.362	1.909	-1.574
1163	TCGA-DX-A3UC-01A-11R-A30C-07	SARC	0.506515218772137	Low	4.78	2.556	-5.512	0.818	0.156	-1.303	0.601	0.861	-1.643	0.977	1.127	-3.688	-0.357	0.035	1.113	1.178	0.258	-1.625	-0.728	-0.679	-1.535	0.984	-1.716
1164	TCGA-DX-A3UD-01A-11R-A30C-07	SARC	0.237969050140609	Low	4.68	-0.329	-3.108	-0.163	0.813	0.682	0.462	-0.566	-1.633	1.37	0.62	-2.922	-0.306	-1.747	-1.013	-0.532	-0.073	0.633	-0.106	-1.551	-0.859	0.595	0.378
1165	TCGA-DX-A3UE-01A-11R-A30C-07	SARC	0.536471638689759	Low	4.056	1.639	-5.757	-0.074	-0.61	-0.769	-1.465	-0.461	-1.989	-0.22	0.858	-3.624	0.209	-1.81	-0.861	-1.454	0.347	-1.438	-0.194	-2.075	-1.134	0.373	-2.631
1166	TCGA-DX-A3UF-01A-11R-A30C-07	SARC	10.1072637410011	High	4.871	3.127	-3.956	-0.188	2.136	1.392	1.718	0.825	-1.531	0.622	0.714	-4.089	1.623	-0.98	-0.65	-0.757	-0.157	-2.146	-1.569	-1.994	0.474	0.862	0.261
1167	TCGA-DX-A48J-01A-21R-A30C-07	SARC	0.468101808059654	Low	4.212	2.028	-5.327	-0.885	1.328	-0.167	-1.118	-1.199	-1.508	0.699	1.165	-2.57	1.077	-1.317	-1.224	0.188	-0.408	-1.86	-2.388	-1.606	0.581	0.834	-2.303
1168	TCGA-DX-A48K-01A-11R-A30C-07	SARC	6.05361024470226	High	4.875	-0.538	-3.45	0.491	1.154	0.319	0.492	-1.135	-0.886	1.52	-0.753	-3.5	-1.341	-1.37	-0.747	-0.326	0.351	-1.944	-3.309	-1.631	1.134	1.993	-2.003
1169	TCGA-DX-A48L-01A-11R-A30C-07	SARC	0.736366594255681	Low	4.67	1.751	-5.809	-1.36	0.295	0.247	-0.123	-1.465	-1.845	-0.133	1.315	-2.883	-1.457	-2.185	-1.688	-0.87	-0.466	-1.755	-1.26	-1.414	-2.98	2.037	-0.813
1170	TCGA-DX-A48N-01A-11R-A30C-07	SARC	1.49679516650293	High	4.439	1.577	-6.252	-1.954	0.862	-0.816	-0.88	-0.222	-0.589	-1.317	0.14	-2.09	-0.165	-1.774	-0.76	-0.539	-0.685	-2.146	-2.477	-1.139	-1.063	2.557	-1.86
1171	TCGA-DX-A48O-01A-11R-A30C-07	SARC	0.157489504605892	Low	4.396	2.39	-4.731	-0.347	0.686	-0.59	-0.351	-1.492	-1.71	1.101	0.898	-4.275	0.684	-1.893	-1.149	-0.789	0.371	-1.244	-0.799	-1.616	0.2	3.601	-1.791
1172	TCGA-DX-A48P-01A-11R-A30C-07	SARC	0.894037479770359	Low	5.04	0.49	-5.225	0.525	0.529	-0.244	-0.27	-0.005	-1.506	1.888	1.344	-2.719	1.09	-1.012	-0.84	-0.188	-1.528	-1.318	-1.67	-1.538	0.514	2.453	1.066
1173	TCGA-DX-A48R-01A-11R-A30C-07	SARC	0.218824057130351	Low	4.502	1.405	-4.286	-0.961	1.067	-1.364	-1.253	-0.006	-1.838	-1.007	-0.598	-3.067	0.436	-0.65	0.097	0.802	-0.541	-2.172	-1.636	-1.49	-1.277	1.915	-2.963
1174	TCGA-DX-A48U-01A-11R-A30C-07	SARC	0.0599332052187592	Low	4.162	-0.312	-4.661	-0.08	-0.525	0.065	-0.354	-0.061	-1.829	0.454	0.995	-3.847	-1.244	-2.101	-0.957	-0.92	-0.537	-1.685	-1.954	-1.737	-0.877	1.46	-0.383
1175	TCGA-DX-A6B7-01A-11R-A30C-07	SARC	0.481427246201188	Low	4.171	2.561	-4.559	0.085	-0.203	-0.788	-1.599	-0.287	-1.16	-0.203	0.599	-4.034	0.195	-0.937	-0.642	-1.193	0.53	-1.088	-2.147	-1.225	0.555	3.077	-0.983
1176	TCGA-DX-A6B8-01A-11R-A30C-07	SARC	98.7147677477368	High	5.396	-0.485	-2.022	0.562	0.241	-2.304	-2.691	-1.336	-0.88	-0.965	0.952	-2.992	-2.171	-0.449	-0.119	-0.177	-0.613	-2.665	-3.576	-0.694	-1.255	3.153	-2.474
1177	TCGA-DX-A6B9-01A-12R-A32Q-07	SARC	20.0215464456902	High	4.49	2.494	-3.567	-0.932	0.693	-1.026	-2.722	-0.978	-1.395	0.949	-0.188	-3.119	-1.093	-0.89	0.076	-0.665	-0.678	-2.118	-3.237	-0.934	-0.886	4.041	-0.073
1178	TCGA-DX-A6BA-01A-11R-A30C-07	SARC	3.42529703919383	High	4.498	0.343	-4.781	0.321	-0.035	-0.921	-1.58	0.457	-1.626	-0.272	1.174	0.473	0.332	-0.95	-0.802	-1.204	-0.767	-2.282	-1.887	-0.851	-1.237	3.176	0.136
1179	TCGA-DX-A6BB-01A-12R-A32Q-07	SARC	0.748003064123345	Low	4.561	2.939	-4.876	0.874	0.048	-0.525	-0.769	0.264	-1.9	0.14	1.2	-2.966	0.899	-0.208	0.877	-1.432	0.154	-1.759	-2.339	-1.607	-0.447	4.143	-1.282
1180	TCGA-DX-A6BE-01A-41R-A32Q-07	SARC	3.54286741846211	High	5.346	1.319	-0.954	2.773	1.824	1.657	2.003	1.48	-0.838	2.839	-0.847	-1.635	3.013	0.158	0.243	0.504	-0.017	0.494	-0.739	-0.98	1.667	0.767	1.455
1181	TCGA-DX-A6BF-01A-11R-A30C-07	SARC	0.142161558955817	Low	5.665	-0.371	-2.077	0.996	0.034	0.768	0.025	1.388	-0.731	4.064	0.109	0.483	2.25	-1.161	-0.104	1.844	1.08	-0.993	0.121	-1.062	1.718	2.311	-1.114
1182	TCGA-DX-A6BG-01A-11R-A30C-07	SARC	3.25991209224748	High	5.167	0.178	-0.837	1.748	-0.459	2.341	2.299	2.027	1.241	3.36	1.036	0.79	3.544	0.429	0.589	1.468	0.746	-1.111	-2.416	0.376	0.502	1.641	-1.692
1183	TCGA-DX-A6BH-01A-12R-A30C-07	SARC	0.776529076894043	Low	5.129	-0.205	-2.83	0.11	-1.096	1.225	-1.139	0.637	-0.696	0.485	0.214	-2.756	-0.043	-0.88	0.119	0.274	-1.44	-0.838	-1.36	-2.099	0.817	2.263	-1.345
1184	TCGA-DX-A6YQ-01A-12R-A33J-07	SARC	0.30049944238198	Low	5.123	0.399	-1.323	0.311	-1.071	1.13	1.965	0.426	-1.147	3.478	1.121	-0.08	3.068	-0.19	0.787	-1.18	1.015	-2.091	-3.713	-0.304	0.038	-0.14	0.987
1185	TCGA-DX-A6YR-01A-33R-A355-07	SARC	1.06863850323897	Low	5.231	2.117	-2.075	1.214	-0.822	0.87	0.9	-1.513	-2.229	1.051	-0.52	-2.509	-0.67	-0.263	0.924	0.371	0.422	-1.324	-2.895	-1.175	0.304	2.813	1.126
1186	TCGA-DX-A6YS-01A-12R-A355-07	SARC	1.10314577315836	Low	5.375	0.267	-2.665	1.228	1.212	-0.787	0.23	0.865	-1.937	-0.487	-1.019	-0.528	0.016	-0.211	0.743	-0.075	-0.271	-1.465	-2.28	-1.041	-0.228	1.665	0.277
1187	TCGA-DX-A6YT-01A-21R-A355-07	SARC	1.24117055930095	Low	5.418	0.853	-1.295	0.913	0.733	0.34	1.14	-0.956	-1.051	2.021	-0.408	-1.87	-0.5	0.564	-1.243	-0.555	0.208	-1.791	-1.986	-1.846	-1.145	3.859	-0.016
1188	TCGA-DX-A6YU-01A-12R-A33J-07	SARC	1.90814752816552	High	5.317	0.867	-1.083	1.294	0.427	1.704	1.344	1.107	-1.411	3.336	0.206	-2.071	3.485	-0.288	0.858	0.417	0.898	-1.886	-3.126	-1.096	0.618	1.98	-1.727
1189	TCGA-DX-A6YV-01A-12R-A355-07	SARC	0.255819138991186	Low	5.017	0.141	-4.858	-1.841	0.009	-1.53	-0.497	-0.57	-1.394	1.115	0.284	-2.592	-0.908	-1.617	-0.526	0.012	0.15	-2.565	-2.507	-1.564	-1.252	-0.019	-0.134
1190	TCGA-DX-A6YX-01A-11R-A41I-07	SARC	0.426063038348882	Low	5.223	-0.102	-5.186	-0.928	0.401	0.301	0.847	0.947	-0.042	1.563	-0.163	-0.109	-1.301	1.072	-1.083	1.029	-0.274	-1.425	-3.269	0.968	-1.451	0.863	0.262
1191	TCGA-DX-A6YZ-01A-12R-A355-07	SARC	2.3422997743608	High	4.849	0.211	-1.417	-0.622	0.806	-1.487	1.007	-0.741	-1.341	1.144	-0.52	-0.507	-0.519	-0.588	0.425	0.072	0.001	0.377	-1.294	-1.668	1.214	3.069	0.588
1192	TCGA-DX-A6Z0-01A-13R-A36F-07	SARC	0.270697899916426	Low	5.639	-0.13	-2.893	0.448	-0.465	0.155	1.599	-0.697	-1.054	1.932	-0.458	-0.841	1.703	-1.133	-0.118	-0.545	-1.035	-1.872	-2.923	-1.155	0.42	1.867	0.838
1193	TCGA-DX-A6Z2-01A-12R-A36F-07	SARC	1.75003332643786	High	4.614	1.091	-1.463	1.342	1.691	1.662	1.472	0.043	-1.149	2.269	1.195	-2.105	2.664	-1.636	-0.856	0.678	0.635	1.105	0.297	-0.987	1.273	0.848	1.371
1194	TCGA-DX-A7EF-01A-11R-A33J-07	SARC	2.2300758515896	High	4.611	2.421	-2.972	-1.211	-0.037	-1.343	-0.343	-0.228	-1.457	-1.266	0.354	-1.45	-0.831	0.771	-1.175	-0.312	0.74	-1.863	-1.669	-1.164	-1.425	1.363	-2.038
1195	TCGA-DX-A7EI-01A-11R-A33J-07	SARC	17.6669951500761	High	4.778	0.814	-3.428	-1.263	-0.374	-1.882	-0.991	-1.278	-1.91	1.031	0.877	-4.678	-1.103	-2.154	-1.229	1.044	0.859	-2.053	-2.485	-2.081	-0.435	2.254	-0.975
1196	TCGA-DX-A7EL-01A-12R-A36F-07	SARC	0.834030829618044	Low	5.001	0.103	-1.126	3.398	1.844	1.762	1.797	2.031	-1.201	3.166	1.2	-3.371	3.802	0.47	1.258	0.15	-0.478	-1.037	-0.633	-1.472	0.422	-0.04	-1.303
1197	TCGA-DX-A7EM-01A-11R-A36F-07	SARC	1.82937992967441	High	4.467	0.168	-6.215	-0.699	0.757	-0.276	-0.872	-1.369	-1.591	0.96	1.429	-2.978	0.415	-0.102	0.695	-0.152	-0.086	-1.812	-2.372	-1.469	-1.691	0.384	0.139
1198	TCGA-DX-A7EN-01A-11R-A39D-07	SARC	0.345016437643305	Low	4.919	1.161	-5.226	-0.698	-0.211	-0.651	-1.515	-0.636	-1.855	-1.066	0.746	-3.41	-0.075	-3.163	-2.055	-0.027	-0.233	-1.43	0.141	-1.996	-1.939	1.406	-1.272
1199	TCGA-DX-A7EO-01A-11R-A36F-07	SARC	2.1773404874683	High	4.561	1.575	-1.73	-2.699	0.68	-2.772	-2.255	-2.039	-1.896	-0.711	-0.269	-4.632	-2.794	-2.991	-2.821	-0.12	-1.345	-1.986	-2.659	-2.014	0.587	0.491	-0.102
1200	TCGA-DX-A7EQ-01A-11R-A466-07	SARC	4.11944973203337	High	3.973	0.146	-2.697	-1.466	-0.547	-1.232	-2.26	-1.114	-1.483	0.08	-1.207	-3.793	-1.293	-2.379	-1.085	-0.118	0.937	-1.12	-1.044	-1.741	-0.616	0.911	0.458
1201	TCGA-DX-A7ER-01A-11R-A36F-07	SARC	1.92734245556988	High	4.154	1.144	-1.74	0.084	0.904	-3.32	-3.421	0.565	-1.804	-1.12	1.137	-4.424	-0.415	-2.238	-1.14	0.278	-0.845	-1.814	-1.896	-2.022	-0.125	3.397	0.059
1202	TCGA-DX-A7ES-01A-31R-A39D-07	SARC	1.4321698281667	High	5.062	0.936	-0.895	4.031	2.424	0.415	0.18	2.803	-1.173	3.621	0.755	-0.862	2.627	-1.443	-0.542	0.607	0.734	-1.521	-2.55	-0.755	0.71	2.137	0.268
1203	TCGA-DX-A7ET-01A-11R-A36F-07	SARC	0.178415466512831	Low	5.198	0.229	-0.675	3.215	1.722	2.46	2.75	1.722	-0.537	3.706	1.116	0.649	4.083	-0.947	-0.693	0.231	0.33	-0.66	-1.502	-0.781	1.111	1.022	0.915
1204	TCGA-DX-A7EU-01A-22R-A36F-07	SARC	0.304454281708582	Low	5.166	-0.682	-4.15	-0.74	0.329	-0.62	-0.727	-0.932	-1.233	1.526	-0.181	-0.444	0.382	-1.455	-1.036	-0.417	0.92	-1.592	-3.235	-1.193	0.938	2.644	-0.097
1205	TCGA-DX-A8BG-01A-12R-A41I-07	SARC	0.442183796081874	Low	5.172	1.772	-1.185	3.269	1.97	3.355	3.522	1.94	-0.505	4.374	0.802	-1.58	4.919	-1.434	-0.495	0.343	0.013	-0.056	-1.698	-1.626	1.366	3.033	-0.358
1206	TCGA-DX-A8BH-01A-11R-A37L-07	SARC	0.283299926647903	Low	4.908	0.031	-1.403	1.916	-0.163	0.185	1.174	1.11	-0.028	3.639	-0.663	-1.274	2.367	0.995	-0.763	-0.643	0.535	0.933	-0.957	-1.106	0.941	0.799	-0.875
1207	TCGA-DX-A8BJ-01A-11R-A41I-07	SARC	23.4420367246656	High	4.981	1.231	-2.752	0.02	-1.22	0.9	-1.463	0.313	-0.364	1.415	-0.88	-2.697	-0.138	0.768	0.589	-0.147	-0.302	-2.121	-3.26	-1.292	0.42	0.879	1.067
1208	TCGA-DX-A8BK-01A-11R-A37L-07	SARC	0.335256591014835	Low	5.512	-0.677	-1.032	1.08	-0.606	0.854	0.908	1.104	1.071	3.575	0.09	-1.449	2.452	-0.972	-0.213	0.389	-0.923	0.142	-0.814	-0.922	1.546	1.957	-0.175
1209	TCGA-DX-A8BL-01A-11R-A41I-07	SARC	0.151506769488623	Low	4.778	0.253	-0.63	3.094	0.885	1.806	2.949	1.774	-0.477	3.589	0.756	-0.073	3.974	1.296	1.346	0.478	-0.057	0.668	-0.267	-1.634	1.146	0.198	-1.235
1210	TCGA-DX-A8BM-01A-11R-A41I-07	SARC	1.14889514440502	Low	6.091	-0.484	-5.09	-0.07	-0.284	-1.188	0.668	-1.387	-0.283	1.895	0.439	2.578	-0.42	-0.726	-0.399	0.418	-0.806	-1.951	-2.424	1.244	-1.883	0.731	-1.021
1211	TCGA-DX-A8BN-01A-11R-A37L-07	SARC	0.100639298455223	Low	4.796	0.055	-4.171	-0.343	-1.417	-1.256	-1.64	1.197	-1.35	1.882	-0.237	-2.771	0.531	0.206	0.908	1.178	-0.24	-2.277	-2.573	-0.981	0.351	3.628	-0.185
1212	TCGA-DX-A8BO-01A-11R-A41I-07	SARC	0.410570939440977	Low	5.74	-0.816	-1.581	1.325	-0.07	0.541	1.107	1.022	0.879	3.194	-0.613	-0.165	2.044	-0.674	0.095	0.567	-0.151	-0.595	0.543	-0.9	1.105	0.456	-1.167
1213	TCGA-DX-A8BP-01A-11R-A37L-07	SARC	2.42230905676207	High	5.48	0.906	-1.148	2.772	-0.112	1.809	2.514	2.291	-1.216	4.164	1.468	-1.564	3.753	0.376	0.789	-0.07	0.063	-0.917	-2.214	-1.024	0.701	0.521	0.221
1214	TCGA-DX-A8BQ-01A-11R-A37L-07	SARC	0.14900156026689	Low	5.302	0.31	-0.833	3.436	1.226	2.867	3.171	2.146	-0.694	4.266	0.988	-0.17	4.683	0.054	0.773	0.02	0.583	0.742	-0.786	-0.926	1.898	3.734	-0.777
1215	TCGA-DX-A8BR-01A-11R-A41I-07	SARC	0.4126268420187	Low	5.23	-0.199	-1.517	-1.068	-1.048	-1.107	-0.664	-0.745	-1.016	2.361	-0.124	0.978	0.372	-0.007	1.034	-0.065	0.671	-1.484	-2.646	-1.237	-0.138	2.416	-0.076
1216	TCGA-DX-A8BS-01A-11R-A37L-07	SARC	1.18114913347167	Low	4.708	-0.402	-2.758	0.624	-1.149	-1.021	-1.484	0.511	0.738	1.306	0.201	-1.426	-0.768	-1.018	-1.344	0.542	0.431	-1.892	-3.02	1.26	-1.041	2.183	1.518
1217	TCGA-DX-A8BT-01A-11R-A37L-07	SARC	0.933905189675457	Low	5.243	-0.3	-3.65	-1.15	-1.281	0.87	1.004	-0.282	-0.226	2.117	-0.898	-2.463	0.073	0.752	1.079	0.625	0.243	-1.684	-2.828	-1.755	0.073	1.887	1.029
1218	TCGA-DX-A8BU-01A-11R-A37L-07	SARC	3.99256688427146	High	4.332	1.892	-4.236	-0.623	1.167	-0.723	-0.7	-0.103	-0.948	1.202	-0.232	-3.49	-0.337	-1.972	-0.788	-0.121	0.626	-2.976	-2.878	-1.852	-1.711	1.445	-0.821
1219	TCGA-DX-A8BV-01A-11R-A37L-07	SARC	3.15301171174711	High	4.883	0.087	-3.103	0.655	-0.693	0.422	0.476	1.035	-1.672	1.515	0.364	-1.692	-0.879	-0.44	0.543	0.411	0.016	-1.792	-2.159	-1.483	-0.814	3.599	0.133
1220	TCGA-DX-A8BX-01A-11R-A37L-07	SARC	0.838281816794963	Low	5.382	-0.026	-2.295	0.475	-0.627	0.735	0.01	-0.499	-0.582	1.966	-1.44	-1.285	-0.745	0.266	1	0.444	-0.272	-2.448	-3.193	-1.253	1.142	2.822	-0.594
1221	TCGA-DX-A8BZ-01A-11R-A37L-07	SARC	1.16079830686645	Low	4.779	-1.118	0.967	0.107	0.971	0.273	0.215	1.593	-0.588	2.829	-0.291	-0.612	-0.297	-0.884	-0.087	-0.201	-1.142	-0.584	-1.903	-0.649	1.26	2.318	-0.639
1222	TCGA-DX-AATS-01A-12R-A41I-07	SARC	3.94252437057094	High	5.149	0.779	-3.94	0.042	-0.752	-0.318	-0.985	0.185	-1.304	0.172	-0.93	-2.214	0.084	-2.04	-1.178	1.282	-1.046	-1.636	-2.81	-0.436	-1.09	1.832	-0.611
1223	TCGA-DX-AB2E-01A-11R-A39D-07	SARC	19.9232071531023	High	5.236	-0.18	-2.14	0.602	-0.692	0.045	0.027	0.267	0.563	2.394	0.803	1.241	1.639	-0.055	1.047	-0.734	-0.962	-1.083	-0.458	-0.912	-0.859	0.052	-1.13
1224	TCGA-DX-AB2F-01A-11R-A38C-07	SARC	0.598696688593509	Low	4.623	0.053	-4.857	-0.971	-0.669	0.585	0.517	0.203	-0.787	2.705	-0.39	-0.741	0.242	0.861	-1.317	-0.831	-0.644	-1.057	-2.428	-1.18	0.17	3.198	0.244
1225	TCGA-DX-AB2G-01A-11R-A39D-07	SARC	0.710090588990691	Low	5.416	0.414	-0.906	-0.201	0.06	-0.329	-0.19	0.13	-1.64	2.593	0.017	-3.068	1.328	-1.16	-0.019	-0.314	0.335	-1.586	-2.871	-1.485	1.937	1.891	0.616
1226	TCGA-DX-AB2H-01A-11R-A39D-07	SARC	24.5575379431279	High	4.695	2.993	-2.616	-0.279	1.066	-1.758	-2.028	-2.13	-1.51	0.605	0.514	-2.204	-1.28	0.445	-1.353	-1.272	0.183	-1.592	-2.159	-1.298	-1.594	4.397	-0.909
1227	TCGA-DX-AB2J-01A-11R-A38C-07	SARC	33.7154867292891	High	4.365	1.08	-4.273	-2.895	-1.502	-2.187	-2.518	-2.037	-1.687	-1.34	-0.242	-2.933	-2.327	-2.001	-1.068	1.233	0.302	-2.095	-3.145	-1.945	1.565	4.912	-2.529
1228	TCGA-DX-AB2L-01A-32R-A41I-07	SARC	3.85825331912132	High	4.532	0.646	-3.403	-0.533	-0.818	-0.215	-0.497	0.195	-1.067	0.802	-0.176	-2.948	1.075	0.174	-0.089	-0.011	1.113	-1.9	-2.674	-1.534	2.469	2.442	1.354
1229	TCGA-DX-AB2O-01A-12R-A39D-07	SARC	0.278913299225854	Low	4.755	2.006	-4.913	0.211	0.982	1.006	-0.714	1.5	-0.884	2.23	1.264	-3.607	0.614	-1.459	-0.742	-1.197	0.25	-1.412	-2.339	-1.936	-0.458	0.277	1.495
1230	TCGA-DX-AB2P-01A-11R-A38C-07	SARC	7.27269730182956	High	5.008	-1.638	-2.789	-1.458	1.077	1.031	-1.281	-0.925	-0.747	1.282	-1.248	-3.78	-0.768	-0.61	-0.328	-0.011	-1.047	-1.405	-2.504	-1.363	0.91	2.293	1.349
1231	TCGA-DX-AB2Q-01A-11R-A39D-07	SARC	3.19695626279755	High	4.503	1.876	-3.115	-1.063	-1.08	0.38	0.892	-0.512	0.127	0.502	-1.439	-0.359	-1.3	0.975	-1.323	0.206	-0.461	-1.994	-3.56	-0.383	-0.703	1.464	1.697
1232	TCGA-DX-AB2S-01A-11R-A39D-07	SARC	0.77304227584843	Low	5.072	1.725	0.394	4.676	1.905	2.987	3.694	3.445	0.592	3.686	0.302	-0.269	4.293	-0.526	0.362	1.009	1.209	0.344	-0.513	-1.183	2.322	3.984	-0.897
1233	TCGA-DX-AB2T-01A-11R-A38C-07	SARC	1.87943763316795	High	5.031	0.614	-1.188	1.457	0.647	1.673	2.174	1.224	-0.589	3.44	-0.271	-0.437	3.369	-1.38	-0.347	0.074	0.71	-0.156	-0.984	-0.725	0.413	2.257	-1.192
1234	TCGA-DX-AB2V-01A-11R-A41I-07	SARC	0.412107401865375	Low	5.18	-0.212	-4.391	-0.901	-0.096	0.668	-0.204	-0.126	-1.183	2.26	0.363	0.506	-0.435	-1.258	-0.117	-0.03	-0.032	-2.182	-2.977	-1.391	0.761	2.865	1.442
1235	TCGA-DX-AB2W-01A-11R-A39D-07	SARC	12.9328398928979	High	5.107	-0.392	1.903	0.713	-0.66	-1.105	1.133	0.878	1.382	3.073	0.312	1.721	0.197	-1.195	-0.599	1.054	-0.034	-0.1	-1.872	0.108	1.051	2.216	-1.886
1236	TCGA-DX-AB2X-01A-11R-A38C-07	SARC	0.33086367293731	Low	4.591	-0.694	-4.185	-0.429	0.026	-1.119	-0.34	1.131	-1.036	1.817	-0.493	-1.095	0.855	-0.462	0.484	-0.294	0.331	-0.589	-1.768	-0.414	-0.707	0.618	1.215
1237	TCGA-DX-AB2Z-01A-11R-A38C-07	SARC	9.71366488799434	High	5.034	0.807	-1.659	2.276	0.128	2.198	2.478	1.801	-0.958	4.46	-0.118	-2.465	3.925	-0.788	0.341	0.369	0.152	-1.462	-2.02	-0.871	0.146	1.139	0.311
1238	TCGA-DX-AB30-01A-11R-A39D-07	SARC	34.2108571854974	High	4.529	1.447	-2.498	-3.708	-1.469	-0.779	-0.635	-1.772	-1.495	1.18	-1.132	-1.903	-1.199	-2.421	-1.519	-0.632	-0.714	-2.787	-3.386	-1.346	-1.085	3.428	-1.355
1239	TCGA-DX-AB32-01A-11R-A41I-07	SARC	0.418262578448073	Low	5.668	0.786	-0.925	4.52	1.72	1.57	2.139	3.627	0.013	4.065	0.019	-0.295	3.569	0.958	-0.936	0.717	0.743	0.496	-0.696	-0.972	1.054	0.937	-1.377
1240	TCGA-DX-AB35-01A-21R-A41I-07	SARC	0.728089759368154	Low	4.869	-0.357	-3.422	-0.24	-0.775	0.685	0.533	1.034	-0.904	3.552	0.575	-1.109	1.067	-1.304	0.774	0.127	-0.526	-2.289	-3.352	-1.242	-0.682	3.979	-0.201
1241	TCGA-DX-AB36-01A-11R-A41I-07	SARC	5.4977894013198	High	4.89	0.959	-4.45	0.568	-0.085	-1.08	-0.24	-0.226	-0.777	0.178	1.184	-1.823	0.357	-0.304	-0.801	-0.383	-0.028	-2.691	-2.83	-0.928	0.658	2.213	-1.089
1242	TCGA-DX-AB37-01A-11R-A41I-07	SARC	0.182856903945079	Low	4.954	1.003	-0.693	1.83	0.214	0.59	0.675	1.083	0.86	3.626	-0.031	0.264	2.087	-0.079	0.794	0.851	0.532	1.159	-0.235	-1.237	2.161	2.437	-1.027
1243	TCGA-DX-AB3A-01A-11R-A41I-07	SARC	1.849481202811	High	4.854	-0.334	-3.975	-1.474	-0.575	0.481	0.301	1.141	-1.428	1.054	0.147	-3.023	-0.419	-1.85	-0.912	0.287	0.724	-2.114	-3.21	-1.004	-0.728	3.668	0.14
1244	TCGA-DX-AB3B-01A-11R-A41I-07	SARC	1.1025935555907	Low	3.958	1.748	-2.169	-2.31	0.916	-2.3	-2.051	-1.5	-1.885	0.134	0.689	-5.118	-1.736	-2.681	-1.723	0.454	0.363	-2.74	-2.248	-1.579	-0.163	2.338	-0.793
1245	TCGA-DX-AB3C-01A-11R-A41I-07	SARC	2.22151115568172	High	3.713	1.434	-1.508	-2.91	-0.343	-4.204	-3.651	-2.264	-1.564	-0.26	0.207	-3.848	-3.474	-2.152	-1.071	0.135	-0.813	-2.124	-1.823	-1.169	0.561	2.665	-2.778
1246	TCGA-FX-A2QS-01A-11R-A21T-07	SARC	1.43863388222856	High	5.278	1.967	-4.787	0.618	1.036	-0.653	0.439	0.517	-0.976	-0.054	0.93	-3.142	0.007	-0.823	-0.086	-1.393	0.446	-1.208	-1.971	-1.959	-0.04	0.78	-0.36
1247	TCGA-FX-A3NJ-01A-11R-A21T-07	SARC	0.393541716216852	Low	4.727	-0.446	-5.543	-0.909	1.069	0.559	0.339	1.093	-1.465	-0.032	0.793	-3.12	-1.393	-1.279	-1.261	-1.086	0.099	-1.714	-2.337	-1.694	0.445	1.602	-2.06
1248	TCGA-FX-A3NK-01A-11R-A21T-07	SARC	2.65871505345303	High	5.02	1.976	-4.128	0.182	0.447	0.49	-0.681	0.283	-0.594	0.96	0.491	-1.703	-1.3	-0.946	0.032	0.274	-0.986	-2.284	-2.889	-1.295	-0.895	2.052	0.666
1249	TCGA-FX-A3RE-01A-11R-A22K-07	SARC	9.23938865525331	High	4.552	1.236	-3.542	-1.393	0.758	-1.672	-1.676	-0.396	-1.625	1.105	-0.727	-1.924	-1.561	-0.943	-0.102	-0.438	-1.385	-2.29	-3.092	-1.327	-0.762	1.89	0.032
1250	TCGA-FX-A3TO-01A-11R-A22K-07	SARC	0.827808643320737	Low	5.015	0.061	-2.823	0.235	-1.346	-1.08	-0.79	-1.269	-0.806	0.763	-1.17	-1.443	0.782	-1.044	-0.637	-0.872	0.493	-1.803	-3.222	-0.821	-1.535	1.877	0.857
1251	TCGA-FX-A48G-01A-11R-A24X-07	SARC	0.897017559277648	Low	3.996	1.412	-2.033	0.159	-1.301	0.233	0.652	-0.055	-1.104	0.953	1.208	-4.348	-0.322	-1.357	-0.363	-0.772	0.327	-1.35	-1.432	-1.559	1.748	3.403	-1.838
1252	TCGA-FX-A76Y-01A-11R-A355-07	SARC	1.02477403078386	Low	4.641	2.486	-4.855	-0.82	0.734	0.674	-0.765	-0.628	-2.069	0.022	-1.223	-4.131	-0.63	-1.4	-0.908	-1.189	-0.271	-2.103	-1.993	-1.777	-0.091	3.229	-1.469
1253	TCGA-FX-A8OO-01A-11R-A36F-07	SARC	11.0809861407807	High	4.242	2.425	-2.083	-2.928	-0.586	-3.399	-1.96	-1.048	-2.487	-1.458	0.127	-3.379	-1.687	-1.151	-0.078	0.456	0.146	-2.236	-2.597	-2.114	-0.518	3.37	-1.211
1254	TCGA-HB-A2OT-01A-11R-A21T-07	SARC	25.7968098574415	High	5.353	-0.051	-0.882	-1.524	-1.282	0.48	-1.402	-0.398	1.004	2.751	1.019	3.118	-1.455	0.323	0.821	0.916	-1.297	-1.033	-1.681	0.005	-0.975	1.244	0.954
1255	TCGA-HB-A3L4-01A-11R-A21T-07	SARC	0.523681762712099	Low	3.812	2.161	-3.723	-2.641	0.407	-2.942	-2.325	-1.067	-2.299	0.94	-0.057	-3.153	-2.109	-2.502	-1.265	0.236	0.328	-1.998	-1.738	-0.932	0.862	1.458	-1.98
1256	TCGA-HB-A3YV-01A-11R-A24X-07	SARC	2.06883220163271	High	4.659	1.921	-4.663	-0.693	-1.055	-0.9	-1.78	0.218	-1.786	-0.946	-1.428	-2.212	0.234	-1.953	-0.981	-0.392	0.005	-2.473	-2.262	-1.001	-1.794	2.146	-1.348
1257	TCGA-HB-A43Z-01A-11R-A24X-07	SARC	6.68564193856063	High	4.323	1.265	-2.769	-0.214	0.113	-1.342	-1.84	-0.428	-2.131	1.139	-0.608	-2.939	-0.874	-2.262	-1.266	1.158	-0.371	-1.847	-2.816	-1.175	-1.207	4.279	-1.218
1258	TCGA-HB-A5W3-01A-11R-A29R-07	SARC	1.2811813854313	Low	4.49	-0.027	-5.106	-0.727	0.55	-1.382	0.992	-0.798	-1.077	0.655	1.112	-2.401	-0.529	-0.48	-0.164	-0.531	-0.463	-1.203	-1.447	-1.001	0.09	1.836	0.205
1259	TCGA-HS-A5N7-01A-21R-A26T-07	SARC	2.08345394737616	High	5.359	0.42	-4.925	0.08	1.764	-1.119	-0.559	0.222	1.245	2.241	1.127	-1.15	-0.384	1.093	-1.061	0.663	0.033	-1.721	-0.602	-0.204	-1.09	-0.667	0.161
1260	TCGA-HS-A5N8-01A-11R-A26T-07	SARC	10.3681215215941	High	5.769	0.791	-3.588	-0.694	-0.11	-0.62	-1.741	0.307	-2.087	-0.87	0.296	-4.168	-0.434	-2.466	-1.597	0.188	0.197	-2.769	-3.469	-1.67	0.211	1.865	0.157
1261	TCGA-HS-A5N9-01A-11R-A26T-07	SARC	0.349368728447875	Low	4.659	0.733	-1.966	-2.912	-0.256	-1.838	-0.627	-1.066	-2.182	-0.251	-0.709	-3.505	-0.944	-1.336	-0.364	0.349	-0.981	-2.109	-2.157	-1.54	-2.527	3.31	-0.086
1262	TCGA-HS-A5NA-01A-11R-A26T-07	SARC	2.62455088462197	High	4.682	-0.524	-2.926	-1.114	-0.28	-0.77	-0.94	-0.783	-0.753	0.535	0.142	-3.006	0.418	-1.244	-0.407	-0.943	-0.208	-1.353	-0.713	-1.158	-1.213	1.958	-1.068
1263	TCGA-IE-A3OV-01A-11R-A22K-07	SARC	0.678292520537618	Low	5.047	0.334	-0.382	0.346	1.146	0.935	1.276	-0.885	-0.902	1.839	0.804	-2.645	2.25	0.783	-1.184	-0.151	0.034	-0.724	-0.503	-0.801	0.122	-0.614	0.49
1264	TCGA-IE-A4EH-01A-11R-A24X-07	SARC	1.26255328837359	Low	4.949	2.092	-3.731	-0.625	0.39	-1.782	-1.149	0.231	-1.651	-1.288	0.449	-4.857	-0.274	-1.475	-0.751	-1.364	-1.312	-2.274	-2.336	-1.718	-0.884	2.32	-1.951
1265	TCGA-IE-A4EI-01A-11R-A24X-07	SARC	0.778058631237865	Low	4.411	1.408	-4.251	-2.175	-0.117	-0.671	-2.028	-1.455	-1.528	-1.463	-0.233	-2.324	-0.783	-2.003	-1.179	0.799	-0.852	-2.522	-0.825	-1.361	-0.126	4.037	-1.732
1266	TCGA-IE-A4EJ-01A-11R-A24X-07	SARC	0.77928682563988	Low	5.27	0.087	0.119	0.064	-0.865	0.05	0.904	0.15	-0.631	2.564	-0.695	-2.545	1.524	-0.872	1.29	-0.476	-1.456	-1.015	-2.427	-1.391	0.486	1.318	0.452
1267	TCGA-IE-A4EK-01A-11R-A24X-07	SARC	0.369648099765873	Low	4.834	2.199	-4.815	-1.171	-0.339	-0.594	-1.205	-1.391	-1.438	0.833	-0.067	-4.957	-0.282	-1.803	-1.077	1.174	-0.314	-1.977	-1.264	-1.251	-1.441	1.119	-1.767
1268	TCGA-IE-A6BZ-01A-11R-A30C-07	SARC	0.2812463775994	Low	5.137	0.538	-2.917	0.017	0.978	0.595	1.169	0.167	-1.046	-0.537	0.138	-2.078	-1.156	-1.003	0.079	1.173	0.47	-2.381	-2.508	-0.891	-1.985	2.02	-1.072
1269	TCGA-IF-A3RQ-01A-11R-A22K-07	SARC	0.191563278272797	Low	5.224	-0.186	-5.955	1.214	-1.027	-0.855	-1.143	0.259	-1.766	2.53	-0.695	-3.262	-1.354	-0.785	0.053	-0.642	-0.262	-1.331	-2.896	-1.277	0.917	1.303	0.766
1270	TCGA-IF-A4AJ-01A-11R-A24X-07	SARC	3.23976561633489	High	5.045	0.643	-0.711	0.802	0.916	1.034	1.045	0.034	-1.485	2.564	1.34	-3.37	2.784	-1.968	-1.232	-0.442	1.236	-1.632	-1.386	-1.573	-1.262	0.844	0.684
1271	TCGA-IF-A4AK-01A-21R-A24X-07	SARC	0.836104108001288	Low	4.761	0.52	-4.86	1	1.211	-0.838	0.608	0.52	-1.396	-0.017	-0.484	-3.485	0.278	-0.965	-0.392	-0.95	-0.531	-2.037	-2.128	-1.056	-2.028	-0.186	0.317
1272	TCGA-IS-A3K6-01A-11R-A21T-07	SARC	1.08267855056467	Low	4.782	1.842	-2.965	0.019	0.129	0.586	-0.793	0.709	-1.18	2.081	0.836	-4.853	0.705	-1.657	-0.843	-0.983	-0.465	-1.562	-1.003	-1.586	1.126	0.257	2.366
1273	TCGA-IS-A3K7-01A-11R-A21T-07	SARC	6.30173355425501	High	5.034	-0.219	0.263	0.909	1.005	-0.487	0.512	1.754	-1.307	3.394	-0.64	-1.173	1.917	-0.052	0.95	-0.008	-1.074	-1.133	-2.361	-0.821	1.949	2.415	0.98
1274	TCGA-IS-A3K8-01A-11R-A21T-07	SARC	2.16086643650703	High	4.297	1.909	-2.732	0.424	0.042	-1.275	-1.373	-0.702	-1.876	0.324	-0.102	-4.568	0.431	-1.054	-0.718	-0.623	0.658	-1.521	-2.757	-1.916	0.14	2.561	-0.906
1275	TCGA-IS-A3KA-01A-11R-A21T-07	SARC	2.34922914528696	High	4.066	1.335	0.642	2.318	0.488	-1.195	1.153	1.725	-1.653	2.397	-1.364	-3.782	1.333	-1.6	-1.185	-0.265	0.652	-1.624	-0.872	-1.92	-0.085	-0.074	0.785
1276	TCGA-IW-A3M4-01A-11R-A21T-07	SARC	4.69955551757233	High	4.099	1.666	-3.669	0.74	0.48	-1.929	-1.551	-0.467	-1.839	0.655	-0.551	-3.817	-0.09	-0.292	-0.527	-1.355	0.652	-1.896	-2.375	-1.575	0.304	3.723	-0.81
1277	TCGA-IW-A3M5-01A-22R-A21T-07	SARC	7.50763339432809	High	4.85	1.9	-2.319	0.431	1.134	-1.087	-0.881	-1.229	-1.551	0.564	-0.016	-2.419	0.588	-1.749	-1.248	-0.751	0.772	-2.24	-2.581	-1.378	-0.662	3.149	-2.029
1278	TCGA-IW-A3M6-01A-11R-A21T-07	SARC	2.57511326227119	High	5.074	0.481	-3.737	0.59	-0.339	-1.354	0.861	1.868	-1.361	2.702	0.452	-3.545	0.615	0.221	-0.818	0.043	0.535	-1.887	-1.993	-1.691	1.697	1.681	0.708
1279	TCGA-JV-A5VE-01A-11R-A29R-07	SARC	0.72631702750515	Low	4.96	0.107	-1.115	0.271	1.189	0.251	1.274	0.215	-1.172	2.227	-1.155	-2.908	2.356	-1.687	-1.937	-0.863	-0.817	-1.489	-1.926	-1.404	-0.711	-0.362	2.193
1280	TCGA-JV-A5VF-01A-11R-A29R-07	SARC	6.15694073032505	High	4.874	1.318	-2.095	-1.248	0.077	-2.535	-2.325	-0.369	-0.749	0.724	-0.732	-1.34	-1.444	-1.743	-0.988	0.563	-1.301	-2.084	-2.495	-0.301	-0.875	3.903	-0.74
1281	TCGA-JV-A75J-01A-11R-A32Q-07	SARC	3.75759699355532	High	3.862	0.416	-1.988	-4.893	-0.135	-3.606	-3.42	-2.942	-0.69	-1.611	-0.718	-2.186	-4.245	-2.751	-1.916	-0.595	-0.458	-2.073	-2.203	-0.644	-1.159	4.682	-0.532
1282	TCGA-K1-A3PN-01A-11R-A22K-07	SARC	0.660453956711924	Low	4.484	2.496	-4.724	-0.889	-0.485	0.008	-0.581	-0.56	-0.82	-0.19	0.93	-2.366	0.956	-0.667	0.35	-1.226	0.487	-0.851	-1.064	-1.585	-1.54	3.044	-1.843
1283	TCGA-K1-A3PN-02A-11R-A22K-07	SARC	0.734783086385218	Low	4.458	2.839	-4.134	-0.883	-0.256	0.11	-0.478	-0.91	-1.431	0.201	1.354	-3.174	-1.104	-1.232	-0.619	-0.94	1.028	-0.552	-0.768	-1.852	-0.62	1.022	-1.141
1284	TCGA-K1-A3PO-01A-11R-A21T-07	SARC	11.9366189679478	High	4.673	0.61	-1.364	0.232	0.828	0.761	-0.095	0.45	-1.246	3.047	0.877	-3.639	0.464	-0.768	0.212	0.172	0.514	-2.048	-2.578	-0.689	-0.214	1.259	-0.103
1285	TCGA-K1-A42W-01A-11R-A24X-07	SARC	1.36442014162772	Low	5.399	0.077	-4.19	-0.779	0.231	-1.275	1.098	-0.888	-2.095	0.127	0.041	-4.516	-0.591	-1.191	-0.064	-0.95	0.042	-1.864	-1.11	-1.61	-0.107	0.873	0.267
1286	TCGA-K1-A42X-01A-11R-A24X-07	SARC	1.87966002611539	High	3.616	1.795	-5.025	-2.311	1.241	-1.598	-2.386	-0.749	-1.956	0.907	-1.294	-4.498	-0.793	-2.331	-1.131	0.405	-1.037	-1.327	-1.877	-1.281	-0.227	3.771	-1.45
1287	TCGA-K1-A42X-02A-11R-A24X-07	SARC	1.39118115987438	High	3.838	1.504	-4.58	-1.592	-1.368	-1.228	-1.72	-0.217	-1.785	0.709	1.145	-4.476	-0.469	-2.824	-1.532	0.37	-0.836	-1.609	-1.871	-1.431	0.32	4.434	-0.713
1288	TCGA-K1-A6RT-01A-32R-A33J-07	SARC	0.341212514252439	Low	5.158	0.87	-0.693	4.671	0.747	2.115	3.132	3.201	0.404	3.707	-0.006	-2.283	4.176	-1.293	-0.924	0.929	1.706	0.24	-0.992	-1.381	2.394	3.121	-0.315
1289	TCGA-K1-A6RU-01A-11R-A32Q-07	SARC	1.37475686246904	Low	5.396	-1.075	-0.543	0.591	0.769	-0.642	-0.552	0.563	-1.026	3.035	0.583	-0.708	1.355	0.54	-1.335	-0.111	0.085	-2.044	-3.212	-1.219	0.706	2.756	-0.165
1290	TCGA-K1-A6RV-01A-11R-A32Q-07	SARC	7.97329639639996	High	5.641	-0.708	-2.619	0.638	0.715	-0.487	-1.275	-0.617	0.807	1.545	-1.28	0.076	0.874	-0.638	0.521	1.173	0.986	-2.33	-2.215	-0.696	-0.068	0.567	-1.11
1291	TCGA-KD-A5QS-01A-11R-A27Q-07	SARC	1.48835227483333	High	4.782	1.564	-3.559	0.275	-0.681	0.224	-0.129	0.978	-2.289	0.28	-0.892	-3.533	-1.314	-1.124	-0.04	1.158	0.49	-1.558	-2.43	-0.847	-1.565	0.831	-0.251
1292	TCGA-KD-A5QT-01A-11R-A27Q-07	SARC	1.28624926766047	Low	4.221	2.179	-4.175	0.693	-1.221	0.187	0.501	1.031	-2.397	-0.547	-0.748	-3.793	-1.175	-1.968	-1.727	0.083	0.13	-1.988	-1.627	-1.429	-1.473	0.817	-1.04
1293	TCGA-KD-A5QU-01A-11R-A27Q-07	SARC	0.553860150865477	Low	4.248	1.143	-4.04	-0.569	-0.924	-1.275	-0.971	-0.603	-0.83	-0.31	-0.786	-2.837	0.008	-1.918	-1.149	-1.226	0.561	-1.774	-1.068	-1.468	-0.885	1.121	-1.426
1294	TCGA-KF-A41W-01A-11R-A24X-07	SARC	6.07900023024999	High	5.036	2.502	-3.255	0.34	-0.095	-1.262	-0.762	0.451	-0.214	1.331	-0.52	-2.336	-0.098	-1.066	-0.631	0.016	1.128	-1.959	-2.428	-0.385	-0.015	0.173	0.239
1295	TCGA-LI-A67I-01A-31R-A30C-07	SARC	0.424518582758868	Low	4.963	0	-3.752	-1.28	2.06	0.445	-1.432	0.244	-0.714	0.898	0.77	-1.362	0.702	0.185	1.186	-1.227	0.275	-2.043	-1.777	-1.249	-1.326	2.719	0.21
1296	TCGA-LI-A9QH-01A-11R-A37L-07	SARC	0.927435158817071	Low	5.241	-0.237	-3.38	-1.389	0.412	-2.29	-1.277	0.152	-1.284	-0.334	1.142	-0.155	-0.735	-0.407	0.515	-0.513	-0.754	-1.518	-2.262	-1.594	-1.071	2.892	-2.752
1297	TCGA-MB-A5Y8-01A-11R-A29R-07	SARC	12.4702623416297	High	4.923	-0.502	-2.131	1.223	0.322	-0.07	0.223	-0.937	0.151	2.328	-0.905	-1.513	-1.134	0.835	-1.461	-0.443	-0.733	-0.532	-1.801	-0.193	0.799	1.969	1.866
1298	TCGA-MB-A5Y9-01A-11R-A29R-07	SARC	0.357902839497108	Low	4.882	0.368	-0.717	2.078	0.528	1.356	1.141	1.77	-1.385	3.992	0.496	1.198	2.75	-0.614	-0.583	1.55	-0.271	0.657	-0.933	0.105	2.565	0.608	0.146
1299	TCGA-MB-A5YA-01A-11R-A29R-07	SARC	0.608074930588118	Low	4.672	-0.23	-5.271	-0.291	0.548	-0.964	-1.059	-0.599	-1.565	1.819	1.137	-3.345	0.707	-1.944	-1.211	-0.8	0.822	-1.707	-0.61	-1.878	0.083	-0.46	0.991
1300	TCGA-MB-A8JK-01A-11R-A36F-07	SARC	1.35886079037232	Low	5.338	-0.611	-2.941	1.09	0.885	-1.38	-0.503	-0.663	-0.865	1.586	-0.479	-1.393	-0.019	-0.674	-0.425	0.539	-0.103	-1.314	-1.663	-0.685	-1.362	1.454	1.577
1301	TCGA-MB-A8JL-01A-11R-A36F-07	SARC	15.6848983568594	High	4.655	0.748	-3.04	-0.689	-0.517	0.964	0.504	-0.054	-1.882	-0.232	-0.074	-3.246	1.078	-0.725	-0.416	-0.366	-0.196	-1.641	-2.018	-1.533	0.669	3.405	-1.582
1302	TCGA-MJ-A68H-01A-11R-A30C-07	SARC	1.15447389442816	Low	4.34	1.908	-3.501	-1.363	-0.357	0.499	0.191	-0.986	-1.136	-0.293	0.701	-3.145	1.154	-0.503	-0.429	-0.123	-0.263	-1.198	-0.808	-1.82	-2.122	0.995	-0.287
1303	TCGA-MJ-A68J-01A-11R-A30C-07	SARC	0.680259605344417	Low	5.117	-0.75	0.347	0.082	0.331	-1.447	1.245	0.197	-0.982	1.64	-0.022	-1.045	-0.72	-0.656	0.21	-0.557	0.837	-0.514	-1.292	-0.782	1.839	1.227	0.281
1304	TCGA-MJ-A850-01A-11R-A355-07	SARC	1.92349150435311	High	4.673	-0.069	-2.616	-1.548	-0.507	0.333	-0.917	-1.27	-0.036	1.91	1.005	1.13	-0.808	-2.45	-1.343	0.02	-1.432	-1.585	-2.54	-0.645	-0.486	3.072	-0.088
1305	TCGA-MO-A47P-01A-11R-A24X-07	SARC	7.82766985747675	High	4.869	2.58	-4.691	-1.074	0.282	-1.219	0.362	-0.579	-1.524	0.633	0.364	-4.354	0.035	-2.139	-1.185	-0.246	-0.617	-1.421	-0.749	-1.585	2.034	2.23	-0.977
1306	TCGA-MO-A47R-01A-11R-A24X-07	SARC	1.21100588941792	Low	4.768	1.932	-3.775	-1.006	1.103	-0.725	-0.599	1.156	-1.709	-0.537	0.988	-3.383	0.231	-0.125	0.757	-1.122	-0.805	-2.471	-2.649	-0.535	1.59	1.816	-1.112
1307	TCGA-N1-A6IA-01A-12R-A32Q-07	SARC	34.6627521616851	High	5.18	1.289	-3.07	0.895	0.393	-0.525	0.085	-1.103	-0.537	-1.295	0.518	-2.889	-0.122	-1.383	-0.657	-0.568	1.19	-1.898	-2.784	-1.088	-1.487	2.669	-1.101
1308	TCGA-PC-A5DK-01A-11R-A27Q-07	SARC	0.484547624610951	Low	4.993	0.686	-3.431	1.349	1.659	1.389	1.035	0.588	-1.476	2.634	1.172	-2.632	2.914	-2.165	-1.363	0.082	0.632	-0.054	-0.943	-1.479	2.41	-0.449	1.338
1309	TCGA-PC-A5DL-01A-11R-A26T-07	SARC	0.445190682446234	Low	5.093	0.4	-6.062	-0.418	0.683	-0.01	0.22	-1.361	-1.489	1.428	1.129	-4.084	1.149	-1.884	-0.971	-0.152	0.126	-1.453	-2.382	-1.56	0.287	2.363	-1.526
1310	TCGA-PC-A5DM-01A-11R-A27Q-07	SARC	0.318561995298178	Low	5.307	-0.234	-3.511	-1.361	0.073	-1.606	-0.999	0.448	-0.647	0.995	-0.163	-1.003	-0.047	-1.316	-0.349	-1.134	0.322	-0.298	-0.996	-0.93	-0.953	1.047	0.549
1311	TCGA-PC-A5DN-01A-12R-A27Q-07	SARC	26.2916404558647	High	5.009	-0.3	-4.115	0.42	1.323	-0.619	-1.661	0.296	-1.086	2.313	0.665	-1.384	-0.874	-0.544	0.249	0.146	0.71	-1.945	-2.075	-1.857	0.099	2.787	-0.11
1312	TCGA-PC-A5DO-01A-11R-A26T-07	SARC	1.5629230757944	High	4.373	0.122	-4.698	1.094	-0.653	0.962	0.736	-1.358	-0.884	0.731	0.126	-2.146	-0.912	-1.137	-1.268	0.278	-0.253	-0.054	0.155	-1.449	-0.666	0.205	1.003
1313	TCGA-PC-A5DP-01A-11R-A26T-07	SARC	1.16537738068676	Low	4.947	1.953	-4.165	1.202	-0.902	-1.216	-1.689	-1.224	-1.66	-0.663	0.406	-1.455	-0.106	-0.327	0.11	-0.727	0.504	-2.11	-1.931	-0.971	-2.305	0.177	-0.263
1314	TCGA-PT-A8TR-01A-11R-A37L-07	SARC	3.57318257242277	High	4.525	2.078	-3.175	-1.334	0.471	-2.468	-2.155	0.454	-1.624	0.37	-0.001	-2.822	-2.193	-2.774	-1.548	-0.614	0.636	-2.15	-1.63	-1.859	2.686	4.019	-0.19
1315	TCGA-QC-A6FX-01A-11R-A32Q-07	SARC	0.465746681087349	Low	5.785	0.162	-1.899	-0.615	-0.891	-0.33	0.214	-0.098	-0.915	2.516	-0.722	0.06	1.096	-1.521	-0.326	0.412	0.495	-1.463	-3.399	-1.12	0.761	2.518	-0.415
1316	TCGA-QC-A7B5-01A-11R-A33J-07	SARC	5.41398551156772	High	4.624	-0.416	-0.849	-0.102	-0.553	-0.857	-1.072	-0.187	-0.614	2.519	0.347	-2.671	0.816	-1.378	1.036	-0.185	-1.531	-1.238	-2.355	-0.507	0.806	1.275	2.567
1317	TCGA-QC-AA9N-01A-11R-A39D-07	SARC	1.32686663408393	Low	5.489	0.167	-2.862	-1.032	-0.473	-0.265	-1.618	0.202	0.946	0.709	-0.488	0.965	-0.546	-0.308	0.85	0.93	-0.456	-0.922	-2.872	-0.218	-1.237	2.832	0.585
1318	TCGA-QQ-A5V2-01A-11R-A32Q-07	SARC	1.50971631203089	High	4.286	1.248	-0.013	-0.005	0.679	-0.61	-0.646	1.069	-1.971	3.112	-0.091	-0.102	0.125	-0.034	-0.384	-1.126	-1.288	-0.709	0.839	0.905	1.714	1.03	1.245
1319	TCGA-QQ-A5V9-01A-11R-A32Q-07	SARC	1.44816743717852	High	5.497	0.276	1.809	-0.262	0.203	1.171	-0.284	0.262	0.502	3.103	1.202	0.026	0.097	0.407	-1.417	1.091	0.945	-1.832	-2.465	-0.923	0.454	2.501	-1.66
1320	TCGA-QQ-A5VA-01A-12R-A32Q-07	SARC	12.0663137106349	High	4.816	1.341	-0.184	3.841	1.476	2.677	2.995	2.627	0.65	2.945	0.421	-0.567	3.651	-0.881	0.213	1.204	0.724	0.632	-0.876	0.191	2.528	-0.04	-1.353
1321	TCGA-QQ-A5VB-01A-11R-A36F-07	SARC	8.46775542400142	High	5.772	0.818	-2.08	1.391	-0.889	0.644	1.274	1.303	-1.337	3.706	-0.999	-0.453	2.988	0.396	-1.433	0.346	0.053	-2.487	-3.026	-1.401	1.667	2.078	-1.944
1322	TCGA-QQ-A5VC-01A-31R-A32Q-07	SARC	5.04105189528622	High	4.779	1.874	-1.588	0.111	-0.657	0.519	-1.103	1.1	0.047	0.822	-1.23	-1.738	-0.793	-1.472	-0.705	-0.662	-0.665	-2.141	-2.671	-0.291	0.195	1.54	-1.254
1323	TCGA-QQ-A5VD-01A-21R-A32Q-07	SARC	2.17925889500334	High	4.626	0.056	-3.198	2.556	1.845	-0.545	-1.16	2.14	-1.572	2.892	1.274	-1.383	1.478	0.033	0.441	-0.228	0.709	1.206	-0.341	-1.331	1.152	1.63	0.156
1324	TCGA-QQ-A8VB-01A-11R-A37L-07	SARC	8.49704955745422	High	4.754	0.764	-3.849	-1.542	-0.112	0.194	-0.704	-1.857	-1.85	-1.385	0.968	-3.288	0.033	-3.246	-2.391	-1.571	-0.177	-2.106	-2.403	-1.148	0.698	3.921	-1.767
1325	TCGA-QQ-A8VD-01A-42R-A39D-07	SARC	4.32967762052867	High	4.612	1.02	-2.844	-0.897	0.888	-1.73	-1.206	-0.964	-1.448	-1.274	-0.924	-4.299	-0.905	-0.488	0.06	-0.935	-1.457	-1.619	-3.182	-2.206	1.307	2.908	-2.296
1326	TCGA-QQ-A8VF-01A-11R-A37L-07	SARC	0.786113838953695	Low	5.754	-0.35	-0.649	0.223	0.621	-0.11	1.519	0.387	-1.103	1.794	0.654	-2.892	2.236	-1.752	-0.789	-0.154	1.318	-1.868	-3.433	-1.275	-0.101	0.266	-0.093
1327	TCGA-QQ-A8VG-01A-11R-A37L-07	SARC	30.0165740720718	High	5.418	1.655	0.008	-0.475	-0.516	-0.008	-0.386	0.939	-0.865	2.561	-0.277	-2.11	0.449	-0.777	-0.286	0.205	0.334	-1.044	0.133	-1.148	-0.098	1.307	-0.308
1328	TCGA-QQ-A8VH-01A-11R-A37L-07	SARC	6.48138049484714	High	4.385	-0.005	-1.689	-2.296	0.125	-1.889	-1.5	-0.82	-0.76	-1.433	-0.831	-4.906	-1.224	-2.237	-1.299	0.328	0.018	-1.726	-2.299	-2.179	-0.895	2.517	-1.246
1329	TCGA-RN-A68Q-01A-11R-A30C-07	SARC	14.5416586605019	High	5.472	2.498	-1.723	-0.021	-0.496	-0.634	-0.973	0.853	-0.636	3.894	-0.673	-3.039	0.988	-2.208	-1.135	-0.554	-0.638	-1.976	-2.425	-1.337	2.304	1.518	-0.219
1330	TCGA-RN-AAAQ-01A-21R-A39D-07	SARC	24.6213628286902	High	4.925	1.229	-2.447	0.393	0.264	-0.755	-2.176	0.907	-0.224	1.376	1.348	0.965	0.858	0.795	-0.917	0.904	0.632	-1.107	-2.06	-0.948	-0.284	3.389	0.566
1331	TCGA-SG-A6Z4-01A-22R-A33J-07	SARC	10.933381278998	High	4.865	-0.779	-3.369	-0.351	0.519	-0.492	-0.104	-0.48	-0.607	-0.442	1.065	-1.595	-0.305	-1.131	-0.637	-0.034	-0.32	-2.342	-3.133	-1.076	-0.403	3.054	-1.184
1332	TCGA-SG-A6Z7-01A-12R-A32Q-07	SARC	37.0212861090051	High	5.146	1.695	-3.347	-3.999	-1	-0.421	-1.36	-2.961	-0.199	0.063	-0.631	1.016	-1.842	-1.595	-0.902	0.454	-1.105	-1.648	-2.157	-0.348	-1.355	1.793	-3.336
1333	TCGA-SG-A849-01A-11R-A355-07	SARC	0.722391507707817	Low	5.525	0.037	-1.33	3.476	0.82	2.765	2.938	2.472	-0.798	3.774	1.098	0.703	4.392	-0.892	-1.35	0.03	0.762	-0.118	-1.651	-0.092	0.944	2.762	-1.731
1334	TCGA-SI-A71O-01A-12R-A33J-07	SARC	0.767369021182668	Low	5.332	0.56	-3.294	-1.216	-0.022	0.669	-0.741	-0.685	-1.252	-0.655	0.648	-2.668	-1.091	-1.077	0.052	0.83	1.021	-2.486	-1.993	-1.337	-2.248	1.061	-1.724
1335	TCGA-SI-A71O-06A-11R-A38C-07	SARC	3.76530814149567	High	5.389	0.115	-1.811	3.123	0.288	1.363	1.515	2.564	1.007	3.158	-0.29	-0.793	2.843	-0.644	0.201	0.067	-0.393	-2.108	-2.546	-0.919	-0.757	1.757	0.438
1336	TCGA-SI-A71P-01A-12R-A33J-07	SARC	12.2399704560632	High	5.065	2.013	-1.479	0.975	-0.556	-0.524	-1	-0.415	-0.494	2.901	-0.375	-0.837	0.273	-1.738	-1.074	0.201	-0.23	-1.625	-2.774	-1.611	0.932	0.615	-0.669
1337	TCGA-SI-A71Q-01A-12R-A33J-07	SARC	29.0723300952222	High	4.544	1.562	-1.295	-3.69	-1.146	-0.766	-1.11	-2.204	-1.378	0.476	1.27	-3.196	-1.908	-3.034	-1.884	-0.251	-1.167	-2.062	-2.608	-0.773	0.649	3.317	-1.852
1338	TCGA-SI-AA8B-01A-11R-A38C-07	SARC	2.84583547043687	High	4.584	1.504	-2.684	0.415	0.549	-0.869	-0.318	1.149	-1.339	-1.077	0.141	-3.011	-0.63	-1.733	-0.962	-0.447	-1.454	-2.105	-2.061	-0.802	-0.5	2.368	-1.474
1339	TCGA-SI-AA8C-01A-11R-A38C-07	SARC	26.086435156767	High	4.588	1.842	-0.988	-0.567	-0.562	-0.887	-0.951	-0.044	-1.11	-0.013	0.014	-1.337	-0.773	-2.034	-1.467	-0.716	0.187	-2.373	-2.419	-0.778	0.809	2.287	-2.143
1340	TCGA-UE-A6QT-01A-12R-A32Q-07	SARC	0.570870345045727	Low	5.381	0.975	-1.459	3.961	2.414	3.574	3.356	2.153	0.014	3.988	1.436	-2.565	5.078	-1.46	-0.309	0.452	0.553	0.908	0.776	-1.389	0.462	1.542	-0.637
1341	TCGA-UE-A6QU-01A-12R-A32Q-07	SARC	0.497349858923144	Low	5.937	0.47	-1.684	3.475	1.566	2.489	2.781	2.461	-0.902	3.804	0.304	-2.153	4.214	0.02	0.66	-0.179	-0.432	-0.14	-0.974	-1.003	1.117	2.162	-0.314
1342	TCGA-VT-A80G-01A-11R-A36F-07	SARC	17.5753647714602	High	5.352	0.472	-2.704	-0.706	0.918	-0.842	-0.088	-0.476	-0.649	0.92	-1.2	-4.262	-0.223	-0.973	-0.151	-0.561	-1.004	-1.924	-2.905	-1.554	0.877	1.397	-0.913
1343	TCGA-VT-A80J-01A-11R-A36F-07	SARC	1.70305463922222	High	5.45	0.705	-1.312	2.606	-0.358	2.049	2.263	2.787	-0.487	3.75	0.223	-0.448	3.468	0.893	1.333	0.406	-0.445	-0.838	-2.211	-0.549	0.539	1.09	-1.009
1344	TCGA-VT-A80J-02A-11R-A41I-07	SARC	0.234022058283384	Low	4.79	-0.297	1.226	1.495	0.677	-0.724	-0.229	1.302	-0.242	1.798	-0.738	-0.253	0.396	0.743	-1.107	-0.45	-1.425	-0.341	-2.182	-1.164	0.387	1.762	2.097
1345	TCGA-VT-AB3D-01A-12R-A41I-07	SARC	1.12767166707587	Low	5.265	0.523	-0.067	4.695	2.174	3.288	3.465	3.322	-0.427	4.35	1.177	-2.452	5.033	1.051	0.995	0.512	1.079	0.736	-0.295	-1.469	1.148	3.431	-0.692
1346	TCGA-WK-A8XO-01A-11R-A37L-07	SARC	3.42245909156973	High	5.132	0.206	0.144	1.683	0.228	-0.311	-0.716	2.531	0.818	3.638	0.121	-1.351	1.272	-0.436	-1.336	1.089	1.21	0.661	-1.337	-0.109	0.6	0.662	1.559
1347	TCGA-WK-A8XQ-01A-11R-A37L-07	SARC	4.77181401371617	High	4.606	1.397	-2.171	-0.14	-1.143	-0.21	-0.264	0.47	-2.327	-0.138	-0.002	-4.009	1.288	-3.092	-1.944	-1.065	-0.485	-1.306	-2.711	-1.521	-0.783	3.287	1.647
1348	TCGA-WK-A8XS-01A-11R-A37L-07	SARC	1.26645862997483	Low	4.805	2.275	-2.924	-1.238	0.571	-1.24	-0.396	0.027	-1.736	-0.882	-0.85	-2.028	-0.608	0.019	-0.893	1.086	0.05	-1.988	-0.737	-1.212	-1.588	2.971	-2.836
1349	TCGA-WK-A8XT-01A-11R-A37L-07	SARC	5.49332018404574	High	3.967	0.455	-0.583	-4.736	-0.596	-4.411	-3.302	-2.887	-2.242	-1.683	-0.451	-5.006	-3.979	-2.836	-2.165	-0.158	-0.649	-2.243	-2.888	-1.417	-0.619	2.599	0.198
1350	TCGA-WK-A8XX-01A-11R-A37L-07	SARC	0.89689207984278	Low	5.078	-0.579	-5.19	0.816	0.762	1.086	-0.519	0.813	-0.929	0.749	1.61	-0.201	-1.26	0.431	1.377	-0.38	-0.287	0.203	-0.605	-0.694	-0.577	1.404	-0.522
1351	TCGA-WK-A8XY-01A-11R-A37L-07	SARC	1.12743652374729	Low	4.622	0.86	-4.076	-2.674	1.062	-1.338	-2.992	-1.579	-2.303	-0.04	-1.215	-4.36	-2.152	-0.44	0.054	0.888	-0.426	-2.331	-0.285	-1.699	-1.702	1.976	0.022
1352	TCGA-WK-A8XZ-01A-11R-A37L-07	SARC	2.16917085824885	High	5.022	-0.344	-4.622	-1.475	-0.919	0.845	1.025	-0.936	-1.466	0.098	0.962	-0.302	-0.989	-1.096	-1.276	-0.635	-0.513	-1.961	-1.223	-0.863	-2.358	2.592	0.245
1353	TCGA-WK-A8Y0-01A-11R-A41I-07	SARC	12.753332981958	High	5.954	-0.529	-0.735	1.509	0.032	1.359	1.9	1.711	-0.367	3.817	-0.104	-0.225	3.464	-1.392	-0.374	0.395	1.314	-1.483	-2.49	-1.273	0.122	2.11	-0.885
1354	TCGA-WP-A9GB-01A-11R-A37L-07	SARC	5.26226147371427	High	4.2	1.895	-3.463	-1.839	-0.106	-1.485	-2.908	-1.771	-2.422	-0.344	-0.684	-4.396	-1.214	-2.718	-1.93	-0.807	-0.452	-2.134	-2.071	-1.639	-2.084	2.188	-3.527
1355	TCGA-X2-A95T-01A-11R-A37L-07	SARC	1.55583379304544	High	4.553	1.662	-4.728	0.212	-1.124	-0.252	0.229	0.568	-1.386	-1.315	-1.468	-3.714	0.692	-1.885	-2.812	-0.906	-0.251	-1.771	-0.943	-1.553	-1.197	0.933	0.16
1356	TCGA-X6-A7W8-01A-21R-A355-07	SARC	0.414776678194076	Low	5.04	-0.266	0.087	0.995	-0.211	-0.403	0.043	1.569	-0.118	3.38	0.321	-0.189	1.693	-0.762	0.084	0.155	-1.509	-1.537	-2.605	-1.01	1.125	1.478	1.333
1357	TCGA-X6-A7WA-01A-12R-A355-07	SARC	2.03600771202008	High	5.029	0.337	-4.958	0.556	0.469	-1.396	0.41	0.378	-1.284	0.227	1.301	-1.774	1.254	-1.164	-0.586	-0.974	0.021	-1.054	-1.221	-1.443	-0.961	2.912	0.126
1358	TCGA-X6-A7WB-01A-11R-A355-07	SARC	1.08156752060891	Low	4.578	1.886	-2.662	-0.619	0.076	-1.801	-0.811	1.113	-2.209	-0.444	0.633	-3.416	0.789	-2.212	-1.607	-0.575	-0.209	-3.077	-0.794	-0.597	-2.689	1.854	-1.4
1359	TCGA-X6-A7WC-01A-12R-A355-07	SARC	9.76222414277363	High	5.865	0.059	-1.045	1.147	-0.89	0.015	0.42	1.281	-1.125	3.514	-0.833	-2.553	2.606	0.659	-1.168	0.226	-0.999	-2.381	-2.402	-1.301	0.186	1.108	-0.17
1360	TCGA-X6-A7WD-01A-21R-A355-07	SARC	1.83784717201965	High	4.892	1.803	-4.36	-0.181	-0.695	-1.497	-2.248	0.367	-1.954	-0.586	0.654	-1.913	-0.483	-0.803	0.228	-1.239	-0.329	-1.606	-2.086	-0.794	-2.461	1.418	-0.199
1361	TCGA-X6-A8C2-01A-11R-A36F-07	SARC	1.31888163684918	Low	4.934	-0.385	-3.244	-1.203	-1.37	-0.169	-0.413	0.478	-0.79	0.53	-1.353	-1.325	0.497	-2.044	-0.951	-0.934	-0.407	-1.23	-1.939	-0.87	-0.426	1.835	1.312
1362	TCGA-X6-A8C3-01A-11R-A36F-07	SARC	0.38738351787001	Low	4.994	0.078	-1.673	-0.467	0.947	-0.55	0.086	0.453	-1.142	3.339	-0.937	-0.905	1.519	-0.35	0.805	-0.56	0.682	-1.386	-2.869	0.05	0.804	0.682	0.661
1363	TCGA-X6-A8C4-01A-11R-A36F-07	SARC	5.24667466218583	High	4.88	2.035	-3.593	-1.356	-0.416	-0.692	-0.197	1.092	0.464	1.487	-0.988	0.191	0.526	-0.409	0.057	0.917	-0.07	-1.799	-2.819	-0.746	-0.149	-0.013	-2.26
1364	TCGA-X6-A8C5-01A-11R-A36F-07	SARC	0.899147892343336	Low	4.735	0.353	-1.169	0.676	0.913	0.393	0.156	0.171	-0.741	2.304	1.05	-3.01	1.836	0.299	0.149	0.214	0.522	-0.913	-1.05	-1.394	1.543	-0.137	1.592
1365	TCGA-X6-A8C6-01A-11R-A36F-07	SARC	1.29270639309937	Low	5.59	-0.975	-4.354	1.077	-1.417	0.644	1.194	-1.039	-1.281	1.778	-0.399	-2.038	-0.339	0.163	1.192	-0.026	-0.362	-1.228	-2.89	-1.306	0.233	2.267	0.762
1366	TCGA-X6-A8C7-01A-11R-A36F-07	SARC	10.0528318844721	High	4.181	0.658	-2.115	-3.887	-0.722	-4.053	-3.386	-2.408	-1.456	-1.283	-0.634	-4.281	-3.843	-2.717	-1.627	-0.061	-0.113	-2.486	-2.563	-2.146	-0.548	4.482	-0.279
1367	TCGA-X9-A971-01A-11R-A38C-07	SARC	0.889467159624798	Low	4.656	-0.171	-3.163	-1.181	-0.942	-1.013	-1.23	-0.532	-1.54	-0.721	-0.015	-3.339	-0.487	-1.21	-0.355	1.161	-0.336	-1.971	-1.542	-2.089	-3.305	1.029	-2.055
1368	TCGA-X9-A973-01A-11R-A38C-07	SARC	3.81826820144027	High	5.283	0.024	-4.231	-0.943	0.7	-1.448	-1.005	-1.323	0.068	0.241	1.297	0.071	0.14	0.38	-0.162	0.067	0.104	-2.128	-3.481	-0.696	-0.363	4.039	-0.171
1369	TCGA-Z4-A8JB-01A-23R-A37L-07	SARC	2.61349103660772	High	4.756	1.43	-2.682	-0.894	-0.341	-0.841	-0.534	0.528	-0.729	-0.905	1.256	-5.084	-0.131	-0.963	-0.562	-0.306	-0.059	-2.189	-3.034	-2.147	1.685	2.111	-1.218
1370	TCGA-Z4-A9VC-01A-11R-A37L-07	SARC	2.49876757221272	High	4.306	2.864	-4.461	-0.665	-0.368	-0.342	-1.053	-0.521	-1.938	-1.17	-1.467	-4.572	0.356	-1.263	-0.171	0.288	0.076	-1.994	-3.097	-1.14	-0.866	2.22	-1.798
1371	TCGA-Z4-AAPF-01A-11R-A39D-07	SARC	3.99230310269343	High	4.452	1.469	-1.88	-0.664	-0.614	-0.995	-0.934	-0.309	-1.446	1.602	0.2	-0.94	-0.737	-1.064	-0.646	0.286	0.742	-2	-3.267	-2.07	0.593	2.921	-2.14
1372	TCGA-Z4-AAPG-01A-11R-A39D-07	SARC	18.4357866079462	High	4.652	-0.383	-4.176	-1.076	0.563	-0.67	-1.664	0.647	-1.396	1.752	-0.539	-0.404	0.514	0.255	-1.121	-0.577	0.81	-0.049	-1.593	-0.509	-0.003	1.635	1.16
1373	TCGA-OR-A5J1-01A-11R-A29S-07	ACC	32.6144831995175	High	3.49	3.51	-3.351	-2.036	0.761	-2.512	-2.192	-0.832	-1.482	0.659	0.088	-3.839	-1.292	-2.464	-1.121	-0.74	1.004	-0.749	-2.012	-2.038	-0.812	3.661	1.022
1374	TCGA-OR-A5J2-01A-11R-A29S-07	ACC	15.3881724528511	High	4.095	2.876	-3.493	-1.354	-1.21	-1.898	-2.049	-0.433	-1.652	-0.962	0.326	-3.544	-0.867	1.062	-0.621	-0.907	-0.873	-0.835	-2.064	-2.251	-2.061	4.552	-1.638
1375	TCGA-OR-A5J3-01A-11R-A29S-07	ACC	13.1724902269171	High	4.412	3.808	-2.16	-4.352	0.556	-3.458	-3.299	-2.084	-1.529	-0.697	-0.428	-3.305	-3.823	-1.433	-0.258	-0.979	-0.559	-1.247	-1.501	-1.733	1.06	5.748	0.521
1376	TCGA-OR-A5J5-01A-11R-A29S-07	ACC	9.91185166178063	High	3.976	-0.374	-2.926	-3.204	0.964	-3.182	-3.261	-2.293	-1.592	-1.9	-0.793	-4.651	-3.166	-1.518	-0.182	-0.347	0.556	-1.517	-2.462	-2.343	0.795	3.878	2.171
1377	TCGA-OR-A5J6-01A-31R-A29S-07	ACC	2.40338911297321	Low	4.085	1.914	-2.63	-2.161	0.132	-2.482	-1.713	-0.458	-1.518	-0.572	0.092	-3.646	-1.053	-1.428	-0.304	-0.133	-0.105	-1.259	-1.586	-1.525	1.783	2.343	-0.865
1378	TCGA-OR-A5J7-01A-11R-A29S-07	ACC	3.78208270298486	Low	4.219	1.656	-2.49	-1.686	1.124	-3.206	-3.348	-0.276	-1.505	0.116	0.421	-3.163	-1.665	-2.198	-1.013	0.116	0.155	-0.162	-0.504	-2.213	-0.753	2.803	-1.407
1379	TCGA-OR-A5J8-01A-11R-A29S-07	ACC	2.14442657663248	Low	4.897	1.198	0.664	1.212	0.266	1.787	2.046	0.609	-1.62	3.131	1.107	0.12	3.676	-0.934	0.918	1.337	-0.406	-1.249	-2.232	-1.942	0.872	1.403	0.855
1380	TCGA-OR-A5J9-01A-11R-A29S-07	ACC	4.92911335310814	Low	3.884	1.231	-2.366	-2.704	-0.835	-2.124	-2.987	-2.006	-1.525	-1.079	0.789	-4.548	-1.582	-2.723	-1.562	-1.429	-0.54	-1.584	-1.811	-2.094	-0.793	5.523	1.374
1381	TCGA-OR-A5JA-01A-11R-A29S-07	ACC	6.81653176430659	Low	4.284	1.867	-2.494	-2.832	-0.522	-2.054	-3.047	-2.393	-0.79	-0.493	1.308	-3.403	-1.651	-0.363	1.264	-0.573	-0.378	-1.306	-2.713	-2.247	0.999	3.771	-0.781
1382	TCGA-OR-A5JB-01A-11R-A29S-07	ACC	1.69827721899437	Low	4.954	3.69	-0.428	0.554	0.472	0.586	1.268	0.824	-0.028	2.962	0.984	1.572	2.453	-0.991	-0.014	1.615	-0.56	-1.514	-2.185	-1.176	-0.394	2.211	-0.871
1383	TCGA-OR-A5JC-01A-11R-A29S-07	ACC	8.8786707073422	High	4.669	1.99	-3.581	0.509	-0.677	-1.92	-2	0.646	-1.555	-0.637	-0.125	-3.962	-0.208	-1.273	-0.107	0.147	0.763	-1.679	-1.386	-2.177	1.955	3.1	-1.515
1384	TCGA-OR-A5JD-01A-11R-A29S-07	ACC	6.4566496857286	Low	4.049	1.764	-3.368	0.561	1.012	-1.091	-1.283	0.033	-1.585	2.274	-0.491	-3.384	-0.856	-1.909	-0.622	-0.309	-0.496	-0.648	-1.04	-2.013	1.478	1.694	-1.703
1385	TCGA-OR-A5JE-01A-11R-A29S-07	ACC	0.668799117884849	Low	3.593	1.135	-2.68	-1.246	0.694	-2.979	-2.826	0.26	-1.495	-0.153	0.569	-3.891	0.716	-2.103	-0.738	-0.87	0.77	-0.735	1.169	-2.162	-0.477	2.995	-0.568
1386	TCGA-OR-A5JF-01A-11R-A29S-07	ACC	31.528498976024	High	4.272	1.576	-1.556	-3.362	0.052	-3.521	-2.949	-1.659	-1.558	0.498	0.621	-3.924	-2.725	-0.524	0.849	-0.351	0.038	-1.909	-2.15	-2.134	-0.43	3.095	-0.306
1387	TCGA-OR-A5JG-01A-11R-A29S-07	ACC	1.69142380013337	Low	4.362	3.288	-3.711	-2.463	-0.007	-2.522	-1.543	-0.106	-0.521	1.34	0.402	-3.355	-0.792	-0.568	0.548	-0.65	-0.824	-1.607	-2.638	-1.862	-1.036	4.075	0.858
1388	TCGA-OR-A5JI-01A-11R-A29S-07	ACC	10.8321373807523	High	4.426	2.565	-1.441	-0.972	0.17	-1.52	-1.446	-0.598	-1.498	0.175	-1.017	-3.856	-0.116	-1.99	-1.015	1.396	0.362	-1.33	-1.197	-1.985	0.582	2.468	-1.39
1389	TCGA-OR-A5JJ-01A-11R-A29S-07	ACC	11.9100510174029	High	4.421	3.581	-1.716	-0.666	-0.475	-0.918	-1.562	-0.258	-1.612	-1.381	-0.617	-4.364	0.224	-2.097	-0.936	-0.689	0.02	-1.391	-0.814	-2.252	-2.666	3.028	0.829
1390	TCGA-OR-A5JK-01A-11R-A29S-07	ACC	8.82305252315351	High	5.012	2.944	1.043	2.139	0.877	-1.357	1.101	1.222	-1.577	1.991	0.839	-3.178	0.679	-1.032	0.179	0.394	-0.283	-1.34	-2.678	-1.952	1.209	0.416	0.532
1391	TCGA-OR-A5JL-01A-11R-A29S-07	ACC	7.36174224017991	Low	3.864	1.885	-2.134	-1.483	0.859	-2.467	-2.353	-0.15	-1.084	-0.979	-1.159	-4.112	-0.622	-0.635	0.474	-0.216	-0.272	-1.657	-0.62	-1.847	-0.799	4.067	-1.672
1392	TCGA-OR-A5JM-01A-11R-A29S-07	ACC	7.84162787766688	Low	3.873	3.438	-0.606	-3.224	-0.306	-3.931	-3.577	-0.966	-0.704	0.05	-0.42	-2.05	-2.574	-2.636	-1.362	-0.897	-0.455	-0.404	-1.392	-2.319	-1.148	3.467	-1.55
1393	TCGA-OR-A5JO-01A-11R-A29S-07	ACC	3.21688019587838	Low	4.349	1.834	-1.509	1.591	1.259	-1.229	0.821	1.773	-0.707	2.773	0.623	-0.929	0.653	-0.115	-0.854	0.92	0.702	0.715	-0.827	-1.43	2.22	1.263	0.336
1394	TCGA-OR-A5JP-01A-11R-A29S-07	ACC	4.93520114010614	Low	4.115	1.562	-2.617	-0.89	0.37	-1.555	-1.938	0.764	-1.243	0.397	0.492	-1.894	-1.819	-1.274	-0.12	-0.06	0.396	-2.176	-2.188	-2.129	0.018	5.761	-1.241
1395	TCGA-OR-A5JQ-01A-11R-A29S-07	ACC	12.8599655425155	High	4.339	1.801	-2.88	-0.055	0.207	0.288	0.938	0.256	-0.988	0.758	-1.019	-2.825	-0.714	-2.023	-1.257	0.696	-0.301	-0.737	-1.777	-1.234	1.284	1.981	-0.92
1396	TCGA-OR-A5JR-01A-11R-A29S-07	ACC	9.556700420637	High	3.594	2.061	-3.781	-1.789	0.511	-2.281	-1.86	0.527	-0.696	-0.085	0.56	-4.696	-0.183	-2.263	-1.109	-0.685	-0.671	-1.337	-2.16	-1.972	-0.1	1.989	0.134
1397	TCGA-OR-A5JS-01A-11R-A29S-07	ACC	5.89158694411943	Low	3.909	1.267	0.497	-3.098	-1.029	-4.048	-2.524	-0.935	-0.949	1.268	0.434	-1.822	-2.331	-1.68	-0.527	-1.152	-0.249	0.578	-1.066	-1.917	-0.467	4.131	0.449
1398	TCGA-OR-A5JT-01A-11R-A29S-07	ACC	14.1324074266487	High	3.6	2.257	-3.197	-2.831	0.565	-2.229	-1.621	-1.791	-1.603	-0.082	0.559	-3.727	-1.397	-2.614	-1.498	0.91	-0.575	-1.193	-2.481	-1.969	1.898	2.624	-1.187
1399	TCGA-OR-A5JV-01A-11R-A29S-07	ACC	12.2056303259742	High	4.826	2.645	-5.928	-0.392	-1.091	0.479	-0.11	-0.858	0.461	1.272	-0.395	-4.09	-0.884	-2.149	-1.104	-0.51	-0.754	-0.895	-1.329	-1.486	0.68	1.437	-1.182
1400	TCGA-OR-A5JW-01A-11R-A29S-07	ACC	17.8657365362503	High	4.3	1.086	-2.565	-4.194	0.756	-2.865	-2.773	-2.181	-1.486	-1.112	-0.152	-4.986	-2.828	-0.966	0.459	-0.791	-1.031	-1.393	-1.818	-2.163	-0.646	5.165	0.314
1401	TCGA-OR-A5JX-01A-11R-A29S-07	ACC	21.0927727411564	High	4.163	1.386	-3.028	-1.461	-1.043	-1.469	-1.751	-1.823	-1.56	-0.51	1.156	-4.017	-0.966	-1.952	-0.64	-0.665	1.373	-1.051	-1.276	-1.947	1.873	2.769	-0.659
1402	TCGA-OR-A5JY-01A-31R-A29S-07	ACC	5.92748205847591	Low	4.194	0.593	-2.396	-2.329	-0.779	-0.916	-2.134	-2.467	0.449	0.155	-0.708	-2.082	-1.029	-2.244	-0.962	-0.651	-0.394	-0.6	0.236	-1.57	-2.602	2.036	-2.445
1403	TCGA-OR-A5JZ-01A-11R-A29S-07	ACC	25.0612060176113	High	4.234	2.495	-3.918	-4.204	-0.081	-3.039	-2.018	-1.688	-1.557	0.187	0.224	-2.911	-2.34	-1.464	-0.336	-0.704	-2.432	-1.655	-2.319	-1.648	2.151	3.083	-0.462
1404	TCGA-OR-A5K0-01A-11R-A29S-07	ACC	6.88788947087675	Low	3.515	1.268	-1.678	-1.346	0.353	-1.101	-2.749	-1.349	-0.435	0.519	-0.456	-2.355	-0.813	-0.059	1.144	-1.137	0.105	1.195	-0.508	-1.078	-0.029	4.087	1.83
1405	TCGA-OR-A5K1-01A-11R-A29S-07	ACC	19.8621520506316	High	4.206	2.361	-2.935	0.987	-1.349	-1.285	-1.226	-0.942	-1.507	-0.608	-0.226	-3.942	0.352	-2.286	-1.202	0.328	0.102	-1.398	-2.675	-1.946	1.82	3.041	0.002
1406	TCGA-OR-A5K2-01A-11R-A29S-07	ACC	1.22742680507261	Low	4.122	1.412	-3.98	-0.222	0.426	-1.942	-1.482	1.083	-0.433	-0.533	0.882	-3.375	0.523	-1.256	0.217	-1.06	0.58	1.19	-0.503	-2.313	-0.6	2.38	-1.035
1407	TCGA-OR-A5K3-01A-11R-A29S-07	ACC	8.69242595043672	Low	4.323	0.841	-4.543	-2.835	0.189	-1.912	-1.133	-1.191	-0.184	-0.564	1.215	-3.489	-1.223	-2.166	-1.066	-0.661	0.244	-1.477	-1.869	-1.812	1.934	1.954	-2.517
1408	TCGA-OR-A5K4-01A-11R-A29S-07	ACC	13.2695567440699	High	3.657	3.863	-3.773	-4.655	-0.299	-3.496	-2.155	-3.122	-1.557	-0.306	-0.077	-4.627	-2.983	-2.627	-1.475	-0.835	-0.402	-1.799	-1.405	-1.801	0.324	4.144	-1.321
1409	TCGA-OR-A5K5-01A-11R-A29S-07	ACC	4.77157540470718	Low	4.183	3.26	-1.642	-2.813	0.566	-2.639	-2.708	-1.993	-0.233	-0.337	0.508	-3.047	-2.364	-1.658	-0.769	1.076	0.561	1.364	0.247	-2.379	-0.416	3.172	-0.926
1410	TCGA-OR-A5K6-01A-11R-A29S-07	ACC	3.95891209292207	Low	3.568	0.906	-1.92	-0.704	0.579	-2.398	-2.113	-1.449	-0.751	0.675	-1.352	-3.246	-0.092	-1.419	-0.037	-0.035	0.094	0.777	-1.137	-2.076	0.29	3.255	-0.754
1411	TCGA-OR-A5K8-01A-11R-A29S-07	ACC	26.9451927265146	High	4.231	1.957	-3.158	-1.858	-0.539	-3.507	-2.282	0.01	-1.416	-1.122	0.478	-4.324	-1.468	-0.798	0.344	-0.678	0.45	-1.303	-3.055	-2.181	-0.913	3.242	1.186
1412	TCGA-OR-A5K9-01A-11R-A29S-07	ACC	3.27776465421833	Low	3.642	2.675	-3.195	-2.838	0.523	-3.675	-3.718	-0.624	-1.521	-2.05	-1.085	-3.924	-3.874	-2.125	-0.876	-0.703	-0.846	0.567	-1.308	-1.821	-0.386	5.532	0.667
1413	TCGA-OR-A5KO-01A-11R-A29S-07	ACC	29.1709796873541	High	4.296	3.861	-2.223	-4.686	-0.527	-4.563	-3.2	-3.257	-1.513	-1.627	-0.327	-3.917	-3.998	-0.367	1.172	-0.815	-0.626	-1.48	-2.451	-2.061	-0.364	5.436	0.723
1414	TCGA-OR-A5KT-01A-11R-A29S-07	ACC	1.59357701958673	Low	3.937	1.185	-1.917	-1.45	-0.755	-1.11	-1.096	-1.366	-1.073	1.038	0.101	-3.376	-1.323	-0.31	0.691	1.45	-1.46	0.702	-1.163	-1.372	-0.294	2.59	-1.325
1415	TCGA-OR-A5KU-01A-11R-A29S-07	ACC	18.1585650151854	High	4.428	1.953	-2.802	-3.388	0.738	-3.418	-3.413	-2.53	-1.089	-0.671	0.985	-4.106	-3.221	-1.258	-0.054	-0.886	0.161	-1.539	-1.543	-2.123	0.045	3.496	-1.502
1416	TCGA-OR-A5KV-01A-11R-A29S-07	ACC	1.85413824672229	Low	3.82	2.386	-3.04	-3.606	0.796	-3.585	-3.667	-2.357	-1.637	-1.59	-1.021	-4.313	-3.729	-2.233	-1.034	-1.093	0.777	-1.805	-1.177	-2.276	-0.502	5.645	0.114
1417	TCGA-OR-A5KW-01A-11R-A29S-07	ACC	12.3880871418673	High	4.761	3.669	-3.455	-3.048	-0.607	-3.319	-1.884	-1.8	-0.888	-0.002	0.572	-3.527	-2.172	-0.819	0.507	-0.324	0.119	-0.949	-1.6	-1.918	1.832	3.002	-0.292
1418	TCGA-OR-A5KX-01A-11R-A29S-07	ACC	13.4475349751795	High	2.995	0.587	-1.734	-2.524	0.96	-2.945	-3.02	-1.92	-1.477	-1.341	0.169	-4.338	-2.324	-2.233	-0.935	-0.976	1.022	-1.324	-1.341	-2.225	-0.817	3.118	1.77
1419	TCGA-OR-A5KY-01A-11R-A29S-07	ACC	1.35313694961163	Low	4.284	2.91	-3.222	-1.04	0.38	-3.031	-2.631	0.893	-1.582	-0.185	-0.897	-4.295	-0.368	-2.423	-1.307	-0.456	-0.315	-1.275	-2.829	-2.162	-0.547	4.948	-1.119
1420	TCGA-OR-A5KZ-01A-11R-A29S-07	ACC	4.25620306156484	Low	5.01	1.511	-3.296	-1.921	1.006	-1.549	-0.996	-0.816	-0.952	0.535	0.91	-2.969	-0.41	-1.283	-0.073	-1.363	-0.774	-1.527	-2.032	-2.082	-0.183	2.97	-0.089
1421	TCGA-OR-A5L3-01A-11R-A29S-07	ACC	3.58344987922026	Low	3.297	2.682	-0.849	-0.105	0.897	-2.586	-2.729	0.558	-1.402	-0.182	-0.579	-1.989	-0.394	-1.563	-0.333	0.548	0.978	-1.13	-0.2	-1.96	-0.851	4.84	-0.427
1422	TCGA-OR-A5L4-01A-11R-A29S-07	ACC	17.889794703409	High	3.726	1.37	-3.458	-2.694	0.376	-3.209	-2.331	-0.393	-1.471	0.696	0.856	-4.695	-2.389	-1.541	-0.545	-0.091	-1.723	-1.755	-1.928	-2.04	1.185	2.384	-0.586
1423	TCGA-OR-A5L5-01A-11R-A29S-07	ACC	11.5058817621932	High	4.559	2.007	-2.632	-0.478	-0.793	-1.178	-0.657	0.193	-1.598	1.545	-0.597	-3.409	1.14	-0.957	-0.054	1.691	0.774	-1.504	-2.325	-1.947	0.069	4.406	-1.01
1424	TCGA-OR-A5L6-01A-11R-A29S-07	ACC	19.1462616929433	High	4.151	2.663	-1.571	-1.667	-0.379	-2.97	-1.727	0.101	-1.493	-0.342	0.705	-2.811	-0.601	-2.954	-1.741	-0.919	0.531	-1.644	-1.355	-1.93	-0.575	2.986	0.983
1425	TCGA-OR-A5L8-01A-11R-A29S-07	ACC	12.4715498586255	High	3.46	2.589	-1.508	-4.631	-0.207	-3.984	-2.982	-2.618	-1.516	-1.336	-0.544	-4.151	-4.037	-2.734	-1.657	-0.268	-1.587	-1.902	-2.299	-1.747	1.137	5.217	0.392
1426	TCGA-OR-A5L9-01A-11R-A29S-07	ACC	2.13030011126052	Low	4.323	1.797	-1.153	0.528	0.606	-1.376	-1.151	0.181	-1.309	1.367	-0.32	-3.644	0.93	-0.486	-0.806	0.812	-1.335	-0.604	-1.801	-1.63	-0.004	2.266	0.418
1427	TCGA-OR-A5LA-01A-11R-A29S-07	ACC	7.53979835027664	Low	4.079	2.108	-1.508	-0.073	0.307	-1.073	-0.733	-0.372	-1.525	0.597	-0.465	-2.784	0.42	-1.668	-0.451	1.054	1.198	-0.288	-1.819	-1.878	1.445	1.659	-1.803
1428	TCGA-OR-A5LB-01A-11R-A29S-07	ACC	12.3762750790539	High	3.743	0.914	-1.387	-4.278	0.173	-3.826	-3.381	-2.694	-1.472	-2.194	-1.005	-4.454	-4.261	-1.794	-0.406	-0.652	-0.202	-1.576	-2.311	-2.367	-1.065	3.101	1.337
1429	TCGA-OR-A5LC-01A-11R-A29S-07	ACC	2.59110264816984	Low	3.913	3.096	-3.496	-2.271	1.131	-1.801	-1.198	-1.404	-1.567	1.02	0.56	-3.952	-1.119	-1.684	-0.23	-1.111	-0.035	-1.333	-2.919	-2.019	0.243	3.763	0.365
1430	TCGA-OR-A5LD-01A-11R-A29S-07	ACC	0.681755109214827	Low	3.477	0.464	-3.582	-2.766	0.714	-2.457	-2.077	-2.164	-1.426	-1.226	-0.092	-4.15	-2.277	-2.316	-0.957	1.22	1.194	-0.177	-1.843	-1.976	1.045	4.376	3.213
1431	TCGA-OR-A5LE-01A-11R-A29S-07	ACC	11.9888543717671	High	3.574	2.133	-1.695	-2.232	-1.053	-1.092	-1.276	-2.841	-0.26	-1.315	-0.848	-2.557	-0.743	-2.684	-1.279	-1.257	0.374	-0.783	0.691	-2.026	0.832	5.103	-1.174
1432	TCGA-OR-A5LG-01A-11R-A29S-07	ACC	8.69018744904663	Low	3.998	3.845	-3.401	-1.169	-0.32	-3.291	-2.469	0.104	-1.511	-0.018	-1.408	-2.245	-1.592	-0.979	0.208	0.821	-1.11	-1.665	-2.131	-1.906	-1.759	4.807	-2.266
1433	TCGA-OR-A5LH-01A-11R-A29S-07	ACC	7.75857018392699	Low	3.804	1.868	-1.961	-0.785	0.153	-3.229	-2.313	0.767	-1.411	2.114	-1.307	-0.616	0.985	-1.817	-0.45	0.024	0.902	-2.118	-2.365	-1.718	0.02	2.271	-2.678
1434	TCGA-OR-A5LJ-01A-11R-A29S-07	ACC	12.6362668328796	High	4.483	2.898	-2.952	0.854	-0.464	0.673	0.54	0.226	-1.289	-1.394	-0.269	-4.677	-0.868	-1.897	-0.534	-0.618	0.217	-1.01	0.126	-2.236	-1.177	2.737	-0.517
1435	TCGA-OR-A5LK-01A-11R-A29S-07	ACC	3.38941087692136	Low	4.384	2.9	-2.856	-1.221	-1.185	0.54	0.237	-0.195	-0.285	2.79	-0.042	-4.769	-0.053	-2.493	-1.366	0.121	0.848	-0.177	0.433	-2.247	1.733	0.789	-0.358
1436	TCGA-OR-A5LL-01A-11R-A29S-07	ACC	13.8393310164239	High	4.25	2.823	-2.847	-3.434	-0.175	-4.487	-3.43	-1.813	-1.505	0.824	1.024	-2.582	-3.854	0.464	-1.362	0.069	0.305	-0.954	-2.287	-2.034	1.747	4.663	-0.047
1437	TCGA-OR-A5LM-01A-11R-A29S-07	ACC	8.44399138715329	Low	4.717	2.121	-1.92	-2.361	-1.024	-2.232	-2.604	-1.896	-0.738	-0.138	-0.821	-3.419	-1.273	-1.27	-0.078	-0.685	-0.08	-1.648	-0.798	-1.466	-0.311	2.716	-2.394
1438	TCGA-OR-A5LN-01A-11R-A29S-07	ACC	6.27303476338138	Low	4.125	2.967	-1.522	0.726	1.048	0.612	1.028	-1.198	-1.453	1.214	1.212	-4.514	-0.424	-2.45	-1.194	-0.776	1.056	-0.779	-1.908	-1.651	-0.196	1.441	0.112
1439	TCGA-OR-A5LO-01A-11R-A29S-07	ACC	25.6891639867015	High	4.611	1.212	-2.657	-4.492	0.625	-3.622	-3.691	-2.967	-1.516	-1.888	-0.702	-5.072	-4.186	-2.242	-0.852	-0.749	-0.52	-2.015	-0.713	-2.219	0.8	5.659	-1.613
1440	TCGA-OR-A5LP-01A-11R-A29S-07	ACC	8.75905645172439	High	4.804	2.126	-4.405	-1.496	1.043	-0.378	-0.021	0.471	-1.634	-0.431	1.205	-3.408	-0.257	-2.046	-1.11	0.87	-0.949	-1.748	-1.85	-2.184	0.69	1.875	-1.985
1441	TCGA-OR-A5LR-01A-11R-A29S-07	ACC	24.2249769468928	High	4.549	2.587	-3.591	-1.008	0.07	-3.217	-2.257	0.974	-1.532	-0.482	-0.648	-3.718	-1.722	-2.11	-1.074	0.793	-0.577	-1.679	-2.559	-1.959	2.099	1.559	-2.702
1442	TCGA-OR-A5LS-01A-11R-A29S-07	ACC	5.53406089604043	Low	3.921	0.641	-2.049	-4.761	-0.597	-4.321	-3.044	-2.967	-1.454	-2.009	-1.552	-5.111	-3.976	-1.982	-0.807	-0.79	-0.873	-1.279	-2.354	-2.199	-0.838	2.761	0.84
1443	TCGA-OR-A5LT-01A-11R-A29S-07	ACC	10.9234589406912	High	4.129	3.285	-2.679	-2.727	-0.764	-0.945	-1.443	-1.533	-1.455	-0.217	0.224	-3.73	-0.925	-0.787	0.629	-1.115	0.216	-1.775	-3.156	-1.55	-2.39	2.256	2.056
1444	TCGA-OU-A5PI-01A-12R-A29S-07	ACC	12.428796204237	High	4.195	1.092	-2.288	-3.667	-0.218	-4.102	-3.245	-1.274	-1.213	1.036	0.956	-4.203	-3.34	-2.423	-1.214	-0.309	-0.638	-2.201	-2.397	-2.241	-0.808	2.856	-0.972
1445	TCGA-P6-A5OF-01A-11R-A29S-07	ACC	21.7299572814212	High	4.564	2.732	-3.837	-4.468	0.336	-3.361	-2.829	-2.873	-1.028	-0.75	0.075	-3.395	-3.932	-1.686	-0.546	-0.704	-0.201	-1.309	-2.626	-2.065	-0.185	4.614	-0.493
1446	TCGA-P6-A5OG-01A-22R-A29S-07	ACC	2.29910581089448	Low	5.318	1.05	-1.003	1.399	1.262	-0.113	-0.078	2.22	-0.681	2.685	0.141	4.31	1.925	-0.516	0.49	2.251	0.891	-1.274	-1.823	0.369	-0.347	-0.182	-0.917
1447	TCGA-PA-A5YG-01A-11R-A29S-07	ACC	5.76652055573897	Low	4.376	2.099	-3.467	0.99	0.817	-1.309	-1.27	0.776	-1.591	3.457	-0.699	-3.509	-0.556	-2.099	-1.02	0.117	-1.123	-1.379	-2.777	-1.063	0.68	1.689	-1.386
1448	TCGA-PK-A5H8-01A-11R-A29S-07	ACC	15.7619427228793	High	3.593	1.193	-3.107	-0.52	-0.423	-4.034	-3.541	-0.437	-0.071	0.829	0.154	-3.607	-0.628	-1.489	-0.113	-0.648	-0.511	-1.716	-1.232	-1.793	1.042	3.352	-0.995
1449	TCGA-PK-A5H9-01A-11R-A29S-07	ACC	5.58221223335672	Low	3.517	1.369	-6.3	-0.904	-0.403	-0.743	-1.584	-0.171	-1.539	-0.398	0.982	-4.151	0.253	-2.828	-1.688	1.055	-1.438	-1.292	-2.445	-1.889	-0.899	2.829	-0.634
1450	TCGA-PK-A5HA-01A-11R-A29S-07	ACC	11.9723185150935	High	4.141	0.843	-3.623	-1.366	0.808	-1.521	-1.037	0.766	-1.515	-0.121	-0.644	-4.76	0.155	-1.649	-0.452	0.142	-0.358	-1.161	-1.762	-2.076	0.274	1.624	-1.24
1451	TCGA-PK-A5HB-01A-11R-A29S-07	ACC	0.923425684533184	Low	4.552	1.05	-2.852	-4.639	1.015	-2.856	-2.841	-3.776	-1.046	-1.998	0.362	-4.519	-3.477	-1.388	-0.162	-0.935	-0.986	-2.036	-3.146	-2.061	-0.001	4.345	-0.261
1452	TCGA-2E-A9G8-01A-11R-A40A-07	UCEC	6.42229544799641	Low	4.472	0.601	-3.818	-0.547	-1.247	0.011	0.731	-1.041	0.774	1.311	-0.724	-1.055	0.926	-1.449	-0.658	-0.836	-0.006	-1.092	-2.331	-0.689	-2.037	-0.374	0.327
1453	TCGA-4E-A92E-01A-11R-A37O-07	UCEC	15.334509377964	High	4.518	0.3	-4.631	0.7	1.259	1.934	0.958	-0.112	1.097	1.836	1.246	0.174	2.223	-0.957	0.102	-0.107	-0.812	-1.412	-2.395	-1.072	-0.585	-1.526	-0.323
1454	TCGA-5B-A90C-01A-11R-A37O-07	UCEC	26.9619962163531	High	4.344	0.492	-3.332	0.188	0.082	-0.132	-0.282	0.029	-0.735	-0.926	-0.053	-1.127	-0.118	-1.808	-1.2	1.125	0.618	-1.326	-2.428	-0.814	-2.323	-0.825	-0.746
1455	TCGA-5S-A9Q8-01A-11R-A40A-07	UCEC	6.71837128621647	Low	4.148	3.098	-2.861	0.839	1.121	-1.051	0.646	0.968	-0.783	0.227	0.124	-0.318	-0.829	-1.241	-0.108	0.523	1.199	-1.308	-2.061	1.011	0.529	0.495	-0.036
1456	TCGA-A5-A0G1-01A-11R-A118-07	UCEC	7.41166537209426	Low	4.18	1.503	-0.661	3.995	2.026	3.304	3.543	2.312	-0.128	4.047	0.797	-0.607	5.117	-1.243	-0.824	-0.655	1.501	1.076	-0.162	-0.366	1.615	3.523	0.436
1457	TCGA-A5-A0G2-01A-11R-A16W-07	UCEC	13.5010629041445	High	4.572	1.401	1.448	1.196	-0.924	0.696	0.995	0.842	0.547	1.912	-0.116	-2.176	2.05	-0.553	-0.884	-0.595	-0.134	-2.313	-2.77	-1.154	-0.574	0.956	0.702
1458	TCGA-A5-A0G3-01A-11R-A040-07	UCEC	2.87843399106186	Low	3.467	2.346	-4.691	-2.34	0.738	-1.443	-1.444	-1.109	-1.239	-0.795	0.866	-4.286	-1.452	-2.728	-1.815	-1.448	0.617	-1.97	-1.015	-1.861	-0.413	2.447	-2.602
1459	TCGA-A5-A0G5-01A-11R-A040-07	UCEC	6.84218016404203	Low	4.428	1.458	-0.898	3.757	1.985	2.828	2.586	2.337	-0.308	3.314	1.183	-0.237	4.317	-1.455	-0.742	-0.227	0.926	-1.332	-1.014	-0.914	0.989	1.138	0.146
1460	TCGA-A5-A0G9-01A-11R-A040-07	UCEC	5.6089957317838	Low	3.644	1.148	-3.287	-1.503	0.542	-0.976	-0.691	-1.42	1.386	0.73	0.6	1.208	-0.897	-1.822	-0.936	-0.379	0.768	-0.938	-1.853	1.194	-0.177	-0.785	-1.606
1461	TCGA-A5-A0GA-01A-11R-A040-07	UCEC	3.63720557179252	Low	4.083	0.218	-3.591	0.642	0.292	-0.292	-1.091	0.578	0.052	1.068	0.152	-0.248	0.633	-0.398	0.047	-0.791	-1.525	0.297	-1.467	-0.194	-0.722	-0.523	-0.18
1462	TCGA-A5-A0GB-01A-11R-A040-07	UCEC	7.10752566778254	Low	3.883	1.649	-2.327	-0.505	1.015	-1.257	-0.713	-1.046	0.061	0.09	0.774	0.323	-0.144	-1.361	-0.868	-1.222	0.057	-0.462	-1.104	-0.088	-1.611	0.393	-1.789
1463	TCGA-A5-A0GD-01A-11R-A16W-07	UCEC	11.160916148919	High	3.821	1.521	-2.866	-1.514	0.5	0.176	0.461	-0.97	-0.089	1.493	0.915	-0.802	-0.238	-2.147	-1.058	0.105	0.503	-2.468	-2.129	-0.968	0.867	-0.205	-1.966
1464	TCGA-A5-A0GE-01A-11R-A16W-07	UCEC	9.16858768310654	High	4.007	1.878	-1.564	-0.442	0.099	-1.488	-0.662	0.188	-0.993	0.596	0.309	-1.028	-1.319	-1.982	-1.367	1.205	0.336	-1.393	-2.144	0.32	-0.57	0.466	-0.215
1465	TCGA-A5-A0GG-01A-11R-A118-07	UCEC	9.99828608943242	High	3.833	3.063	-4.167	1.393	1.476	0.086	-0.262	0.397	-0.205	0.289	-0.092	-1.096	0.717	-1.897	-1.26	0.182	-0.741	-0.895	-1.97	-0.41	1.168	0.004	-1.128
1466	TCGA-A5-A0GH-01A-21R-A16W-07	UCEC	7.11366723428817	Low	3.964	2.077	-1.17	-0.915	0.442	-0.662	0.087	-1.136	1.34	-0.105	-0.163	0.315	-0.74	-2.056	-1.665	-1.051	-1.509	-1.391	-2.632	-0.685	-1.966	1.671	1.485
1467	TCGA-A5-A0GI-01A-11R-A040-07	UCEC	12.7780813311233	High	3.796	3.407	-1.44	-0.68	-0.12	-1.036	-0.013	-0.78	-1.405	-0.302	0.004	-2.174	-1.323	-2.474	-1.671	0.035	-1.175	-0.736	-1.592	-0.808	-0.481	-1.02	-0.084
1468	TCGA-A5-A0GJ-01A-11R-A040-07	UCEC	7.31340207648819	Low	3.847	2.544	0.84	0.476	0.49	-0.017	-0.872	0.339	1.329	1.541	0.099	-1.845	0.412	-1.046	-0.955	0.673	-1.285	0.21	-0.972	-0.798	-0.427	0.292	1.234
1469	TCGA-A5-A0GM-01A-11R-A040-07	UCEC	11.1444064636488	High	4.43	2.295	-2.132	0.805	-0.885	0.711	-1.21	-1.208	-1.262	0.027	-0.068	-1.335	0.543	-1.394	-0.342	0.329	0.729	-0.955	-2.142	-0.765	-0.875	0.701	-1.564
1470	TCGA-A5-A0GN-01A-11R-A040-07	UCEC	3.14931528909749	Low	3.96	1.236	-2.122	-0.395	0.12	-0.028	0.911	-0.756	0.028	1.117	0.464	-1.421	-0.437	-1.109	-0.181	0.954	1.23	0.283	-0.692	-0.919	0.009	0.074	-0.428
1471	TCGA-A5-A0GP-01A-11R-A040-07	UCEC	3.67912948858351	Low	3.726	2.922	-3.42	0.069	0.27	-0.035	0.643	-0.363	0.1	0.805	0.584	3.452	-0.816	-1.867	-1.199	0.666	-0.804	-0.225	-1.24	-0.276	-1.419	-0.585	0.853
1472	TCGA-A5-A0GQ-01A-11R-A118-07	UCEC	4.04614790905246	Low	4.12	1.734	-0.098	1.253	1.086	1.229	-0.153	0.458	0.343	1.951	0.676	3.745	0.995	-3.189	-3.008	1.088	-0.434	0.389	-0.781	0.782	1.201	0.237	0.667
1473	TCGA-A5-A0GR-01A-11R-A118-07	UCEC	3.75216795332799	Low	3.963	1.41	0.112	2.458	0.893	-0.025	-1.24	1.797	1.362	1.998	0.001	-0.991	1.033	-2.184	-0.862	0.631	1.13	-0.303	-1.151	-0.097	2.315	-0.328	-0.217
1474	TCGA-A5-A0GU-01A-11R-A16W-07	UCEC	11.7573553961001	High	4.633	0.661	-3.36	-0.263	0.867	0.376	-1.021	0.011	-1.516	1.676	0.737	1.156	0.991	-1.452	-0.371	-0.047	0.187	-1.605	-2.071	-0.308	0.062	-1.161	2.43
1475	TCGA-A5-A0GV-01A-31R-A16W-07	UCEC	11.5717880355752	High	4.267	0.829	-2.288	0.286	0.726	-1.366	-1.412	-0.171	1.359	-0.08	1.218	-0.891	0.208	-2.41	-1.509	-0.241	-1.349	-1.209	-1.882	-0.997	-1.251	1.979	-1.562
1476	TCGA-A5-A0GW-01A-11R-A16W-07	UCEC	8.57399438276684	Low	4.935	0.295	-0.296	3.298	0.276	1.666	1.702	2.715	1.255	2.673	0.043	-1.048	2.857	-0.12	-0.179	0.648	1.133	-0.557	0.347	-0.855	0.463	0.135	-0.243
1477	TCGA-A5-A0GX-01A-11R-A040-07	UCEC	9.96870290916629	High	4.07	3.278	-3.005	1.41	1.138	-0.941	0.369	2.004	-0.067	2.202	0.734	-0.828	0.471	-0.907	-0.174	0.26	1.021	-1.741	-2.76	-0.206	0.663	-1.132	2.56
1478	TCGA-A5-A0R6-01A-11R-A104-07	UCEC	9.9658503111841	High	4.197	1.724	-2.971	-0.459	0.675	0.331	-0.457	-0.08	-0.981	0.156	-0.492	-3.444	-1.172	-2.466	-1.4	-0.456	0.359	-2.102	-2.662	-1.453	1.192	-0.387	-1.098
1479	TCGA-A5-A0R7-01A-31R-A16W-07	UCEC	12.1460237071147	High	4.225	1.183	0.763	0.751	1.124	0.966	-0.934	0.165	0.241	1.669	0.595	-0.294	0.81	-0.951	-0.802	2.149	-0.742	0.683	-0.813	-0.8	-0.412	0.339	0.906
1480	TCGA-A5-A0R8-01A-11R-A104-07	UCEC	6.02879784762337	Low	3.72	0.057	-0.673	1.71	1.283	0.461	-1.153	1.508	-0.266	1.988	0.444	1.621	0.882	-2.726	-1.413	1.124	-1.318	0.927	0.045	-0.63	2.513	0.34	1.274
1481	TCGA-A5-A0R9-01A-11R-A104-07	UCEC	9.78705831687874	High	4.126	-0.391	-2.894	1.062	0.326	-0.018	-0.085	0.777	-0.218	1.51	1.056	-0.829	1.085	-0.928	-0.399	-0.42	-0.98	-1.348	-2.359	-0.113	0.021	-0.957	1.476
1482	TCGA-A5-A0RA-01A-21R-A104-07	UCEC	12.0298402705334	High	3.965	1.959	-2.307	-1.222	0.008	-0.472	0.165	-0.605	0.186	-0.801	-1.208	2.125	-1.382	-2.58	-1.179	0.962	0.274	-1.213	-2.437	-0.323	0.486	-0.079	-1.514
1483	TCGA-A5-A0VO-01A-21R-A109-07	UCEC	10.7720527203442	High	4.046	2.326	-1.867	-0.982	0.359	-0.732	-0.117	-0.894	-0.512	0.061	0.153	-1.036	-1.301	-1.634	-0.824	1.031	0.609	1.155	-0.519	0.856	0.022	-0.873	1.145
1484	TCGA-A5-A0VP-01A-21R-A104-07	UCEC	16.2008464049214	High	3.907	2.957	-2.037	-1.567	-0.236	-0.326	0.228	-0.947	-0.109	1.216	-0.258	0.721	-1.123	-2.573	-1.32	0.688	0.986	-1.322	-1.33	0.63	-1.062	-0.742	0.717
1485	TCGA-A5-A0VQ-01A-11R-A104-07	UCEC	7.03983085744337	Low	3.754	0.247	-1.225	-0.947	0.328	-0.319	-0.519	-0.955	0.053	0.844	0.265	1.186	-0.611	-0.511	0.103	0.611	-1.452	-0.568	-1.219	-1.315	-0.897	-0.327	1.481
1486	TCGA-A5-A1OF-01A-11R-A14D-07	UCEC	8.85945271183274	Low	4.357	1.493	0.467	2.503	1.163	2.278	1.996	1.469	0.36	3.806	1.156	1.169	3.714	-0.551	-0.109	-0.919	0.518	0.649	-0.937	-0.45	0.902	-0.6	0.169
1487	TCGA-A5-A1OG-01A-11R-A14D-07	UCEC	10.3937049760848	High	4.414	0.81	-2.347	0.933	0.603	1.363	0.5	0.312	1.248	2.401	0.544	0.052	2.133	-2.276	-1.415	-0.029	0.298	-1.606	-2.689	-0.554	0.148	-0.023	0.168
1488	TCGA-A5-A1OH-01A-21R-A22K-07	UCEC	6.69691658690207	Low	4.111	1.914	-2.825	-2.184	-0.016	-2.696	-2.244	-1.292	-0.633	-1.527	-1.162	-2.794	-2.219	-3.343	-2.095	0.168	0.75	-2.503	-3.583	-1.362	-1.507	5.045	-1.963
1489	TCGA-A5-A1OJ-01A-11R-A14D-07	UCEC	8.95835549000619	High	3.951	0.994	-1.519	1.739	-0.046	-0.87	-0.133	1.721	-1.035	1.932	0.73	0.722	0.11	-0.461	0.19	1.439	1.229	-0.087	-1.284	-0.741	0.876	-0.277	-1.179
1490	TCGA-A5-A1OK-01A-11R-A14M-07	UCEC	8.93378304762803	High	4.178	2.011	-3.588	-0.593	1.206	-0.693	0.776	-0.494	-0.014	0.714	0.904	-0.237	-0.579	-2.163	-1.619	-0.544	0.099	-1.267	-1.974	0.214	0.299	-0.552	-0.727
1491	TCGA-A5-A2K2-01A-11R-A18M-07	UCEC	11.5165642665575	High	4.051	3.435	-2.187	-1.343	-0.801	-0.352	-1.643	-0.072	0.071	-1.138	-1.232	-0.422	-0.807	-1.733	-1.159	-1.398	-0.043	-1.91	-2.232	-0.667	-1.311	1.951	-1.445
1492	TCGA-A5-A2K3-01A-11R-A32Y-07	UCEC	1.74920081041577	Low	4.864	1.572	-0.268	4.281	2.044	3.917	3.033	2.765	-0.213	4.11	1.71	-1.725	4.705	-0.819	-0.464	1.745	1.341	0.785	-0.338	-1.104	1.698	1.614	0.89
1493	TCGA-A5-A2K4-01A-11R-A18M-07	UCEC	8.50140304139928	Low	4.14	0.441	-3.485	-1.129	0.967	-0.71	0.074	-0.627	-1.444	1.106	0.438	0.586	-0.719	-2.303	-1.516	0.758	0.267	-1.022	-2.204	0.039	-1.075	-0.351	0.078
1494	TCGA-A5-A2K5-01A-11R-A180-07	UCEC	3.10438385866389	Low	4.188	1.81	-0.903	1.795	0.451	-0.712	-0.311	0.816	-0.914	1.935	0.499	-2.569	1.659	-0.436	-0.844	-1.047	-0.307	-0.967	-1.969	-1.325	-0.678	-0.629	-2.216
1495	TCGA-A5-A2K7-01A-11R-A180-07	UCEC	3.86178507460222	Low	3.707	1.605	-4.608	-1.096	0.654	0.233	0.559	-1.283	-0.504	1.832	1.176	1.262	0.077	-1.09	-0.99	0.327	1.365	-0.668	-1.903	-0.346	-0.978	-0.653	0.793
1496	TCGA-A5-A3LO-01A-11R-A22K-07	UCEC	13.1115742159456	High	4.128	3.679	-2.269	-1.147	-0.182	0.049	-0.571	-1.117	1.277	-0.401	0.003	0.479	0.009	-0.488	0.009	0.167	1.132	-0.185	-1.432	0.228	-1.694	-0.271	-0.238
1497	TCGA-A5-A3LP-01A-11R-A22K-07	UCEC	10.2213845401601	High	4.438	0.363	-2.973	-0.833	0.145	0.203	1.127	-0.589	-1.038	1.662	0.204	0.067	0.362	-1.094	0.189	1.299	-1.458	-1.791	-1.352	-0.648	0.194	0.256	-0.036
1498	TCGA-A5-A7WJ-01A-12R-A34R-07	UCEC	9.18593446316451	High	3.177	0.846	-3.124	-2.28	-0.982	-1.54	-0.933	-0.76	0.036	0.731	0.674	-0.689	-0.74	-1.934	-0.569	0.404	-0.014	-1.416	-1.596	-0.507	-2.103	0.832	0.583
1499	TCGA-A5-A7WK-01A-11R-A34R-07	UCEC	8.61497736162264	Low	4.627	2.331	-4.111	-0.223	0.459	-0.975	0.642	-0.548	-0.247	-0.667	-0.037	-1.937	-1.319	-1.456	-0.382	1.224	1.076	-1.966	-2.29	-1.627	-1.19	-0.249	0.1
1500	TCGA-A5-AB3J-01A-11R-A40A-07	UCEC	10.9697328086573	High	4.721	0.344	-3.026	-0.06	-0.504	-1.332	-0.33	0.054	-0.873	0.114	0.117	0.544	-1.551	0.313	0.96	1.846	-0.651	-1.789	-2.722	-0.012	1.27	1.571	1.831
1501	TCGA-AJ-A23M-01A-11R-A157-07	UCEC	20.7175847351993	High	3.894	2.439	-4.078	-1.118	0.476	-1.278	0.147	-0.974	0.543	-0.428	-0.869	-0.967	0.844	-0.357	0.809	-0.286	1.227	-1.564	-2.456	-0.668	0.174	-0.65	-0.655
1502	TCGA-AJ-A23N-01A-11R-A22K-07	UCEC	7.41643371422299	Low	4.39	1.3	-2.987	1.109	0.297	0.492	-1.313	-1.346	-0.862	1.741	0.595	0.215	0.113	-0.982	-1.045	1.876	0.519	-1.657	-2.171	-0.885	-0.481	0.539	-0.646
1503	TCGA-AJ-A23O-01A-11R-A157-07	UCEC	5.37318288668186	Low	4.324	0.412	2.011	2.015	1.261	1.729	1.393	0.694	-0.136	1.809	0.894	-1.069	2.668	-0.996	-0.65	-0.163	0.973	-0.832	-1.864	-1.055	1.053	-0.517	-0.96
1504	TCGA-AJ-A2QK-01A-11R-A18M-07	UCEC	9.42908132463182	High	5.057	1.353	0.044	2.82	2.31	1.584	1.093	1.652	1.314	2.275	1.01	0.421	2.209	-1.511	-1.332	0.836	-0.204	-1.597	-1.24	-1.189	-0.317	-0.154	0.16
1505	TCGA-AJ-A2QL-01A-11R-A18M-07	UCEC	9.60374088659787	High	4.072	3.556	-3.203	-0.116	-0.327	-0.639	-1.025	0.929	1.318	2.939	-0.506	-0.059	0.735	-2.891	-1.42	0.164	0.372	-1.275	-2.066	0.342	0.684	-0.971	1.094
1506	TCGA-AJ-A2QM-01A-11R-A18M-07	UCEC	17.3329359336532	High	3.22	1.526	-2.307	-2.042	0.961	0.641	-1.426	-1.745	-0.917	0.935	-0.11	-0.893	-0.608	-2.507	-1.526	0.964	-0.884	-2.047	-2.606	-0.865	-1.493	-1.108	-1.61
1507	TCGA-AJ-A2QN-01A-11R-A18M-07	UCEC	20.8208477656548	High	3.841	3.513	-1.817	-1.389	1.403	-1.253	-1.979	-1.371	-1.187	-0.242	1.101	1.071	-0.01	-1.519	-0.629	0.692	-0.281	-1.243	-2.312	-0.474	-1.579	0.153	-0.139
1508	TCGA-AJ-A2QO-01A-11R-A32Y-07	UCEC	6.86460582408557	Low	3.825	2.862	-3.691	-0.773	-0.571	-0.772	-0.996	-0.56	0.174	0.48	0.046	-0.366	-0.089	-1.143	-0.095	1.035	1.205	-0.725	-0.113	-0.178	0.078	-0.833	1.813
1509	TCGA-AJ-A3BD-01A-11R-A19W-07	UCEC	6.3409347773357	Low	4.265	1.393	-3.855	1.332	1.025	1.107	0.818	0.757	0.453	2.117	0.997	0.312	2.363	-2.657	-1.786	-1.448	-0.491	-0.387	-1.587	-0.604	1.078	-0.242	-0.061
1510	TCGA-AJ-A3BF-01A-11R-A213-07	UCEC	9.38136415195708	High	4.407	3.04	-4.972	-0.789	0.05	-1.454	1.102	-0.883	-0.233	-0.829	-0.61	-0.355	-1.229	-2.676	-1.573	-1.418	0.984	-1.352	-2.438	-0.873	0.025	-0.814	-0.796
1511	TCGA-AJ-A3BG-01A-11R-A19W-07	UCEC	11.5310654846902	High	3.504	1.305	-4.444	0.73	-0.133	-0.639	0.568	0.439	-1.195	0.056	-0.361	-2.166	-0.762	-1.113	-0.413	-1.149	0.934	-1.518	-0.822	-1.263	-0.524	-0.016	-0.327
1512	TCGA-AJ-A3BH-01A-11R-A19W-07	UCEC	6.78083685439464	Low	4.028	2.923	-3.023	1.748	1.034	1.366	0.047	0.83	-0.275	0.748	-0.582	-0.755	1.413	-1.094	-0.148	0.925	-0.183	-0.894	-1.874	-1.411	0.398	-0.3	0.403
1513	TCGA-AJ-A3BI-01A-11R-A213-07	UCEC	2.9729392745051	Low	3.941	2.449	1.837	0.294	0.659	0.373	0.321	0.506	0.408	1.969	0.225	-0.039	2.023	0.331	-0.09	-1.361	0.405	0.639	-1.3	-1.445	-0.862	-0.333	0.917
1514	TCGA-AJ-A3BK-01A-11R-A19W-07	UCEC	4.45970728745832	Low	3.838	0.686	0.304	0.596	0.984	0.561	-0.795	0.512	-1.231	2.054	0.575	0.159	0.935	-0.956	-0.675	0.501	-1.125	-0.505	-1.752	-0.611	0.056	-0.472	1.678
1515	TCGA-AJ-A3EJ-01A-11R-A19W-07	UCEC	18.4811820082615	High	4.429	0.845	-5.499	-1.393	0.606	-0.497	-0.826	1.108	-1	0.444	0.701	0.722	-0.101	-1.727	-1.195	-0.185	0.665	-1.442	-2.372	-0.611	-0.818	-0.736	-0.823
1516	TCGA-AJ-A3EK-01A-11R-A19W-07	UCEC	7.2623366122616	Low	4.543	0.479	-0.178	2.146	-0.107	1.55	1.362	1.414	-1.152	2.113	0.763	-0.457	2.526	-0.127	-0.403	0.138	-0.121	-0.62	-0.791	-0.815	-0.811	-1.175	-0.272
1517	TCGA-AJ-A3EL-01A-11R-A213-07	UCEC	2.74152378205478	Low	4.908	-0.102	-0.137	3.622	1.491	1.061	1.426	2.49	-0.596	2.81	0.692	-1.925	3.296	-0.64	-0.213	-1.028	0.642	-1.214	-2.129	-1.824	-0.501	1.728	1.046
1518	TCGA-AJ-A3EM-01A-11R-A213-07	UCEC	6.94020209255846	Low	3.795	2.896	-1.95	-1.05	-0.613	-0.594	-1.465	-0.012	-1.202	0.478	-1.291	-2.072	-1.557	-1.364	-0.56	-1.096	0.196	-2.033	-1.761	-1.247	-1.773	0.772	-1.979
1519	TCGA-AJ-A3I9-01A-11R-A22K-07	UCEC	5.49054634273776	Low	3.853	3.426	-3.676	-0.845	1.14	-0.202	-0.473	-0.035	-0.06	-1.271	-0.83	-2.923	0.055	-1.828	-1.457	-0.965	0.185	-1.639	-2.438	-1.479	-1.108	-0.396	-1.281
1520	TCGA-AJ-A3IA-01A-11R-A213-07	UCEC	11.4848212316185	High	4.551	0.334	-4.773	1.268	1.467	0.491	0.83	-0.072	-0.569	0.079	-0.733	-1.442	0.841	-2.033	-1.828	0.194	-0.368	-1.254	-1.198	-1.481	0.749	-0.4	0.419
1521	TCGA-AJ-A3NC-01A-11R-A22K-07	UCEC	10.3953158948535	High	4.144	0.079	-3.471	0.004	-0.301	-1.238	-0.388	0.694	1.142	-0.13	0.161	2.463	1.03	-2.006	-0.859	-0.294	0.256	-1.907	-2.514	0.603	-1.335	-1.993	0.799
1522	TCGA-AJ-A3NE-01A-11R-A22K-07	UCEC	7.65927965133551	Low	4.228	0.926	-2.724	0.058	0.799	2.404	1.576	-1.098	-0.928	1.18	0.662	0.952	2.352	-1.1	-0.371	0.188	-1.169	-0.128	-2.131	-1.451	-1.11	-0.338	0.389
1523	TCGA-AJ-A3NF-01A-11R-A22K-07	UCEC	15.5042603904843	High	4.066	1.265	-3.549	1.808	2.459	2.174	1.603	0.476	-1.339	0.618	0.951	0.85	1.754	-2.338	-1.394	1.223	1.228	0.233	-0.575	0.138	0.567	0.023	0.918
1524	TCGA-AJ-A3NG-01A-11R-A22K-07	UCEC	11.4368618607794	High	3.392	1.876	-1.63	-0.592	-1.12	-0.939	-1.275	0.356	-0.691	0.755	-0.997	-0.265	-1.022	-2.198	-1.437	1.119	-0.532	-0.749	-1.756	0.015	-1.896	0.056	-2.275
1525	TCGA-AJ-A3NH-01A-11R-A22K-07	UCEC	26.5132485600558	High	3.987	2.449	-2.685	-0.713	-1.101	0.06	0.085	-0.532	-0.748	-1.274	-0.459	-1.015	0.696	-3.014	-1.59	-1.42	-0.207	-2.34	-2.54	-0.491	-1.02	1.988	-2.361
1526	TCGA-AJ-A3OJ-01A-11R-A22K-07	UCEC	4.75399983486573	Low	3.989	1.615	-3.921	0.635	-0.403	0.369	-1.405	0.964	-0.134	2.415	0.169	0.69	0.96	-0.783	0.155	0.757	-0.491	-1.359	-3.07	-0.325	0.119	-0.436	0.469
1527	TCGA-AJ-A3OK-01A-12R-A22K-07	UCEC	7.6193663375136	Low	4.28	0.536	-2.054	1.412	1.244	-0.11	-0.929	0.535	0.903	0.939	0.436	-2.636	0.277	-1.836	-1.148	0.953	-0.724	-1.32	0.344	-1.177	2.279	0.594	-0.151
1528	TCGA-AJ-A3OL-01A-11R-A22K-07	UCEC	10.2730187749684	High	3.856	2.921	-2.237	-1.923	-0.681	-1.205	-2.868	-1.627	-0.611	0.48	-1.08	-0.248	-1.313	-2.753	-1.857	-1.168	-0.107	-2.29	-2.752	-1.093	-1.582	2.074	-2.171
1529	TCGA-AJ-A3QS-01A-11R-A22K-07	UCEC	9.77970938933545	High	4.271	1.2	-1.342	2.28	1.418	2.326	2.141	1.011	0.791	1.814	0.749	-0.337	3.174	-1.995	-1.138	-0.385	0.177	-1.201	-1.967	0.013	-1.002	-2.072	0.03
1530	TCGA-AJ-A3TW-01A-11R-A22K-07	UCEC	1.28311584569639	Low	4.84	2.02	0.587	0.393	-0.479	1.007	0.645	0.666	1.113	3.316	0.144	0.78	2.035	-1.67	-1.385	-0.38	-1.164	-1.31	-0.596	0.211	0.02	0.521	-1.336
1531	TCGA-AJ-A5DV-01A-11R-A27V-07	UCEC	6.70222171024573	Low	3.774	1.33	-3.441	0.49	-0.065	0.156	0.833	-1.451	0.046	0.665	-0.854	3.118	-0.57	-1.728	-0.716	0.799	0.143	-1.56	-2.276	0.509	-1.138	-0.586	0.222
1532	TCGA-AJ-A5DW-01A-11R-A27V-07	UCEC	7.36274514269081	Low	4.886	2.505	-3.383	-0.484	-0.784	-0.153	0.295	-1.339	-0.769	0.744	-0.314	-0.887	0.891	-2.27	-1.251	-0.748	-1.189	-1.777	-2.237	-0.765	-1.366	-1.074	-0.173
1533	TCGA-AJ-A8CT-01A-11R-A37O-07	UCEC	6.49059379030033	Low	4.511	-0.175	-0.674	2.843	1.256	1.749	1.365	1.402	-0.565	1.359	-0.217	1.002	2.193	-2.03	-1.104	1.531	0.874	-0.773	-0.208	1.015	0.404	-1.315	1.463
1534	TCGA-AJ-A8CV-01A-11R-A37O-07	UCEC	6.70276815551581	Low	4.109	0.685	-3.57	0.62	0.431	1.146	0.478	0.461	-1.331	1.09	-0.185	-1.158	1.626	-1.618	-0.728	-0.059	1.107	-0.94	-1.969	0.022	0.621	-1.105	2.466
1535	TCGA-AJ-A8CW-01A-11R-A37O-07	UCEC	7.34824106321525	Low	4.089	1.124	-1.923	-0.275	-0.068	0.994	0.807	-0.946	1.294	0.615	-0.157	-1.822	1.383	-0.914	-0.65	-0.704	-1.19	-1.47	-2.299	-0.327	-0.742	-0.424	-1.086
1536	TCGA-AP-A051-01A-21R-A00V-07	UCEC	12.3221449478597	High	4.713	1.217	-3.525	0.868	-1.003	-0.022	0.618	0.76	-0.717	1.008	-1.448	-1.597	0.969	-1.382	-0.45	-1.033	-0.622	-1.952	-2.175	-0.842	0.337	-0.253	1.206
1537	TCGA-AP-A052-01A-11R-A00V-07	UCEC	9.60653594509633	High	3.967	1.113	-3.137	-0.349	-0.004	0.881	0.03	-0.343	-0.713	2.125	0.122	1.008	0.754	-0.412	-0.633	0.608	-0.215	-1.71	-1.879	0.076	-0.141	2.348	1.564
1538	TCGA-AP-A053-01A-21R-A00V-07	UCEC	5.89409527342827	Low	4.756	2.901	-3.301	-0.693	0.11	-0.551	-1.298	-1.266	1.013	-0.562	-0.624	1.196	-0.836	-0.689	0.132	-0.291	-0.673	-1.559	-2.865	-1.475	-1.847	0.416	0.559
1539	TCGA-AP-A054-01A-11R-A16W-07	UCEC	14.5916209123641	High	3.944	1.977	-1.248	0.21	-0.997	1.131	-1.313	0.738	-1.142	-0.34	0.767	-4.135	-0.991	-1.2	-1.21	0.824	0.32	-2.255	-2.48	-1.712	-1.939	1.789	-0.056
1540	TCGA-AP-A056-01A-11R-A00V-07	UCEC	2.25848079391917	Low	4.223	1.141	-3.298	1.135	0.4	0.937	0.516	0.754	0.601	2.388	0.302	1.583	1.802	0.627	0.205	-0.18	-0.219	0.576	-0.795	1.326	0.189	0.869	0.2
1541	TCGA-AP-A059-01A-21R-A118-07	UCEC	7.48672537787032	Low	4.303	1.836	-1.45	3.754	1.533	4.286	3.659	2.528	-0.144	4.101	1.048	0.677	5.303	-1.452	-0.861	1.16	0.948	-1.603	-2.488	-1.701	0.653	2.227	0.914
1542	TCGA-AP-A05A-01A-11R-A00V-07	UCEC	5.22279683294492	Low	3.573	2.74	-2.157	0.796	-0.044	0.272	-0.884	0.026	-0.568	-1.373	-0.126	-0.514	0.25	0.667	0.947	-1.355	-1.148	0.365	-1.435	-1.242	0.019	0.309	-0.827
1543	TCGA-AP-A05D-01A-11R-A00V-07	UCEC	8.66240553535765	Low	4.406	1.608	-1.988	0.642	0.893	1.075	-0.005	0.911	0.798	1.919	-0.175	-1.057	1.293	-1.319	-0.812	0.36	-1.209	-0.662	-0.963	0.014	0.789	0.322	0.981
1544	TCGA-AP-A05H-01A-11R-A00V-07	UCEC	8.43822344143961	Low	3.788	2.23	-1.947	-0.749	-0.297	-0.624	-1.689	-0.497	-1.033	0.76	-0.206	-2.331	-1.389	-3.641	-2.773	-1.161	1.005	-1.654	-2.065	-1.197	-1.252	0.89	-2.114
1545	TCGA-AP-A05J-01A-11R-A00V-07	UCEC	7.33337895080483	Low	3.523	1.603	-2.878	1.049	-0.601	-0.162	-0.544	-0.998	-2.273	-0.165	-1.45	-2.646	0.96	-3.732	-2.782	1.038	-1.409	-2.025	-2.328	-1.167	-0.689	-0.639	-0.977
1546	TCGA-AP-A05N-01A-11R-A00V-07	UCEC	8.07938185553323	Low	4.705	0.513	-2.925	0.295	-0.646	-1.278	-0.159	0.334	-1.207	-1.311	-0.161	0.001	0.866	-0.578	-0.092	0.378	0.677	-1.011	-2.424	-0.811	-0.71	0.148	-1.338
1547	TCGA-AP-A05O-01A-12R-A118-07	UCEC	8.45026306093977	Low	3.957	0.714	-2.136	0.766	0.611	0.085	-0.851	0.337	1.158	1.366	-1.204	0.815	0.661	-1.706	-0.946	-0.021	-0.108	-1.465	-2.59	0.054	0.451	-0.223	0.57
1548	TCGA-AP-A05P-01A-11R-A16W-07	UCEC	13.2208982826913	High	4.144	3.576	-1.679	-0.329	0.238	-1.182	0.346	0.106	-0.045	0.723	0.582	-0.765	-0.489	-2.105	-1.101	0.144	1.173	-2.255	-2.786	-0.329	-0.558	1.358	1.435
1549	TCGA-AP-A0L8-01A-11R-A040-07	UCEC	15.8129678847476	High	3.246	1.16	-2.847	-1.03	0.906	-1.192	-0.983	-0.189	-1.591	-1.44	0.219	-2.192	-0.23	-3.063	-2.818	-1.16	0.697	-1.929	-2.438	-0.123	-3.698	1.165	-0.634
1550	TCGA-AP-A0L9-01A-11R-A040-07	UCEC	12.8036712112097	High	3.605	3.336	-4.458	0.811	0.207	-0.527	-1.337	-1.296	-0.404	1.691	0.877	-0.592	0.069	-2.796	-1.828	-1.155	1.097	-1.996	-2.185	0.194	-1.351	0.199	-1.812
1551	TCGA-AP-A0LD-01A-11R-A040-07	UCEC	11.014146381393	High	3.715	2.267	-1.779	0.35	-0.758	0.658	0.794	0.203	-0.989	0.461	-0.565	-2.566	-0.323	-1.314	-1.624	-1.055	-0.377	-1.672	-1.825	-1.394	-0.357	0.867	0.635
1552	TCGA-AP-A0LE-01A-11R-A104-07	UCEC	7.65943034925895	Low	3.852	2.354	-0.892	-0.273	-0.587	-0.516	1.019	-1.296	-0.567	0.566	-0.404	-0.36	-0.442	-0.304	-0.25	0.565	0.222	-0.607	-1.303	-1.324	-1.179	0.455	0.724
1553	TCGA-AP-A0LF-01A-11R-A118-07	UCEC	2.21281573968763	Low	4.514	1.291	-0.057	3.635	1.719	1.703	0.942	2.558	-0.045	2.611	0.211	-1.321	3.293	-1.875	-2.956	-0.914	1.265	0.326	-0.836	-1.193	-1.419	1.558	1.063
1554	TCGA-AP-A0LG-01A-11R-A16W-07	UCEC	11.1216555270438	High	4.459	1.212	-3.506	-0.422	0.905	0.022	0.027	-0.548	-0.392	-0.444	0.303	0.946	1.065	-1.303	-0.18	0.258	0.545	-0.917	-1.668	-0.952	-1.379	-0.84	-1.686
1555	TCGA-AP-A0LH-01A-11R-A16W-07	UCEC	2.22211703198014	Low	3.481	0.259	-2.785	0.059	-0.783	-0.772	0.28	1.012	-0.079	-1.036	1.288	-0.296	0.944	1.089	-1.105	0.357	0.006	-1.471	-1.309	-0.344	0.095	0.142	0.387
1556	TCGA-AP-A0LI-01A-11R-A040-07	UCEC	7.02911200020132	Low	4.358	1.631	-0.194	3.512	1.791	1.839	1.481	2.491	-0.003	2.995	0.58	-0.21	3.187	-1.601	-1.482	-0.49	1.201	-0.779	-1.732	-0.029	0.726	2.313	0.777
1557	TCGA-AP-A0LJ-01A-11R-A040-07	UCEC	9.07023521196838	High	4.107	0.177	-2.099	-0.824	-0.036	-0.365	0.414	-0.17	-0.476	1.304	0.654	0.878	-0.554	-1.259	-0.401	1.231	0.799	-1.135	-2.159	-0.531	0.461	-0.131	1.514
1558	TCGA-AP-A0LL-01A-12R-A104-07	UCEC	8.20440049140424	Low	4.632	0.362	0.424	0.129	-0.768	-1.227	0.875	0.341	0.667	0.985	0.235	-0.059	-0.186	-0.493	0.152	-0.758	-1.093	-1.683	-2.254	-0.072	-1.081	-1.194	-0.476
1559	TCGA-AP-A0LM-01A-11R-A118-07	UCEC	6.01658819813662	Low	4.255	1.128	1.559	3.854	1.856	1.338	0.398	2.344	-0.855	2.371	0.77	-0.47	1.963	-0.893	-0.987	1.77	1.875	0.578	-1.422	-0.732	0.078	0.205	-0.04
1560	TCGA-AP-A0LN-01A-11R-A040-07	UCEC	13.6429011094275	High	3.545	2.724	-3.792	-0.969	-0.205	-1.516	-1.167	-0.657	-1.361	-0.351	-0.258	-1.351	0.289	-2.248	-0.997	0.468	-1.016	-1.611	-2.652	1.235	-0.496	-1.011	-0.958
1561	TCGA-AP-A0LO-01A-11R-A040-07	UCEC	1.27307498461658	Low	4.43	1.318	-2.294	-1.111	0.355	-1.003	-0.984	-0.373	-0.629	1.122	0.613	-0.654	1.197	-1.501	-0.091	1.03	-0.012	-1.238	-2.631	-0.547	-1.499	0.078	-0.039
1562	TCGA-AP-A0LP-01A-12R-A104-07	UCEC	10.475170397945	High	3.494	0.107	-2.031	0.256	1.153	0.233	-0.997	-0.212	1.026	1.763	0.191	0.854	0.801	-2.81	-2.782	-0.781	1.004	-0.563	-1.394	-1.428	1.509	-0.742	-0.833
1563	TCGA-AP-A0LS-01A-11R-A14D-07	UCEC	7.29538641390139	Low	3.868	1.62	-1.247	0.969	-0.994	-0.947	-0.463	0.379	-0.935	2.107	-0.031	1.08	1.218	-0.773	-1.118	-1.298	0.335	-0.646	-1.411	-1.116	-1.472	-1.216	0.441
1564	TCGA-AP-A0LT-01A-11R-A040-07	UCEC	10.1661420381089	High	3.112	3.549	-1.234	0.016	0.278	0.101	0.583	-0.65	-0.004	1.615	0.325	-0.51	-0.327	-0.218	-0.943	-0.666	0.373	-1.31	-2.095	0.02	-1.759	-0.878	0.77
1565	TCGA-AP-A0LV-01A-11R-A040-07	UCEC	17.5734898415345	High	4.249	1.625	-1.705	-0.591	-0.665	1.06	-0.054	-0.46	0.635	0.679	0.691	0.782	-1.299	-1.364	-1.118	0.063	-0.604	-2.131	-3.881	0.919	-0.348	0.58	0.173
1566	TCGA-AP-A1DH-01A-31R-A137-07	UCEC	4.91210922258102	Low	4.379	-0.028	-0.119	3.954	0.198	1.485	1.508	3.096	-1.056	3.108	0.619	-0.978	3.142	-0.57	-1.157	-0.105	1.874	1.172	0.115	-0.179	-0.297	0.324	1.917
1567	TCGA-AP-A1DK-01A-11R-A137-07	UCEC	5.27600552355507	Low	4.497	1.807	-1.088	3.594	0.97	0.514	1.499	1.884	-0.793	1.761	0.218	-0.11	2.411	-1.01	-0.821	0.154	1.897	-0.366	-0.68	-1.744	1.117	-0.202	0.172
1568	TCGA-AP-A1DM-01A-21R-A137-07	UCEC	9.77012332742366	High	4.173	1.215	-1.821	0.06	-0.247	-1.3	1.145	-0.737	-1.327	0.248	-0.364	-0.268	-0.042	0.503	-1.364	0.998	0.087	-0.821	-1.286	-0.559	-1.668	-0.555	-1.425
1569	TCGA-AP-A1DO-01A-11R-A137-07	UCEC	5.61166635615845	Low	3.801	3.802	-0.239	-0.374	-0.671	-0.733	0.273	-0.379	-0.213	0.488	0.796	-0.969	-0.563	-0.106	0.783	-0.658	-0.045	-0.793	-1.232	-0.916	-1.099	1.439	-1.918
1570	TCGA-AP-A1DP-01A-11R-A137-07	UCEC	9.64383840988844	High	3.358	2.527	-1.507	-1.405	0.7	-0.71	-1	0.913	-0.22	0.298	0.761	-1.07	0.625	-0.89	0.218	-0.064	-1.327	-0.381	-0.311	1.048	0.483	2.612	0.04
1571	TCGA-AP-A1DQ-01A-11R-A137-07	UCEC	13.5068747993201	High	4.091	2.989	-2.852	0.182	0.699	-0.526	-0.843	-0.334	-0.864	0.702	0.446	-2.546	0.482	-3.876	-3.086	-0.503	-1.067	-1.876	-2.232	-0.461	0.713	-0.506	0.67
1572	TCGA-AP-A1DR-01A-11R-A137-07	UCEC	3.5686810759894	Low	3.87	1.715	-3.893	-0.033	0.614	0.367	0.584	-1.316	-0.122	1.311	0.463	-0.314	-0.142	-0.4	-0.02	0.756	0.375	0.161	-0.552	-0.895	0.031	-0.861	-0.606
1573	TCGA-AP-A1DV-01A-21R-A137-07	UCEC	12.3408673124227	High	3.95	2.315	-2.706	-0.504	-1.108	0.382	0.198	-0.45	-0.322	1.503	-0.943	-0.143	-0.502	-0.862	-0.378	0.694	-0.302	-0.968	-0.5	-0.497	-0.397	-0.723	-2.161
1574	TCGA-AP-A1E0-01A-11R-A137-07	UCEC	18.3363054179264	High	4.912	2.4	-1.728	0.597	0.016	0.561	0.388	0.19	0.989	0.263	-0.386	-1.195	1.116	-1.651	-1.02	0.275	-1.287	-1.637	-2.852	1.4	-1.609	1.047	1.875
1575	TCGA-AP-A1E1-01A-11R-A137-07	UCEC	11.0880259825407	High	4.252	0.935	-2.476	0.15	1.117	1.154	0.421	-0.779	0.808	0.604	-0.012	-0.232	1.461	-1.394	-0.989	-0.511	-1.352	0.144	-0.587	-0.557	-0.984	-1.062	0.254
1576	TCGA-AP-A1E3-01A-11R-A137-07	UCEC	9.05869617371105	High	4.649	1.485	-2.071	-0.045	-0.63	0.377	-0.223	0.037	-0.432	0.241	-0.249	-1.157	-1.299	-0.971	-0.389	0.143	0.085	-1.299	-1.763	-0.75	-1.339	1.952	2.039
1577	TCGA-AP-A1E4-01A-12R-A137-07	UCEC	12.4334459829565	High	3.59	1.198	-1.365	0.171	0.014	-2.01	-2.283	0.208	-1.883	-0.118	-1.226	-4.663	-2.278	-2.46	-1.165	0.309	0.765	-2.379	-2.858	-1.619	1.365	4.751	-0.476
1578	TCGA-AP-A3K1-01A-11R-A213-07	UCEC	5.53744375307304	Low	4.569	1.381	-2.698	0.891	0.512	1.276	-1.201	0.647	0.957	0.673	1.051	-0.873	0.957	-0.249	-1.452	0.009	-1.376	-1.432	-1.523	-0.176	-0.751	0.65	1.32
1579	TCGA-AP-A5FX-01A-11R-A27V-07	UCEC	5.45087439476932	Low	3.996	2.827	-2.844	0.63	0.512	-0.796	-0.886	0.083	0.078	1.404	0.333	-0.154	0.459	-2.218	-2.759	-1.108	-1.386	-1.105	-1.299	-1.095	0.068	-1.763	1.54
1580	TCGA-AW-A1PO-01A-12R-A157-07	UCEC	19.9721353400858	High	4.055	2.574	-2.361	-1.545	-0.456	0.57	0.153	-0.843	-0.901	-1.026	0.312	-2.998	1.015	-2.416	-1.606	-1.426	0.061	-1.273	-1.611	-1.586	-1.686	-0.022	-1.69
1581	TCGA-AX-A05S-01A-11R-A00V-07	UCEC	7.05929289098846	Low	4.289	1.842	-2.463	0.552	1.235	0.127	-1.188	0.022	0.291	2.001	0.894	1.738	0.838	-0.293	0.495	-0.482	-0.838	-1.119	-2.101	-0.874	0.249	-0.349	1.12
1582	TCGA-AX-A05T-01A-11R-A00V-07	UCEC	13.1385526007406	High	3.592	0.376	-2.76	0.664	-0.409	-0.843	0.037	-1.125	-0.696	0.809	0.164	-0.265	-1.387	-0.259	0.854	0.334	0.321	-1.604	-2.409	1.209	-1.299	-1.289	-2.53
1583	TCGA-AX-A05U-01A-11R-A00V-07	UCEC	17.1769480703156	High	3.893	3.88	-3.92	-0.693	-0.554	1.024	-0.271	0.164	0.3	0.267	0.596	-0.408	0.64	-1.128	-0.807	-0.677	-0.473	-1.348	-2.531	0.465	-1.936	1.879	-2.433
1584	TCGA-AX-A05W-01A-21R-A466-07	UCEC	4.24597913925994	Low	3.966	1.51	-2.928	-0.219	0.278	-0.19	0.642	-0.408	-0.24	2.131	-0.039	0.104	0.015	-1.472	-0.451	0.642	-0.966	-0.486	-1.639	-0.145	2.886	-0.091	2.208
1585	TCGA-AX-A05Y-01A-11R-A00V-07	UCEC	7.74363574121029	Low	4.26	2.969	-1.765	-1.379	0.115	0.387	-2.002	-0.593	0.549	-1.128	-1.092	0.973	-1.167	-1.846	-0.942	-1.08	-0.101	-1.595	-1.775	0.419	-2.534	0.195	-2.18
1586	TCGA-AX-A05Z-01A-11R-A00V-07	UCEC	5.41072717578621	Low	4.659	0.775	-0.658	3.435	1.972	3.585	2.453	2.025	-0.254	3.327	1.051	1.368	3.99	-0.703	-0.799	0.679	0.996	0.078	-1.123	-1.255	0.511	2.719	0.005
1587	TCGA-AX-A060-01A-11R-A00V-07	UCEC	6.31214688046001	Low	3.38	1.168	-2.434	-0.625	-0.085	-1.367	-1.613	-0.462	-0.624	-1.159	-0.748	0.386	-0.348	0.47	1.244	-0.776	0.693	-0.283	-0.015	-0.658	-1.293	-0.251	-1.746
1588	TCGA-AX-A062-01A-11R-A00V-07	UCEC	9.19411343172748	High	4.059	2.695	-2.332	0.704	-0.95	-1.307	0.116	-1.517	-1.309	0.711	1.13	-0.625	0.563	0.169	-1.464	0.225	0.619	-1.535	-2.542	-0.244	-1.092	-0.639	-1.066
1589	TCGA-AX-A063-01A-11R-A00V-07	UCEC	11.1572296250221	High	3.993	1.973	-0.375	3.438	1.048	1.784	2.231	2.169	-0.132	2.724	0.397	-1.759	3.445	-0.249	0.667	-0.255	1.164	-0.225	-1.429	-0.632	1.319	1.622	-0.254
1590	TCGA-AX-A064-01A-11R-A00V-07	UCEC	8.2929027688385	Low	3.223	0.308	-1.358	-0.649	0.572	-0.182	0.479	-0.744	-0.254	0.432	0.852	2.174	-0.946	0.063	0.75	0.379	1.108	-1.036	-1.417	-0.383	-0.844	0.077	-2.122
1591	TCGA-AX-A06B-01A-11R-A00V-07	UCEC	10.8866051894688	High	4.065	0.643	-3.561	-0.108	0.354	-0.399	-0.892	-0.584	0.002	0.365	0.083	-0.839	0.282	-0.789	-0.007	0.238	-1.165	-0.393	-1.59	-1.139	-0.316	-1.197	1.316
1592	TCGA-AX-A06D-01A-11R-A118-07	UCEC	7.34368517715952	Low	3.603	1.886	-3.085	-0.544	0.726	0.01	-1.53	1.132	0.027	-0.138	-0.429	-1.349	0.885	-2.247	-1.111	0.998	-0.121	-1.005	-1.597	-0.889	1.047	1.465	-1.145
1593	TCGA-AX-A06F-01A-11R-A00V-07	UCEC	11.1936265959176	High	3.86	0.453	-0.281	1.859	0.473	1.347	2.06	0.966	-0.785	2.234	-0.143	-2.882	2.921	-0.254	-0.203	-1.039	-0.01	-0.79	0.731	-1.216	0.889	-1.054	0.273
1594	TCGA-AX-A06H-01A-11R-A118-07	UCEC	7.03776007905653	Low	4.392	2.203	-0.244	4.385	1.937	2.927	2.044	2.797	0.575	2.691	0.961	0.634	3.236	-0.634	-0.514	2.443	1.424	0.228	-0.552	0.739	1.411	-0.141	-0.044
1595	TCGA-AX-A06J-01A-11R-A00V-07	UCEC	11.3549804164741	High	3.607	1.777	-1.301	-0.044	0.968	0.128	-1.153	-0.354	0.556	1.485	1.214	-0.298	0.938	-3.857	-2.833	-1.035	1.074	0.861	-0.032	-0.06	0.249	-1.113	1.429
1596	TCGA-AX-A06L-01A-11R-A118-07	UCEC	12.3426663186611	High	4.226	2.667	0.456	0.986	1.821	0.629	-0.445	0.706	-1.428	2.434	0.742	0.262	1.331	0.008	0.679	0.842	1.066	-0.435	0.831	0.925	-0.304	0.736	-0.497
1597	TCGA-AX-A0IS-01A-12R-A10J-07	UCEC	8.57173862700977	Low	5.15	0.771	-1.309	0.169	-0.792	-0.355	0.827	0.37	-0.529	-0.364	-0.02	1.789	-1.049	-0.485	0.176	0.711	0.334	-1.375	-1.45	-1.219	-2.147	-0.616	1.471
1598	TCGA-AX-A0IU-01A-11R-A16W-07	UCEC	9.04335056025147	High	3.62	3.152	-1.893	0.185	-1.003	0.264	0.244	0.686	-0.561	-0.749	0.882	-2.234	1.188	-2.674	-1.212	1.081	1.335	-1.979	-2.275	-1.152	0.654	0.449	-0.118
1599	TCGA-AX-A0IW-01A-11R-A040-07	UCEC	7.99862365565894	Low	4.157	2.669	-2.431	-0.361	0.921	-0.579	-1.131	-0.255	0.008	0.655	-0.359	-2.473	-0.287	-3.155	-2.97	-0.589	-1.12	-1.503	-2.749	-1.256	-1.045	-0.666	-1.638
1600	TCGA-AX-A0IZ-01A-11R-A118-07	UCEC	4.93793216971741	Low	4.577	0.38	-0.542	3.054	1.116	2.578	1.831	2.145	-1.285	2.674	0.444	-0.713	3.42	-0.86	-0.094	0.785	1.431	0.239	-1.383	0.204	1.106	-0.378	0.218
1601	TCGA-AX-A0J0-01A-11R-A109-07	UCEC	12.7157449038714	High	4.192	2.67	-3.016	-0.376	0.927	-1.067	-0.004	-0.672	-1.062	0.916	0.231	-1.046	0.631	-1.552	-1.75	1.07	-1.362	-0.839	-1.155	-0.932	-2.112	0.551	1.045
1602	TCGA-AX-A0J1-01A-11R-A040-07	UCEC	2.86827435493651	Low	4.793	3.078	-1.922	2.285	1.159	0.937	0.247	1.168	0.848	0.955	0.245	-0.454	1.667	-1.435	-0.76	-0.309	-0.137	1.194	0.283	-0.961	-0.751	-1.232	0.201
1603	TCGA-AX-A1C4-01A-11R-A137-07	UCEC	11.4754367631948	High	3.728	1.885	-1.259	-0.909	-0.405	0.888	-0.62	-0.611	0.618	0.691	1.093	-1.571	-0.373	-2.617	-1.234	-1.353	0.811	-1.846	-3.038	-1.276	-1.417	0.129	0.638
1604	TCGA-AX-A1C5-01A-11R-A137-07	UCEC	6.37718038998165	Low	4.216	3.05	-2.781	0.168	-0.854	-0.238	-0.805	-1.106	-0.345	-0.39	0.433	0.643	-0.044	-2.867	-2.961	-1.403	0.294	-1.854	-3.507	-1.211	-1.822	0.205	0.843
1605	TCGA-AX-A1C7-01A-11R-A137-07	UCEC	1.77650575004522	Low	3.974	3.615	-2.823	-0.307	-0.549	1.273	0.486	0.388	0.14	0.959	0.085	-0.125	-1.253	-3.408	-2.518	0.2	0.797	-2.094	-3.617	-0.993	-1.512	-0.522	-0.763
1606	TCGA-AX-A1C8-01A-11R-A137-07	UCEC	16.5830114406667	High	4.069	3.588	-1.479	0.742	0.346	0.755	-0.73	1.048	-0.146	0.496	0.594	-1.652	-1.16	-3.174	-2.097	-0.92	0.901	-2.663	-1.127	-0.385	-0.331	1.575	-0.756
1607	TCGA-AX-A1C9-01A-11R-A137-07	UCEC	9.04824001184912	High	4.007	0.884	-2.207	0.681	0.3	1.614	1.688	-0.836	0.542	-0.026	-0.628	-1.925	1.674	-2.541	-1.843	-0.592	0.675	-1.817	-2.144	-0.354	0.076	-0.209	1.895
1608	TCGA-AX-A1CA-01A-12R-A137-07	UCEC	5.49638361091768	Low	3.761	3.783	-1.767	1.507	1.182	0.893	0.163	0.546	-1.276	1.275	-0.491	0.934	1.207	-2.222	-1.275	-0.512	0.432	-2.168	-1.677	0.008	0.312	1.1	-0.227
1609	TCGA-AX-A1CC-01A-11R-A137-07	UCEC	14.9484675552418	High	4.859	0.869	0.645	3.097	2.775	2.19	2.097	1.508	-0.214	1.342	0.827	-3.211	2.562	-1.241	-1.219	0.628	-0.208	0.491	-0.332	-1.158	1.196	1.381	0.86
1610	TCGA-AX-A1CE-01A-11R-A137-07	UCEC	8.4680645962928	Low	4.301	0.713	-2.07	-0.458	-1.236	0.994	-0.688	-0.748	-1.084	-0.553	0.729	-3.868	-0.487	-1.309	-1.542	0.382	-0.809	-1.707	-2.729	-0.967	0.447	0.998	1.52
1611	TCGA-AX-A1CF-01A-11R-A137-07	UCEC	44.4220690536008	High	3.497	3.233	-2.5	1.219	1.032	-1.078	0.236	-1.3	-0.78	-0.407	-0.383	-1.137	-1.199	-0.928	-0.272	0.553	-0.054	-1.724	-0.163	-0.21	-0.886	1.068	-1.863
1612	TCGA-AX-A1CI-01A-11R-A137-07	UCEC	4.85408820282539	Low	3.798	3.782	-1.575	-1.158	1.136	0.883	-0.785	-0.259	-0.618	0.067	-0.635	1.159	-0.294	-1.246	-0.149	-0.102	0.61	-1.403	-2.601	-0.616	0.492	-1.559	-1.53
1613	TCGA-AX-A1CJ-01A-11R-A137-07	UCEC	4.54622807385367	Low	3.949	0.326	-1.063	0.797	0.283	-0.886	-1.39	1.422	0.246	1.37	-0.825	-1.34	0.298	-1.363	-1.08	-0.852	0.525	-0.957	-1.715	0.004	0.252	-0.565	-0.85
1614	TCGA-AX-A1CK-01A-11R-A137-07	UCEC	15.8740514471584	High	3.668	1.358	0.804	0.863	-1.328	-2.114	-1.674	-1.051	0.091	-1.18	1.034	-1.619	-0.861	-1.969	-1.471	-0.52	0.226	-1.523	-2.32	-1.308	-1.183	2.964	0.132
1615	TCGA-AX-A1CN-01A-11R-A137-07	UCEC	10.9256884923519	High	3.784	2.308	-3.766	-1.366	0.979	0.193	-1.835	-0.891	0.067	0.135	0.546	-0.994	-1.719	-0.696	0.14	1.106	1.213	-1.823	-2.593	0.279	-1.555	1.014	0.872
1616	TCGA-AX-A1CP-01A-11R-A137-07	UCEC	12.7695715161327	High	4.239	0.409	-3.422	-1.001	0.155	-1.426	0.533	-0.088	-0.393	0.409	-0.864	-1.719	-0.97	-2.424	-1.184	0.022	0.395	-2.944	-2.495	-1.575	-0.014	0.188	-0.227
1617	TCGA-AX-A1CR-01A-12R-A137-07	UCEC	9.0736886054779	High	4.089	1.284	-2.268	0.166	-0.178	-1.339	1.082	0.889	-0.228	3.307	-0.389	-0.678	0.724	-2.101	-1.228	-0.62	-0.942	-1.105	-1.499	-1.235	0.282	-0.019	0.05
1618	TCGA-AX-A2H2-01A-11R-A180-07	UCEC	5.39462698982297	Low	4.105	0.982	-0.801	1.393	1.217	2.608	2.174	-0.099	-0.32	1.71	0.388	0.887	2.648	-1.976	-1.644	0.333	0.15	-0.454	-0.466	-0.008	0.226	0.12	-0.304
1619	TCGA-AX-A2H4-01A-21R-A18M-07	UCEC	12.5809119309328	High	4.639	1.888	-0.917	4.506	2.794	2.649	2.247	2.715	0.139	3.393	1.49	0.618	3.995	-0.211	-0.669	0.031	0.98	-1.083	-1.886	1.207	0.056	2.239	-0.37
1620	TCGA-AX-A2H5-01A-11R-A17B-07	UCEC	5.35483122307437	Low	4.393	2.712	-1.242	-1.111	0.501	-0.582	-1.156	1.125	-1.194	0.028	-0.774	-2.91	-0.006	-1.936	-0.776	0.476	-0.988	-1.543	-2.492	-1.648	0.35	1.844	1.449
1621	TCGA-AX-A2H7-01A-12R-A18M-07	UCEC	8.55686671082982	Low	3.361	1.937	-0.941	0.728	-0.835	-0.597	-1	-1.009	-0.721	-0.578	1.31	-2.483	0.036	-1.307	-0.683	-1.27	0.193	-0.487	-2.113	-1.517	-0.361	-0.67	0.077
1622	TCGA-AX-A2H8-01A-11R-A17B-07	UCEC	16.4663379804184	High	3.948	0.763	-3.682	-1.439	0.256	-0.629	-1.047	-1.164	-0.798	1.531	0.238	0.898	0.231	-1.461	-0.52	-1.172	1.003	-1.611	-1.229	-0.575	-0.42	-0.28	-0.648
1623	TCGA-AX-A2HA-01A-12R-A18M-07	UCEC	5.18046717875659	Low	5.455	2.724	-0.714	0.85	0.167	1.64	0.464	0.224	-0.135	2.385	0.644	2.004	1.953	-1.063	-0.248	0.396	0.172	0.445	-0.898	0.242	-0.837	0.207	-0.459
1624	TCGA-AX-A2HC-01A-11R-A17B-07	UCEC	4.48668083345372	Low	4.435	0.888	-1.588	-2.214	0.18	-1.299	-0.361	-0.801	-1.387	-1.234	1.084	-2.794	-0.215	-2.116	-0.896	0.532	-0.006	-2.207	-3.478	-1.059	-1.291	2.615	1.459
1625	TCGA-AX-A2HD-01A-21R-A17B-07	UCEC	11.6676499180431	High	4.477	3.175	-2.466	0.808	0.437	-0.761	1.069	1.078	-0.699	-0.129	-1.081	-1.321	-0.904	-1.677	-1.053	1.159	0.188	-1.944	-2.95	-0.14	-0.907	-0.634	-1.296
1626	TCGA-AX-A2HF-01A-11R-A17B-07	UCEC	17.4903787736932	High	4.047	0.087	-2.536	-0.889	-1.373	1.158	-1.148	-0.667	-1.397	1.366	-1.207	-1.09	-0.037	-2.464	-1.335	-1.216	-1.069	-2.181	-3.088	-1.128	-1.626	-0.042	-0.04
1627	TCGA-AX-A2HG-01A-11R-A17B-07	UCEC	23.2067447166636	High	4.577	3.514	-0.723	1.605	0.025	0.981	0.442	0.998	-1.393	1.631	-0.47	-0.529	1.645	-0.976	-0.911	0.129	0.612	-1.966	-2.834	-0.759	-0.806	0.476	-0.738
1628	TCGA-AX-A2HH-01A-11R-A32Y-07	UCEC	9.46704802225302	High	3.738	1.142	-1.906	-3.685	0.07	-3.756	-3.152	-2.328	-2.28	-0.824	0.225	-0.304	-3.091	-1.897	-0.739	0.984	0.01	-0.683	-2.337	-1.315	-0.795	1.867	0.865
1629	TCGA-AX-A2HJ-01A-11R-A17B-07	UCEC	10.5776708947587	High	4.671	3.563	-1.994	-0.434	-0.708	-0.607	-0.04	-0.896	-1.164	0.623	0.038	-3.118	0.62	-0.794	-1.064	-0.374	0.758	-1.566	-3.261	-1.447	-0.472	0.528	-0.685
1630	TCGA-AX-A2HK-01A-11R-A17B-07	UCEC	11.936975449673	High	4.474	2.604	-3.344	-1.012	-0.589	-0.634	-1.421	-0.634	1.174	-0.411	0.46	-0.537	-0.943	-2.214	-1.847	-0.51	0.694	-2.215	-2.82	-0.367	-1.182	0.31	-0.567
1631	TCGA-AX-A2IN-01A-12R-A180-07	UCEC	8.44480748841557	Low	4.37	2.353	-2.392	0.779	-0.981	-0.815	-0.114	0.667	-1.17	2.338	-0.032	-0.255	1.522	-0.862	-0.189	-0.765	-1.059	-1.936	-2.867	-1.283	-0.236	1.114	1.249
1632	TCGA-AX-A2IO-01A-11R-A180-07	UCEC	7.0498140751904	Low	4.281	2.302	-3.758	0.234	1.188	-0.746	-1.409	-0.176	-0.85	0.375	0.014	-2.114	-0.096	-1.966	-1.167	-0.005	-1.179	-1.457	-3.031	-1.817	1.008	1.518	1.9
1633	TCGA-AX-A3FS-01A-11R-A22K-07	UCEC	11.9407757938422	High	4.11	3.104	-2.613	-0.28	1.114	-1.348	-0.387	-0.374	-0.384	0.626	0.17	-1.615	-0.067	-1.532	-1.212	0.633	-1.165	-1.164	-2.206	-0.483	-1.063	1.225	-0.102
1634	TCGA-AX-A3FT-01A-11R-A22K-07	UCEC	7.08516099503852	Low	4.768	0.726	-0.169	3.224	1.527	2.547	2.601	1.655	0.185	3.469	0.196	-0.769	4.01	-1.624	-0.892	-0.014	1.105	-1.625	-2.554	-0.241	0.914	1.994	1.943
1635	TCGA-AX-A3FV-01A-11R-A22K-07	UCEC	35.058911347974	High	5.131	-0.891	-2.803	-0.448	-1.155	-0.886	-1.392	-1.286	-0.675	-0.486	1.022	-2.518	-0.695	-2.189	-1.015	-1.13	-1.176	-2.222	-2.309	-0.999	-2.027	-0.391	0.906
1636	TCGA-AX-A3FW-01A-11R-A22K-07	UCEC	6.4214444114116	Low	3.906	3.897	-3.524	-0.745	0.637	1.2	1.054	-0.416	1.391	-0.924	-1.413	0.899	0.654	-1.367	-1.162	-1.473	1.122	-1.361	-1.853	-0.665	-0.72	0.273	-0.773
1637	TCGA-AX-A3FX-01A-11R-A22K-07	UCEC	3.40817754714344	Low	4.146	1.729	-0.947	-0.615	0.043	-1.388	0.334	-0.895	-1.284	1.246	-0.097	1.4	-1.102	-1.051	-0.871	0.607	-1.297	-0.53	-1.343	-0.911	-1.774	0.251	0.4
1638	TCGA-AX-A3FZ-01A-11R-A22K-07	UCEC	56.072226811239	High	3.445	1.279	-4.245	-1.789	-0.582	-3.015	-1.584	-0.245	-2.341	0.665	-0.291	-3.493	-1.493	-1.956	-0.42	-1.454	0.376	-2.338	-2.232	-1.461	-1.031	1.711	-0.785
1639	TCGA-AX-A3G1-01A-11R-A22K-07	UCEC	6.15503978006744	Low	4.319	1.148	-1.586	0.882	0.605	1.843	1.564	-0.099	-0.808	2.304	0.627	-0.208	2.273	-1.91	-1.535	0.748	-0.837	-0.984	-1.12	-0.771	-1.316	-0.638	-1.616
1640	TCGA-AX-A3G3-01A-11R-A213-07	UCEC	3.7702202829806	Low	4.535	1.228	-1.497	2.045	0.639	2.594	1.918	1.244	-0.762	3.37	1.456	0.663	3.328	-1.495	-0.958	0.516	0.998	-1.728	-2.487	-0.394	-0.541	-0.215	0.187
1641	TCGA-AX-A3G4-01A-11R-A213-07	UCEC	4.40991682982793	Low	4.304	2.478	-3.16	0.814	-0.481	0.466	-0.576	-1.453	-0.176	-0.912	-0.26	-1.019	0.261	-2.256	-1.498	-0.178	0.413	-1.334	-2.148	-1.352	-0.943	-0.8	-0.642
1642	TCGA-AX-A3G6-01A-11R-A213-07	UCEC	2.84382594547876	Low	3.935	1.406	-5.167	-1.06	0.315	0.624	-1.373	-0.034	-0.198	2.372	-0.18	-0.484	0.861	-1.827	-0.989	0.446	0.553	-1.816	-1.092	-0.851	-0.381	-0.964	1.32
1643	TCGA-AX-A3G7-01A-12R-A213-07	UCEC	6.94270220871889	Low	4.83	1.883	-5.289	0.134	0.422	0.596	-0.068	0.318	-1.08	1.77	0.41	-1.18	0.753	-2.538	-2.333	0.659	-1.504	-1.326	-2.048	0.213	-0.109	-0.871	1.424
1644	TCGA-AX-A3G8-01A-11R-A22K-07	UCEC	2.72654026651751	Low	3.139	2.883	-1.58	1.122	0.194	-1.261	-1.733	0.857	-0.566	-0.336	-0.368	-0.338	1.056	-0.736	0.387	1.585	-1.563	-0.091	0.948	0.121	1.858	-0.079	0.733
1645	TCGA-AX-A3G9-01A-11R-A22K-07	UCEC	1.57092031228209	Low	4.037	0.714	-2.553	1.164	-0.481	-0.821	-0.248	0.305	-0.041	1.01	-1.155	0.087	1.04	-0.247	0.461	0.22	-0.556	-0.814	0.671	0.184	1.662	1.934	1.213
1646	TCGA-AX-A3GB-01A-11R-A22K-07	UCEC	9.21492520254878	High	3.977	0.346	-0.891	1.261	0.298	0.061	-0.178	0.875	0.748	1.168	0.588	-1.257	1.005	-1.918	-1.007	0.608	-1.107	-1.215	-1.406	1.312	-1.103	0.309	2.147
1647	TCGA-AX-A3GI-01A-11R-A213-07	UCEC	17.1425434535633	High	4.674	3.553	-4.821	-2.015	-0.945	-0.796	-0.568	-1.032	0.077	-0.865	-1.16	-2.325	-1.33	-1.486	-1.703	-1.416	0.701	-2.596	-2.281	-1.273	-0.797	-0.654	-1.139
1648	TCGA-B5-A0JN-01A-11R-A104-07	UCEC	10.9600311444509	High	3.663	1.965	-4.638	-1.067	-0.275	0.638	-1.141	-0.944	0.38	1.07	-0.406	-1.018	0.001	-2.42	-1.285	-1.45	0.833	-1.781	-2.778	0.418	-0.072	-0.684	0.514
1649	TCGA-B5-A0JR-01A-13R-A466-07	UCEC	7.67369273596221	Low	4.155	0.81	-1.574	2.134	0.197	-0.175	0.621	1.101	-0.649	2.097	-0.202	-1.96	1.714	-0.882	-0.928	1.23	0.383	-1.612	-1.928	-1.197	-0.46	-1.207	0.659
1650	TCGA-B5-A0JS-01A-11R-A104-07	UCEC	12.0427480997511	High	3.992	0.275	-2.202	-0.369	-0.122	-0.416	1.254	0.251	-1.251	1.793	-0.068	1.13	0.505	-1.715	-0.809	0.559	0.824	0.807	-0.365	0.158	0.031	-0.39	1.311
1651	TCGA-B5-A0JT-01A-21R-A118-07	UCEC	16.3083922806221	High	3.829	3.3	-3.343	-0.363	-0.309	0.271	-1.349	0.855	0.05	-0.02	-0.81	-0.846	0.183	-1.392	-0.92	-0.705	-0.041	-2.131	-2.681	0.856	-0.383	-0.917	-1.78
1652	TCGA-B5-A0JU-01B-11R-A14D-07	UCEC	10.3288720895797	High	4.039	1.516	-1.853	-0.652	0.215	-0.145	0.203	-0.844	-0.19	-0.475	0.837	0.168	0.9	-1.281	-0.181	0.459	0.107	-0.526	-1.076	0.088	-1.944	-0.557	-1.612
1653	TCGA-B5-A0JV-01A-11R-A104-07	UCEC	6.32841248441267	Low	3.383	0.282	-2.643	-1.135	0.261	-0.944	-1.304	-0.988	-0.323	-0.806	-1.258	-0.371	-0.913	-3.783	-2.8	-1.16	0.632	-1.107	-2.009	-0.546	-1.486	0.071	-1.92
1654	TCGA-B5-A0JX-01A-21R-A14M-07	UCEC	12.6586714741672	High	4.484	1.272	-0.448	1.254	1.914	1.046	0.198	0.917	0.153	1.808	0.583	-0.357	1.482	-1.912	-1.074	-0.215	-1.274	-1.438	-2.434	0.906	-0.381	-0.697	1.534
1655	TCGA-B5-A0JY-01A-11R-A104-07	UCEC	6.68329011409887	Low	4.434	1.843	-3.924	-0.923	-1.001	-1.365	-0.994	-1.299	-1.72	-0.061	-0.652	-1.822	-0.194	-1.146	-0.678	-0.873	-1.539	-1.318	-2.191	-1.14	-0.63	1.315	1.151
1656	TCGA-B5-A0JZ-01A-11R-A040-07	UCEC	8.51512838867386	Low	4.555	0.497	-0.531	3.141	0.576	1.586	2.288	2.095	-0.654	2.878	0.252	-2.959	3.219	-1.312	-1.557	-0.888	0.935	0.73	-0.027	-1.017	0.378	-0.292	0.973
1657	TCGA-B5-A0K0-01A-11R-A16W-07	UCEC	15.7319080434984	High	5.075	-0.374	0.905	0.709	-0.47	1.575	1.271	-0.052	-1.17	1.127	0.352	0.941	1.833	0.883	-1.079	0.92	-0.644	-1.915	-2.784	0.266	0.38	0.696	-0.83
1658	TCGA-B5-A0K1-01A-11R-A16W-07	UCEC	12.62383628674	High	3.601	2.671	-4.009	-0.469	0.322	-0.807	-1.612	-0.105	-0.269	0.1	0.867	3.097	0.251	-2.397	-1.29	0.058	0.181	-1.804	-1.424	-0.861	-0.974	2.233	-0.736
1659	TCGA-B5-A0K2-01A-12R-A104-07	UCEC	4.90088647079683	Low	3.952	2.056	-0.884	2.552	1.507	1.636	-0.056	1.729	0.137	2.372	0.506	1.554	2.009	-1.551	-0.522	1.354	0.337	0.332	-0.115	0.059	1.287	-0.354	-0.867
1660	TCGA-B5-A0K3-01A-11R-A040-07	UCEC	13.8724685993052	High	3.697	1.01	-2.3	0.673	0.083	-1.442	0.01	1.222	-0.136	0.648	-0.622	0.626	-1.182	-1.213	0.119	-1.182	1.182	-2.013	-2.871	-0.889	0.747	1.077	-0.83
1661	TCGA-B5-A0K4-01A-11R-A040-07	UCEC	7.0217313126094	Low	4.195	2.419	-1.252	1.002	0.987	1.053	-1.137	-0.037	-0.485	-0.594	0.634	-1.95	1.009	-0.705	0.018	0.951	-1.066	-1.192	-0.038	-0.88	-0.713	1.811	-0.864
1662	TCGA-B5-A0K6-01A-11R-A040-07	UCEC	6.44514675535627	Low	4.076	1.118	-0.155	-0.239	0.298	-0.502	0.517	0.581	-1.008	1.832	-0.565	0.926	-0.139	-0.665	0.515	0.811	1.259	-1.599	-2.292	1.348	0.473	0.613	1.659
1663	TCGA-B5-A0K7-01A-11R-A104-07	UCEC	7.93682612079307	Low	4.5	-0.052	-1.162	0.697	-0.527	1.626	1.209	0.35	-0.59	2.245	0.177	-0.501	2.203	-1.498	-0.76	0.453	-0.484	-0.809	-1.822	-0.437	1.07	-0.795	-0.022
1664	TCGA-B5-A0K8-01A-11R-A14M-07	UCEC	16.5086326061738	High	4.117	0.266	-1.611	0.541	1.556	-0.413	-1.219	0.376	0.109	0.632	-0.668	-2.977	0.483	-2.437	-1.378	-0.696	-1.188	-0.983	-2.292	-1.175	1.26	0.485	-1.313
1665	TCGA-B5-A0K9-01A-21R-A104-07	UCEC	8.51117282085989	Low	4.047	1.16	-2.659	-0.78	0.536	1.076	-0.781	-0.468	-0.157	1.206	-0.216	1.805	0.673	-0.686	-0.303	0.522	0.517	-0.889	-0.007	-1.306	-0.366	-0.685	0.806
1666	TCGA-B5-A0KB-01B-11R-A14D-07	UCEC	15.0283191655534	High	4.428	1.424	-2.759	-0.235	0.667	1.1	0.047	0.722	-1.369	3.058	0.952	2.819	2.057	-0.517	-0.625	0.448	0.243	-1.449	-1.995	0.019	-0.315	-0.265	0.815
1667	TCGA-B5-A11E-01A-11R-A10J-07	UCEC	11.0187901076451	High	4.109	2.204	-2.205	-0.75	-0.857	-0.307	-0.362	-1.432	0.727	0.015	1.175	-0.163	0.249	-1.709	-1.302	-1.124	-1.275	-2.097	-1.032	-0.991	-0.585	-1.404	0.167
1668	TCGA-B5-A11F-01A-11R-A10J-07	UCEC	19.2727477246604	High	4.083	3.501	-2.169	-0.032	-0.666	0.302	-0.63	0.271	0.622	-0.815	0.208	0.343	-0.033	-1.734	-0.845	-0.666	-0.161	-0.408	-1.698	-0.389	-1.015	0.6	0.067
1669	TCGA-B5-A11G-01A-13R-A118-07	UCEC	6.37179725468452	Low	4.313	1.775	-0.476	1.345	0.589	-0.554	-0.379	1.119	-0.258	1.82	-1.136	-1.805	0.771	-1.209	-0.114	-1.48	0.064	-1.075	-1.978	-2.046	0.28	0.713	0.269
1670	TCGA-B5-A11H-01A-11R-A118-07	UCEC	10.6689368155095	High	4.452	1.031	0.328	1.636	0.47	1.879	0.997	0.937	-0.314	2.908	1.612	-0.761	2.446	-1.221	-1.371	0.944	0.557	-0.57	-1.432	-1.398	0.245	1.397	-0.279
1671	TCGA-B5-A11I-01A-11R-A10J-07	UCEC	9.48623568229762	High	4.375	1.351	0.195	0.506	-0.014	1.881	1.621	0.408	-1.114	2.829	-0.042	0.588	2.423	-1.185	-0.618	0.868	-0.431	-1.952	-2.822	-0.133	-0.191	0.309	1.767
1672	TCGA-B5-A11J-01A-11R-A118-07	UCEC	13.5335519764283	High	3.702	1.254	-3.084	-0.903	0.296	-0.054	0.861	-1.314	-0.684	0.577	-0.202	-1.263	-0.636	-1.828	-1.097	-0.168	-0.941	-0.826	-1.584	0.142	-0.213	-0.464	-0.32
1673	TCGA-B5-A11L-01B-21R-A13S-07	UCEC	7.07084691222713	Low	4.218	1.679	-0.369	1.535	2.065	1.125	-1.187	0.549	0.098	1.667	0.965	2.685	0.633	-1.002	0.015	1.579	-0.264	0.195	-0.976	0.09	1.314	0.254	-0.333
1674	TCGA-B5-A11M-01A-11R-A118-07	UCEC	15.6388034536218	High	4.322	3.126	-2.78	0.909	-1.305	-0.244	-0.773	-0.483	0.159	-0.105	-0.786	-2.785	0.757	-1.935	-0.967	0.938	-0.478	-2.034	-2.707	-1.278	0.553	2.279	-1.053
1675	TCGA-B5-A11N-01A-11R-A118-07	UCEC	5.43125079408105	Low	4.809	2.456	-1.037	3.911	1.896	3.977	3.335	2.248	0.093	3.273	1.404	1.053	4.607	-0.824	-0.769	2.134	1.154	0.357	-0.164	1.401	1.491	0.945	-1.665
1676	TCGA-B5-A11O-01A-11R-A118-07	UCEC	9.98940030814043	High	3.918	0.594	-2.007	-0.363	0.692	-0.201	0.059	-0.404	-0.056	0.888	-0.005	1.417	-0.427	-1.887	-0.849	1.777	1.025	0.359	-1.202	0.032	0.973	0.153	0.159
1677	TCGA-B5-A11P-01B-11R-A14D-07	UCEC	8.67663651921868	Low	3.878	0.414	-1.96	-1.118	0.639	0.867	-1.852	-0.451	0.694	0.497	1.094	1.094	0.079	-1.864	-0.859	-0.2	-0.563	-1.856	-2.24	0.668	-1.279	-0.147	0.378
1678	TCGA-B5-A11Q-01A-11R-A118-07	UCEC	12.4854260901432	High	2.873	1.2	-0.537	-0.177	-0.398	0.099	-0.637	-0.539	0.017	-0.944	-0.41	-0.856	0.216	-2.268	-1.088	1.225	0.991	-0.544	-1.067	-0.803	0.685	0.892	-0.579
1679	TCGA-B5-A11R-01A-11R-A118-07	UCEC	10.0405474299022	High	4.205	3.291	-1.993	-0.308	-0.181	-0.095	0.232	-1.149	-0.313	0.989	0.713	1.258	1.312	-1.373	-1.651	-1.122	1.419	-1.084	-2.125	0.337	-0.172	-0.591	2.321
1680	TCGA-B5-A11S-01A-11R-A118-07	UCEC	8.40275378952696	Low	4.759	1.491	-2.628	0.374	0.028	-1.001	0.276	1.02	0.707	0.151	0.243	0.109	-1.104	-1.478	-0.523	0.048	-0.672	-1.524	-2.315	-0.282	-0.444	-0.477	0.205
1681	TCGA-B5-A11U-01A-11R-A118-07	UCEC	12.9788535720641	High	5.27	0.363	-2.356	-0.317	-0.438	-0.675	-0.464	-0.564	-0.855	0.325	0.363	-1.288	0.486	-1.472	-1.47	-0.237	0.756	-1.851	-2.646	-0.659	-0.271	1.367	-0.339
1682	TCGA-B5-A11V-01A-11R-A10J-07	UCEC	13.7670950695293	High	4.142	1.826	-1.317	-0.183	-0.89	0.575	-2.014	0.548	-0.513	-0.292	0.275	-0.167	0.14	0.081	0.797	0.79	0.023	-1.244	-2.127	-0.88	-1.287	0.944	0.202
1683	TCGA-B5-A11W-01A-12R-A118-07	UCEC	11.8676193139359	High	3.773	2.144	-2.538	-1.162	-0.64	1.015	-0.321	-0.726	0.965	-0.077	-0.066	2.191	-1.372	-1.597	-1.191	0.02	0.746	-1.104	-1.882	0.998	0.142	2.803	-1.267
1684	TCGA-B5-A11X-01A-11R-A10J-07	UCEC	3.46494842768088	Low	3.877	1.601	0.336	1.927	0.669	0.301	0.983	0.7	0.042	1.616	-0.084	-2.895	1.796	-0.492	0.09	-0.051	-0.229	-0.638	-1.841	-1.441	0.718	0.01	0.965
1685	TCGA-B5-A11Y-01A-21R-A10J-07	UCEC	10.7391234111216	High	4.176	2.442	1.325	1.771	1.289	3.445	2.494	1.025	-0.288	3.396	1.203	1.199	4.207	-1.242	-0.175	0.653	-0.801	-1.589	-2.156	0.109	1.037	-0.967	-1.239
1686	TCGA-B5-A11Z-01A-11R-A10J-07	UCEC	17.985429016751	High	4.412	2.44	-1.629	-0.181	-0.574	0.007	-1.231	-0.232	0.12	0.224	-0.656	-1.121	-0.877	-0.63	0.441	-0.949	1.082	-1.913	-2.629	-0.484	0.196	0.873	-1.068
1687	TCGA-B5-A121-01A-31R-A118-07	UCEC	13.7326046813443	High	4.006	2.672	-3.016	0.984	-0.758	0.861	-0.67	-0.388	1.41	-0.293	-1.447	-0.27	0.629	-2.203	-1.318	0.484	0.047	-2.011	-2.92	0.587	1.171	-0.899	-0.763
1688	TCGA-B5-A1MR-01A-31R-A14D-07	UCEC	3.65610384838778	Low	4.967	1.816	-0.801	3.343	1.09	2.182	2.021	2.501	0.232	3.993	0.766	-1.074	3.918	-0.65	-0.245	-0.217	0.976	-1.278	0.488	-1.001	0.677	0.957	1.908
1689	TCGA-B5-A1MS-01B-11R-A22K-07	UCEC	9.26591536041489	High	3.668	3.195	-1.674	-1.28	0.441	-1.894	-1.291	-0.093	-0.807	-0.864	-1.228	1.126	-0.285	-3.39	-2.037	-0.045	0.17	-1.851	-2.476	0.218	-2.581	2.323	0.22
1690	TCGA-B5-A1MU-01A-11R-A13S-07	UCEC	13.767472238023	High	4.246	1.326	-2.37	2.381	1.741	2.479	1.972	2.239	0.11	3.269	1.517	1.15	3.537	1.161	-0.828	-0.498	-0.636	-1.439	-1.592	0.664	-0.028	0.063	-2.32
1691	TCGA-B5-A1MV-01A-31R-A14D-07	UCEC	14.2633825987801	High	3.698	3.475	-2.951	-0.468	0.281	-1.067	-0.83	0.438	-0.883	0.944	0.117	1.146	-0.888	-1.838	-0.703	0.26	0.177	-1.272	-2.107	-0.489	-0.331	-1.106	0.12
1692	TCGA-B5-A1MW-01A-11R-A32Y-07	UCEC	7.4856718167529	Low	3.684	3.492	-2.206	-0.562	1.034	-0.313	0.275	-0.679	0.861	1.276	0.399	0.891	-1.26	-0.953	-0.339	-0.36	0.185	-0.653	-1.931	-0.086	-1.258	0.726	-0.139
1693	TCGA-B5-A1MX-01A-11R-A144-07	UCEC	2.74505086984152	Low	4.314	2.672	-2.685	0.798	-0.543	-0.338	0.276	0.846	-0.597	2.249	-0.4	-2.753	1.425	-0.781	-1.257	-1.295	-0.601	-1.624	-0.917	-1.418	-0.16	-1.259	-0.406
1694	TCGA-B5-A1MY-01A-11R-A144-07	UCEC	24.350716632351	High	3.867	1.679	-4.633	-1.104	0.015	-1.404	-1.148	-1.046	-0.41	-0.421	0.367	0.063	-0.19	-2.499	-2.307	1.4	0.258	-2.194	-1.781	0.408	-1.217	1.925	0.749
1695	TCGA-B5-A1MZ-01A-11R-A144-07	UCEC	9.642638156072	High	5.195	1.943	-0.737	-0.612	0.935	1.932	0.063	-0.94	0.01	1.83	1.257	3.025	1.289	0.334	0.664	1.156	0.547	-1.089	-1.673	-0.633	-0.781	0.138	0.634
1696	TCGA-B5-A1N2-01A-21R-A144-07	UCEC	11.3089349815358	High	4.162	2.669	-3.41	1.28	1.801	0.026	-0.625	0.686	0.058	0.25	-0.128	-1.501	-0.063	-2.296	-1.503	0.148	-0.976	-1.344	-2.634	-1.022	-0.112	-0.922	0.786
1697	TCGA-B5-A3F9-01A-21R-A22K-07	UCEC	11.670313561702	High	4.025	0.043	-3.714	-1.056	-0.694	-1.145	1.108	-0.298	0.34	0.824	0.124	0.49	-0.634	-3.248	-1.866	-0.047	1.073	-2.117	-2.991	1.135	-0.236	-0.374	2.163
1698	TCGA-B5-A3FA-01A-11R-A19W-07	UCEC	6.19540418491461	Low	4.35	1.657	-4.472	-0.632	0.852	0.743	-0.554	1.155	1.247	0.918	0.929	-0.413	0.596	-0.978	-0.191	-1.177	-0.272	-0.697	-0.364	-0.987	-0.339	-0.655	1.118
1699	TCGA-B5-A3FB-01A-11R-A19W-07	UCEC	4.86240648066489	Low	3.905	0.605	-5.246	-1.088	-0.235	0.691	-0.68	-1.13	-0.319	1.705	0.997	0.211	0.744	-2.02	-0.992	-0.222	0.531	-1.45	-0.931	1.136	-0.755	-0.928	1.767
1700	TCGA-B5-A3FC-01A-11R-A22K-07	UCEC	4.58473267559022	Low	4.701	0.15	-0.046	1.945	-1.192	-0.078	0.821	2.041	-0.203	2.877	-0.257	-1.881	2.346	-0.722	0.292	-0.6	-0.16	-1.41	-1.35	-1.73	0.481	-1.161	1.364
1701	TCGA-B5-A3FD-01A-11R-A19W-07	UCEC	6.08607202192963	Low	3.709	3.417	-3.362	0.378	-1.048	0.087	-0.579	1.082	0.315	0.293	0.046	-1.274	0.511	-2.109	-0.912	-0.265	0.51	-1.435	-2.33	-0.592	-1.265	0.842	-1.313
1702	TCGA-B5-A3FH-01A-11R-A19W-07	UCEC	3.99713645747479	Low	4.175	2.472	-2.67	-0.791	0.28	-0.434	-1.399	0.972	0.946	0.807	0.108	1.766	-0.235	-3.217	-2.727	-0.812	-0.758	-0.524	-0.444	0.541	-0.785	-1.025	-0.94
1703	TCGA-B5-A3S1-01A-11R-A22K-07	UCEC	11.6507222339661	High	4.238	0.395	-3.898	0.069	0.742	1.711	0.619	-0.664	-1.446	2.223	1.007	1.324	1.811	-2.531	-1.837	-0.396	-0.916	-2.234	-2.441	0.087	-1.204	-1.043	0.608
1704	TCGA-B5-A5OC-01A-21R-A27V-07	UCEC	6.71876573947802	Low	4.463	1.332	-1.241	3.326	1.842	3.12	2.624	1.99	1.293	2.58	1.137	-0.686	3.769	-0.94	-0.596	0.879	0.377	-0.73	-1.802	-1.111	0.5	0.156	0.944
1705	TCGA-B5-A5OD-01A-11R-A31O-07	UCEC	7.24903098935296	Low	3.666	1.419	-2.448	0.733	0.974	0.041	0.542	1.209	-0.846	1.545	0.226	-0.699	0.362	-1.742	-0.564	0.489	1.275	-0.708	-1.831	-0.19	1.833	0.361	-1.654
1706	TCGA-B5-A5OE-01A-11R-A31O-07	UCEC	12.6710158150125	High	4.688	2.868	-2.751	0.49	0.07	0.766	-0.495	0.408	0.062	-0.453	-0.31	0.241	1.176	-1.898	-1.359	-0.636	-1.271	-1.611	-1.923	-0.717	-0.36	-0.428	0.403
1707	TCGA-BG-A0LW-01A-11R-A16W-07	UCEC	25.9884541859405	High	4.224	1.163	-3.523	0.805	-0.678	-1.153	0.052	1.051	-1.416	-0.477	0.566	-1.49	1.147	-0.181	0.94	0.127	1.034	-2.388	-3.326	-1.254	-0.351	0.844	1.681
1708	TCGA-BG-A0LX-01A-11R-A16W-07	UCEC	8.59505901936038	Low	4.497	3.042	-1.655	0.864	0.053	-0.237	0.258	-0.398	-0.741	0.732	0.077	-1.331	0.919	-1.177	-0.906	-0.978	0.145	-1.612	-0.679	-1.478	-0.857	-0.67	1.92
1709	TCGA-BG-A0M0-01A-11R-A104-07	UCEC	9.55224267675085	High	3.636	2.576	-1.312	-0.536	-0.483	-0.7	-2.256	0.237	-0.522	-1.337	-0.593	-2.874	-1.156	-2.236	-1.004	1.187	0.538	-1.433	-2.5	-1.45	-0.446	-0.137	-1.36
1710	TCGA-BG-A0M2-01A-11R-A104-07	UCEC	8.87895297273287	High	4.27	2.528	-1.53	0.943	-1.228	1.012	-0.161	-1.22	1.099	0.736	0.134	2.072	-0.964	-0.898	0.266	-0.294	0.499	-0.123	-0.737	1.377	0.125	-0.854	1.66
1711	TCGA-BG-A0M3-01A-11R-A104-07	UCEC	6.52421805225678	Low	3.433	2.922	-2.105	0.434	-0.324	-0.58	0.055	0.739	-0.504	-0.825	-0.886	-0.004	-0.997	-2.376	-1.351	0.248	0.495	-1.424	-1.77	-1.247	-0.15	-0.497	-1.046
1712	TCGA-BG-A0M4-01A-11R-A104-07	UCEC	26.3656275614492	High	3.396	1.044	-5.476	0.571	0.725	-1.057	-0.442	0.145	0.275	-0.56	-0.719	-1.957	1.188	-2.727	-1.486	-0.981	0.673	-2.383	-2.664	-0.999	0.484	-0.999	-1.8
1713	TCGA-BG-A0M6-01A-31R-A104-07	UCEC	13.5040921590246	High	4.088	0.473	-2.003	-2.023	-0.4	-1.423	-2.338	-0.411	-1.83	-0.333	1.134	-3.365	-1.824	-2.313	-1.596	1.006	-0.603	-2.108	-2.074	-1.61	-0.573	0.686	-1.159
1714	TCGA-BG-A0M7-01A-11R-A040-07	UCEC	9.97099758486663	High	3.89	0.939	-1.884	-0.725	0.97	0.92	-1.324	-0.775	0.009	1.587	0.572	-1.054	0.418	-1.839	-0.734	0.805	0.611	-0.375	-0.922	0.155	-0.477	-0.53	0.959
1715	TCGA-BG-A0M8-01A-12R-A104-07	UCEC	6.7664844272943	Low	4.441	1.802	-0.253	3.366	1.605	1.924	1.394	2.403	-0.914	2.297	0.385	-0.752	2.26	-1.217	-0.217	1.552	0.756	-0.016	-0.822	0.021	0.949	0.39	-0.954
1716	TCGA-BG-A0M9-01A-21R-A104-07	UCEC	6.43885117034765	Low	3.651	3.208	-1.71	0.6	0.081	0.246	-1.75	1.016	1.152	-0.289	-0.578	0.054	0.203	-2.559	-1.174	0.086	0.641	-0.72	-2.08	0.52	0.164	1.825	-0.108
1717	TCGA-BG-A0MA-01A-11R-A17B-07	UCEC	11.2262406012034	High	4.744	-0.697	-1.152	-0.343	0.193	-1.158	0.249	0.061	1.303	1.141	0.78	1.295	-1	-1.709	-1.162	0.221	0.349	-1.753	-1.995	0.185	-1.129	1.183	1.691
1718	TCGA-BG-A0MC-01A-21R-A040-07	UCEC	7.79329227703409	Low	3.525	2.842	0.701	0.399	1.371	-0.28	-0.122	0.577	-0.269	1.686	-0.497	0.641	0.041	-2.13	-0.881	1.22	0.753	-0.472	0.066	0.79	2.691	0.128	1.67
1719	TCGA-BG-A0MG-01A-21R-A104-07	UCEC	13.5478898977921	High	3.843	1.69	-2.03	1.178	0.953	-0.362	-1.058	-1.03	0.019	2.376	1.321	1.635	-0.632	-1.835	-0.575	0.677	0.07	-1.45	-2.725	0.214	-0.779	1.141	0.948
1720	TCGA-BG-A0MH-01A-11R-A118-07	UCEC	5.7604770996923	Low	4.277	1.412	-2.26	3.111	2.577	1.252	0.826	1.993	0.041	2.283	1.113	0.533	2.236	-0.948	-0.381	0.304	-0.05	0.135	-0.651	-1.277	1.123	-0.083	1.482
1721	TCGA-BG-A0MI-01A-11R-A040-07	UCEC	17.6026336680405	High	4.247	0.675	-3.712	0.645	-0.657	1.199	-0.102	-0.79	0.653	1.189	-1.263	-0.059	-0.736	-1.374	-0.176	-0.551	-0.314	-1.485	-3.208	0.125	-0.621	-0.759	0.408
1722	TCGA-BG-A0MK-01A-51R-A19W-07	UCEC	8.35665922796644	Low	3.569	2.532	-3.044	0.678	-0.5	1.118	-0.506	-1.141	-0.992	-0.526	-0.465	-1.08	-0.178	-2.123	-1.163	0.298	-0.357	-1.386	-1.682	-0.855	-1.066	0.492	0.224
1723	TCGA-BG-A0MO-01A-11R-A040-07	UCEC	10.3545802075161	High	4.61	2.816	-2.032	0.51	0.67	2.048	1.954	-0.192	0.933	1.117	0.262	0.086	2.49	-1.967	-0.527	-0.746	1.267	-0.086	-0.981	-0.127	0.375	-0.907	2.426
1724	TCGA-BG-A0MQ-01A-11R-A104-07	UCEC	8.4734315429418	Low	3.432	2.774	-2.256	-0.674	0.124	0.934	-2.154	-0.086	-0.916	-0.295	0.212	0.522	0.072	-3.953	-3.104	0.243	0.384	-1.604	-1.891	-0.186	-0.763	0.31	-1.53
1725	TCGA-BG-A0MS-01A-11R-A104-07	UCEC	15.4247753681588	High	4.615	2.182	-2.296	-1.121	0.573	-0.03	-1.325	-0.868	1.136	0.298	-0.043	0.942	-0.445	-2.282	-1.044	0.094	0.114	-1.766	-2.639	0.023	-0.79	-0.429	1.268
1726	TCGA-BG-A0MT-01A-11R-A104-07	UCEC	6.72446461684205	Low	4.667	1.233	-3.245	1.158	0.341	-1.334	0.285	-0.971	-0.41	0.904	-1.134	-1.936	-0.641	-2.634	-1.432	-0.989	-0.196	-1.044	-1.866	-1.344	1.968	-0.686	-1.352
1727	TCGA-BG-A0MU-01A-11R-A104-07	UCEC	7.94299749651306	Low	4.392	0.979	-1.986	-1.342	-0.905	0.199	-1.17	-0.259	-0.102	1.913	-0.387	1.119	0.252	0.135	1.249	0.583	0.022	-1.137	-1.803	-0.624	0.483	-1.382	1.296
1728	TCGA-BG-A0RY-01A-11R-A104-07	UCEC	9.0345867417041	High	4.255	1.71	-2.702	0.182	1.447	-0.334	-0.919	0.095	-1.02	0.806	1.398	0.671	1.277	-0.542	1.05	-0.163	0.711	-0.123	-1.433	0.134	0.863	-0.721	-0.802
1729	TCGA-BG-A0VT-01A-11R-A10J-07	UCEC	13.8775096788964	High	4.646	1.147	-1.896	-0.937	-0.874	-1.192	-0.186	-0.274	-0.513	0.492	0.125	0.252	1.155	-1.098	-0.397	1.652	1.047	-2.165	-2.503	0.07	0.362	-1.619	2.274
1730	TCGA-BG-A0VV-01A-21R-A118-07	UCEC	10.5290562951006	High	3.782	1.119	-2.796	-0.387	-0.039	-0.825	-0.17	0.058	-0.475	1.381	0.219	0.074	-1.011	-2.684	-1.559	1.238	-1.326	-1.617	-1.97	-0.798	0.713	-0.512	1.049
1731	TCGA-BG-A0VW-01A-11R-A118-07	UCEC	8.56658837254703	Low	3.977	1.023	-1.77	2.039	1.037	1.635	0.605	1.729	-0.241	2.493	0.346	-0.234	2.043	-1.809	-1.046	1.175	-0.704	-0.988	-1.826	1.133	1.188	-0.553	1.629
1732	TCGA-BG-A0VX-01A-11R-A118-07	UCEC	17.9776135349134	High	4.76	-0.885	-2.18	1.221	0.346	1.094	0.842	1.644	0.522	2.274	1.351	-0.53	2.269	-1.281	-0.857	-0.166	-1.488	-1.689	-2.604	1.312	-0.082	-0.71	-0.293
1733	TCGA-BG-A0VZ-01A-11R-A109-07	UCEC	6.92456542304278	Low	4.047	0.561	-1.464	1.204	0.053	1.069	0.713	0.21	-0.859	1.488	0.417	0.22	1.602	-1.594	-0.803	0.753	-0.239	-0.975	-1.793	0.521	-0.769	-0.587	1.062
1734	TCGA-BG-A0W1-01A-12R-A109-07	UCEC	9.24961271113715	High	3.711	0.566	-2.204	0.488	-0.783	0.448	-0.407	-1.338	0.01	0.904	-0.522	-2.015	1.099	-1.912	-1.023	0.82	0.448	-1.173	-1.59	-0.648	0.601	0.261	-1.763
1735	TCGA-BG-A0W2-01A-11R-A109-07	UCEC	14.9712282711072	High	4.377	-0.524	-2.363	-0.81	-0.387	1.095	0.221	-0.11	-0.237	0.659	0.688	-1.395	-1.146	-2.727	-1.526	-0.038	0.972	-2.254	-3.448	1.369	0.023	-0.09	2.137
1736	TCGA-BG-A0YU-01A-21R-A10J-07	UCEC	14.9061969367425	High	4.093	3.26	-2.567	1.079	0.89	-1.132	-1.403	0.016	0.284	-0.52	0.871	-1.743	0.043	-1.744	-0.689	-0.519	-0.166	-1.368	-1.746	-0.989	0.404	1.934	0.378
1737	TCGA-BG-A0YV-01A-11R-A10J-07	UCEC	8.39007607594208	Low	4.098	2.592	-2.403	-2.064	-0.438	1.201	-0.667	-0.993	1.298	-0.24	0.289	-0.977	0.119	-2.723	-2.007	-0.494	0.371	-2.451	-2.726	-0.937	-1.059	0.865	-1.463
1738	TCGA-BG-A186-01A-11R-A12I-07	UCEC	10.2031306138977	High	3.942	1.028	-2.872	-0.802	0.873	-0.719	0.115	-0.631	-1.3	0.825	0.316	-0.54	-1.149	-2.399	-1.311	0.071	0.319	-1.022	-1.935	-0.318	0.297	-0.29	-2.034
1739	TCGA-BG-A187-01A-11R-A12I-07	UCEC	15.0741036730849	High	3.528	3.274	-4.363	-1.357	-0.031	-0.963	-0.162	-1.13	-1.374	0.145	-0.647	-0.214	-0.871	-1.765	-0.748	0.208	0.829	-1.489	-2.386	0.814	-0.287	-0.854	-0.684
1740	TCGA-BG-A18A-01A-21R-A12I-07	UCEC	11.1843560062833	High	4.054	3.282	-3.355	0.214	0.365	-0.573	0.538	0.725	0.944	0.865	-0.712	0.347	0.028	-2.179	-0.917	0.532	1.24	-1.944	-2.254	-1.012	0.584	-0.025	-1.178
1741	TCGA-BG-A18B-01A-11R-A12I-07	UCEC	15.9944800668595	High	3.832	-0.166	-1.953	0.919	-1.082	-0.244	0.939	1.11	-1.074	2.803	-0.703	-2.135	2.352	0.054	0.642	0.597	0.788	0.412	-0.682	-1.349	-0.195	-1.746	-0.516
1742	TCGA-BG-A18C-01A-11R-A12I-07	UCEC	15.4167695604687	High	4.395	1.084	-1.905	-0.334	0.619	0.157	-0.747	-0.145	0.329	1.355	0.425	-0.31	0.568	-1.639	-0.893	-0.303	-1.205	-1.296	-1.958	-0.63	-1.36	-0.372	0.035
1743	TCGA-BG-A220-01A-11R-A157-07	UCEC	4.31861699957733	Low	3.777	2.35	-1.902	-0.975	0.144	0.978	-1.407	-0.678	1.152	-0.829	-0.601	-0.645	0.385	-1.983	-0.928	-0.369	0.06	0.213	-1.369	0.134	-2.039	0.642	-0.396
1744	TCGA-BG-A221-01A-21R-A157-07	UCEC	7.60079960792437	Low	4.507	0.901	-0.108	2.286	1.668	2.712	1.605	1.324	-1.427	2.751	1.204	-1.087	3.054	-0.847	-1.444	0.262	0.672	-0.625	-1.492	0.101	0.291	-0.328	-0.217
1745	TCGA-BG-A222-01A-11R-A157-07	UCEC	11.8820129511729	High	3.912	0.897	-4.383	1.176	0.613	-0.275	0.519	-1.324	1.099	1.741	0.667	-0.806	-0.503	-1.027	-0.326	-0.463	0.665	-1.602	-2.784	-0.772	-0.353	-1.025	1.291
1746	TCGA-BG-A2AD-01A-21R-A16F-07	UCEC	11.568296223165	High	3.937	1.427	-0.963	-1.854	0.692	0.621	-1.191	-1.639	-1.138	-0.288	-1.179	-0.139	-0.335	-1.466	-0.964	-1.171	0.212	-1.07	-1.257	0.367	-1.447	1.819	-0.274
1747	TCGA-BG-A2AE-01A-11R-A16F-07	UCEC	25.8856060817622	High	4.367	1.109	-0.915	1.054	1.039	3.28	2.155	0.122	-0.249	2.028	0.258	-0.662	3.098	-2.879	-2.632	0.288	-0.835	-1.283	-1.302	-0.857	0.429	0.975	-0.23
1748	TCGA-BG-A2L7-01A-11R-A18M-07	UCEC	10.2446143544737	High	4.037	0.959	-1.733	1.415	1.069	1.583	1.453	0.364	0.353	2.326	0.359	-0.79	2.622	-2.15	-1.27	-0.843	-0.284	-1.529	-1.727	-0.296	0.647	-1.416	-1.221
1749	TCGA-BG-A3EW-01A-11R-A22K-07	UCEC	14.2998688699092	High	3.769	3.822	-3.428	-0.41	0.844	-0.069	-0.084	-0.766	-0.428	0.069	0.941	-0.856	1.116	-1.453	-0.296	0.305	0.193	-1.868	-1.539	0.157	-1.668	-0.024	-0.075
1750	TCGA-BG-A3PP-01A-11R-A22K-07	UCEC	1.26287926050287	Low	4.117	2.567	-3.483	-1.501	-1.165	0.909	-1.164	1.035	-1.035	0.025	-0.698	-1.9	-0.507	-1.451	-1.517	-0.627	0.815	-1.872	-2.601	-1.496	-0.851	-1.135	0.34
1751	TCGA-BK-A0C9-01A-11R-A00V-07	UCEC	6.34336538096488	Low	3.967	4.128	-0.633	1.444	0.435	0.837	1.042	1.245	0.184	1.477	-0.148	0.508	1.872	-0.954	-0.023	-0.345	-1.483	-0.767	-1.886	-0.504	0.445	0.222	1.639
1752	TCGA-BK-A0CA-01A-21R-A118-07	UCEC	13.7788927590624	High	3.283	0.672	-4.62	0.876	-0.146	-1.045	-1.347	-0.911	-0.071	-0.158	-0.575	1.742	0.365	-2.203	-1.037	0.874	-0.097	-1.679	-2.036	-0.239	0.487	-0.593	-2.371
1753	TCGA-BK-A0CA-01A-21R-A277-07	UCEC	9.41290951399647	High	3.189	1.618	-4.876	-1.756	1.111	0.759	-1.773	0.191	-0.042	1.205	0.749	2.003	-1.042	-1.921	-0.801	0.694	-1.08	-1.356	-1.744	0.197	0.044	1.148	-2.032
1754	TCGA-BK-A0CA-01B-02R-A277-07	UCEC	8.11118761069951	Low	3.641	0.825	-6.51	-1.419	0.51	0.316	-0.09	0.091	-0.073	-0.529	1.024	1.634	-0.955	-2.901	-1.739	1.044	-1.106	-1.825	-0.565	0.24	-0.166	2.023	-0.941
1755	TCGA-BK-A0CB-01A-32R-A104-07	UCEC	9.49585448994207	High	4.155	3.476	-1.355	1.069	0.484	-1.489	-0.024	0.355	-0.829	0.457	0.902	-1.143	-1.178	-0.878	-0.359	-0.2	1.442	0.641	-0.825	-0.993	1.002	0.106	0.658
1756	TCGA-BK-A0CC-01A-21R-A16W-07	UCEC	17.3235263479074	High	4.534	0.266	-3.016	0.91	0.438	1.052	-2.348	1.091	-1.322	-0.169	0.768	1.048	0.552	-1.138	-1.154	-0.944	0.895	-1.942	-2.122	1.305	-1.493	-0.702	1.535
1757	TCGA-BK-A0CC-01A-21R-A277-07	UCEC	10.9178751631523	High	4.343	0.399	-3.701	-1.42	-0.833	-0.04	-2.249	-0.096	1.213	-1.169	-0.33	0.569	-0.524	-1.738	-1.31	-1.13	-0.536	-1.878	-1.743	-1.371	-2.243	1.888	-1.925
1758	TCGA-BK-A0CC-01B-04R-A277-07	UCEC	9.94881615222027	High	3.777	-1.096	-4.028	-1.623	-1.476	-0.794	-1.301	-0.595	-0.304	-1.213	-0.249	2.414	-1.072	0.306	-2.889	-0.887	0.075	-1.329	-0.667	-1.052	-1.266	0.125	-0.387
1759	TCGA-BK-A139-01A-11R-A118-07	UCEC	6.86773931021134	Low	4.612	2.02	-2.474	-0.25	-0.262	0.787	0.36	-0.093	1.406	1.859	-0.717	-0.068	1.387	-2.028	-0.94	-0.06	1.288	-1.185	0.021	0.621	-0.262	-1.032	1.579
1760	TCGA-BK-A139-01A-11R-A277-07	UCEC	4.47820151211175	Low	4.075	2.732	-3.336	-1.535	0.518	0.3	0.67	-1.208	-1.503	0.61	0.778	0.477	0.468	-1.966	-0.832	0.216	0.954	-1.011	0.612	0.882	-0.468	0.585	0.54
1761	TCGA-BK-A139-01C-08R-A277-07	UCEC	5.66085220369766	Low	3.955	1.477	-3.403	-1.113	0.463	-1.062	-0.345	0.608	0.085	-0.097	1.191	1.893	-0.469	-1.932	-1.088	-0.521	-0.058	-1.315	0.075	0.011	-0.633	-1.703	-0.399
1762	TCGA-BK-A139-02A-11R-A27V-07	UCEC	4.2559453625537	Low	4.134	1.509	-2.217	0.908	-0.879	-0.58	0.968	-1.439	-0.697	1.886	-0.075	4.106	-0.582	-1.327	-0.844	1.373	-0.998	-1.497	-0.883	-1.151	-1.737	-1.395	2.114
1763	TCGA-BK-A13B-01A-51R-A22K-07	UCEC	4.79212615740256	Low	4.248	1.13	-3.651	-1.247	0.46	0.116	0.614	1.125	-0.335	0.547	0.545	-0.807	-0.527	-1.18	0.012	0.545	-1.561	-1.241	-1.899	-0.982	-1.054	-1.083	0.451
1764	TCGA-BK-A13C-01A-11R-A118-07	UCEC	7.83325263487602	Low	4.105	3.442	-1.405	-0.916	0.93	0.482	-1.763	-0.907	-0.658	0.33	0.124	-1.5	-0.768	-1.95	-1.139	0.718	0.293	0.162	0.404	0.05	0.019	1.676	-1.398
1765	TCGA-BK-A26L-01A-11R-A16F-07	UCEC	11.8215537745988	High	4.086	1.872	-3.893	0.249	0.39	1.039	-0.071	0.931	-0.671	0.221	-0.669	-1.179	-1.105	-2.341	-1.564	-1.047	0.04	-1.855	-2.385	-0.561	-0.116	-0.689	-1.24
1766	TCGA-BK-A26L-01A-11R-A277-07	UCEC	8.59713663565172	Low	3.636	-0.723	-4.095	-2.265	1.141	0.093	0.031	-0.893	-0.966	-1.255	0.65	-0.314	-0.163	-2.61	-1.546	-1.222	-0.456	-1.754	-1.182	-0.053	-1.066	-1.325	-1.361
1767	TCGA-BK-A26L-01C-04R-A277-07	UCEC	9.70475407959441	High	4.101	1.6	-4.103	-1.659	-1.077	1.102	0.948	-0.749	-0.743	1.212	1.08	-0.616	0.988	-3.407	-2.25	-0.553	-0.648	-1.624	-1.355	0.211	-0.018	-1.463	-1.255
1768	TCGA-BK-A4ZD-01A-11R-A27V-07	UCEC	1.04504385288616	Low	3.724	1.322	-1.484	-1.598	-1.384	0.109	0.169	-1.23	-1.205	0.75	-0.846	-1.655	0.134	-1.431	-0.884	-1.459	-0.16	-1.451	-2.202	-1.187	-2.012	3.368	-0.256
1769	TCGA-BK-A56F-01A-32R-A27V-07	UCEC	11.0927573037623	High	3.868	2.815	-4.286	-0.596	1.258	-0.876	0.199	-0.626	0.88	0.5	0.939	1.325	-1.112	-1.428	-0.714	0.298	-0.053	-1.299	-2.225	-0.668	0.027	1.607	0.431
1770	TCGA-BK-A6W3-01A-12R-A34R-07	UCEC	12.6654157778378	High	4.627	1.796	-1.484	1.235	0.956	2.472	2.221	0.313	1.022	2.073	0.586	-0.258	3.185	-1.701	-0.515	-0.373	-0.866	-1.566	-1.392	-0.128	-0.39	-1.422	-1.181
1771	TCGA-BK-A6W4-01A-12R-A34R-07	UCEC	9.77734754930493	High	4.215	0.966	-4.135	1.164	0.027	-1.533	-1.616	-0.868	-0.586	-0.192	-0.321	1.047	0.782	-2.027	-1.491	1.529	-0.586	-1.652	-2.639	-1.338	0.467	2.467	0.435
1772	TCGA-BS-A0T9-01A-11R-A12I-07	UCEC	20.8902652250399	High	4.484	0.261	-2.938	0.176	-0.609	0.627	-0.781	0.703	0.351	1.057	1.802	0.602	-1.232	0.498	-1.074	-1.316	-0.959	-0.778	-2.798	-0.102	0.901	0.067	0.642
1773	TCGA-BS-A0TA-01A-11R-A104-07	UCEC	1.38677267308262	Low	4.319	1.151	-0.888	4.171	1.581	4.307	3.619	2.65	-0.854	3.421	0.981	-0.959	5.076	-1.084	-0.52	0.84	1.167	-0.876	-1.825	-0.039	0.679	2.109	1.46
1774	TCGA-BS-A0TC-01A-11R-A104-07	UCEC	8.60952960429347	Low	3.745	1.463	-2.779	-1.434	0.056	0.054	0.854	-1.158	-0.332	0.491	-0.349	1.407	-0.44	-2.559	-1.058	0.031	0.984	-0.99	-0.685	-0.551	0.725	-0.749	0.11
1775	TCGA-BS-A0TD-01A-11R-A104-07	UCEC	7.63594333277309	Low	4.115	0.915	-0.21	-1.105	0.57	0.253	0.533	-0.733	-0.085	1.549	0.732	2.557	-0.213	-1.914	-0.783	0.455	0.993	-1.129	-2.271	-0.747	1.107	0.323	1.936
1776	TCGA-BS-A0TE-01A-11R-A104-07	UCEC	4.9488302458761	Low	4.265	1.394	-2.331	-0.669	-0.397	0.022	-1.25	-0.669	-0.02	0.69	-0.816	-0.416	-0.593	0.194	0.726	0.815	-0.754	-0.778	-1.848	-1.269	-1.121	1.928	2.069
1777	TCGA-BS-A0TG-01A-32R-A16W-07	UCEC	14.7394070683781	High	4.649	-0.697	-0.877	0.424	0.587	0.489	-0.885	0.239	-0.595	1.648	0.306	1.72	0.83	0.216	0.892	1.156	-0.846	0.733	-1.274	-1.092	0.681	1.209	0.005
1778	TCGA-BS-A0TI-01A-11R-A104-07	UCEC	12.0639674911822	High	3.849	0.355	-3.259	1.649	0.794	0.485	0.012	1.33	0.367	2.353	0.557	0.999	1.917	-0.934	-0.382	-0.466	0.152	-1.281	-2.15	-0.462	0.117	-1.404	1.113
1779	TCGA-BS-A0TJ-01A-11R-A104-07	UCEC	12.4680517002188	High	4.025	2.572	-1.201	0.407	-0.203	-0.381	-1.091	-0.278	0.615	1.143	0.124	0.648	0.761	-0.989	-0.102	-0.682	-0.144	0.74	1.15	-0.388	-1.316	-0.455	-2.381
1780	TCGA-BS-A0U5-01A-11R-A109-07	UCEC	12.4768078543348	High	3.861	2.706	-1.497	0.95	0.049	1.009	-0.727	-1.258	0.601	-0.713	-0.68	1.191	1.063	-2.259	-1.024	-0.086	0.234	-1.089	-2.151	0.274	-0.696	1.409	-1.856
1781	TCGA-BS-A0U7-01A-21R-A104-07	UCEC	5.81500780148545	Low	4.008	1.614	-1.69	2.046	-0.339	0.822	0.21	1.287	-1.086	1.572	-0.271	0.237	1.456	-0.444	0.934	0.933	0.762	-0.469	-1.653	-0.651	0.449	0.614	-0.195
1782	TCGA-BS-A0U8-01A-11R-A104-07	UCEC	7.3881712532662	Low	4.291	0.701	-1.297	0.239	-0.611	-0.427	1.205	-0.275	-0.862	1.21	0.599	-1.169	0.284	-0.2	0.931	0.564	-0.479	-0.652	-1.808	-0.007	-0.766	-0.128	-0.422
1783	TCGA-BS-A0U9-01B-21R-A10J-07	UCEC	8.0138268425368	Low	3.626	3.912	-2.064	-0.993	-0.617	-0.082	-1.941	-0.616	0.564	-0.701	-0.433	-1.448	-0.636	-2.419	-1.286	0.223	0.806	-1.662	-1.945	-0.207	-1.728	-2.068	-0.412
1784	TCGA-BS-A0UA-01A-11R-A118-07	UCEC	10.885473471285	High	3.889	0.965	-1.727	2.781	2.036	0.251	-1.087	1.973	-1.368	2.114	0.713	-0.087	1.119	-0.873	-0.501	1.093	-0.049	0.21	-0.19	1.108	1.681	-0.486	1.352
1785	TCGA-BS-A0UF-01A-11R-A104-07	UCEC	8.58238272536596	Low	4.426	1.064	1.097	1.787	0.66	1.478	1.862	0.722	-0.431	2.834	0.621	-2.506	3.009	-1.076	-1.296	-0.85	-0.073	-0.967	-1.718	-1.239	-0.187	-0.939	0.25
1786	TCGA-BS-A0UJ-01A-12R-A104-07	UCEC	8.00829230652792	Low	4.275	1.576	0.008	1.595	0.996	1.176	0.579	0.902	1.199	2.063	0.59	-1.672	1.835	-1.867	-1.619	-0.903	-0.026	-0.21	-1.923	-1.008	1.104	1.518	0.797
1787	TCGA-BS-A0UL-01A-11R-A109-07	UCEC	6.42152285342757	Low	4.395	0.823	-0.841	3.53	2.347	2.34	1.52	2.323	-0.832	2.556	0.942	1.247	2.783	-1.779	-1.436	1.868	0.451	-0.531	-1.135	-0.984	1.572	1.17	1.274
1788	TCGA-BS-A0UM-01A-11R-A104-07	UCEC	9.24309044172	High	3.979	1.407	-0.339	2.963	2.213	2.236	1.42	1.792	-0.403	1.851	0.267	0.53	2.515	-2.009	-0.835	0.908	-0.313	-0.351	-0.777	-0.637	0.742	-0.451	1.288
1789	TCGA-BS-A0UT-01A-11R-A104-07	UCEC	11.4647924170131	High	4.127	2.64	-2.147	1.16	-0.032	0.044	-0.961	0.782	-2.249	0.08	1.274	-0.609	-1.516	-1.005	0.057	-1.225	1.237	-1.472	-2.384	-0.856	0.277	1.535	-0.678
1790	TCGA-BS-A0UV-01A-11R-A16W-07	UCEC	7.89979603313029	Low	4.316	2.197	-2.291	-0.603	-1.124	-1.307	-1.102	-0.58	-0.897	1.365	-0.971	-1.15	-0.033	-1.254	-1.38	1.027	-0.748	-1.937	-1.531	-0.585	-0.625	1.249	-0.018
1791	TCGA-BS-A0V4-01A-11R-A14D-07	UCEC	2.9877858996595	Low	3.113	-0.735	0.394	0.558	-0.771	0.103	-1.855	1.564	0.727	1.594	0.161	-0.752	-0.433	1.049	1.151	-0.738	-1.44	-0.85	-1.322	-0.082	-0.753	0.871	-0.58
1792	TCGA-BS-A0V6-01A-11R-A118-07	UCEC	8.79110054499198	Low	4.276	0.931	-3.137	-0.282	0.087	1.296	-0.28	0.509	0.057	0.849	-0.645	2.444	0.767	-2.437	-1.108	1.219	1.066	-1.011	-1.76	0.138	1.73	-0.319	1.695
1793	TCGA-BS-A0V7-01A-21R-A118-07	UCEC	7.22761299583572	Low	3.779	3.242	-2.028	1.67	0.453	0.975	0.765	2.053	-0.338	2.345	-0.236	1.177	0.317	-0.994	-2.405	0.318	-0.902	-1.452	-1.374	-0.189	1.671	-0.668	0.884
1794	TCGA-BS-A0V8-01A-11R-A118-07	UCEC	4.85756776088541	Low	3.517	0.736	-1.711	0.038	0.062	-1.296	-0.469	1.223	-1.357	2.41	0.057	-0.487	-0.473	-2.188	-0.79	0.879	0.427	-0.652	-1.468	-0.857	0.717	-0.346	-0.123
1795	TCGA-BS-A0VI-01A-11R-A14D-07	UCEC	7.44820489956446	Low	3.839	-0.074	-0.337	-0.408	0.353	-1.294	-1.472	-0.096	-1.224	0.439	0.576	-0.115	0.964	-0.122	0.691	1.056	-1.219	0.424	-0.849	-0.941	-0.372	-0.113	1.347
1796	TCGA-BS-A0WQ-01A-21R-A109-07	UCEC	13.7843035341647	High	4.526	2.447	-2.439	0.917	-0.802	0.473	-0.507	-1.249	0.227	0.427	0.096	0.137	-1.43	-1.894	-0.98	-0.926	0.89	-1.422	-2.917	0.459	-0.97	2.048	-0.151
1797	TCGA-D1-A0ZN-01A-11R-A118-07	UCEC	16.4631410231683	High	3.999	0.316	-2.042	-0.842	0.338	0.002	0.889	-0.654	-1.262	-0.996	-0.442	0.187	-0.695	-1.252	-0.137	0.969	0.55	-1.252	-2.215	0.832	-0.053	-0.98	-0.903
1798	TCGA-D1-A0ZO-01A-11R-A118-07	UCEC	14.448461129814	High	4.109	3.165	-2.221	1.442	1.705	2.063	1.59	0.396	-0.768	0.753	0.391	-0.787	1.686	-1.723	-1.304	1.269	-1.572	-1.017	-1.223	-0.47	1.684	-0.377	1.432
1799	TCGA-D1-A0ZP-01A-21R-A10J-07	UCEC	20.2501811062948	High	3.78	0.74	-3.542	0.062	-0.088	0.996	-0.297	0.665	0.265	1.268	-0.591	-2.001	0.484	-3.459	-2.698	-0.993	-0.26	-2.061	-3.006	-0.843	-0.661	-0.679	-1.478
1800	TCGA-D1-A0ZQ-01A-11R-A118-07	UCEC	8.74310347026742	Low	3.978	3.47	-3.052	-0.854	0.333	0.837	-0.569	-0.752	0.73	-0.528	-0.408	-0.066	0.79	-1.473	-1.019	0.84	0.527	-1.302	-2.069	-0.3	-0.563	-0.085	0.891
1801	TCGA-D1-A0ZR-01A-21R-A10J-07	UCEC	21.1426096242592	High	3.494	1.794	-2.881	-0.224	-0.588	0.193	-2.295	1.138	-1.193	0.898	1.152	-1.134	-1.01	-1.753	-0.423	-0.192	-0.444	-1.614	-1.774	-1.182	0.682	1	-0.874
1802	TCGA-D1-A0ZS-01A-11R-A118-07	UCEC	33.2211270841379	High	3.92	3.568	-3.325	-0.913	-0.894	-0.547	-0.877	-0.142	-0.673	1.02	1.304	1.188	-0.683	-0.793	-0.522	0.676	-1.205	-1.303	-2.502	0.968	-1.681	1.45	-0.276
1803	TCGA-D1-A0ZU-01A-11R-A10J-07	UCEC	23.7824612369104	High	4.132	2.931	-1.361	0.65	0.181	0.59	-1.901	-1.509	0.825	0.383	-0.304	-0.293	-0.543	-0.803	0.156	0.389	-0.184	-0.429	-1.761	-0.312	-0.859	1.747	-1.836
1804	TCGA-D1-A0ZV-01A-11R-A10J-07	UCEC	7.31010349398964	Low	3.975	1.518	-2.302	0.401	1.099	0.161	0.825	0.627	-1.231	2.498	0.421	-1.033	0.73	-1.632	-0.581	0.345	1.055	0.952	0.07	0.053	2.026	-0.955	0.878
1805	TCGA-D1-A0ZZ-01A-11R-A10J-07	UCEC	15.6544291195478	High	3.218	2.49	-3.893	-1.39	-0.745	-0.147	-1.865	-0.753	0.911	0.332	-1.3	-0.069	-1.407	-2.041	-1.259	-1.31	-0.098	-1.067	-2.352	0.469	-0.803	-1.128	0.406
1806	TCGA-D1-A101-01A-12R-A10J-07	UCEC	8.47093447362687	Low	4.371	1.872	1.511	3.676	2.034	2.563	2.25	2.432	-1.233	2.449	0.986	0.25	3.605	-1.515	-0.611	1.464	0.647	-0.718	-2.059	-0.1	0.875	-0.426	-0.305
1807	TCGA-D1-A102-01A-11R-A10J-07	UCEC	33.1025851943218	High	4.552	-0.239	-1.536	-1.185	-0.972	0.145	0.266	-1.223	0.422	0.696	0.159	-0.589	0.717	-0.231	0.811	-0.448	0.026	-1.921	-3.262	0.376	-0.538	0.111	2.175
1808	TCGA-D1-A103-01A-11R-A10J-07	UCEC	7.98670958680591	Low	4.195	1.846	-3.96	-0.299	1.157	0.862	0.393	-0.65	-0.407	1.051	0.688	-0.466	1.176	-2.475	-0.966	-0.76	0.974	-1.147	-0.619	-0.273	1.171	-1.09	0.946
1809	TCGA-D1-A15V-01A-11R-A118-07	UCEC	21.433037929198	High	3.747	0.991	-3.248	-0.266	0.471	0.686	0.342	-1.019	-0.275	0.804	0.018	-1.313	1.388	-1.548	-1.592	-0.772	-0.967	-1.732	-2.406	-0.606	-0.281	-0.527	2.633
1810	TCGA-D1-A15W-01A-11R-A118-07	UCEC	12.7403408695737	High	3.661	1.695	-2.957	0.041	0.919	0.964	-1.324	0.495	0.091	1.403	0.726	2.217	0.663	-1.89	-0.787	1.151	0.68	-0.891	-1.812	0.138	0.585	-1.083	0.385
1811	TCGA-D1-A15X-01A-11R-A118-07	UCEC	10.1450811511085	High	4.413	1.259	-1.163	2.646	1.583	3.221	3.163	1.399	0.146	2.114	-0.258	0.337	4.584	-1.362	-2.667	-1.319	0.599	-0.231	-0.328	-0.93	0.15	2.529	0.524
1812	TCGA-D1-A15Z-01A-11R-A118-07	UCEC	19.9736314657036	High	4.583	0.768	-3.915	0.106	-0.059	0.484	-0.466	0.649	-0.885	1.145	-0.854	-1.956	0.289	-1.336	-0.3	-1.491	-0.102	-2.347	-3.093	-0.294	-0.918	1.144	-0.885
1813	TCGA-D1-A160-01A-11R-A118-07	UCEC	7.22231916613909	Low	4.001	1.113	-1.01	2.563	1.136	1.835	0.859	1.602	-0.077	2.625	0.395	-0.372	2.546	-0.539	0.27	1.076	0.432	-0.457	-1.348	0.604	0.901	0.27	1.703
1814	TCGA-D1-A161-01A-11R-A118-07	UCEC	9.70358653410777	High	3.567	3.21	-2.58	-0.437	-0.138	-0.739	0.667	0.298	-0.994	0.747	-0.488	0.196	-0.65	-2.127	-1.455	0.393	0.664	-0.962	-1.655	0.14	0.392	-0.671	-0.857
1815	TCGA-D1-A162-01A-11R-A118-07	UCEC	5.92023855185575	Low	3.91	1.054	-3.772	0.959	0.336	-0.526	-0.025	-0.983	-0.764	0.133	0.06	0.303	-1.276	-2.109	-1.059	0.404	-0.244	-0.76	-0.984	0.769	-0.003	-0.9	-0.516
1816	TCGA-D1-A163-01A-11R-A12I-07	UCEC	14.4608586737602	High	3.707	1.695	-2.747	1.136	1.321	1.846	0.003	0.027	0.108	0.86	0.086	-1.259	1.383	-0.309	0.426	1.123	-0.539	-0.527	-1.194	-0.043	-0.722	-0.52	-0.176
1817	TCGA-D1-A165-01A-11R-A12I-07	UCEC	12.2693638415514	High	4.859	3.495	-1.996	0.765	0.15	0.894	-1.025	-1.15	0.542	-0.458	-0.013	1.155	0.043	-1.758	-1.004	-0.044	-0.463	-1.688	-2.549	-0.268	-1.431	-0.031	-2.276
1818	TCGA-D1-A167-01A-11R-A12I-07	UCEC	12.4980091770574	High	3.64	3.253	-2.636	-0.237	-0.407	-0.991	1.119	0.047	0.022	-1.041	-1.37	-1.32	-1.122	-0.861	-1.047	-1.472	0.969	-1.965	-3.144	-1.014	-1.059	0.597	2.983
1819	TCGA-D1-A168-01A-31R-A12I-07	UCEC	11.8140087657839	High	3.649	2.397	-3.446	-1.407	0.778	-0.798	-1.636	0.739	-0.654	1.117	-0.53	0.614	0.231	-1.126	-0.53	-0.014	-1.046	0.358	-1.197	-0.649	0.282	-0.306	-1.04
1820	TCGA-D1-A169-01A-11R-A12I-07	UCEC	9.94822088989739	High	4.074	0.836	2.398	1.451	1.715	0.682	0.555	0.824	-0.174	1.373	0.05	0.279	1.55	-0.736	0.168	-0.777	0.906	0.118	-0.442	-0.218	0.301	-0.127	1.506
1821	TCGA-D1-A16B-01A-11R-A12I-07	UCEC	17.9966018540972	High	4.748	-0.71	-3.561	-0.696	0.141	0.166	-1.198	-0.286	-1.482	1.407	0.764	0.303	0.541	-0.756	0.193	0.198	0.504	-1.087	-2.645	0.593	-0.26	-2.485	-0.364
1822	TCGA-D1-A16D-01A-11R-A12I-07	UCEC	10.2181688675237	High	3.599	1.131	-3.293	-0.747	0.706	-0.348	-0.874	-0.109	-0.153	0.587	-0.063	2.46	-0.889	-1.385	-0.541	0.969	0.267	-0.369	-1.801	0.268	1.331	-0.452	1.436
1823	TCGA-D1-A16E-01A-22R-A12I-07	UCEC	15.5389809265738	High	3.577	1.036	-4.529	-0.972	1.02	-0.259	-0.409	-0.372	-0.852	0.629	-0.232	-0.072	-0.682	-1.976	-1.098	0.367	-0.081	-1.415	-1.832	-0.742	1.958	-0.524	-2.081
1824	TCGA-D1-A16F-01A-11R-A12I-07	UCEC	12.0216772641517	High	3.548	0.995	-3.214	-0.898	0.932	-0.614	-0.753	-0.499	-0.767	-0.179	-0.335	2.603	1.212	-1.792	-0.595	0.789	0.356	-1.017	-1.819	-0.522	0.969	-0.518	-0.173
1825	TCGA-D1-A16G-01A-31R-A12I-07	UCEC	7.14657289163651	Low	3.458	1.034	-3.002	-1.069	0.475	0.006	0.971	-0.702	-0.631	-0.032	-0.451	1.68	-0.88	-0.781	0.35	-0.445	0.242	-1.163	-0.752	-0.19	-1.313	0.195	0.077
1826	TCGA-D1-A16I-01A-11R-A12I-07	UCEC	9.82081306856351	High	3.631	1.731	-2.862	-0.289	1.827	-0.695	0.674	-0.59	0.045	0.762	-0.843	-0.083	-0.411	-0.489	0.228	-0.623	0.905	-1.317	-2.334	1.19	-1.3	1.563	0.211
1827	TCGA-D1-A16J-01A-11R-A12I-07	UCEC	6.20610778933211	Low	3.271	1.401	1.415	1.819	2.444	2.219	0.612	0.973	-0.009	1.222	-0.34	0.863	1.649	-1.398	-0.85	0.408	-1.118	-0.393	-0.055	1.471	0.833	0.199	0.888
1828	TCGA-D1-A16N-01A-11R-A12I-07	UCEC	19.3068875314908	High	3.651	2.923	-3.39	-1.351	-0.222	-1.217	0.869	-0.514	-0.788	0.429	-0.809	0.833	-0.938	-2.806	-1.69	0.93	0.427	-1.889	-2.169	0.183	-0.642	-0.903	0.199
1829	TCGA-D1-A16O-01A-11R-A12I-07	UCEC	16.5618010959499	High	3.738	2.546	-3.302	0.923	-0.811	-0.15	-1.733	-0.811	-0.009	-1.268	-1.175	-1.499	-0.168	-1.464	-0.771	-0.639	0.278	-1.568	-2.163	-0.673	0.22	1.875	-0.457
1830	TCGA-D1-A16Q-01A-12R-A12I-07	UCEC	9.01617176072688	High	4.083	1.841	-1.816	1.059	0.382	-0.505	-1.168	0.889	0.407	1.632	0.591	0.236	0.285	-1.777	-1.772	-0.198	-0.416	-1.516	-2.912	-0.314	1.322	-1.158	-0.036
1831	TCGA-D1-A16R-01A-11R-A12I-07	UCEC	21.6788047630295	High	4.644	-0.433	-1.949	0.187	0.253	0.533	0.033	0.097	0.285	1.026	0.737	-0.979	1.083	-0.606	-0.333	-0.372	-1.471	-1.719	-2.966	-0.245	0.37	0.098	2.183
1832	TCGA-D1-A16S-01A-11R-A12I-07	UCEC	11.5565821270755	High	3.706	2.351	-3.769	0.406	0.126	-0.722	-1.824	-0.039	-1.903	-1.242	-0.718	-3.416	-0.17	-2.734	-1.852	0.325	-1.487	-1.136	-1.982	-1.884	0.696	-0.402	-1.049
1833	TCGA-D1-A16V-01A-11R-A12I-07	UCEC	14.1726658196791	High	4.246	0.35	-2.785	0.838	0.659	0.314	0.256	0.113	0.266	0.723	-0.261	-1.072	1.132	-1.583	-0.686	-1.028	-1.247	-0.502	-1.009	-0.706	-0.5	-0.301	1.846
1834	TCGA-D1-A16X-01A-11R-A12I-07	UCEC	8.80394740561372	Low	3.85	1.179	1.461	1.751	1.589	2.477	1.221	1.411	-0.81	2.501	0.809	-0.074	2.683	-1.974	-0.633	0.272	-1.379	-0.417	-0.672	1.195	0.249	-0.468	-0.195
1835	TCGA-D1-A16Y-01A-31R-A12I-07	UCEC	6.85084053220143	Low	3.837	1.184	-2.745	1.006	0.129	0.518	-0.844	0.678	-0.382	-1.458	1.253	-0.399	0.586	-2.95	-3.018	-1.104	-1.468	-2.657	-3.275	-1.024	-1.49	2.619	2.697
1836	TCGA-D1-A174-01A-11R-A12I-07	UCEC	9.00577671295393	High	3.893	0.996	-0.234	3.82	1.757	1.846	1.51	3.026	-1.341	2.671	-0.132	-1.934	2.875	-2.02	-1.335	0.668	0.315	-0.715	-0.626	-1.969	1.095	2.539	0.239
1837	TCGA-D1-A175-01A-11R-A12I-07	UCEC	15.2720712204255	High	3.529	2.597	-2.844	-1.548	1.085	0.015	0.751	-0.854	-1.267	1.184	0.554	-2.218	0.873	-2.513	-1.218	1.13	0.529	-1.451	-2.391	-1.483	-0.712	0.922	1.258
1838	TCGA-D1-A176-01A-11R-A12I-07	UCEC	9.27041053109551	High	3.546	1.042	-2.473	-1.06	1.128	0.493	-1.241	-1.405	-1.369	-0.251	-0.723	-3.675	-0.172	-0.133	-1.544	-0.285	1.015	-1.199	-1.153	-0.996	0.051	-0.564	-1.638
1839	TCGA-D1-A177-01A-21R-A12I-07	UCEC	6.82432333118214	Low	3.101	1.657	-3.524	-0.641	0.797	-0.965	-0.448	-0.382	-0.8	0.761	0.527	-3.68	-0.175	-2.192	-1.189	0.835	1.172	-1.452	-1.972	-1.464	-0.571	0.841	1.015
1840	TCGA-D1-A179-01A-11R-A12I-07	UCEC	25.4772095552523	High	3.703	2.965	-2.429	-0.157	0.518	-1.05	0.061	-0.226	0.645	0.262	-0.075	-0.223	0.934	-1.325	-1.782	-0.659	0.803	-2.504	-2.611	-0.969	-0.745	3.534	0.452
1841	TCGA-D1-A17A-01A-11R-A12I-07	UCEC	6.02571683777744	Low	3.923	1.071	-2.072	0.942	0.76	-0.275	0.014	0.626	-0.917	1.286	0.61	0.528	-0.379	-1.35	-0.383	0.717	0.943	-0.974	-2.101	-0.592	0.451	-0.11	1.333
1842	TCGA-D1-A17B-01A-22R-A12I-07	UCEC	12.4371139834818	High	3.893	1.769	0.89	1.141	1.846	0.627	0.9	1.571	-0.26	2.593	0.661	2.383	0.86	-1.158	-0.187	1.581	0.822	-1.172	-0.993	1.597	0.983	-0.556	-0.862
1843	TCGA-D1-A17C-01A-11R-A12I-07	UCEC	7.23003011281074	Low	4.109	3.286	-3.002	0.972	1.77	-0.02	0.508	0.657	-1.214	1.034	1.032	-1.121	-0.338	-1.501	-0.648	1.328	-1.547	-0.791	-1.938	0.777	0.684	-1.32	1.389
1844	TCGA-D1-A17D-01A-12R-A12I-07	UCEC	6.26189421866799	Low	3.546	0.879	-2.617	0.435	0.783	-0.605	0.168	0.924	-1.461	2.068	-0.102	0.76	0.227	-2.482	-1.279	0.159	-1.597	-1.628	-2.531	-0.664	1.073	-0.128	-0.98
1845	TCGA-D1-A17F-01A-11R-A12I-07	UCEC	6.88819352711646	Low	3.404	0.309	-0.59	1.355	0.803	0.629	-1.138	1.369	-0.152	2.087	0.356	1.937	0.882	-2.068	-1.164	0.393	-0.381	-0.072	-0.945	-0.851	1.473	-0.394	1.619
1846	TCGA-D1-A17H-01A-11R-A12I-07	UCEC	6.65624701891447	Low	3.993	2.145	-2.672	0.104	1.149	1.315	-0.073	-0.364	-1.202	0.593	0.272	-1.54	1.104	-0.898	0.085	0.813	-1.543	-0.87	-2.005	-1.491	0.786	-0.37	1.612
1847	TCGA-D1-A17K-01A-11R-A12I-07	UCEC	4.50324587479985	Low	3.878	3.407	-3.879	-0.08	-0.185	-0.588	0.901	0.532	1.196	0.339	-0.214	-0.258	-1.114	-2.073	-1.209	-0.846	0.862	-1.513	-2.271	-0.967	-0.064	-1.033	-1.871
1848	TCGA-D1-A17L-01A-11R-A12I-07	UCEC	8.41233382346267	Low	3.554	1.469	-0.547	1.154	1.154	0.687	-0.011	0.793	-1.296	1.69	-0.69	0.344	1.226	-1.992	-1.018	0.096	-1.63	0.53	-0.23	0.075	1.868	0.227	-1.105
1849	TCGA-D1-A17M-01A-21R-A12I-07	UCEC	9.60556729577057	High	4.058	0.914	-2.131	-0.891	0.642	1.383	-0.532	-1.171	-0.077	0.045	-0.146	-0.687	0.209	0.439	-1.322	1.163	1.167	0.358	-1.079	0.458	-0.681	0.108	1.378
1850	TCGA-D1-A17N-01A-11R-A12I-07	UCEC	8.24436480959868	Low	3.926	-0.452	0.115	1.871	0.693	0.458	-0.711	2.353	1.249	2.512	0.785	0.15	1.329	-1.567	-0.213	0.903	-1.117	-1.547	-2.469	0.486	0.465	0.141	-0.075
1851	TCGA-D1-A17Q-01A-11R-A12I-07	UCEC	20.992866592145	High	3.85	1.675	-3.817	0.322	-0.597	0.292	-0.229	0.933	-2.196	-1.04	0.772	-3.399	0.821	-0.766	0.725	1.085	0.473	-2.411	-2.886	-1.656	-1.305	-0.72	-0.034
1852	TCGA-D1-A17R-01A-11R-A12I-07	UCEC	16.8182684410607	High	3.692	2.796	-2.849	1.201	0.155	-1.044	-1.883	-1.208	-0.265	-0.158	-0.631	-0.131	0.276	0.33	-1.401	1.116	1.244	-0.322	-2.129	-0.183	-0.004	-0.709	-0.958
1853	TCGA-D1-A17S-01A-11R-A12I-07	UCEC	8.506825457054	Low	3.144	1.943	-1.764	0.363	-1.028	-0.639	-1.001	0.937	0.183	0.667	-0.637	-1.49	-0.002	-2.125	-2.8	-1.247	1.011	-0.158	-1.567	-1.002	-1.679	1.196	-2.061
1854	TCGA-D1-A17T-01A-11R-A12I-07	UCEC	10.5797293644396	High	4.224	0.037	-2.623	-0.819	0.389	0.539	-1.036	-0.772	-0.506	1.328	0.258	0.299	0.199	-1.732	-0.505	0.453	1.068	-1.699	-3.004	-1.447	0.234	-0.335	0.221
1855	TCGA-D1-A17U-01A-21R-A12I-07	UCEC	11.3781321797238	High	3.827	3.819	-2.648	0.505	-0.283	-1.217	0.109	0.831	1.398	0.551	-0.861	-0.857	-1.408	-0.778	-0.332	-0.352	0.147	-1.16	-2.003	-1.377	0.055	-0.506	1.313
1856	TCGA-D1-A1NS-01A-11R-A14D-07	UCEC	7.89261430598934	Low	3.384	0.254	-2.175	0.862	0.229	-0.71	-0.983	-1.23	0.027	0.998	0.253	2.005	-1.2	-2.342	-1.4	0.379	0.422	-1.057	-1.88	-0.585	-0.267	-0.592	0.936
1857	TCGA-D1-A1NU-01A-11R-A14D-07	UCEC	9.97639959741773	High	3.971	0.926	-3.684	-0.114	0.745	1.003	0.458	-0.311	0.769	1.261	-0.295	0.866	1.133	-1.243	-1.085	-0.385	-0.539	-1.516	-1.047	-0.279	-0.824	-0.848	1.554
1858	TCGA-D1-A1NW-01A-11R-A14M-07	UCEC	7.44227668154646	Low	4.334	2.923	-1.296	0.7	0.936	0.603	0.129	-0.194	1.174	1.009	-0.434	-2.021	0.987	-2.468	-1.384	-0.015	-0.137	-1.697	-2.228	-0.283	-0.313	0.964	0.797
1859	TCGA-D1-A1NX-01A-11R-A16F-07	UCEC	6.11571474143849	Low	4.397	3.062	-3.427	-0.669	0.641	0.149	-0.47	-0.601	1.274	0.592	-0.155	0.849	-0.168	-2.32	-1.464	-0.036	1.323	-2.496	-2.446	-0.057	-0.238	1.215	1.022
1860	TCGA-D1-A1NY-01A-11R-A16F-07	UCEC	3.35020084834362	Low	4.177	1.291	-3.974	-1.142	1.068	0.222	-0.894	-1.174	-0.256	1.049	0.689	-1.11	0.459	-1.112	-0.787	-1.165	0.844	-1.473	-2.591	-1.39	-1.15	-0.845	1.901
1861	TCGA-D1-A1NZ-01A-21R-A14D-07	UCEC	9.06522724706283	High	3.722	1.139	-1.918	1.754	1.212	2.297	2.214	0.233	1.354	0.868	0.394	0.15	2.671	-1.718	-0.849	-0.129	-0.083	-1.111	-1.479	1.07	0.321	-0.669	1.455
1862	TCGA-D1-A1O0-01A-11R-A17B-07	UCEC	6.88327186789513	Low	3.843	3.414	-1.752	1.139	1.207	0.367	1.161	-0.835	-0.691	0.415	0.848	-3.152	-1.013	-2.168	-1.278	0.394	-1.277	-2.119	-2.749	-1.992	0.531	0.564	-1.861
1863	TCGA-D1-A1O5-01A-11R-A14D-07	UCEC	7.2310890028293	Low	3.787	1.022	-2.268	-0.927	-0.578	-1.106	-0.6	-0.857	-0.652	0.922	0.646	0.865	-0.958	-2.284	-1.394	0.15	-1.138	-0.794	-1.857	-0.115	-0.316	-0.496	-0.308
1864	TCGA-D1-A1O7-01A-11R-A14D-07	UCEC	8.54508680793517	Low	3.368	0.476	-2.702	-0.854	-0.138	-0.837	-0.316	-0.162	-0.557	0.904	-0.237	0.913	-0.996	-1.948	-0.988	0.225	1.046	-1.195	-1.931	-1.197	-0.366	-0.183	-0.488
1865	TCGA-D1-A1O8-01A-11R-A14D-07	UCEC	10.3692153777663	High	4.746	0.381	-1.194	2.719	0.073	1.28	1.531	2.521	-1.673	3.257	0.835	-2.255	3.372	-1.272	-0.187	-0.415	-0.072	-1.401	-2.501	-1.253	0.872	-0.112	0.917
1866	TCGA-D1-A2G0-01A-11R-A32Y-07	UCEC	3.67184855082426	Low	3.57	2.136	-1.719	0.911	-1.351	-0.304	0.599	0.453	-0.182	1.419	1.104	-0.221	1.616	-1.206	-0.526	0.624	-0.194	-0.83	-1.323	0.916	-0.102	0.664	0.278
1867	TCGA-D1-A2G5-01A-11R-A17B-07	UCEC	19.56252836022	High	3.379	1.952	-1.948	-0.787	0.298	0.287	-1.127	-0.71	-1.394	0.715	-0.496	0.329	0.316	-1.159	-0.432	0.288	-0.236	-0.572	-1.059	0.065	-0.785	2.143	-1.75
1868	TCGA-D1-A2G6-01A-11R-A17B-07	UCEC	1.80399968648888	Low	3.632	3.005	-3.751	-0.748	1.753	-0.831	-1.118	-0.913	1.153	-0.451	0.372	-0.45	0.946	-0.76	-0.29	0.072	0.672	0.181	-0.822	-0.911	0.165	-0.966	0.339
1869	TCGA-D1-A2G7-01A-21R-A180-07	UCEC	15.6393794668693	High	3.794	3.17	-3.677	-1.347	0.036	0.87	-0.129	0.846	0.057	-0.724	0.052	-1.997	0.565	-1.852	-1.133	0.178	-1.397	-2.007	-2.782	-1.067	-0.44	-0.187	0.23
1870	TCGA-D1-A3DA-01A-12R-A213-07	UCEC	16.7696006741411	High	3.798	1.799	-4.563	-0.12	0.458	-1.07	-2.097	0.194	-0.119	0.168	0.666	4.143	0.698	-2.079	-0.946	0.242	0.411	-0.664	-0.958	-0.102	-0.953	-0.038	-1.002
1871	TCGA-D1-A3DG-01A-11R-A19W-07	UCEC	8.69591608631851	Low	3.419	2.617	-4.292	-1.19	-0.351	0.096	-1.117	-0.353	-0.927	1.133	-1.197	-0.467	-0.276	-1.353	-0.312	0.994	0.444	-1.979	-1.496	-1.031	-1.377	3.82	-1.14
1872	TCGA-D1-A3DH-01A-11R-A19W-07	UCEC	2.37285686906638	Low	3.622	0.989	-1.935	-0.039	1.221	0.635	-1.435	0.419	-0.797	1.101	-0.025	0.666	0.023	-2.133	-1.064	1.175	0.149	-1.535	-2.966	-0.317	-1.826	1.016	-1.309
1873	TCGA-D1-A3JP-01A-31R-A22K-07	UCEC	5.76977203599908	Low	4.197	2.696	-2.788	2.215	1.764	-0.094	-0.906	1.578	0.182	2.391	0.373	-0.138	1.061	-1.862	-0.924	-0.217	-0.258	-0.888	-1.865	1.433	1.988	0.451	0.579
1874	TCGA-D1-A3JQ-01A-11R-A22K-07	UCEC	6.69143405445342	Low	4.069	1.191	-3.837	-1.556	-0.022	-0.937	0.967	-0.505	0.23	0.915	-0.175	-1.451	-0.542	-2.908	-1.67	-0.616	0.206	-2.203	-1.846	-0.954	-0.212	0.802	1.206
1875	TCGA-DF-A2KN-01A-11R-A180-07	UCEC	6.4503526540366	Low	4.28	1.415	1.565	2.42	0.906	2.384	1.069	1.708	0.093	2.953	0.487	0.041	2.473	-0.704	-0.264	1.132	0.395	-0.734	-1.818	-0.389	0.123	-0.315	-0.069
1876	TCGA-DF-A2KR-01A-11R-A180-07	UCEC	19.4373583976204	High	4.01	1.637	-1.609	-0.67	0.944	0.146	0.988	-0.331	1.306	2.053	0.702	-0.383	0.77	-1.571	-0.495	-0.753	0.96	-0.134	-0.793	-0.164	-0.315	-0.457	0.261
1877	TCGA-DF-A2KS-01A-11R-A18M-07	UCEC	0.399689636654802	Low	4.437	3.381	-0.713	0.44	-0.617	-0.5	-0.375	0.466	-0.109	1.679	-0.111	-1.051	1.174	-0.438	-0.18	1.229	-0.895	-0.794	-1.569	-0.943	-1.27	-0.026	0.983
1878	TCGA-DF-A2KU-01A-11R-A180-07	UCEC	1.2865205276875	Low	4.303	0.734	-0.573	3.348	0.47	0.607	1.208	2.857	-0.356	2.986	-0.173	-2.572	2.931	0.765	0.152	-0.474	0.827	0.868	-1.434	-1.542	1.169	1.741	1.104
1879	TCGA-DF-A2KV-01A-11R-A180-07	UCEC	4.89962238583116	Low	3.677	1.15	-3.314	0.091	0.4	0.897	-1.083	0.397	0.069	2.814	1.047	3.21	1.494	-2.398	-1.181	0.546	1.272	-0.47	-1.436	0.453	0.082	-0.469	1.592
1880	TCGA-DF-A2KY-01A-21R-A213-07	UCEC	0.765054002541851	Low	4.581	0.853	0.535	2.019	0.024	0.709	1.35	1.663	-1.049	3.564	1.485	-2.644	2.966	-0.298	-0.546	1.05	0.484	-0.589	-1.541	-1.23	1.025	1.163	1.799
1881	TCGA-DF-A2KZ-01A-11R-A213-07	UCEC	4.76058753197554	Low	4.238	1.698	-3.556	0.985	0.944	1.841	0.446	0.364	-0.177	1.494	1.256	0.881	1.841	-0.564	-0.565	1.293	-0.668	-0.806	-1.791	-0.174	0.534	0.426	1.114
1882	TCGA-DF-A2L0-01A-11R-A180-07	UCEC	1.50292627291539	Low	3.784	1.893	-2.41	0.68	0.452	-0.145	-1.143	1.502	-1.426	1.855	-0.599	-0.297	0.803	-0.374	-0.662	-0.43	0.913	-0.529	-1.828	-0.817	-0.279	-0.813	-1.967
1883	TCGA-DI-A0WH-01A-12R-A12I-07	UCEC	5.33981933970767	Low	4.35	2.4	-1.386	-1.467	0.345	-0.584	-0.722	0.928	-1.017	-0.61	-0.87	-0.837	0.095	-3.619	-2.837	0.932	0.969	-1.506	-2.428	-1.298	-0.044	0.628	0.531
1884	TCGA-DI-A1BU-01A-11R-A137-07	UCEC	8.53202004867499	Low	3.988	2.211	-2.626	1.581	-0.022	0.115	0.662	1.207	-0.666	1.647	-0.196	-3.292	1.73	-1.826	-2.667	1.133	-0.505	-1.28	-0.699	-1.117	0.805	0.36	-0.739
1885	TCGA-DI-A1BY-01A-21R-A137-07	UCEC	8.16691374167415	Low	3.921	2.976	0.818	1.883	1.774	0.655	-0.494	0.688	-1.051	1.379	0.958	0.316	0.766	-1.132	-0.715	1.481	-0.409	-0.142	-1.348	0.136	1.174	0.042	-0.86
1886	TCGA-DI-A1NN-01A-11R-A16F-07	UCEC	6.6088056869185	Low	4.378	1.081	-2.68	0.15	0.668	1.436	0.439	-0.116	-1.185	1.692	-0.351	-2.483	1.366	-1.827	-0.948	0.691	-1.102	-1.24	-2.31	-0.984	-0.141	-0.07	0.86
1887	TCGA-DI-A1NO-01A-31R-A157-07	UCEC	6.5869888755594	Low	3.767	0.749	-3.648	-1.262	-1.403	0.815	0.348	-0.284	0.808	-0.806	-1.339	-2.598	0.577	-3.193	-2.918	-0.212	0.904	-2.15	-1.949	-1.2	-2.054	0.996	-0.905
1888	TCGA-DI-A2QT-01A-12R-A19W-07	UCEC	2.18079172275292	Low	4.573	2.24	-5.882	0.248	-0.405	0.875	0.487	0.844	-1.027	-0.116	-0.651	-3.051	-1.241	-1.388	-0.695	1.012	1.038	-1.619	-2.346	-1.688	-0.06	-1.004	0.775
1889	TCGA-DI-A2QU-01A-11R-A18M-07	UCEC	16.0918008858716	High	3.519	2.821	-1.186	-1.33	-0.876	-0.32	0.087	-1.093	-0.892	0.693	-1.174	-4.122	1	-1.907	-0.852	-0.881	1.13	-1.839	-2.712	-0.912	-0.562	0.376	0.714
1890	TCGA-DI-A2QY-01A-12R-A19W-07	UCEC	6.1550988546103	Low	3.573	2.354	-3.398	-1.23	-0.193	0.15	-0.62	-1.351	-0.934	-0.59	-0.538	-1.945	1.117	-3.834	-2.693	-1.1	-1.381	-2.193	-2.526	-1.302	-0.694	-0.757	-0.656
1891	TCGA-E6-A1LX-01A-11R-A14D-07	UCEC	7.12714015414326	Low	4.168	2.184	-1.553	-0.536	-0.529	-1.11	1.073	-0.901	1.012	-0.25	1.255	-0.578	-0.848	-1.41	-0.486	-1.332	-0.905	-1.876	-2.063	0.248	-1.272	-1.278	1.575
1892	TCGA-E6-A1LZ-01A-11R-A144-07	UCEC	7.8621909993588	Low	4.185	0.076	-2.187	1.337	0.734	1.54	-0.07	0.053	-0.146	1.327	0.212	0.511	1.72	-1.597	-0.82	0.205	0.803	-1.047	-2.637	0.086	0.15	-0.544	-0.653
1893	TCGA-E6-A1M0-01A-11R-A144-07	UCEC	4.19245066029981	Low	3.898	3.12	-1.146	-0.036	1.181	-0.633	0.435	-0.107	-1.702	1.153	-0.195	-0.78	1.14	-1.027	-1.63	-1.441	-1.424	-1.386	-2.379	-0.801	-1.343	1.786	-1.194
1894	TCGA-E6-A2P8-01A-11R-A19W-07	UCEC	7.66856464842207	Low	4.509	1.121	-3.624	2.897	1.363	1.521	2.005	1.985	-0.693	2.449	0.085	-2.927	3.07	-0.074	-0.115	-0.724	-0.119	-0.394	-1.429	-1.565	0.021	0.679	0.504
1895	TCGA-E6-A2P9-01A-11R-A19W-07	UCEC	11.0603813921846	High	3.804	2.761	-2.622	1.122	-0.055	-0.573	0.2	-0.191	-0.699	0.59	-1.103	-1.987	0.986	-1.599	-1.036	-1.19	-0.156	-0.72	-0.841	-1.05	-0.416	-0.334	0.64
1896	TCGA-E6-A8L9-01A-21R-A37O-07	UCEC	13.1362217956871	High	4.143	0.122	-2.387	-0.403	0.951	-0.932	-0.089	1.05	-1.331	1.916	-0.588	-1.058	1.436	-2.202	-1.179	-0.742	0.332	-1.874	-3.088	-1.195	-1.11	1.554	0.174
1897	TCGA-EC-A1NJ-01A-31R-A14D-07	UCEC	10.3265313283	High	4.419	0.886	0.849	2.128	1.305	2.043	1.725	1.358	-1.214	1.865	0.427	-0.022	2.567	-1.654	-1.015	1.066	-0.621	-1.068	-1.553	1.143	0.701	-0.949	1.356
1898	TCGA-EC-A1QX-01A-31R-A16F-07	UCEC	9.04765521911876	High	4.33	1.335	0.967	1.881	0.709	1.396	-0.01	1.737	-0.804	2.46	-0.58	0.238	1.912	-0.193	0.818	0.11	0.41	-1.132	-2.054	-0.301	-0.103	-0.048	0.871
1899	TCGA-EC-A24G-01A-11R-A16F-07	UCEC	15.9292527193881	High	4.349	1.133	-3.714	1.001	0.918	0.576	-0.048	0.898	1.31	1.503	-0.6	-0.939	1.07	-1.662	-1.325	0.605	1.227	-1.495	-1.98	-0.549	-0.039	-0.951	1.159
1900	TCGA-EO-A1Y5-01A-11R-A157-07	UCEC	3.07499083590505	Low	4.666	0.557	1.332	1.621	0.672	2.569	2.08	0.746	-0.871	2.535	0.527	0.765	2.835	-1.758	-1.027	0.113	0.29	-1.14	-1.982	0.256	0.292	0.641	-0.79
1901	TCGA-EO-A1Y7-01A-11R-A157-07	UCEC	5.04330270189389	Low	5.018	1.926	-1.845	-0.888	0.462	0.773	-0.886	-0.445	-0.351	1.471	-1.307	-1.013	0.253	-1.115	-1.228	0.844	-1.491	-0.858	-2.112	-0.855	-0.065	-0.255	0.116
1902	TCGA-EO-A1Y8-01A-11R-A157-07	UCEC	7.10500058964445	Low	4.219	-0.06	-1.797	-1.317	0.719	-1.244	0.14	-1.322	-0.5	0.698	0.548	-0.483	-0.544	-1.031	-0.85	-0.672	-1.409	-1.869	-3.462	-1.161	-2.22	0.576	2.265
1903	TCGA-EO-A22R-01A-11R-A18M-07	UCEC	14.480653140655	High	4.5	2.713	-3.142	-0.827	-0.421	-0.976	-1.257	-1.351	-0.319	0.323	-0.911	-2.915	-0.264	-1.423	-0.85	1.084	1.094	-1.835	-2.322	-1.196	-0.197	-0.626	-0.406
[truncated: 8,460 more rows]
