# Supplementary material for: Identification of immunological and prognostic value of SHROOM2 in pan-cancer and experimental verification of its role in promoting malignant phenotypes in breast cancer
Source: PeerJ. 2025 Sep 25;13:e20051. doi: 10.7717/peerj.20051 (PMC12476865; doi:10.7717/peerj.20051)
Supplement: Supplemental Information 36 [file peerj-13-20051-s036.txt]

Samples	cancer_type	gene	TMB
TCGA-02-0047-01	GBM	8.194931697	1.514285714
TCGA-02-0055-01	GBM	9.801617473	1.085714286
TCGA-02-2483-01	GBM	9.192467956	1.085714286
TCGA-02-2485-01	GBM	10.44103816	1.4
TCGA-02-2485-01	GBM	10.44103816	1.257142857
TCGA-04-1348-01	OV	4.802642259	0.828571429
TCGA-04-1348-01	OV	4.802642259	0.8
TCGA-04-1357-01	OV	7.995663594	1.771428571
TCGA-04-1362-01	OV	9.681757679	1.857142857
TCGA-05-4244-01	LUAD	7.915985852	5.142857143
TCGA-05-4250-01	LUAD	7.92594459	8.457142857
TCGA-05-4382-01	LUAD	7.199846593	40.11428571
TCGA-05-4384-01	LUAD	8.883058917	2.942857143
TCGA-05-4389-01	LUAD	8.145105305	5.057142857
TCGA-05-4390-01	LUAD	8.244763982	12.85714286
TCGA-05-4395-01	LUAD	7.189914846	5.8
TCGA-05-4396-01	LUAD	8.494007067	5.857142857
TCGA-05-4397-01	LUAD	8.723417264	20.08571429
TCGA-05-4398-01	LUAD	8.394294241	16.08571429
TCGA-05-4402-01	LUAD	8.773300992	2.828571429
TCGA-05-4403-01	LUAD	8.503979426	3.171428571
TCGA-05-4405-01	LUAD	8.563817535	8.485714286
TCGA-05-4410-01	LUAD	8.912996031	24.82857143
TCGA-05-4415-01	LUAD	5.551102774	4.628571429
TCGA-05-4417-01	LUAD	8.803233135	7.171428571
TCGA-05-4418-01	LUAD	7.507947906	6.428571429
TCGA-05-4420-01	LUAD	8.304570224	6.428571429
TCGA-05-4422-01	LUAD	8.035509018	0.971428571
TCGA-05-4424-01	LUAD	9.6617822	15.77142857
TCGA-05-4425-01	LUAD	9.28231882	0.942857143
TCGA-05-4426-01	LUAD	8.194931697	1.142857143
TCGA-05-4427-01	LUAD	9.01279559	24.11428571
TCGA-05-4430-01	LUAD	8.863101572	6.171428571
TCGA-05-4432-01	LUAD	7.955822499	13.11428571
TCGA-05-4433-01	LUAD	9.052719216	0.857142857
TCGA-05-4434-01	LUAD	8.623662222	1.028571429
TCGA-05-5420-01	LUAD	4.754464072	1.771428571
TCGA-05-5423-01	LUAD	7.607417025	3.571428571
TCGA-05-5425-01	LUAD	7.667115629	12.88571429
TCGA-05-5428-01	LUAD	4.860534944	8.657142857
TCGA-05-5429-01	LUAD	6.644493137	0.771428571
TCGA-05-5715-01	LUAD	8.125176445	2.628571429
TCGA-06-0125-01	GBM	10.28115988	1.485714286
TCGA-06-0129-01	GBM	7.816414524	1.028571429
TCGA-06-0130-01	GBM	7.338938786	0.6
TCGA-06-0132-01	GBM	8.643611866	0.485714286
TCGA-06-0141-01	GBM	6.713809988	0.342857143
TCGA-06-0157-01	GBM	9.56191003	1.2
TCGA-06-0158-01	GBM	9.212434007	1.114285714
TCGA-06-0168-01	GBM	8.165035142	0.857142857
TCGA-06-0174-01	GBM	9.921488445	1.542857143
TCGA-06-0184-01	GBM	7.945862915	1.228571429
TCGA-06-0187-01	GBM	9.871540907	0.942857143
TCGA-06-0190-01	GBM	9.462047023	1.314285714
TCGA-06-0210-01	GBM	11.06067559	1.4
TCGA-06-0211-01	GBM	10.20122598	1.285714286
TCGA-06-0219-01	GBM	8.224830374	1.028571429
TCGA-06-0238-01	GBM	8.903016848	1.057142857
TCGA-06-0644-01	GBM	9.062700451	1.2
TCGA-06-0645-01	GBM	9.052719216	1.2
TCGA-06-0646-01	GBM	9.601857834	0.714285714
TCGA-06-0649-01	GBM	7.100550738	2.114285714
TCGA-06-0649-01	GBM	7.100550738	2.085714286
TCGA-06-0686-01	GBM	8.962894077	1.971428571
TCGA-06-0686-01	GBM	8.962894077	1.342857143
TCGA-06-0743-01	GBM	7.716873821	2
TCGA-06-0744-01	GBM	9.56191003	1.6
TCGA-06-0744-01	GBM	9.56191003	1.942857143
TCGA-06-0745-01	GBM	10.28115988	1.171428571
TCGA-06-0745-01	GBM	10.28115988	1.571428571
TCGA-06-0747-01	GBM	10.30114391	1.771428571
TCGA-06-0747-01	GBM	10.30114391	1.657142857
TCGA-06-0749-01	GBM	8.015585773	1.2
TCGA-06-0749-01	GBM	8.015585773	1.971428571
TCGA-06-0750-01	GBM	8.324507403	0.971428571
TCGA-06-0878-01	GBM	9.082663307	0.885714286
TCGA-06-0878-01	GBM	9.082663307	1.542857143
TCGA-06-0882-01	GBM	8.404264622	1.542857143
TCGA-06-0882-01	GBM	8.404264622	0.771428571
TCGA-06-1804-01	GBM	8.633636957	1.628571429
TCGA-06-2557-01	GBM	9.721709644	1
TCGA-06-2558-01	GBM	8.833166671	1.571428571
TCGA-06-2558-01	GBM	8.833166671	2.285714286
TCGA-06-2559-01	GBM	8.922975357	1.171428571
TCGA-06-2559-01	GBM	8.922975357	1.285714286
TCGA-06-2561-01	GBM	8.394294241	1.428571429
TCGA-06-2561-01	GBM	8.394294241	0.828571429
TCGA-06-2562-01	GBM	10.62091643	1.257142857
TCGA-06-2562-01	GBM	10.62091643	2.057142857
TCGA-06-2563-01	GBM	10.55096197	1.971428571
TCGA-06-2563-01	GBM	10.55096197	1.685714286
TCGA-06-2564-01	GBM	9.801617473	1.342857143
TCGA-06-2565-01	GBM	7.876153779	1.285714286
TCGA-06-2567-01	GBM	6.525743363	1.228571429
TCGA-06-2567-01	GBM	6.525743363	1.714285714
TCGA-06-2569-01	GBM	3.834823724	0.8
TCGA-06-2569-01	GBM	3.834823724	0.885714286
TCGA-06-2570-01	GBM	7.488058546	0.685714286
TCGA-06-5408-01	GBM	9.062700451	0.942857143
TCGA-06-5410-01	GBM	6.783158893	0.4
TCGA-06-5411-01	GBM	9.961447764	0.714285714
TCGA-06-5412-01	GBM	10.09132307	1.142857143
TCGA-06-5413-01	GBM	8.833166671	1.085714286
TCGA-06-5414-01	GBM	10.70086701	0.685714286
TCGA-06-5415-01	GBM	9.162519767	1
TCGA-06-5416-01	GBM	8.723417264	319.7428571
TCGA-06-5417-01	GBM	6.793068408	1.285714286
TCGA-06-5418-01	GBM	10.42105265	0.8
TCGA-06-5856-01	GBM	10.20122598	1.257142857
TCGA-06-5858-01	GBM	9.302286922	3.771428571
TCGA-06-5859-01	GBM	8.753347019	1.057142857
TCGA-08-0386-01	GBM	9.77165144	0.257142857
TCGA-09-0364-01	OV	8.803233135	0.085714286
TCGA-09-0366-01	OV	9.192467956	1.457142857
TCGA-09-0369-01	OV	8.334476316	1.857142857
TCGA-09-0369-01	OV	8.334476316	1.971428571
TCGA-09-1670-01	OV	8.224830374	0.742857143
TCGA-09-1673-01	OV	4.677508406	1.057142857
TCGA-09-1674-01	OV	9.701733495	2.8
TCGA-09-2044-01	OV	7.935903612	1.714285714
TCGA-09-2044-01	OV	7.935903612	2.771428571
TCGA-09-2045-01	OV	8.873080171	1
TCGA-09-2051-01	OV	9.521963692	3.342857143
TCGA-09-2056-01	OV	7.73677941	2.314285714
TCGA-12-0616-01	GBM	8.912996031	0.771428571
TCGA-12-0618-01	GBM	9.861551619	0.942857143
TCGA-12-0619-01	GBM	9.122590544	1.314285714
TCGA-12-0821-01	GBM	7.846282802	2.257142857
TCGA-12-0821-01	GBM	7.846282802	1.171428571
TCGA-12-1597-01	GBM	9.062700451	1.314285714
TCGA-12-1597-01	GBM	9.062700451	1.4
TCGA-12-3650-01	GBM	10.00140819	1.057142857
TCGA-12-3650-01	GBM	10.00140819	1.028571429
TCGA-12-3652-01	GBM	10.00140819	1.371428571
TCGA-12-3652-01	GBM	10.00140819	1.342857143
TCGA-12-3653-01	GBM	10.62091643	0.714285714
TCGA-12-3653-01	GBM	10.62091643	0.857142857
TCGA-12-5295-01	GBM	10.55096197	1.571428571
TCGA-12-5299-01	GBM	10.85078141	0.657142857
TCGA-13-0800-01	OV	8.244763982	1.428571429
TCGA-13-0800-01	OV	8.244763982	1.685714286
TCGA-13-0890-01	OV	8.942934436	1.628571429
TCGA-13-0890-01	OV	8.942934436	1.657142857
TCGA-13-0893-01	OV	8.853123122	2.2
TCGA-13-0897-01	OV	8.783278217	1.228571429
TCGA-13-0897-01	OV	8.783278217	1.4
TCGA-13-0899-01	OV	7.567624995	1.257142857
TCGA-13-0916-01	OV	9.56191003	1.885714286
TCGA-13-0920-01	OV	6.892196945	6.2
TCGA-13-0920-01	OV	6.892196945	6.457142857
TCGA-13-0924-01	OV	7.846282802	1.914285714
TCGA-13-1403-01	OV	8.583765047	1.371428571
TCGA-13-1403-01	OV	8.583765047	1.428571429
TCGA-13-1405-01	OV	7.716873821	1.285714286
TCGA-13-1411-01	OV	7.637264768	1.342857143
TCGA-13-1411-01	OV	7.637264768	1.257142857
TCGA-13-1481-01	OV	6.991383365	5.314285714
TCGA-13-1497-01	OV	10.03137923	3.714285714
TCGA-13-1498-01	OV	7.786549001	3.228571429
TCGA-13-1505-01	OV	8.364384335	0.657142857
TCGA-13-1505-01	OV	8.364384335	1.628571429
TCGA-13-1506-01	OV	9.042738112	0.657142857
TCGA-13-1507-01	OV	7.955822499	2.228571429
TCGA-13-1511-01	OV	9.152537278	0.314285714
TCGA-13-1512-01	OV	8.065395856	1.457142857
TCGA-13-2060-01	OV	4.040452479	1.257142857
TCGA-13-A5FT-01	OV	8.523924715	1.914285714
TCGA-14-0781-01	GBM	8.264698502	0.657142857
TCGA-14-0787-01	GBM	10.17125173	0.771428571
TCGA-14-0789-01	GBM	9.162519767	2.6
TCGA-14-0789-01	GBM	9.162519767	1.428571429
TCGA-14-0790-01	GBM	10.48100978	1.314285714
TCGA-14-0790-01	GBM	10.48100978	1.2
TCGA-14-0817-01	GBM	8.753347019	1.514285714
TCGA-14-0871-01	GBM	7.338938786	1.314285714
TCGA-14-0871-01	GBM	7.338938786	3.714285714
TCGA-14-1034-01	GBM	7.428399764	1.742857143
TCGA-14-1823-01	GBM	7.617365922	1.285714286
TCGA-14-1823-01	GBM	7.617365922	0.971428571
TCGA-14-1825-01	GBM	7.786549001	1.2
TCGA-14-1825-01	GBM	7.786549001	1.914285714
TCGA-14-1829-01	GBM	8.643611866	1
TCGA-14-1829-01	GBM	8.643611866	1.4
TCGA-14-2554-01	GBM	10.00140819	1.571428571
TCGA-14-2554-01	GBM	10.00140819	1.514285714
TCGA-15-0742-01	GBM	10.27116794	1.742857143
TCGA-15-0742-01	GBM	10.27116794	2.057142857
TCGA-16-0846-01	GBM	7.92594459	1.542857143
TCGA-16-0846-01	GBM	7.92594459	1.942857143
TCGA-16-1045-01	GBM	8.204897689	1.571428571
TCGA-16-1045-01	GBM	8.204897689	1.714285714
TCGA-18-3407-01	LUSC	8.28463392	1.457142857
TCGA-18-3408-01	LUSC	8.883058917	1.914285714
TCGA-18-3409-01	LUSC	11.02069458	65.94285714
TCGA-18-3410-01	LUSC	7.766640212	4.742857143
TCGA-18-3411-01	LUSC	8.254731129	7.057142857
TCGA-18-3412-01	LUSC	8.932954826	2.342857143
TCGA-18-3414-01	LUSC	9.152537278	7.657142857
TCGA-18-3415-01	LUSC	9.691745545	4.057142857
TCGA-18-3416-01	LUSC	9.322255462	6.771428571
TCGA-18-3417-01	LUSC	7.021150002	6.457142857
TCGA-18-3419-01	LUSC	9.402133887	7.314285714
TCGA-18-3421-01	LUSC	9.222417208	7.257142857
TCGA-18-4083-01	LUSC	9.382163652	8.828571429
TCGA-18-4086-01	LUSC	9.032757139	3.485714286
TCGA-18-4721-01	LUSC	9.032757139	3.657142857
TCGA-18-5592-01	LUSC	9.272334936	6.914285714
TCGA-18-5595-01	LUSC	9.212434007	5.257142857
TCGA-19-1390-01	GBM	10.74084331	2.314285714
TCGA-19-1390-01	GBM	10.74084331	3.371428571
TCGA-19-1787-01	GBM	7.896069236	13.08571429
TCGA-19-1787-01	GBM	7.896069236	14.37142857
TCGA-19-2620-01	GBM	9.092644927	2.371428571
TCGA-19-2620-01	GBM	9.092644927	1.457142857
TCGA-19-2624-01	GBM	9.721709644	0.828571429
TCGA-19-2624-01	GBM	9.721709644	0.885714286
TCGA-19-2625-01	GBM	7.120406006	1.228571429
TCGA-19-2625-01	GBM	7.120406006	1.885714286
TCGA-19-2629-01	GBM	7.080697477	2.085714286
TCGA-19-2629-01	GBM	7.080697477	2.057142857
TCGA-19-4065-01	GBM	10.32112817	1.028571429
TCGA-19-5960-01	GBM	10.38108223	0.942857143
TCGA-20-1682-01	OV	10.44103816	2.257142857
TCGA-20-1683-01	OV	6.684098752	2.2
TCGA-20-1684-01	OV	6.802978543	0.857142857
TCGA-20-1685-01	OV	5.472856147	1.485714286
TCGA-20-1687-01	OV	7.995663594	1.8
TCGA-21-1070-01	LUSC	10.65089757	12.91428571
TCGA-21-1070-01	LUSC	10.65089757	12.45714286
TCGA-21-1071-01	LUSC	8.314538705	4.171428571
TCGA-21-1071-01	LUSC	8.314538705	4.114285714
TCGA-21-1075-01	LUSC	9.511977341	4.542857143
TCGA-21-1076-01	LUSC	9.262351164	8.428571429
TCGA-21-1076-01	LUSC	9.262351164	7.2
TCGA-21-1076-01	LUSC	9.262351164	8
TCGA-21-1077-01	LUSC	9.581883752	5.028571429
TCGA-21-1077-01	LUSC	9.581883752	5.171428571
TCGA-21-1078-01	LUSC	10.31113602	1.857142857
TCGA-21-1078-01	LUSC	10.31113602	1.771428571
TCGA-21-1079-01	LUSC	10.26117606	37.11428571
TCGA-21-1080-01	LUSC	8.5737912	24.45714286
TCGA-21-1081-01	LUSC	8.813210827	4.657142857
TCGA-21-1081-01	LUSC	8.813210827	5.6
TCGA-21-1082-01	LUSC	9.412119158	8.742857143
TCGA-21-1082-01	LUSC	9.412119158	9.542857143
TCGA-21-1083-01	LUSC	10.68087911	17.4
TCGA-21-1083-01	LUSC	10.68087911	17.42857143
TCGA-21-5782-01	LUSC	11.11065258	9.314285714
TCGA-21-5783-01	LUSC	10.14127802	9.6
TCGA-21-5784-01	LUSC	10.38108223	4.4
TCGA-21-5786-01	LUSC	10.01139847	9.257142857
TCGA-21-5787-01	LUSC	7.249512285	10.22857143
TCGA-21-A5DI-01	LUSC	9.901509213	3.228571429
TCGA-22-0940-01	LUSC	8.992834576	4.942857143
TCGA-22-0940-01	LUSC	8.992834576	4.914285714
TCGA-22-0944-01	LUSC	9.392148718	2.628571429
TCGA-22-0944-01	LUSC	9.392148718	3.371428571
TCGA-22-1000-01	LUSC	8.932954826	2.028571429
TCGA-22-1000-01	LUSC	8.932954826	2.257142857
TCGA-22-1002-01	LUSC	9.062700451	5.171428571
TCGA-22-1005-01	LUSC	7.935903612	5.514285714
TCGA-22-1005-01	LUSC	7.935903612	5.057142857
TCGA-22-1011-01	LUSC	10.06135086	2.6
TCGA-22-1011-01	LUSC	10.06135086	2.171428571
TCGA-22-1012-01	LUSC	8.18496594	5.914285714
TCGA-22-1012-01	LUSC	8.18496594	6.028571429
TCGA-22-1016-01	LUSC	9.551923307	8.285714286
TCGA-22-1016-01	LUSC	9.551923307	7.542857143
TCGA-22-4591-01	LUSC	8.543870755	4.371428571
TCGA-22-4593-01	LUSC	9.322255462	4.2
TCGA-22-4594-01	LUSC	7.348877231	7.828571429
TCGA-22-4595-01	LUSC	9.671769897	7.342857143
TCGA-22-4596-01	LUSC	6.802978543	2.771428571
TCGA-22-4599-01	LUSC	8.863101572	8.342857143
TCGA-22-4601-01	LUSC	9.472032893	4
TCGA-22-4604-01	LUSC	8.952914187	5.428571429
TCGA-22-4605-01	LUSC	9.901509213	2.085714286
TCGA-22-4607-01	LUSC	9.152537278	1.4
TCGA-22-4609-01	LUSC	9.35220908	4.371428571
TCGA-22-4613-01	LUSC	9.432090004	14.68571429
TCGA-22-5471-01	LUSC	10.20122598	5.257142857
TCGA-22-5472-01	LUSC	9.791628717	8.628571429
TCGA-22-5473-01	LUSC	8.723417264	17.6
TCGA-22-5474-01	LUSC	9.452061251	2.142857143
TCGA-22-5477-01	LUSC	10.08133227	3.428571429
TCGA-22-5478-01	LUSC	10.20122598	4.142857143
TCGA-22-5479-01	LUSC	9.292302816	10.71428571
TCGA-22-5480-01	LUSC	8.384324065	3.485714286
TCGA-22-5481-01	LUSC	9.152537278	7.085714286
TCGA-22-5482-01	LUSC	8.404264622	3.914285714
TCGA-22-5483-01	LUSC	6.456521605	4.914285714
TCGA-22-5485-01	LUSC	9.831584204	5.114285714
TCGA-22-5489-01	LUSC	8.18496594	5.628571429
TCGA-22-5491-01	LUSC	10.88076534	7.657142857
TCGA-22-5492-01	LUSC	10.80080896	5.428571429
TCGA-22-A5C4-01	LUSC	8.952914187	8.742857143
TCGA-23-1027-01	OV	7.179983571	1.2
TCGA-23-1029-01	OV	9.202450923	1.971428571
TCGA-23-1111-01	OV	7.011227255	1.4
TCGA-23-1114-01	OV	8.992834576	3.171428571
TCGA-23-1122-01	OV	8.982854273	3.542857143
TCGA-23-1123-01	OV	7.74673269	1.971428571
TCGA-23-1123-01	OV	7.74673269	2.057142857
TCGA-23-1809-01	OV	8.663562202	1.257142857
TCGA-23-2077-01	OV	8.025547263	2.485714286
TCGA-23-2081-01	OV	8.145105305	1.142857143
TCGA-23-2084-01	OV	8.693488981	3.114285714
TCGA-24-1103-01	OV	9.092644927	1.742857143
TCGA-24-1413-01	OV	8.364384335	1.228571429
TCGA-24-1416-01	OV	8.623662222	0.428571429
TCGA-24-1417-01	OV	8.344445444	2.057142857
TCGA-24-1418-01	OV	7.786549001	1.514285714
TCGA-24-1419-01	OV	7.786549001	0.971428571
TCGA-24-1423-01	OV	8.883058917	1.914285714
TCGA-24-1424-01	OV	7.617365922	1.628571429
TCGA-24-1425-01	OV	9.601857834	1.657142857
TCGA-24-1427-01	OV	9.172502377	1.628571429
TCGA-24-1430-01	OV	8.733393687	1.942857143
TCGA-24-1434-01	OV	9.292302816	1.457142857
TCGA-24-1435-01	OV	8.813210827	2.514285714
TCGA-24-1436-01	OV	8.234797063	1.714285714
TCGA-24-1463-01	OV	9.501991085	1.828571429
TCGA-24-1467-01	OV	8.962894077	0.171428571
TCGA-24-1467-01	OV	8.962894077	0.228571429
TCGA-24-1469-01	OV	9.342224434	5.457142857
TCGA-24-1474-01	OV	7.299189291	1.685714286
TCGA-24-1550-01	OV	8.932954826	1.4
TCGA-24-1551-01	OV	9.362193833	1.085714286
TCGA-24-1552-01	OV	7.229644628	1.114285714
TCGA-24-1562-01	OV	8.344445444	0.742857143
TCGA-24-1564-01	OV	8.304570224	1.285714286
TCGA-24-1603-01	OV	8.234797063	0.828571429
TCGA-24-1616-01	OV	9.442075577	1.485714286
TCGA-24-1842-01	OV	7.43834191	1.371428571
TCGA-24-1843-01	OV	7.597468481	2.057142857
TCGA-24-1844-01	OV	7.647214712	3.942857143
TCGA-24-1846-01	OV	8.055433317	2.571428571
TCGA-24-1849-01	OV	8.274666099	2.742857143
TCGA-24-1850-01	OV	8.374354096	2.028571429
TCGA-24-2019-01	OV	8.693488981	1.171428571
TCGA-24-2024-01	OV	8.903016848	2.371428571
TCGA-24-2033-01	OV	5.32641111	2.6
TCGA-24-2035-01	OV	8.513951976	2.457142857
TCGA-24-2036-01	OV	9.781640039	1.4
TCGA-24-2038-01	OV	7.617365922	0.228571429
TCGA-24-2254-01	OV	9.28231882	1.2
TCGA-24-2261-01	OV	8.194931697	1.114285714
TCGA-24-2262-01	OV	8.763323926	1.885714286
TCGA-24-2267-01	OV	7.279317156	3.057142857
TCGA-24-2271-01	OV	7.140263252	1.057142857
TCGA-24-2281-01	OV	9.212434007	1.314285714
TCGA-24-2288-01	OV	8.304570224	3.885714286
TCGA-24-2289-01	OV	8.115212385	4.228571429
TCGA-24-2290-01	OV	8.773300992	1.342857143
TCGA-24-2293-01	OV	8.873080171	1.942857143
TCGA-24-2298-01	OV	8.942934436	2.285714286
TCGA-25-1312-01	OV	7.140263252	0.342857143
TCGA-25-1313-01	OV	9.28231882	3.885714286
TCGA-25-1314-01	OV	8.254731129	1.714285714
TCGA-25-1319-01	OV	6.921946972	1.571428571
TCGA-25-1319-01	OV	6.921946972	2.457142857
TCGA-25-1320-01	OV	8.324507403	1.771428571
TCGA-25-1323-01	OV	8.364384335	2
TCGA-25-1326-01	OV	8.982854273	4.6
TCGA-25-1328-01	OV	9.202450923	0.514285714
TCGA-25-1329-01	OV	8.344445444	1.228571429
TCGA-25-2042-01	OV	9.122590544	1.828571429
TCGA-25-2391-01	OV	8.922975357	1.857142857
TCGA-25-2392-01	OV	8.28463392	2.742857143
TCGA-25-2393-01	OV	7.975742498	2
TCGA-25-2396-01	OV	5.590261124	0.771428571
TCGA-25-2396-01	OV	5.590261124	0.6
TCGA-25-2397-01	OV	6.783158893	1.742857143
TCGA-25-2397-01	OV	6.783158893	1.8
TCGA-25-2398-01	OV	8.723417264	1.171428571
TCGA-25-2398-01	OV	8.723417264	1.342857143
TCGA-25-2399-01	OV	8.813210827	1.171428571
TCGA-25-2400-01	OV	8.533897641	2.085714286
TCGA-25-2401-01	OV	8.175000422	1.942857143
TCGA-25-2404-01	OV	9.192467956	1.371428571
TCGA-25-2409-01	OV	8.513951976	0.685714286
TCGA-26-1442-01	GBM	7.587520293	0.857142857
TCGA-26-5133-01	GBM	7.92594459	0.857142857
TCGA-26-5134-01	GBM	9.821595217	1.228571429
TCGA-26-5135-01	GBM	9.781640039	1.228571429
TCGA-26-5136-01	GBM	8.294601962	1.028571429
TCGA-26-5139-01	GBM	9.981427842	0.914285714
TCGA-27-1830-01	GBM	8.503979426	1.028571429
TCGA-27-1831-01	GBM	8.962894077	1.314285714
TCGA-27-1831-01	GBM	8.962894077	2.6
TCGA-27-1832-01	GBM	8.972874106	0.685714286
TCGA-27-1832-01	GBM	8.972874106	1.028571429
TCGA-27-1834-01	GBM	7.955822499	2
TCGA-27-1834-01	GBM	7.955822499	1.114285714
TCGA-27-1835-01	GBM	9.37217869	1.628571429
TCGA-27-1837-01	GBM	9.781640039	1.4
TCGA-27-1837-01	GBM	9.781640039	0.857142857
TCGA-27-2519-01	GBM	7.935903612	1.057142857
TCGA-27-2519-01	GBM	7.935903612	1.114285714
TCGA-27-2521-01	GBM	7.86619649	1.314285714
TCGA-27-2521-01	GBM	7.86619649	1.342857143
TCGA-27-2523-01	GBM	10.59093568	1.257142857
TCGA-27-2523-01	GBM	10.59093568	1.142857143
TCGA-27-2524-01	GBM	9.072681815	0.885714286
TCGA-27-2524-01	GBM	9.072681815	0.742857143
TCGA-27-2526-01	GBM	8.823188673	1.114285714
TCGA-27-2526-01	GBM	8.823188673	1.028571429
TCGA-27-2528-01	GBM	9.951457829	1.314285714
TCGA-27-2528-01	GBM	9.951457829	1.457142857
TCGA-28-1747-01	GBM	9.052719216	1.085714286
TCGA-28-1747-01	GBM	9.052719216	1.142857143
TCGA-28-1753-01	GBM	9.342224434	1.085714286
TCGA-28-2499-01	GBM	7.955822499	0.742857143
TCGA-28-2509-01	GBM	8.873080171	1.171428571
TCGA-28-2509-01	GBM	8.873080171	1.142857143
TCGA-28-2510-01	GBM	10.14127802	0.542857143
TCGA-28-2513-01	GBM	9.342224434	1.971428571
TCGA-28-2513-01	GBM	9.342224434	1.828571429
TCGA-28-2514-01	GBM	9.821595217	1.228571429
TCGA-28-2514-01	GBM	9.821595217	1.285714286
TCGA-28-5204-01	GBM	10.16126043	0.942857143
TCGA-28-5208-01	GBM	9.492004925	1.314285714
TCGA-28-5209-01	GBM	10.28115988	1.857142857
TCGA-28-5213-01	GBM	5.678448936	1.142857143
TCGA-28-5215-01	GBM	9.252367504	0.685714286
TCGA-28-5216-01	GBM	8.942934436	1.057142857
TCGA-28-5218-01	GBM	8.364384335	0.457142857
TCGA-28-5220-01	GBM	7.617365922	0.857142857
TCGA-29-1688-01	OV	7.458227391	1.257142857
TCGA-29-1691-01	OV	8.593739073	4.942857143
TCGA-29-1693-01	OV	8.304570224	2.542857143
TCGA-29-1694-01	OV	8.713441005	0.914285714
TCGA-29-1695-01	OV	5.933795822	1.4
TCGA-29-1696-01	OV	7.945862915	1.371428571
TCGA-29-1697-01	OV	9.56191003	0.714285714
TCGA-29-1698-01	OV	7.706921518	1.914285714
TCGA-29-1699-01	OV	8.344445444	1.685714286
TCGA-29-1701-01	OV	6.743527111	1.714285714
TCGA-29-1702-01	OV	7.468170721	1.085714286
TCGA-29-1703-01	OV	5.796198847	1.8
TCGA-29-1705-01	OV	8.344445444	1
TCGA-29-1710-01	OV	6.318194667	1.057142857
TCGA-29-1711-01	OV	8.015585773	1.4
TCGA-29-1761-01	OV	6.634593437	4.657142857
TCGA-29-1762-01	OV	8.424205995	1.742857143
TCGA-29-1763-01	OV	9.032757139	2.885714286
TCGA-29-1770-01	OV	8.214863915	2.085714286
TCGA-29-1776-01	OV	9.092644927	1.314285714
TCGA-29-1778-01	OV	6.753434106	1.028571429
TCGA-29-1781-01	OV	8.743370272	2.4
TCGA-29-1783-01	OV	7.92594459	1.542857143
TCGA-29-1784-01	OV	7.209778807	2.942857143
TCGA-29-1785-01	OV	7.9060274	1.514285714
TCGA-29-2427-01	OV	7.677066598	1.542857143
TCGA-29-A5NZ-01	OV	8.45411956	1.257142857
TCGA-2A-A8VL-01	PRAD	10.13128691	0.571428571
TCGA-2A-A8VO-01	PRAD	9.252367504	0.685714286
TCGA-2A-A8VT-01	PRAD	9.192467956	0.942857143
TCGA-2A-A8VV-01	PRAD	9.242383957	0.485714286
TCGA-2A-A8VX-01	PRAD	8.723417264	0.8
TCGA-2A-A8W1-01	PRAD	9.052719216	0.428571429
TCGA-2A-A8W3-01	PRAD	10.07134153	0.828571429
TCGA-2A-AAYF-01	PRAD	10.21121752	0.371428571
TCGA-2A-AAYO-01	PRAD	9.631819624	0.571428571
TCGA-2A-AAYU-01	PRAD	10.27116794	0.542857143
TCGA-2E-A9G8-01	UCEC	8.404264622	1.514285714
TCGA-2F-A9KO-01	BLCA	10.24119247	12.65714286
TCGA-2F-A9KP-01	BLCA	9.531950137	3
TCGA-2F-A9KQ-01	BLCA	9.28231882	1.428571429
TCGA-2F-A9KR-01	BLCA	10.07134153	5.028571429
TCGA-2F-A9KT-01	BLCA	9.671769897	8.742857143
TCGA-2F-A9KW-01	BLCA	7.04099708	2.371428571
TCGA-2G-AAEW-01	TGCT	10.65089757	0.314285714
TCGA-2G-AAEX-01	TGCT	11.57047445	0.485714286
TCGA-2G-AAF1-01	TGCT	11.21060889	0.142857143
TCGA-2G-AAF4-01	TGCT	10.77082596	0.171428571
TCGA-2G-AAF6-01	TGCT	11.06067559	0.428571429
TCGA-2G-AAF8-01	TGCT	10.91074959	0.2
TCGA-2G-AAFE-01	TGCT	9.102626674	1.257142857
TCGA-2G-AAFG-01	TGCT	10.9507291	0.457142857
TCGA-2G-AAFH-01	TGCT	10.44103816	0.542857143
TCGA-2G-AAFI-01	TGCT	10.22120911	0.2
TCGA-2G-AAFJ-01	TGCT	8.563817535	0.485714286
TCGA-2G-AAFL-01	TGCT	9.322255462	0.285714286
TCGA-2G-AAFM-01	TGCT	7.170052771	0.457142857
TCGA-2G-AAFN-01	TGCT	8.643611866	0.228571429
TCGA-2G-AAFO-01	TGCT	9.272334936	0.285714286
TCGA-2G-AAFV-01	TGCT	9.651794589	0.542857143
TCGA-2G-AAFY-01	TGCT	9.412119158	0.257142857
TCGA-2G-AAFZ-01	TGCT	9.611845009	0.428571429
TCGA-2G-AAG0-01	TGCT	9.781640039	0.514285714
TCGA-2G-AAG3-01	TGCT	10.9807141	0.342857143
TCGA-2G-AAG5-01	TGCT	8.623662222	0.342857143
TCGA-2G-AAG6-01	TGCT	9.801617473	0.257142857
TCGA-2G-AAG7-01	TGCT	10.64090381	0.485714286
TCGA-2G-AAG8-01	TGCT	10.23120076	0.4
TCGA-2G-AAG9-01	TGCT	11.06067559	0.4
TCGA-2G-AAGA-01	TGCT	10.14127802	0.4
TCGA-2G-AAGC-01	TGCT	9.452061251	0.371428571
TCGA-2G-AAGE-01	TGCT	10.31113602	0.371428571
TCGA-2G-AAGF-01	TGCT	8.962894077	0.171428571
TCGA-2G-AAGG-01	TGCT	9.062700451	0.771428571
TCGA-2G-AAGI-01	TGCT	9.74168612	0.285714286
TCGA-2G-AAGJ-01	TGCT	9.791628717	0.485714286
TCGA-2G-AAGK-01	TGCT	10.39107476	0.228571429
TCGA-2G-AAGM-01	TGCT	10.20122598	0.571428571
TCGA-2G-AAGN-01	TGCT	9.01279559	0.057142857
TCGA-2G-AAGO-01	TGCT	9.382163652	0.514285714
TCGA-2G-AAGP-01	TGCT	9.691745545	0.457142857
TCGA-2G-AAGS-01	TGCT	8.314538705	0.257142857
TCGA-2G-AAGT-01	TGCT	8.603713279	0.428571429
TCGA-2G-AAGV-01	TGCT	7.319063176	0.171428571
TCGA-2G-AAGW-01	TGCT	9.022776298	0.542857143
TCGA-2G-AAGX-01	TGCT	8.962894077	0.2
TCGA-2G-AAGY-01	TGCT	10.22120911	0.2
TCGA-2G-AAGZ-01	TGCT	9.651794589	0.285714286
TCGA-2G-AAH0-01	TGCT	11.02069458	0.2
TCGA-2G-AAH2-01	TGCT	9.142554911	0.171428571
TCGA-2G-AAH3-01	TGCT	10.19123451	0.685714286
TCGA-2G-AAH4-01	TGCT	8.533897641	0.171428571
TCGA-2G-AAH8-01	TGCT	11.94036713	0.628571429
TCGA-2G-AAHA-01	TGCT	11.05068028	0.314285714
TCGA-2G-AAHC-01	TGCT	11.34055643	0.257142857
TCGA-2G-AAHG-01	TGCT	8.224830374	0.228571429
TCGA-2G-AAHL-01	TGCT	9.981427842	0.371428571
TCGA-2G-AAHN-01	TGCT	9.821595217	0.457142857
TCGA-2G-AAHP-01	TGCT	10.10131393	0.285714286
TCGA-2G-AAHT-01	TGCT	11.27058409	0.314285714
TCGA-2G-AAKD-01	TGCT	9.56191003	0.285714286
TCGA-2G-AAKG-01	TGCT	9.002815016	0.542857143
TCGA-2G-AAKH-01	TGCT	10.84078685	1.028571429
TCGA-2G-AAKL-01	TGCT	10.06135086	0.428571429
TCGA-2G-AAKM-01	TGCT	10.02138882	0.114285714
TCGA-2G-AAKO-01	TGCT	10.6109228	0.057142857
TCGA-2G-AAL5-01	TGCT	9.082663307	0.514285714
TCGA-2G-AAL7-01	TGCT	9.472032893	0.514285714
TCGA-2G-AALF-01	TGCT	7.836326407	0.342857143
TCGA-2G-AALG-01	TGCT	8.593739073	0.114285714
TCGA-2G-AALN-01	TGCT	8.992834576	0.2
TCGA-2G-AALO-01	TGCT	9.112608547	0.2
TCGA-2G-AALP-01	TGCT	10.32112817	0.857142857
TCGA-2G-AALQ-01	TGCT	9.292302816	0.342857143
TCGA-2G-AALR-01	TGCT	9.48201886	1.085714286
TCGA-2G-AALS-01	TGCT	9.042738112	0.228571429
TCGA-2G-AALT-01	TGCT	7.617365922	0.171428571
TCGA-2G-AALW-01	TGCT	9.032757139	0.657142857
TCGA-2G-AALX-01	TGCT	9.192467956	0.171428571
TCGA-2G-AALY-01	TGCT	9.901509213	0.314285714
TCGA-2G-AALZ-01	TGCT	8.005624549	0.085714286
TCGA-2G-AAM2-01	TGCT	9.931478169	0.257142857
TCGA-2G-AAM3-01	TGCT	8.464091145	0.428571429
TCGA-2G-AAM4-01	TGCT	9.731697841	0.342857143
TCGA-2H-A9GF-01	ESCA	6.357700173	6.4
TCGA-2H-A9GH-01	ESCA	8.613687662	2.742857143
TCGA-2H-A9GI-01	ESCA	7.319063176	4.371428571
TCGA-2H-A9GJ-01	ESCA	7.249512285	2.314285714
TCGA-2H-A9GK-01	ESCA	8.145105305	3.971428571
TCGA-2H-A9GL-01	ESCA	6.377457958	4.628571429
TCGA-2H-A9GM-01	ESCA	7.428399764	2.285714286
TCGA-2H-A9GN-01	ESCA	9.551923307	2.542857143
TCGA-2H-A9GO-01	ESCA	8.723417264	3
TCGA-2H-A9GQ-01	ESCA	5.054092105	2.685714286
TCGA-2H-A9GR-01	ESCA	5.336162726	7.142857143
TCGA-2J-AAB1-01	PAAD	9.082663307	1.657142857
TCGA-2J-AAB4-01	PAAD	8.823188673	0.742857143
TCGA-2J-AAB6-01	PAAD	7.647214712	1.4
TCGA-2J-AAB8-01	PAAD	8.045471037	1.114285714
TCGA-2J-AAB9-01	PAAD	8.89303781	0.371428571
TCGA-2J-AABA-01	PAAD	6.258962262	0.8
TCGA-2J-AABE-01	PAAD	8.803233135	0.828571429
TCGA-2J-AABF-01	PAAD	8.234797063	1.085714286
TCGA-2J-AABH-01	PAAD	7.96578236	1.057142857
TCGA-2J-AABI-01	PAAD	10.01139847	0.857142857
TCGA-2J-AABK-01	PAAD	8.125176445	0.714285714
TCGA-2J-AABO-01	PAAD	8.743370272	1.542857143
TCGA-2J-AABP-01	PAAD	8.823188673	2.514285714
TCGA-2J-AABR-01	PAAD	8.952914187	0.142857143
TCGA-2J-AABT-01	PAAD	7.836326407	0.571428571
TCGA-2J-AABV-01	PAAD	7.319063176	0.142857143
TCGA-2K-A9WE-01	KIRP	8.145105305	1.314285714
TCGA-2L-AAQA-01	PAAD	5.619644713	1.342857143
TCGA-2L-AAQE-01	PAAD	8.394294241	0.857142857
TCGA-2L-AAQI-01	PAAD	8.533897641	0.8
TCGA-2L-AAQJ-01	PAAD	6.525743363	2.2
TCGA-2L-AAQL-01	PAAD	7.955822499	1.371428571
TCGA-2L-AAQM-01	PAAD	8.613687662	0.742857143
TCGA-2V-A95S-01	LIHC	8.224830374	2.257142857
TCGA-2W-A8YY-01	CESC	8.813210827	281.9142857
TCGA-2X-A9D5-01	TGCT	8.89303781	0.2
TCGA-2X-A9D6-01	TGCT	10.86077602	0.342857143
TCGA-2Y-A9GS-01	LIHC	5.424001268	1.714285714
TCGA-2Y-A9GT-01	LIHC	9.37217869	2.085714286
TCGA-2Y-A9GU-01	LIHC	10.04136971	3.428571429
TCGA-2Y-A9GV-01	LIHC	8.404264622	1.571428571
TCGA-2Y-A9GW-01	LIHC	8.015585773	1.857142857
TCGA-2Y-A9GX-01	LIHC	8.464091145	1.257142857
TCGA-2Y-A9GY-01	LIHC	6.713809988	1.628571429
TCGA-2Y-A9GZ-01	LIHC	9.322255462	2.257142857
TCGA-2Y-A9H0-01	LIHC	9.76166292	1.885714286
TCGA-2Y-A9H1-01	LIHC	7.617365922	3.085714286
TCGA-2Y-A9H2-01	LIHC	7.229644628	1.2
TCGA-2Y-A9H3-01	LIHC	7.756686291	3.971428571
TCGA-2Y-A9H4-01	LIHC	7.557677891	1.628571429
TCGA-2Y-A9H5-01	LIHC	9.721709644	1.971428571
TCGA-2Y-A9H6-01	LIHC	9.342224434	1.228571429
TCGA-2Y-A9H7-01	LIHC	8.942934436	1.885714286
TCGA-2Y-A9H8-01	LIHC	9.142554911	1.714285714
TCGA-2Y-A9H9-01	LIHC	8.583765047	3
TCGA-2Y-A9HA-01	LIHC	7.577572464	3.457142857
TCGA-2Y-A9HB-01	LIHC	9.302286922	1.685714286
TCGA-2Z-A9J1-01	KIRP	9.292302816	2.142857143
TCGA-2Z-A9J2-01	KIRP	6.812889293	1.914285714
TCGA-2Z-A9J3-01	KIRP	7.557677891	3.142857143
TCGA-2Z-A9J5-01	KIRP	7.886111362	2.257142857
TCGA-2Z-A9J6-01	KIRP	8.723417264	1.257142857
TCGA-2Z-A9J7-01	KIRP	7.786549001	0.828571429
TCGA-2Z-A9J8-01	KIRP	7.289253003	0.742857143
TCGA-2Z-A9JD-01	KIRP	9.601857834	2.342857143
TCGA-2Z-A9JG-01	KIRP	8.474062925	1.942857143
TCGA-2Z-A9JI-01	KIRP	7.726826453	0.171428571
TCGA-2Z-A9JJ-01	KIRP	7.368755386	0.485714286
TCGA-2Z-A9JK-01	KIRP	7.98570291	2.057142857
TCGA-2Z-A9JM-01	KIRP	9.222417208	1.371428571
TCGA-2Z-A9JN-01	KIRP	8.883058917	0.342857143
TCGA-2Z-A9JO-01	KIRP	8.165035142	0.742857143
TCGA-2Z-A9JQ-01	KIRP	6.931864786	1.828571429
TCGA-2Z-A9JR-01	KIRP	8.553844053	1.171428571
TCGA-2Z-A9JS-01	KIRP	8.264698502	2.8
TCGA-30-1718-01	OV	7.577572464	3.371428571
TCGA-30-1855-01	OV	8.165035142	2.8
TCGA-30-1857-01	OV	7.73677941	2.685714286
TCGA-30-1862-01	OV	7.955822499	0.914285714
TCGA-30-1891-01	OV	8.444148173	1.742857143
TCGA-31-1950-01	OV	7.945862915	1.171428571
TCGA-31-1953-01	OV	8.254731129	1.342857143
TCGA-31-1959-01	OV	9.142554911	1.514285714
TCGA-32-1970-01	GBM	8.903016848	1.714285714
TCGA-32-1970-01	GBM	8.903016848	1.828571429
TCGA-32-1980-01	GBM	8.45411956	0.285714286
TCGA-32-1982-01	GBM	9.37217869	1.742857143
TCGA-32-1982-01	GBM	9.37217869	2.314285714
TCGA-32-2615-01	GBM	8.633636957	0.714285714
TCGA-32-2616-01	GBM	8.543870755	23.05714286
TCGA-32-2616-01	GBM	8.543870755	14
TCGA-32-2632-01	GBM	9.671769897	1.942857143
TCGA-32-2632-01	GBM	9.671769897	1.971428571
TCGA-32-2634-01	GBM	8.384324065	1.057142857
TCGA-32-4213-01	GBM	8.394294241	1.028571429
TCGA-32-5222-01	GBM	9.48201886	1.371428571
TCGA-33-4532-01	LUSC	9.342224434	8.285714286
TCGA-33-4533-01	LUSC	10.20122598	6.8
TCGA-33-4538-01	LUSC	9.521963692	4.314285714
TCGA-33-4547-01	LUSC	10.10131393	4.257142857
TCGA-33-4566-01	LUSC	7.348877231	32.11428571
TCGA-33-4582-01	LUSC	9.392148718	4.4
TCGA-33-4583-01	LUSC	8.992834576	13.25714286
TCGA-33-4587-01	LUSC	11.47050849	4.942857143
TCGA-33-4589-01	LUSC	7.458227391	2.485714286
TCGA-33-6738-01	LUSC	8.833166671	7.685714286
TCGA-33-A5GW-01	LUSC	9.861551619	4.142857143
TCGA-33-AAS8-01	LUSC	9.711721528	5.542857143
TCGA-33-AASB-01	LUSC	8.474062925	9.314285714
TCGA-33-AASD-01	LUSC	10.01139847	8.342857143
TCGA-33-AASI-01	LUSC	10.12129585	9.771428571
TCGA-33-AASJ-01	LUSC	7.418458018	4.314285714
TCGA-33-AASL-01	LUSC	10.58094218	7.171428571
TCGA-34-2596-01	LUSC	11.25059224	5.342857143
TCGA-34-2596-01	LUSC	11.25059224	5.742857143
TCGA-34-2600-01	LUSC	9.851562406	9.371428571
TCGA-34-2608-01	LUSC	9.571896845	3.028571429
TCGA-34-2608-01	LUSC	9.571896845	2.885714286
TCGA-34-5231-01	LUSC	8.165035142	15.68571429
TCGA-34-5232-01	LUSC	9.362193833	4.2
TCGA-34-5234-01	LUSC	7.876153779	3.457142857
TCGA-34-5236-01	LUSC	8.065395856	4.542857143
TCGA-34-5239-01	LUSC	8.513951976	5.685714286
TCGA-34-5240-01	LUSC	9.272334936	3.714285714
TCGA-34-5241-01	LUSC	9.162519767	4.371428571
TCGA-34-5927-01	LUSC	8.374354096	6.257142857
TCGA-34-5928-01	LUSC	9.142554911	7.885714286
TCGA-34-5929-01	LUSC	10.21121752	4.628571429
TCGA-34-7107-01	LUSC	9.571896845	5.857142857
TCGA-34-8454-01	LUSC	8.982854273	12.25714286
TCGA-34-8455-01	LUSC	9.921488445	11.91428571
TCGA-34-8456-01	LUSC	10.00140819	0.514285714
TCGA-34-A5IX-01	LUSC	9.362193833	6.714285714
TCGA-35-4122-01	LUAD	6.071611561	7.257142857
TCGA-35-4123-01	LUAD	4.995935009	6.342857143
TCGA-35-5375-01	LUAD	7.816414524	10
TCGA-37-3783-01	LUSC	7.309126016	8.257142857
TCGA-37-3789-01	LUSC	8.823188673	6.771428571
TCGA-37-3792-01	LUSC	8.583765047	21.22857143
TCGA-37-4129-01	LUSC	7.557677891	0.085714286
TCGA-37-4132-01	LUSC	6.882281421	7.114285714
TCGA-37-4133-01	LUSC	8.484034899	6
TCGA-37-4135-01	LUSC	8.125176445	6.685714286
TCGA-37-4141-01	LUSC	6.308320421	8.2
TCGA-37-5819-01	LUSC	4.457219614	18.14285714
TCGA-37-A5EL-01	LUSC	9.492004925	9.714285714
TCGA-37-A5EM-01	LUSC	8.653586948	7.6
TCGA-37-A5EN-01	LUSC	9.601857834	5.171428571
TCGA-38-4625-01	LUAD	5.747114119	13.51428571
TCGA-38-4626-01	LUAD	8.494007067	4.857142857
TCGA-38-4627-01	LUAD	8.673537626	0.714285714
TCGA-38-4628-01	LUAD	9.731697841	2.942857143
TCGA-38-4629-01	LUAD	7.846282802	6.428571429
TCGA-38-4630-01	LUAD	8.773300992	2.685714286
TCGA-38-4631-01	LUAD	7.418458018	17.05714286
TCGA-38-4632-01	LUAD	6.783158893	12.22857143
TCGA-38-6178-01	LUAD	9.37217869	1.228571429
TCGA-38-7271-01	LUAD	7.86619649	1.257142857
TCGA-38-A44F-01	LUAD	8.075358653	0.228571429
TCGA-39-5011-01	LUSC	8.224830374	15.31428571
TCGA-39-5019-01	LUSC	8.783278217	4
TCGA-39-5021-01	LUSC	8.384324065	3
TCGA-39-5022-01	LUSC	8.533897641	4.085714286
TCGA-39-5024-01	LUSC	9.172502377	4.571428571
TCGA-39-5028-01	LUSC	7.37869509	3.714285714
TCGA-39-5029-01	LUSC	9.941467964	3.514285714
TCGA-39-5030-01	LUSC	8.723417264	4.085714286
TCGA-39-5031-01	LUSC	9.302286922	14
TCGA-39-5034-01	LUSC	9.452061251	13.31428571
TCGA-39-5035-01	LUSC	9.981427842	3.371428571
TCGA-39-5036-01	LUSC	9.591870748	5.857142857
TCGA-39-5037-01	LUSC	8.45411956	5.285714286
TCGA-39-5039-01	LUSC	9.302286922	3.857142857
TCGA-39-5040-01	LUSC	9.232400525	11.17142857
TCGA-3A-A9I5-01	PAAD	8.055433317	0.771428571
TCGA-3A-A9I7-01	PAAD	8.394294241	0.257142857
TCGA-3A-A9I9-01	PAAD	8.723417264	2.457142857
TCGA-3A-A9IB-01	PAAD	7.527838782	0.914285714
TCGA-3A-A9IC-01	PAAD	8.773300992	0.771428571
TCGA-3A-A9IH-01	PAAD	9.022776298	1.257142857
TCGA-3A-A9IJ-01	PAAD	5.102612127	0.342857143
TCGA-3A-A9IL-01	PAAD	10.48100978	0.114285714
TCGA-3A-A9IN-01	PAAD	10.16126043	0.771428571
TCGA-3A-A9IO-01	PAAD	9.871540907	0.171428571
TCGA-3A-A9IR-01	PAAD	9.501991085	0.257142857
TCGA-3A-A9IS-01	PAAD	9.811606307	0.8
TCGA-3A-A9IU-01	PAAD	8.264698502	0.771428571
TCGA-3A-A9IV-01	PAAD	8.783278217	1.142857143
TCGA-3A-A9IX-01	PAAD	8.354414784	0.371428571
TCGA-3A-A9IZ-01	PAAD	7.47811444	1.342857143
TCGA-3A-A9J0-01	PAAD	6.664294591	1.914285714
TCGA-3B-A9HJ-01	SARC	5.707869084	0.2
TCGA-3B-A9HL-01	SARC	6.268832131	1.028571429
TCGA-3B-A9HO-01	SARC	4.153437883	1.057142857
TCGA-3B-A9HP-01	SARC	6.694001836	0.971428571
TCGA-3B-A9HQ-01	SARC	5.112322059	1.371428571
TCGA-3B-A9HR-01	SARC	5.355670967	0.628571429
TCGA-3B-A9HS-01	SARC	6.446635862	1.285714286
TCGA-3B-A9HT-01	SARC	8.813210827	7.742857143
TCGA-3B-A9HU-01	SARC	5.384945688	0.657142857
TCGA-3B-A9HV-01	SARC	7.796503866	1.028571429
TCGA-3B-A9HX-01	SARC	5.973150317	0.914285714
TCGA-3B-A9HY-01	SARC	4.74483579	1.057142857
TCGA-3B-A9HZ-01	SARC	5.32641111	0.571428571
TCGA-3B-A9I0-01	SARC	4.219593083	0.6
TCGA-3B-A9I1-01	SARC	8.155070102	0.657142857
TCGA-3B-A9I3-01	SARC	6.555421094	1
TCGA-3C-AAAU-01	BRCA	9.591870748	0.457142857
TCGA-3C-AALI-01	BRCA	9.74168612	11.68571429
TCGA-3C-AALJ-01	BRCA	8.663562202	0.714285714
TCGA-3C-AALK-01	BRCA	8.583765047	1.171428571
TCGA-3E-AAAY-01	PAAD	8.264698502	0.457142857
TCGA-3E-AAAZ-01	PAAD	8.045471037	1.257142857
TCGA-3G-AB0O-01	THYM	9.252367504	0.028571429
TCGA-3G-AB0Q-01	THYM	8.952914187	0.542857143
TCGA-3G-AB0T-01	THYM	8.753347019	0.142857143
TCGA-3G-AB19-01	THYM	10.84078685	0.428571429
TCGA-3H-AB3K-01	MESO	8.364384335	0.371428571
TCGA-3H-AB3L-01	MESO	9.541936675	0.542857143
TCGA-3H-AB3M-01	MESO	9.56191003	0.571428571
TCGA-3H-AB3O-01	MESO	7.706921518	0.028571429
TCGA-3H-AB3S-01	MESO	7.856239497	0.914285714
TCGA-3H-AB3T-01	MESO	8.853123122	0.828571429
TCGA-3H-AB3U-01	MESO	8.733393687	0.571428571
TCGA-3H-AB3X-01	MESO	8.543870755	0.542857143
TCGA-3K-AAZ8-01	LIHC	8.863101572	3.171428571
TCGA-3L-AA1B-01	COAD	9.232400525	2.857142857
TCGA-3M-AB46-01	STAD	7.060846248	4.485714286
TCGA-3M-AB47-01	STAD	6.545527781	2.685714286
TCGA-3P-A9WA-01	OV	9.35220908	2.885714286
TCGA-3Q-A9WF-01	THYM	8.065395856	0.057142857
TCGA-3R-A8YX-01	SARC	8.125176445	1.2
TCGA-3S-A8YW-01	THYM	9.6617822	0.628571429
TCGA-3S-AAYX-01	THYM	10.16126043	0.085714286
TCGA-3T-AA9L-01	THYM	9.452061251	0.057142857
TCGA-3U-A98D-01	MESO	8.593739073	0.8
TCGA-3U-A98E-01	MESO	8.912996031	0.714285714
TCGA-3U-A98F-01	MESO	9.6617822	0.857142857
TCGA-3U-A98H-01	MESO	7.627315171	0.342857143
TCGA-3U-A98I-01	MESO	9.452061251	0.914285714
TCGA-3U-A98J-01	MESO	8.863101572	0.514285714
TCGA-3X-AAV9-01	CHOL	9.901509213	0.828571429
TCGA-3X-AAVA-01	CHOL	6.892196945	0.685714286
TCGA-3X-AAVB-01	CHOL	8.354414784	0.571428571
TCGA-3X-AAVC-01	CHOL	5.629442017	1.2
TCGA-3X-AAVE-01	CHOL	7.448284453	0.8
TCGA-3Z-A93Z-01	KIRC	7.955822499	2.028571429
TCGA-41-2571-01	GBM	10.39107476	0.971428571
TCGA-41-2571-01	GBM	10.39107476	1.114285714
TCGA-41-2572-01	GBM	8.713441005	1.085714286
TCGA-41-3915-01	GBM	7.637264768	0.714285714
TCGA-41-4097-01	GBM	9.621832273	0.685714286
TCGA-41-5651-01	GBM	9.691745545	1.742857143
TCGA-43-2576-01	LUSC	7.756686291	12.11428571
TCGA-43-2576-01	LUSC	7.756686291	11.65714286
TCGA-43-2578-01	LUSC	9.48201886	6.771428571
TCGA-43-2578-01	LUSC	9.48201886	7.285714286
TCGA-43-2581-01	LUSC	8.70346491	18.2
TCGA-43-2581-01	LUSC	8.70346491	16.65714286
TCGA-43-3394-01	LUSC	10.01139847	3.285714286
TCGA-43-3920-01	LUSC	8.623662222	6.171428571
TCGA-43-5668-01	LUSC	8.314538705	15.22857143
TCGA-43-5670-01	LUSC	9.122590544	2.885714286
TCGA-43-6143-01	LUSC	10.67088522	7.314285714
TCGA-43-6647-01	LUSC	10.80080896	3.6
TCGA-43-6770-01	LUSC	9.731697841	5.171428571
TCGA-43-6771-01	LUSC	9.35220908	4.857142857
TCGA-43-6773-01	LUSC	7.597468481	1.285714286
TCGA-43-7656-01	LUSC	10.29115187	8.171428571
TCGA-43-7657-01	LUSC	10.51098901	2.885714286
TCGA-43-7658-01	LUSC	9.6617822	4.571428571
TCGA-43-8115-01	LUSC	9.681757679	4.685714286
TCGA-43-8116-01	LUSC	10.01139847	8.257142857
TCGA-43-8118-01	LUSC	9.76166292	14.45714286
TCGA-43-A474-01	LUSC	9.252367504	8.514285714
TCGA-43-A475-01	LUSC	9.402133887	5.771428571
TCGA-43-A56U-01	LUSC	8.673537626	5.714285714
TCGA-43-A56V-01	LUSC	9.691745545	4.771428571
TCGA-44-2655-01	LUAD	8.214863915	4.057142857
TCGA-44-2655-01	LUAD	8.214863915	4.142857143
TCGA-44-2656-01	LUAD	6.357700173	16.91428571
TCGA-44-2656-01	LUAD	6.357700173	19.22857143
TCGA-44-2656-01	LUAD	6.357700173	18.62857143
TCGA-44-2656-01	LUAD	6.357700173	19.74285714
TCGA-44-2656-01	LUAD	6.357700173	20.42857143
TCGA-44-2656-01	LUAD	6.357700173	18.2
TCGA-44-2657-01	LUAD	8.464091145	9.371428571
TCGA-44-2661-01	LUAD	7.766640212	0.8
TCGA-44-2662-01	LUAD	7.319063176	4.6
TCGA-44-2662-01	LUAD	7.319063176	3.971428571
TCGA-44-2662-01	LUAD	7.319063176	4.742857143
TCGA-44-2662-01	LUAD	7.319063176	4.571428571
TCGA-44-2665-01	LUAD	8.563817535	0.885714286
TCGA-44-2665-01	LUAD	8.563817535	0.971428571
TCGA-44-2665-01	LUAD	8.563817535	1.085714286
TCGA-44-2666-01	LUAD	8.135140752	0.828571429
TCGA-44-2666-01	LUAD	8.135140752	0.885714286
TCGA-44-2666-01	LUAD	8.135140752	0.742857143
TCGA-44-2666-01	LUAD	8.135140752	0.8
TCGA-44-2666-01	LUAD	8.135140752	0.657142857
TCGA-44-2666-01	LUAD	8.135140752	0.914285714
TCGA-44-2668-01	LUAD	9.232400525	5.057142857
TCGA-44-2668-01	LUAD	9.232400525	8.914285714
TCGA-44-2668-01	LUAD	9.232400525	8.771428571
TCGA-44-2668-01	LUAD	9.232400525	8.057142857
TCGA-44-3396-01	LUAD	8.424205995	4.371428571
TCGA-44-3398-01	LUAD	7.507947906	4.057142857
TCGA-44-3918-01	LUAD	7.011227255	21.62857143
TCGA-44-3918-01	LUAD	7.011227255	22
TCGA-44-3918-01	LUAD	7.011227255	21.22857143
TCGA-44-3919-01	LUAD	8.673537626	0.942857143
TCGA-44-3919-01	LUAD	8.673537626	0.8
TCGA-44-4112-01	LUAD	7.567624995	11.08571429
TCGA-44-4112-01	LUAD	7.567624995	10.28571429
TCGA-44-4112-01	LUAD	7.567624995	8
TCGA-44-4112-01	LUAD	7.567624995	9.8
TCGA-44-4112-01	LUAD	7.567624995	10.62857143
TCGA-44-4112-01	LUAD	7.567624995	10
TCGA-44-5643-01	LUAD	10.07134153	3
TCGA-44-5644-01	LUAD	7.189914846	22.8
TCGA-44-5645-01	LUAD	10.03137923	0.857142857
TCGA-44-5645-01	LUAD	10.03137923	0.885714286
TCGA-44-5645-01	LUAD	10.03137923	0.971428571
TCGA-44-5645-01	LUAD	10.03137923	0.914285714
TCGA-44-6145-01	LUAD	7.259446793	7.285714286
TCGA-44-6146-01	LUAD	9.212434007	0.942857143
TCGA-44-6146-01	LUAD	9.212434007	0.914285714
TCGA-44-6146-01	LUAD	9.212434007	1.028571429
TCGA-44-6146-01	LUAD	9.212434007	0.971428571
TCGA-44-6147-01	LUAD	8.992834576	2.428571429
TCGA-44-6147-01	LUAD	8.992834576	3.742857143
TCGA-44-6147-01	LUAD	8.992834576	3.028571429
TCGA-44-6147-01	LUAD	8.992834576	4.485714286
TCGA-44-6147-01	LUAD	8.992834576	4.142857143
TCGA-44-6148-01	LUAD	9.272334936	0.142857143
TCGA-44-6774-01	LUAD	9.082663307	6.657142857
TCGA-44-6775-01	LUAD	8.673537626	1.285714286
TCGA-44-6775-01	LUAD	8.673537626	1.371428571
TCGA-44-6775-01	LUAD	8.673537626	1.428571429
TCGA-44-6776-01	LUAD	8.224830374	4.6
TCGA-44-6777-01	LUAD	7.547731152	8.4
TCGA-44-6778-01	LUAD	8.015585773	8.828571429
TCGA-44-6779-01	LUAD	7.677066598	2.228571429
TCGA-44-7659-01	LUAD	6.763341737	3.457142857
TCGA-44-7660-01	LUAD	9.74168612	7.828571429
TCGA-44-7661-01	LUAD	8.125176445	5.914285714
TCGA-44-7662-01	LUAD	8.474062925	13.4
TCGA-44-7667-01	LUAD	5.180345363	10.68571429
TCGA-44-7669-01	LUAD	8.414235207	11.02857143
TCGA-44-7670-01	LUAD	9.831584204	25.82857143
TCGA-44-7671-01	LUAD	7.577572464	5.4
TCGA-44-7672-01	LUAD	8.414235207	3.457142857
TCGA-44-8117-01	LUAD	8.533897641	18.11428571
TCGA-44-8119-01	LUAD	8.055433317	14.97142857
TCGA-44-8120-01	LUAD	7.358816099	14.11428571
TCGA-44-A479-01	LUAD	7.98570291	6.914285714
TCGA-44-A47A-01	LUAD	8.942934436	5.2
TCGA-44-A47B-01	LUAD	8.374354096	1.114285714
TCGA-44-A47G-01	LUAD	7.219711487	1.628571429
TCGA-44-A4SS-01	LUAD	8.095285014	11.05714286
TCGA-44-A4SU-01	LUAD	10.05136025	3.228571429
TCGA-46-3765-01	LUSC	8.494007067	5.2
TCGA-46-3767-01	LUSC	8.873080171	2.571428571
TCGA-46-3768-01	LUSC	9.501991085	6.285714286
TCGA-46-3769-01	LUSC	8.115212385	20.74285714
TCGA-46-6025-01	LUSC	9.182485107	4.885714286
TCGA-46-6026-01	LUSC	6.941783164	5
TCGA-49-4486-01	LUAD	7.975742498	3
TCGA-49-4487-01	LUAD	8.135140752	7.885714286
TCGA-49-4488-01	LUAD	7.468170721	6.771428571
TCGA-49-4490-01	LUAD	8.145105305	0.885714286
TCGA-49-4494-01	LUAD	8.873080171	4.257142857
TCGA-49-4501-01	LUAD	9.56191003	0.942857143
TCGA-49-4505-01	LUAD	7.537784781	4.828571429
TCGA-49-4506-01	LUAD	5.083198152	2.6
TCGA-49-4507-01	LUAD	7.37869509	4.6
TCGA-49-4510-01	LUAD	8.633636957	1.142857143
TCGA-49-4512-01	LUAD	9.192467956	0.914285714
TCGA-49-4514-01	LUAD	7.945862915	7.171428571
TCGA-49-6742-01	LUAD	8.823188673	6
TCGA-49-6743-01	LUAD	6.545527781	16.85714286
TCGA-49-6744-01	LUAD	8.912996031	4.742857143
TCGA-49-6745-01	LUAD	8.464091145	2.828571429
TCGA-49-6761-01	LUAD	7.021150002	4.057142857
TCGA-49-6767-01	LUAD	9.262351164	10.6
TCGA-49-AAQV-01	LUAD	8.035509018	1.542857143
TCGA-49-AAR0-01	LUAD	7.816414524	2.914285714
TCGA-49-AAR2-01	LUAD	8.444148173	9.4
TCGA-49-AAR3-01	LUAD	8.444148173	2.742857143
TCGA-49-AAR4-01	LUAD	8.583765047	12.94285714
TCGA-49-AAR9-01	LUAD	9.731697841	15.11428571
TCGA-49-AARE-01	LUAD	5.845314201	28.74285714
TCGA-49-AARN-01	LUAD	8.264698502	18.05714286
TCGA-49-AARO-01	LUAD	8.583765047	13.77142857
TCGA-49-AARQ-01	LUAD	7.726826453	16.85714286
TCGA-49-AARR-01	LUAD	8.733393687	0.028571429
TCGA-4A-A93W-01	KIRP	7.348877231	2.371428571
TCGA-4A-A93X-01	KIRP	7.239578229	2.285714286
TCGA-4A-A93Y-01	KIRP	8.204897689	0.571428571
TCGA-4B-A93V-01	LUAD	7.408516675	3.342857143
TCGA-4C-A93U-01	THCA	8.294601962	1.142857143
TCGA-4E-A92E-01	UCEC	9.212434007	3.628571429
TCGA-4G-AAZO-01	CHOL	6.644493137	1
TCGA-4G-AAZT-01	CHOL	6.496072328	0.914285714
TCGA-4H-AAAK-01	BRCA	9.01279559	0.457142857
TCGA-4J-AA1J-01	CESC	10.29115187	3.171428571
TCGA-4K-AA1G-01	TGCT	11.11065258	0.342857143
TCGA-4K-AA1H-01	TGCT	6.525743363	0.114285714
TCGA-4K-AA1I-01	TGCT	9.571896845	0.142857143
TCGA-4K-AAAL-01	TGCT	10.56095533	0.2
TCGA-4L-AA1F-01	PRAD	9.631819624	0.6
TCGA-4N-A93T-01	COAD	5.629442017	2.057142857
TCGA-4P-AA8J-01	HNSC	8.783278217	3.028571429
TCGA-4R-AA8I-01	LIHC	8.553844053	27.48571429
TCGA-4T-AA8H-01	COAD	7.289253003	3
TCGA-4V-A9QI-01	THYM	7.816414524	0.057142857
TCGA-4V-A9QJ-01	THYM	9.601857834	0.314285714
TCGA-4V-A9QL-01	THYM	9.42210453	0.114285714
TCGA-4V-A9QM-01	THYM	8.683513219	0.2
TCGA-4V-A9QN-01	THYM	9.831584204	0.2
TCGA-4V-A9QR-01	THYM	10.27116794	0.485714286
TCGA-4V-A9QS-01	THYM	9.472032893	0.171428571
TCGA-4V-A9QT-01	THYM	7.856239497	0.057142857
TCGA-4V-A9QU-01	THYM	7.98570291	0.2
TCGA-4V-A9QW-01	THYM	7.43834191	0.257142857
TCGA-4V-A9QX-01	THYM	7.955822499	0.2
TCGA-4X-A9F9-01	THYM	8.194931697	0.057142857
TCGA-4X-A9FA-01	THYM	10.22120911	0.314285714
TCGA-4X-A9FB-01	THYM	7.537784781	0.028571429
TCGA-4X-A9FC-01	THYM	8.145105305	0.114285714
TCGA-4X-A9FD-01	THYM	10.66089138	0.485714286
TCGA-4Z-AA7M-01	BLCA	9.302286922	12.28571429
TCGA-4Z-AA7N-01	BLCA	8.194931697	0.228571429
TCGA-4Z-AA7O-01	BLCA	9.212434007	4.228571429
TCGA-4Z-AA7Q-01	BLCA	10.06135086	5.457142857
TCGA-4Z-AA7R-01	BLCA	8.45411956	8.457142857
TCGA-4Z-AA7S-01	BLCA	10.07134153	1.485714286
TCGA-4Z-AA7W-01	BLCA	8.444148173	13.14285714
TCGA-4Z-AA7Y-01	BLCA	9.861551619	6.714285714
TCGA-4Z-AA80-01	BLCA	10.08133227	9.142857143
TCGA-4Z-AA81-01	BLCA	4.172321324	5.114285714
TCGA-4Z-AA82-01	BLCA	9.601857834	2.371428571
TCGA-4Z-AA83-01	BLCA	9.202450923	1.885714286
TCGA-4Z-AA84-01	BLCA	5.03469817	11.02857143
TCGA-4Z-AA86-01	BLCA	9.6617822	5.085714286
TCGA-4Z-AA87-01	BLCA	7.418458018	5.628571429
TCGA-4Z-AA89-01	BLCA	10.01139847	3.228571429
TCGA-50-5044-01	LUAD	7.031073278	2.514285714
TCGA-50-5045-01	LUAD	7.120406006	6.742857143
TCGA-50-5049-01	LUAD	8.364384335	17.85714286
TCGA-50-5051-01	LUAD	6.931864786	2.514285714
TCGA-50-5055-01	LUAD	7.577572464	0.285714286
TCGA-50-5066-01	LUAD	5.737300939	6.2
TCGA-50-5068-01	LUAD	7.488058546	2.085714286
TCGA-50-5072-01	LUAD	8.344445444	3.857142857
TCGA-50-5930-01	LUAD	8.045471037	25.65714286
TCGA-50-5931-01	LUAD	10.56095533	7.228571429
TCGA-50-5932-01	LUAD	9.102626674	1.942857143
TCGA-50-5933-01	LUAD	6.565315136	11.4
TCGA-50-5935-01	LUAD	9.042738112	2.028571429
TCGA-50-5936-01	LUAD	8.494007067	2.742857143
TCGA-50-5939-01	LUAD	8.344445444	1.685714286
TCGA-50-5941-01	LUAD	7.995663594	8.685714286
TCGA-50-5942-01	LUAD	8.823188673	1.285714286
TCGA-50-5944-01	LUAD	8.942934436	1.314285714
TCGA-50-5946-01	LUAD	9.152537278	15.2
TCGA-50-6590-01	LUAD	8.513951976	20.08571429
TCGA-50-6591-01	LUAD	8.773300992	1.2
TCGA-50-6592-01	LUAD	8.753347019	6.885714286
TCGA-50-6593-01	LUAD	7.627315171	7
TCGA-50-6594-01	LUAD	5.776561223	12.88571429
TCGA-50-6595-01	LUAD	8.503979426	1.828571429
TCGA-50-6597-01	LUAD	8.673537626	1.085714286
TCGA-50-6673-01	LUAD	8.314538705	1.314285714
TCGA-50-7109-01	LUAD	8.334476316	5.657142857
TCGA-50-8457-01	LUAD	9.35220908	1.342857143
TCGA-50-8459-01	LUAD	8.613687662	1.771428571
TCGA-50-8460-01	LUAD	8.214863915	0.742857143
TCGA-51-4079-01	LUSC	8.18496594	9.457142857
TCGA-51-4080-01	LUSC	9.452061251	6.914285714
TCGA-51-4081-01	LUSC	8.823188673	4.685714286
TCGA-51-6867-01	LUSC	9.971437769	14.65714286
TCGA-52-7622-01	LUSC	9.621832273	6.028571429
TCGA-52-7809-01	LUSC	9.192467956	5.685714286
TCGA-52-7810-01	LUSC	9.581883752	9.6
TCGA-52-7811-01	LUSC	9.112608547	3.428571429
TCGA-52-7812-01	LUSC	8.404264622	6.8
TCGA-53-7624-01	LUAD	8.863101572	18.8
TCGA-53-7626-01	LUAD	8.992834576	8.285714286
TCGA-53-7813-01	LUAD	8.394294241	3.771428571
TCGA-53-A4EZ-01	LUAD	8.005624549	11.68571429
TCGA-55-1592-01	LUAD	7.955822499	11.74285714
TCGA-55-1592-01	LUAD	7.955822499	12.17142857
TCGA-55-1594-01	LUAD	9.022776298	3.542857143
TCGA-55-1594-01	LUAD	9.022776298	3.4
TCGA-55-1595-01	LUAD	7.74673269	7.2
TCGA-55-1596-01	LUAD	8.244763982	4.571428571
TCGA-55-1596-01	LUAD	8.244763982	4.6
TCGA-55-5899-01	LUAD	6.585105388	10.25714286
TCGA-55-6543-01	LUAD	8.823188673	0.542857143
TCGA-55-6642-01	LUAD	8.723417264	2.828571429
TCGA-55-6712-01	LUAD	9.971437769	2.857142857
TCGA-55-6968-01	LUAD	8.085321707	11.25714286
TCGA-55-6969-01	LUAD	6.575209903	9.314285714
TCGA-55-6970-01	LUAD	7.617365922	4.2
TCGA-55-6971-01	LUAD	8.873080171	2
TCGA-55-6972-01	LUAD	6.091316216	6.142857143
TCGA-55-6975-01	LUAD	8.484034899	1.714285714
TCGA-55-6978-01	LUAD	9.142554911	0.685714286
TCGA-55-6979-01	LUAD	8.972874106	2.685714286
TCGA-55-6980-01	LUAD	8.753347019	0.257142857
TCGA-55-6981-01	LUAD	9.781640039	1.285714286
TCGA-55-6982-01	LUAD	8.424205995	4.8
TCGA-55-6983-01	LUAD	8.593739073	2.628571429
TCGA-55-6984-01	LUAD	7.706921518	0.485714286
TCGA-55-6985-01	LUAD	10.31113602	10.2
TCGA-55-6986-01	LUAD	9.571896845	0.428571429
TCGA-55-6987-01	LUAD	7.368755386	4.085714286
TCGA-55-7227-01	LUAD	8.194931697	3.742857143
TCGA-55-7281-01	LUAD	8.294601962	10.65714286
TCGA-55-7283-01	LUAD	9.472032893	5.085714286
TCGA-55-7284-01	LUAD	8.494007067	0.857142857
TCGA-55-7570-01	LUAD	5.855140858	9.028571429
TCGA-55-7573-01	LUAD	8.843144821	1.2
TCGA-55-7574-01	LUAD	8.45411956	5.314285714
TCGA-55-7576-01	LUAD	8.70346491	8.6
TCGA-55-7724-01	LUAD	9.192467956	4.8
TCGA-55-7725-01	LUAD	8.643611866	3.2
TCGA-55-7726-01	LUAD	7.826370313	2.571428571
TCGA-55-7727-01	LUAD	7.995663594	5.657142857
TCGA-55-7728-01	LUAD	8.753347019	2.085714286
TCGA-55-7815-01	LUAD	7.955822499	3.314285714
TCGA-55-7903-01	LUAD	7.945862915	3.685714286
TCGA-55-7907-01	LUAD	8.45411956	27.62857143
TCGA-55-7910-01	LUAD	6.793068408	7.4
TCGA-55-7911-01	LUAD	7.9060274	5.342857143
TCGA-55-7913-01	LUAD	9.971437769	7.714285714
TCGA-55-7914-01	LUAD	7.557677891	4.171428571
TCGA-55-7994-01	LUAD	7.120406006	36.54285714
TCGA-55-7995-01	LUAD	9.651794589	15.62857143
TCGA-55-8085-01	LUAD	7.92594459	6.028571429
TCGA-55-8087-01	LUAD	9.242383957	0.657142857
TCGA-55-8089-01	LUAD	10.14127802	28.14285714
TCGA-55-8090-01	LUAD	8.723417264	2.114285714
TCGA-55-8091-01	LUAD	8.533897641	0.571428571
TCGA-55-8092-01	LUAD	8.065395856	12.74285714
TCGA-55-8094-01	LUAD	7.597468481	10.48571429
TCGA-55-8096-01	LUAD	9.032757139	3.371428571
TCGA-55-8097-01	LUAD	9.022776298	2.485714286
TCGA-55-8203-01	LUAD	8.314538705	10.08571429
TCGA-55-8204-01	LUAD	9.671769897	4.971428571
TCGA-55-8205-01	LUAD	8.434176984	12.45714286
TCGA-55-8206-01	LUAD	9.202450923	0.6
TCGA-55-8207-01	LUAD	7.726826453	7.342857143
TCGA-55-8208-01	LUAD	8.015585773	7.257142857
TCGA-55-8299-01	LUAD	7.507947906	4.2
TCGA-55-8301-01	LUAD	5.287421602	6.4
TCGA-55-8302-01	LUAD	8.334476316	15.85714286
TCGA-55-8506-01	LUAD	8.643611866	41.65714286
TCGA-55-8507-01	LUAD	7.269381751	23.14285714
TCGA-55-8508-01	LUAD	8.663562202	4.314285714
TCGA-55-8510-01	LUAD	8.533897641	7.114285714
TCGA-55-8511-01	LUAD	7.826370313	12.74285714
TCGA-55-8512-01	LUAD	8.763323926	0.885714286
TCGA-55-8513-01	LUAD	8.214863915	0.028571429
TCGA-55-8514-01	LUAD	9.242383957	6.771428571
TCGA-55-8614-01	LUAD	9.442075577	5.228571429
TCGA-55-8615-01	LUAD	9.252367504	2.457142857
TCGA-55-8616-01	LUAD	8.643611866	11.48571429
TCGA-55-8619-01	LUAD	8.035509018	0.428571429
TCGA-55-8620-01	LUAD	6.130737492	11.74285714
TCGA-55-8621-01	LUAD	8.873080171	1.114285714
TCGA-55-A48X-01	LUAD	8.763323926	8.657142857
TCGA-55-A48Y-01	LUAD	8.354414784	8.285714286
TCGA-55-A48Z-01	LUAD	8.723417264	1.2
TCGA-55-A490-01	LUAD	9.122590544	30.88571429
TCGA-55-A491-01	LUAD	8.563817535	8.714285714
TCGA-55-A492-01	LUAD	7.140263252	6.2
TCGA-55-A493-01	LUAD	7.995663594	5.571428571
TCGA-55-A494-01	LUAD	9.871540907	5.514285714
TCGA-55-A4DF-01	LUAD	9.252367504	17.82857143
TCGA-55-A4DG-01	LUAD	7.716873821	16.42857143
TCGA-55-A57B-01	LUAD	8.344445444	1.028571429
TCGA-56-1622-01	LUSC	10.6309101	5.085714286
TCGA-56-1622-01	LUSC	10.6309101	5.257142857
TCGA-56-5897-01	LUSC	9.721709644	1.942857143
TCGA-56-5898-01	LUSC	10.21121752	3.4
TCGA-56-6545-01	LUSC	11.50049803	6.714285714
TCGA-56-6546-01	LUSC	9.172502377	8.057142857
TCGA-56-7221-01	LUSC	9.931478169	6.485714286
TCGA-56-7222-01	LUSC	10.28115988	9.171428571
TCGA-56-7223-01	LUSC	8.035509018	6.8
TCGA-56-7579-01	LUSC	9.112608547	5.885714286
TCGA-56-7580-01	LUSC	9.941467964	3.114285714
TCGA-56-7582-01	LUSC	9.56191003	3.885714286
TCGA-56-7730-01	LUSC	8.903016848	8.914285714
TCGA-56-7731-01	LUSC	10.19123451	7.342857143
TCGA-56-7822-01	LUSC	10.37108976	8.314285714
TCGA-56-7823-01	LUSC	10.10131393	6.428571429
TCGA-56-8082-01	LUSC	10.07134153	4.771428571
TCGA-56-8083-01	LUSC	9.432090004	3.942857143
TCGA-56-8201-01	LUSC	9.591870748	3.828571429
TCGA-56-8304-01	LUSC	9.681757679	6.028571429
TCGA-56-8305-01	LUSC	9.142554911	8.485714286
TCGA-56-8307-01	LUSC	10.17125173	10.11428571
TCGA-56-8308-01	LUSC	9.641807063	8.228571429
TCGA-56-8309-01	LUSC	10.04136971	3.228571429
TCGA-56-8503-01	LUSC	10.36109733	3.857142857
TCGA-56-8504-01	LUSC	9.442075577	5.542857143
TCGA-56-8622-01	LUSC	9.202450923	4.857142857
TCGA-56-8624-01	LUSC	9.801617473	2.628571429
TCGA-56-8625-01	LUSC	9.801617473	10.4
TCGA-56-8626-01	LUSC	10.18124309	5.971428571
TCGA-56-8628-01	LUSC	9.811606307	9.657142857
TCGA-56-8629-01	LUSC	9.122590544	5.285714286
TCGA-56-A49D-01	LUSC	9.42210453	6.857142857
TCGA-56-A4BW-01	LUSC	10.58094218	5.4
TCGA-56-A4BX-01	LUSC	9.511977341	3.028571429
TCGA-56-A4BY-01	LUSC	10.19123451	3.371428571
TCGA-56-A4ZJ-01	LUSC	10.23120076	2.114285714
TCGA-56-A4ZK-01	LUSC	9.302286922	5.257142857
TCGA-56-A5DR-01	LUSC	9.052719216	25
TCGA-56-A5DS-01	LUSC	9.891519704	4.8
TCGA-56-A62T-01	LUSC	4.257473999	12.08571429
TCGA-57-1993-01	OV	9.731697841	1.542857143
TCGA-57-1994-01	OV	7.557677891	1.257142857
TCGA-58-8386-01	LUSC	8.523924715	5.857142857
TCGA-58-8387-01	LUSC	8.025547263	3.771428571
TCGA-58-8388-01	LUSC	8.922975357	4.314285714
TCGA-58-8390-01	LUSC	9.801617473	9.257142857
TCGA-58-8391-01	LUSC	10.33112038	8.085714286
TCGA-58-8392-01	LUSC	10.11130486	3.457142857
TCGA-58-8393-01	LUSC	10.60092922	6.314285714
TCGA-58-A46J-01	LUSC	9.042738112	3.914285714
TCGA-58-A46K-01	LUSC	9.701733495	2.657142857
TCGA-58-A46L-01	LUSC	8.803233135	5.2
TCGA-58-A46M-01	LUSC	8.932954826	9.257142857
TCGA-58-A46N-01	LUSC	10.34111265	4.514285714
TCGA-59-2348-01	OV	8.244763982	2.2
TCGA-59-2348-01	OV	8.244763982	2.228571429
TCGA-59-2350-01	OV	8.234797063	0.685714286
TCGA-59-2351-01	OV	8.344445444	2.457142857
TCGA-59-2352-01	OV	9.112608547	2.085714286
TCGA-59-2354-01	OV	8.394294241	1.6
TCGA-59-2355-01	OV	8.942934436	0.714285714
TCGA-59-2363-01	OV	8.942934436	1.857142857
TCGA-59-A5PD-01	OV	6.249093286	3.428571429
TCGA-5B-A90C-01	UCEC	10.03137923	1.228571429
TCGA-5C-A9VG-01	LIHC	6.951702101	3.171428571
TCGA-5C-A9VH-01	LIHC	9.122590544	2.514285714
TCGA-5C-AAPD-01	LIHC	8.633636957	1.657142857
TCGA-5G-A9ZZ-01	THYM	10.11130486	0.2
TCGA-5K-AAAP-01	THYM	9.821595217	0.428571429
TCGA-5L-AAT0-01	BRCA	8.633636957	3.342857143
TCGA-5L-AAT1-01	BRCA	8.653586948	27
TCGA-5M-AAT4-01	COAD	8.623662222	4.285714286
TCGA-5M-AAT5-01	COAD	8.015585773	1.657142857
TCGA-5M-AAT6-01	COAD	6.416983368	50.22857143
TCGA-5M-AATA-01	COAD	8.903016848	1.6
TCGA-5M-AATE-01	COAD	8.972874106	2.885714286
TCGA-5N-A9KI-01	BLCA	7.170052771	3.914285714
TCGA-5N-A9KM-01	BLCA	9.002815016	4.742857143
TCGA-5P-A9JU-01	KIRP	6.921946972	1.942857143
TCGA-5P-A9JW-01	KIRP	8.613687662	1.971428571
TCGA-5P-A9JY-01	KIRP	8.932954826	2.685714286
TCGA-5P-A9JZ-01	KIRP	7.995663594	1
TCGA-5P-A9K0-01	KIRP	9.641807063	2.057142857
TCGA-5P-A9K2-01	KIRP	8.773300992	1.571428571
TCGA-5P-A9K3-01	KIRP	8.364384335	1.628571429
TCGA-5P-A9K6-01	KIRP	9.252367504	1.171428571
TCGA-5P-A9K8-01	KIRP	8.593739073	0.4
TCGA-5P-A9KA-01	KIRP	9.492004925	2.057142857
TCGA-5P-A9KC-01	KIRP	6.595001588	2
TCGA-5P-A9KE-01	KIRP	8.424205995	2
TCGA-5P-A9KF-01	KIRP	9.112608547	1.742857143
TCGA-5P-A9KH-01	KIRP	9.6617822	0.6
TCGA-5R-AA1C-01	LIHC	3.98417088	2.142857143
TCGA-5R-AA1D-01	LIHC	7.299189291	0.285714286
TCGA-5R-AAAM-01	LIHC	8.962894077	1.885714286
TCGA-5S-A9Q8-01	UCEC	8.424205995	1.342857143
TCGA-5T-A9QA-01	BRCA	4.610308579	0.8
TCGA-5U-AB0D-01	THYM	8.853123122	1.285714286
TCGA-5U-AB0E-01	THYM	9.601857834	0.342857143
TCGA-5U-AB0F-01	THYM	9.841573267	0.257142857
TCGA-5V-A9RR-01	THYM	9.821595217	0.228571429
TCGA-5X-AA5U-01	OV	8.583765047	0.685714286
TCGA-60-2695-01	LUSC	9.691745545	4.628571429
TCGA-60-2695-01	LUSC	9.691745545	4.228571429
TCGA-60-2696-01	LUSC	8.733393687	4.657142857
TCGA-60-2697-01	LUSC	8.065395856	0.171428571
TCGA-60-2698-01	LUSC	8.613687662	24.42857143
TCGA-60-2698-01	LUSC	8.613687662	22.82857143
TCGA-60-2703-01	LUSC	8.364384335	6.6
TCGA-60-2704-01	LUSC	8.673537626	3.971428571
TCGA-60-2706-01	LUSC	8.992834576	0.371428571
TCGA-60-2707-01	LUSC	9.412119158	2
TCGA-60-2707-01	LUSC	9.412119158	2.114285714
TCGA-60-2708-01	LUSC	9.981427842	4.771428571
TCGA-60-2708-01	LUSC	9.981427842	4
TCGA-60-2709-01	LUSC	9.342224434	3.514285714
TCGA-60-2710-01	LUSC	9.921488445	4.6
TCGA-60-2710-01	LUSC	9.921488445	5.085714286
TCGA-60-2711-01	LUSC	9.731697841	2.228571429
TCGA-60-2711-01	LUSC	9.731697841	2.542857143
TCGA-60-2712-01	LUSC	10.24119247	1.542857143
TCGA-60-2712-01	LUSC	10.24119247	1.685714286
TCGA-60-2713-01	LUSC	9.28231882	5.285714286
TCGA-60-2713-01	LUSC	9.28231882	5.571428571
TCGA-60-2714-01	LUSC	5.52174917	20.22857143
TCGA-60-2714-01	LUSC	5.52174917	17.57142857
TCGA-60-2715-01	LUSC	9.641807063	2.657142857
TCGA-60-2715-01	LUSC	9.641807063	0.657142857
TCGA-60-2716-01	LUSC	9.951457829	0.371428571
TCGA-60-2716-01	LUSC	9.951457829	0.314285714
TCGA-60-2719-01	LUSC	12.22030237	4.314285714
TCGA-60-2719-01	LUSC	12.22030237	4.514285714
TCGA-60-2720-01	LUSC	10.20122598	10.25714286
TCGA-60-2721-01	LUSC	6.219491778	4.257142857
TCGA-60-2722-01	LUSC	9.472032893	7.371428571
TCGA-60-2722-01	LUSC	9.472032893	7.542857143
TCGA-60-2723-01	LUSC	9.691745545	6.428571429
TCGA-60-2723-01	LUSC	9.691745545	6.742857143
TCGA-60-2724-01	LUSC	10.09132307	7.657142857
TCGA-60-2724-01	LUSC	10.09132307	7.971428571
TCGA-60-2725-01	LUSC	9.122590544	2.971428571
TCGA-60-2726-01	LUSC	9.452061251	6.114285714
TCGA-60-2726-01	LUSC	9.452061251	6.314285714
TCGA-61-1725-01	OV	6.921946972	1.542857143
TCGA-61-1728-01	OV	8.434176984	1.114285714
TCGA-61-1733-01	OV	7.567624995	1.228571429
TCGA-61-1736-01	OV	8.523924715	0.885714286
TCGA-61-1737-01	OV	9.242383957	2.228571429
TCGA-61-1738-01	OV	7.617365922	1.457142857
TCGA-61-1740-01	OV	8.583765047	4.771428571
TCGA-61-1741-01	OV	8.035509018	0.8
TCGA-61-1900-01	OV	9.222417208	2.342857143
TCGA-61-1907-01	OV	7.577572464	2.714285714
TCGA-61-1910-01	OV	5.619644713	2.228571429
TCGA-61-1914-01	OV	7.150192608	2.457142857
TCGA-61-1919-01	OV	7.050921405	1.342857143
TCGA-61-1995-01	OV	8.623662222	0.914285714
TCGA-61-2000-01	OV	7.756686291	1.085714286
TCGA-61-2002-01	OV	8.224830374	1
TCGA-61-2003-01	OV	8.374354096	1.457142857
TCGA-61-2008-01	OV	9.511977341	1.714285714
TCGA-61-2009-01	OV	7.607417025	2.028571429
TCGA-61-2012-01	OV	8.593739073	3.028571429
TCGA-61-2016-01	OV	9.162519767	0.628571429
TCGA-61-2088-01	OV	7.299189291	0.457142857
TCGA-61-2092-01	OV	4.735209997	1.2
TCGA-61-2094-01	OV	8.214863915	1.542857143
TCGA-61-2101-01	OV	7.289253003	1.028571429
TCGA-61-2102-01	OV	8.70346491	1.542857143
TCGA-61-2104-01	OV	7.687017904	1.542857143
TCGA-61-2109-01	OV	8.982854273	1.828571429
TCGA-61-2110-01	OV	8.095285014	1.257142857
TCGA-61-2111-01	OV	9.641807063	2
TCGA-62-8394-01	LUAD	9.152537278	2.8
TCGA-62-8395-01	LUAD	8.005624549	1.742857143
TCGA-62-8397-01	LUAD	8.693488981	0.657142857
TCGA-62-8398-01	LUAD	8.773300992	1.914285714
TCGA-62-8399-01	LUAD	9.432090004	12.25714286
TCGA-62-8402-01	LUAD	8.18496594	1
TCGA-62-A46O-01	LUAD	9.062700451	21.08571429
TCGA-62-A46P-01	LUAD	7.229644628	6.457142857
TCGA-62-A46R-01	LUAD	8.214863915	4.257142857
TCGA-62-A46S-01	LUAD	7.647214712	2.771428571
TCGA-62-A46U-01	LUAD	7.98570291	0.942857143
TCGA-62-A46Y-01	LUAD	8.095285014	0.914285714
TCGA-62-A470-01	LUAD	7.667115629	2.828571429
TCGA-62-A471-01	LUAD	7.557677891	2.342857143
TCGA-62-A472-01	LUAD	8.075358653	1.342857143
TCGA-63-5128-01	LUSC	10.02138882	7.371428571
TCGA-63-5131-01	LUSC	10.11130486	7.2
TCGA-63-6202-01	LUSC	8.274666099	8.371428571
TCGA-63-7020-01	LUSC	10.24119247	4.342857143
TCGA-63-7021-01	LUSC	9.302286922	5.485714286
TCGA-63-7022-01	LUSC	9.052719216	4.057142857
TCGA-63-7023-01	LUSC	9.242383957	3.114285714
TCGA-63-A5M9-01	LUSC	8.005624549	2.4
TCGA-63-A5MB-01	LUSC	10.11130486	8.114285714
TCGA-63-A5MG-01	LUSC	8.922975357	2.371428571
TCGA-63-A5MH-01	LUSC	9.462047023	5.428571429
TCGA-63-A5MI-01	LUSC	8.932954826	4.628571429
TCGA-63-A5MJ-01	LUSC	8.713441005	4.085714286
TCGA-63-A5ML-01	LUSC	9.252367504	6
TCGA-63-A5MM-01	LUSC	8.28463392	28.48571429
TCGA-63-A5MN-01	LUSC	8.603713279	0.771428571
TCGA-63-A5MP-01	LUSC	8.753347019	4.457142857
TCGA-63-A5MR-01	LUSC	8.28463392	4
TCGA-63-A5MS-01	LUSC	9.202450923	9.142857143
TCGA-63-A5MT-01	LUSC	8.873080171	5.057142857
TCGA-63-A5MU-01	LUSC	9.032757139	5.142857143
TCGA-63-A5MV-01	LUSC	9.581883752	2.685714286
TCGA-63-A5MW-01	LUSC	8.513951976	10.82857143
TCGA-63-A5MY-01	LUSC	9.202450923	3.857142857
TCGA-64-1676-01	LUAD	5.424001268	13.88571429
TCGA-64-1676-01	LUAD	5.424001268	13.51428571
TCGA-64-1677-01	LUAD	8.344445444	4.628571429
TCGA-64-1678-01	LUAD	5.688254337	10.05714286
TCGA-64-1679-01	LUAD	9.232400525	12.02857143
TCGA-64-1680-01	LUAD	8.693488981	1.2
TCGA-64-1680-01	LUAD	8.693488981	1.085714286
TCGA-64-1681-01	LUAD	9.332239894	1.6
TCGA-64-5774-01	LUAD	9.991417984	3.228571429
TCGA-64-5775-01	LUAD	7.726826453	11.51428571
TCGA-64-5778-01	LUAD	7.945862915	11.22857143
TCGA-64-5779-01	LUAD	8.883058917	8.657142857
TCGA-64-5781-01	LUAD	6.308320421	25.82857143
TCGA-64-5815-01	LUAD	8.055433317	4
TCGA-66-2727-01	LUSC	9.032757139	4.771428571
TCGA-66-2734-01	LUSC	10.17125173	4.685714286
TCGA-66-2742-01	LUSC	9.072681815	5.114285714
TCGA-66-2744-01	LUSC	8.603713279	4.828571429
TCGA-66-2754-01	LUSC	7.021150002	6.457142857
TCGA-66-2755-01	LUSC	8.663562202	5.285714286
TCGA-66-2755-01	LUSC	8.663562202	4.771428571
TCGA-66-2756-01	LUSC	6.852538362	11.71428571
TCGA-66-2756-01	LUSC	6.852538362	12.37142857
TCGA-66-2757-01	LUSC	9.412119158	5.657142857
TCGA-66-2757-01	LUSC	9.412119158	5.771428571
TCGA-66-2758-01	LUSC	8.224830374	7.4
TCGA-66-2758-01	LUSC	8.224830374	6.742857143
TCGA-66-2759-01	LUSC	9.611845009	9.485714286
TCGA-66-2759-01	LUSC	9.611845009	9.285714286
TCGA-66-2763-01	LUSC	9.901509213	8.971428571
TCGA-66-2763-01	LUSC	9.901509213	8.914285714
TCGA-66-2765-01	LUSC	9.092644927	2.314285714
TCGA-66-2765-01	LUSC	9.092644927	0.485714286
TCGA-66-2766-01	LUSC	9.332239894	8.342857143
TCGA-66-2766-01	LUSC	9.332239894	8.828571429
TCGA-66-2767-01	LUSC	9.042738112	7.4
TCGA-66-2768-01	LUSC	8.922975357	6.657142857
TCGA-66-2769-01	LUSC	8.853123122	7.542857143
TCGA-66-2769-01	LUSC	8.853123122	8.2
TCGA-66-2770-01	LUSC	8.474062925	5.4
TCGA-66-2771-01	LUSC	8.404264622	5.2
TCGA-66-2773-01	LUSC	8.743370272	12.11428571
TCGA-66-2777-01	LUSC	9.402133887	3.771428571
TCGA-66-2778-01	LUSC	8.105248574	2.8
TCGA-66-2780-01	LUSC	9.42210453	3.457142857
TCGA-66-2780-01	LUSC	9.42210453	3.285714286
TCGA-66-2781-01	LUSC	8.444148173	2.971428571
TCGA-66-2782-01	LUSC	8.394294241	8.085714286
TCGA-66-2783-01	LUSC	9.621832273	5.685714286
TCGA-66-2785-01	LUSC	6.921946972	25.97142857
TCGA-66-2785-01	LUSC	6.921946972	0.257142857
TCGA-66-2786-01	LUSC	9.931478169	5.142857143
TCGA-66-2786-01	LUSC	9.931478169	4.571428571
TCGA-66-2787-01	LUSC	9.77165144	11.14285714
TCGA-66-2788-01	LUSC	9.232400525	4.857142857
TCGA-66-2789-01	LUSC	8.823188673	7.8
TCGA-66-2791-01	LUSC	9.042738112	6.771428571
TCGA-66-2792-01	LUSC	9.392148718	3.171428571
TCGA-66-2793-01	LUSC	9.76166292	7.228571429
TCGA-66-2794-01	LUSC	8.992834576	3.742857143
TCGA-66-2795-01	LUSC	8.613687662	6.971428571
TCGA-66-2800-01	LUSC	8.713441005	4.285714286
TCGA-67-3770-01	LUAD	7.358816099	4.971428571
TCGA-67-3770-01	LUAD	7.358816099	4.914285714
TCGA-67-3771-01	LUAD	7.338938786	25.08571429
TCGA-67-3771-01	LUAD	7.338938786	26.2
TCGA-67-3773-01	LUAD	6.18989853	2.457142857
TCGA-67-3774-01	LUAD	8.853123122	2.371428571
TCGA-67-3774-01	LUAD	8.853123122	2.228571429
TCGA-67-4679-01	LUAD	7.756686291	6.628571429
TCGA-67-6215-01	LUAD	8.663562202	2.485714286
TCGA-67-6216-01	LUAD	8.783278217	0.714285714
TCGA-67-6217-01	LUAD	8.244763982	4.4
TCGA-68-7755-01	LUSC	9.541936675	6.742857143
TCGA-68-7756-01	LUSC	9.162519767	2.628571429
TCGA-68-7757-01	LUSC	10.9807141	7.542857143
TCGA-68-8250-01	LUSC	10.28115988	7.342857143
TCGA-68-8251-01	LUSC	9.342224434	6.771428571
TCGA-68-A59J-01	LUSC	9.002815016	8.571428571
TCGA-69-7760-01	LUAD	9.222417208	1.542857143
TCGA-69-7761-01	LUAD	9.971437769	0.771428571
TCGA-69-7763-01	LUAD	8.773300992	1.457142857
TCGA-69-7764-01	LUAD	8.194931697	1.857142857
TCGA-69-7765-01	LUAD	8.763323926	13.74285714
TCGA-69-7973-01	LUAD	9.941467964	6.028571429
TCGA-69-7974-01	LUAD	9.921488445	12.02857143
TCGA-69-7978-01	LUAD	7.915985852	12.91428571
TCGA-69-7979-01	LUAD	8.075358653	34.91428571
TCGA-69-7980-01	LUAD	8.863101572	19.17142857
TCGA-69-8253-01	LUAD	7.786549001	3.428571429
TCGA-69-8254-01	LUAD	8.743370272	1.885714286
TCGA-69-8255-01	LUAD	9.082663307	6.857142857
TCGA-69-A59K-01	LUAD	6.426866738	10.85714286
TCGA-6A-AB49-01	LUSC	8.942934436	10.2
TCGA-6D-AA2E-01	KIRC	9.861551619	0.542857143
TCGA-70-6722-01	LUSC	9.102626674	7.085714286
TCGA-70-6723-01	LUSC	9.701733495	2.485714286
TCGA-71-6725-01	LUAD	8.264698502	1.142857143
TCGA-71-8520-01	LUAD	9.132572666	2.057142857
TCGA-73-4658-01	LUAD	8.324507403	7.428571429
TCGA-73-4659-01	LUAD	8.404264622	5
TCGA-73-4662-01	LUAD	8.633636957	4.885714286
TCGA-73-4666-01	LUAD	5.209526337	8.6
TCGA-73-4668-01	LUAD	8.165035142	10.68571429
TCGA-73-4670-01	LUAD	7.031073278	8.485714286
TCGA-73-4675-01	LUAD	8.394294241	1.628571429
TCGA-73-4676-01	LUAD	7.955822499	2.171428571
TCGA-73-4677-01	LUAD	8.015585773	6.057142857
TCGA-73-7498-01	LUAD	9.182485107	2.514285714
TCGA-73-7499-01	LUAD	7.96578236	1.542857143
TCGA-73-A9RS-01	LUAD	7.826370313	22.57142857
TCGA-75-5122-01	LUAD	7.070771606	2.771428571
TCGA-75-5125-01	LUAD	7.358816099	3.742857143
TCGA-75-5126-01	LUAD	8.045471037	13.48571429
TCGA-75-5146-01	LUAD	4.889512592	4.142857143
TCGA-75-5147-01	LUAD	8.274666099	0.971428571
TCGA-75-6203-01	LUAD	9.37217869	0.285714286
TCGA-75-6205-01	LUAD	8.165035142	1.085714286
TCGA-75-6206-01	LUAD	8.224830374	2.142857143
TCGA-75-6207-01	LUAD	5.727489034	1.371428571
TCGA-75-6211-01	LUAD	5.698061056	8.828571429
TCGA-75-6212-01	LUAD	8.434176984	0.457142857
TCGA-75-6214-01	LUAD	8.843144821	16.42857143
TCGA-75-7025-01	LUAD	9.062700451	0.628571429
TCGA-75-7027-01	LUAD	8.494007067	5.257142857
TCGA-75-7030-01	LUAD	8.753347019	0.2
TCGA-75-7031-01	LUAD	8.025547263	4.628571429
TCGA-76-4925-01	GBM	9.811606307	1.485714286
TCGA-76-4926-01	GBM	8.883058917	1.371428571
TCGA-76-4927-01	GBM	9.611845009	1.028571429
TCGA-76-4928-01	GBM	10.03137923	1.742857143
TCGA-76-4929-01	GBM	8.70346491	1.2
TCGA-76-4931-01	GBM	9.462047023	0.942857143
TCGA-76-4932-01	GBM	10.99070917	1.228571429
TCGA-77-6842-01	LUSC	8.693488981	8.6
TCGA-77-6843-01	LUSC	9.621832273	4.057142857
TCGA-77-6844-01	LUSC	10.18124309	4.542857143
TCGA-77-6845-01	LUSC	8.903016848	5.342857143
TCGA-77-7138-01	LUSC	9.332239894	1
TCGA-77-7139-01	LUSC	10.08133227	4.285714286
TCGA-77-7140-01	LUSC	8.513951976	4.285714286
TCGA-77-7141-01	LUSC	9.501991085	14.37142857
TCGA-77-7142-01	LUSC	9.871540907	6.028571429
TCGA-77-7335-01	LUSC	9.382163652	4.942857143
TCGA-77-7337-01	LUSC	9.022776298	7.885714286
TCGA-77-7338-01	LUSC	8.523924715	2.8
TCGA-77-7463-01	LUSC	9.551923307	9.114285714
TCGA-77-7465-01	LUSC	8.873080171	9.085714286
TCGA-77-8007-01	LUSC	7.657165	2.057142857
TCGA-77-8008-01	LUSC	9.382163652	3.457142857
TCGA-77-8009-01	LUSC	7.886111362	3.828571429
TCGA-77-8128-01	LUSC	9.721709644	6.571428571
TCGA-77-8130-01	LUSC	7.975742498	4.085714286
TCGA-77-8131-01	LUSC	9.382163652	1.342857143
TCGA-77-8133-01	LUSC	9.551923307	8.885714286
TCGA-77-8136-01	LUSC	10.38108223	10
TCGA-77-8138-01	LUSC	10.04136971	2.257142857
TCGA-77-8139-01	LUSC	10.19123451	4.885714286
TCGA-77-8140-01	LUSC	10.14127802	8.914285714
TCGA-77-8143-01	LUSC	9.112608547	3.542857143
TCGA-77-8144-01	LUSC	9.132572666	9.685714286
TCGA-77-8145-01	LUSC	9.76166292	3.257142857
TCGA-77-8146-01	LUSC	8.863101572	3.371428571
TCGA-77-8148-01	LUSC	9.432090004	5.8
TCGA-77-8150-01	LUSC	9.541936675	3
TCGA-77-8153-01	LUSC	9.28231882	3.742857143
TCGA-77-8154-01	LUSC	9.76166292	4.914285714
TCGA-77-8156-01	LUSC	9.232400525	4.314285714
TCGA-77-A5G1-01	LUSC	10.22120911	3.485714286
TCGA-77-A5G3-01	LUSC	9.48201886	14.31428571
TCGA-77-A5G6-01	LUSC	10.1512692	11.82857143
TCGA-77-A5G7-01	LUSC	8.653586948	2
TCGA-77-A5G8-01	LUSC	9.6617822	5.085714286
TCGA-77-A5GA-01	LUSC	8.723417264	3.6
TCGA-77-A5GB-01	LUSC	8.404264622	2.8
TCGA-77-A5GF-01	LUSC	8.903016848	2.571428571
TCGA-77-A5GH-01	LUSC	10.43104538	6
TCGA-78-7145-01	LUAD	8.095285014	4.285714286
TCGA-78-7146-01	LUAD	3.853431094	8.314285714
TCGA-78-7147-01	LUAD	10.05136025	7.771428571
TCGA-78-7148-01	LUAD	8.294601962	5.142857143
TCGA-78-7149-01	LUAD	7.537784781	3.228571429
TCGA-78-7150-01	LUAD	8.474062925	9.428571429
TCGA-78-7152-01	LUAD	8.035509018	4.571428571
TCGA-78-7153-01	LUAD	8.404264622	2.514285714
TCGA-78-7154-01	LUAD	8.663562202	4.914285714
TCGA-78-7155-01	LUAD	9.232400525	36.71428571
TCGA-78-7156-01	LUAD	8.70346491	7.485714286
TCGA-78-7158-01	LUAD	8.145105305	5.657142857
TCGA-78-7159-01	LUAD	8.823188673	6.885714286
TCGA-78-7160-01	LUAD	8.294601962	0.828571429
TCGA-78-7161-01	LUAD	8.464091145	4.142857143
TCGA-78-7162-01	LUAD	8.733393687	1.914285714
TCGA-78-7163-01	LUAD	9.781640039	0.4
TCGA-78-7166-01	LUAD	7.577572464	5.085714286
TCGA-78-7167-01	LUAD	7.876153779	2.057142857
TCGA-78-7220-01	LUAD	8.823188673	19.48571429
TCGA-78-7535-01	LUAD	8.115212385	3.685714286
TCGA-78-7536-01	LUAD	9.492004925	14.51428571
TCGA-78-7537-01	LUAD	8.304570224	3.428571429
TCGA-78-7539-01	LUAD	9.092644927	11.2
TCGA-78-7540-01	LUAD	7.995663594	0.628571429
TCGA-78-7542-01	LUAD	7.766640212	8.371428571
TCGA-78-7633-01	LUAD	8.394294241	2.4
TCGA-78-8640-01	LUAD	7.358816099	17.02857143
TCGA-78-8648-01	LUAD	8.085321707	0.2
TCGA-78-8655-01	LUAD	8.863101572	2.571428571
TCGA-78-8660-01	LUAD	6.486183495	5.657142857
TCGA-78-8662-01	LUAD	8.28463392	26.48571429
TCGA-79-5596-01	LUSC	9.781640039	4.285714286
TCGA-80-5607-01	LUAD	8.314538705	2.914285714
TCGA-80-5608-01	LUAD	8.364384335	3.971428571
TCGA-80-5611-01	LUAD	8.513951976	4.628571429
TCGA-83-5908-01	LUAD	8.753347019	5.428571429
TCGA-85-6175-01	LUSC	8.643611866	0.714285714
TCGA-85-6560-01	LUSC	7.766640212	10.14285714
TCGA-85-6561-01	LUSC	8.643611866	5
TCGA-85-6798-01	LUSC	9.122590544	6.514285714
TCGA-85-7696-01	LUSC	8.873080171	4.657142857
TCGA-85-7697-01	LUSC	9.412119158	6
TCGA-85-7698-01	LUSC	9.182485107	3.2
TCGA-85-7699-01	LUSC	9.342224434	4
TCGA-85-7710-01	LUSC	11.41053008	4.428571429
TCGA-85-7843-01	LUSC	10.56095533	5.457142857
TCGA-85-7844-01	LUSC	9.442075577	4
TCGA-85-7950-01	LUSC	8.912996031	6.428571429
TCGA-85-8048-01	LUSC	9.302286922	2.314285714
TCGA-85-8049-01	LUSC	8.623662222	5
TCGA-85-8052-01	LUSC	9.581883752	2.857142857
TCGA-85-8070-01	LUSC	8.912996031	5.8
TCGA-85-8071-01	LUSC	10.04136971	8.085714286
TCGA-85-8072-01	LUSC	9.262351164	4.028571429
TCGA-85-8276-01	LUSC	8.095285014	5.942857143
TCGA-85-8277-01	LUSC	8.863101572	5.571428571
TCGA-85-8287-01	LUSC	9.35220908	6.028571429
TCGA-85-8288-01	LUSC	9.861551619	5.571428571
TCGA-85-8350-01	LUSC	9.591870748	6.942857143
TCGA-85-8351-01	LUSC	9.28231882	3.057142857
TCGA-85-8352-01	LUSC	9.252367504	6.571428571
TCGA-85-8353-01	LUSC	9.242383957	4.2
TCGA-85-8354-01	LUSC	8.065395856	4.8
TCGA-85-8355-01	LUSC	9.591870748	4.542857143
TCGA-85-8479-01	LUSC	10.08133227	2.514285714
TCGA-85-8481-01	LUSC	10.21121752	7.2
TCGA-85-8580-01	LUSC	8.523924715	6.2
TCGA-85-8582-01	LUSC	9.28231882	7.942857143
TCGA-85-8584-01	LUSC	8.793255598	5.828571429
TCGA-85-8664-01	LUSC	9.831584204	5.171428571
TCGA-85-8666-01	LUSC	9.801617473	5.285714286
TCGA-85-A4CL-01	LUSC	8.643611866	17.71428571
TCGA-85-A4CN-01	LUSC	9.861551619	4.028571429
TCGA-85-A4JB-01	LUSC	9.292302816	11.2
TCGA-85-A4JC-01	LUSC	9.971437769	5.514285714
TCGA-85-A4QQ-01	LUSC	9.691745545	7.285714286
TCGA-85-A4QR-01	LUSC	8.753347019	5.428571429
TCGA-85-A50M-01	LUSC	7.74673269	1.714285714
TCGA-85-A50Z-01	LUSC	9.831584204	10.57142857
TCGA-85-A510-01	LUSC	6.18989853	3.485714286
TCGA-85-A511-01	LUSC	8.344445444	4.142857143
TCGA-85-A512-01	LUSC	8.70346491	3.742857143
TCGA-85-A513-01	LUSC	7.348877231	0.457142857
TCGA-85-A53L-01	LUSC	9.262351164	4.8
TCGA-85-A5B5-01	LUSC	9.242383957	9.2
TCGA-86-6562-01	LUAD	9.601857834	1.142857143
TCGA-86-6851-01	LUAD	8.70346491	21.02857143
TCGA-86-7701-01	LUAD	7.886111362	4.657142857
TCGA-86-7711-01	LUAD	5.248459765	5.085714286
TCGA-86-7713-01	LUAD	9.082663307	3.742857143
TCGA-86-7714-01	LUAD	9.01279559	1.857142857
TCGA-86-7953-01	LUAD	8.45411956	1.2
TCGA-86-7954-01	LUAD	9.861551619	4.4
TCGA-86-7955-01	LUAD	8.194931697	7.314285714
TCGA-86-8054-01	LUAD	8.204897689	5.114285714
TCGA-86-8055-01	LUAD	8.513951976	0.942857143
TCGA-86-8073-01	LUAD	8.224830374	33.88571429
TCGA-86-8074-01	LUAD	9.272334936	1.714285714
TCGA-86-8075-01	LUAD	8.952914187	1.057142857
TCGA-86-8076-01	LUAD	8.444148173	1.428571429
TCGA-86-8278-01	LUAD	9.182485107	2.228571429
TCGA-86-8279-01	LUAD	9.132572666	12.08571429
TCGA-86-8280-01	LUAD	9.062700451	1.114285714
TCGA-86-8281-01	LUAD	7.687017904	5.857142857
TCGA-86-8359-01	LUAD	7.96578236	3.8
TCGA-86-8585-01	LUAD	6.763341737	13.82857143
TCGA-86-8668-01	LUAD	8.334476316	0.742857143
TCGA-86-8669-01	LUAD	9.022776298	3.171428571
TCGA-86-8671-01	LUAD	8.065395856	0.685714286
TCGA-86-8672-01	LUAD	7.150192608	6.828571429
TCGA-86-8673-01	LUAD	7.667115629	11.02857143
TCGA-86-8674-01	LUAD	7.219711487	6.742857143
TCGA-86-A456-01	LUAD	8.125176445	8.057142857
TCGA-86-A4D0-01	LUAD	5.835488729	6.171428571
TCGA-86-A4JF-01	LUAD	8.883058917	31.08571429
TCGA-86-A4P7-01	LUAD	8.903016848	1.485714286
TCGA-90-7766-01	LUSC	10.14127802	2.771428571
TCGA-90-7767-01	LUSC	8.444148173	2.571428571
TCGA-90-7769-01	LUSC	9.182485107	12.74285714
TCGA-90-7964-01	LUSC	9.272334936	10.97142857
TCGA-90-A4ED-01	LUSC	9.931478169	42.4
TCGA-90-A4EE-01	LUSC	7.945862915	8.428571429
TCGA-91-6828-01	LUAD	8.474062925	6.657142857
TCGA-91-6829-01	LUAD	9.002815016	14.94285714
TCGA-91-6830-01	LUAD	9.521963692	4.8
TCGA-91-6831-01	LUAD	8.743370272	6.514285714
TCGA-91-6835-01	LUAD	9.322255462	1.571428571
TCGA-91-6836-01	LUAD	8.942934436	10.51428571
TCGA-91-6840-01	LUAD	9.412119158	2.828571429
TCGA-91-6847-01	LUAD	10.26117606	1.457142857
TCGA-91-6848-01	LUAD	8.045471037	13.17142857
TCGA-91-6849-01	LUAD	8.18496594	2.657142857
TCGA-91-7771-01	LUAD	8.434176984	4.314285714
TCGA-91-8496-01	LUAD	6.931864786	0.628571429
TCGA-91-8497-01	LUAD	8.354414784	0.828571429
TCGA-91-8499-01	LUAD	10.27116794	7.657142857
TCGA-91-A4BC-01	LUAD	7.955822499	9.885714286
TCGA-91-A4BD-01	LUAD	7.289253003	0.457142857
TCGA-92-7340-01	LUSC	9.182485107	6.4
TCGA-92-7340-01	LUSC	9.182485107	6.828571429
TCGA-92-7340-01	LUSC	9.182485107	9.6
TCGA-92-7341-01	LUSC	9.671769897	3.971428571
TCGA-92-8063-01	LUSC	9.35220908	8.685714286
TCGA-92-8063-01	LUSC	9.35220908	8
TCGA-92-8063-01	LUSC	9.35220908	9.028571429
TCGA-92-8064-01	LUSC	9.272334936	2
TCGA-92-8064-01	LUSC	9.272334936	2.228571429
TCGA-92-8064-01	LUSC	9.272334936	5.028571429
TCGA-92-8065-01	LUSC	8.942934436	5.685714286
TCGA-93-7347-01	LUAD	8.065395856	2.685714286
TCGA-93-7348-01	LUAD	8.992834576	2.542857143
TCGA-93-8067-01	LUAD	8.513951976	5.914285714
TCGA-93-8067-01	LUAD	8.513951976	4.057142857
TCGA-93-8067-01	LUAD	8.513951976	11.57142857
TCGA-93-A4JN-01	LUAD	9.222417208	1.657142857
TCGA-93-A4JO-01	LUAD	8.155070102	1.2
TCGA-93-A4JP-01	LUAD	8.942934436	1.285714286
TCGA-93-A4JP-01	LUAD	8.942934436	2.628571429
TCGA-93-A4JP-01	LUAD	8.942934436	2.4
TCGA-93-A4JQ-01	LUAD	7.796503866	2.857142857
TCGA-94-7033-01	LUSC	9.56191003	3
TCGA-94-7557-01	LUSC	9.621832273	1.885714286
TCGA-94-7943-01	LUSC	10.13128691	4.314285714
TCGA-94-8035-01	LUSC	9.821595217	4.571428571
TCGA-94-8490-01	LUSC	9.412119158	22.45714286
TCGA-94-8491-01	LUSC	4.504980655	12.57142857
TCGA-94-A4VJ-01	LUSC	10.06135086	9.428571429
TCGA-94-A5I4-01	LUSC	8.075358653	5.685714286
TCGA-94-A5I6-01	LUSC	9.052719216	3.971428571
TCGA-95-7039-01	LUAD	7.070771606	29.22857143
TCGA-95-7043-01	LUAD	8.813210827	26.17142857
TCGA-95-7562-01	LUAD	9.222417208	10.25714286
TCGA-95-7567-01	LUAD	8.89303781	21.25714286
TCGA-95-7944-01	LUAD	7.319063176	5.285714286
TCGA-95-7947-01	LUAD	8.414235207	12.62857143
TCGA-95-7948-01	LUAD	8.414235207	3.371428571
TCGA-95-8039-01	LUAD	8.813210827	2.142857143
TCGA-95-8494-01	LUAD	6.042062211	2.171428571
TCGA-95-A4VK-01	LUAD	9.611845009	6.057142857
TCGA-95-A4VN-01	LUAD	7.507947906	10.48571429
TCGA-95-A4VP-01	LUAD	8.653586948	2.685714286
TCGA-96-7544-01	LUSC	10.28115988	9.485714286
TCGA-96-7545-01	LUSC	9.821595217	2.828571429
TCGA-96-8169-01	LUSC	10.46102387	3.628571429
TCGA-96-8170-01	LUSC	9.601857834	5.514285714
TCGA-96-A4JK-01	LUSC	9.981427842	11.31428571
TCGA-96-A4JL-01	LUSC	6.426866738	1.285714286
TCGA-97-7546-01	LUAD	8.873080171	6.485714286
TCGA-97-7547-01	LUAD	7.726826453	3.657142857
TCGA-97-7552-01	LUAD	8.972874106	0.571428571
TCGA-97-7553-01	LUAD	9.132572666	1.142857143
TCGA-97-7554-01	LUAD	8.643611866	10
TCGA-97-7937-01	LUAD	9.032757139	11.02857143
TCGA-97-7938-01	LUAD	8.563817535	9.085714286
TCGA-97-7941-01	LUAD	8.693488981	2.028571429
TCGA-97-8171-01	LUAD	8.912996031	1.228571429
TCGA-97-8172-01	LUAD	8.254731129	6.285714286
TCGA-97-8174-01	LUAD	8.623662222	3.914285714
TCGA-97-8175-01	LUAD	8.234797063	0.742857143
TCGA-97-8176-01	LUAD	8.28463392	3.485714286
TCGA-97-8177-01	LUAD	8.065395856	0.685714286
TCGA-97-8179-01	LUAD	7.856239497	4
TCGA-97-8547-01	LUAD	9.01279559	1.285714286
TCGA-97-8552-01	LUAD	9.01279559	0.6
TCGA-97-A4LX-01	LUAD	7.766640212	3.971428571
TCGA-97-A4M0-01	LUAD	8.065395856	8.885714286
TCGA-97-A4M1-01	LUAD	8.833166671	1
TCGA-97-A4M3-01	LUAD	8.135140752	5.085714286
TCGA-97-A4M5-01	LUAD	8.244763982	3.542857143
TCGA-97-A4M6-01	LUAD	8.823188673	0.657142857
TCGA-97-A4M7-01	LUAD	8.494007067	7.028571429
TCGA-98-7454-01	LUSC	7.130334383	4.457142857
TCGA-98-8020-01	LUSC	8.045471037	2.228571429
TCGA-98-8022-01	LUSC	10.1512692	5.2
TCGA-98-8023-01	LUSC	8.743370272	4.485714286
TCGA-98-A538-01	LUSC	10.75083748	15.31428571
TCGA-98-A539-01	LUSC	9.162519767	4.228571429
TCGA-98-A53A-01	LUSC	9.911498793	7.571428571
TCGA-98-A53B-01	LUSC	9.302286922	3.542857143
TCGA-98-A53H-01	LUSC	8.414235207	0.485714286
TCGA-98-A53I-01	LUSC	9.192467956	8.857142857
TCGA-98-A53J-01	LUSC	9.641807063	2.571428571
TCGA-99-7458-01	LUAD	8.45411956	11.42857143
TCGA-99-8025-01	LUAD	9.022776298	11.28571429
TCGA-99-8028-01	LUAD	7.309126016	8.8
TCGA-99-8032-01	LUAD	8.733393687	9.171428571
TCGA-99-8033-01	LUAD	7.696969545	4.057142857
TCGA-99-AA5R-01	LUAD	8.763323926	0.942857143
TCGA-A1-A0SB-01	BRCA	8.982854273	0.342857143
TCGA-A1-A0SD-01	BRCA	9.102626674	0.771428571
TCGA-A1-A0SE-01	BRCA	8.982854273	0.628571429
TCGA-A1-A0SF-01	BRCA	9.711721528	1.171428571
TCGA-A1-A0SG-01	BRCA	9.192467956	0.628571429
TCGA-A1-A0SH-01	BRCA	7.189914846	2.371428571
TCGA-A1-A0SI-01	BRCA	6.111024877	4.485714286
TCGA-A1-A0SJ-01	BRCA	10.85078141	0.742857143
TCGA-A1-A0SK-01	BRCA	10.08133227	1.542857143
TCGA-A1-A0SM-01	BRCA	9.022776298	0.428571429
TCGA-A1-A0SN-01	BRCA	10.84078685	1.428571429
TCGA-A1-A0SO-01	BRCA	6.832712622	6.914285714
TCGA-A1-A0SP-01	BRCA	8.364384335	1.171428571
TCGA-A1-A0SQ-01	BRCA	7.726826453	0.6
TCGA-A2-A04N-01	BRCA	9.132572666	1.028571429
TCGA-A2-A04P-01	BRCA	7.74673269	3.2
TCGA-A2-A04Q-01	BRCA	7.856239497	0.857142857
TCGA-A2-A04R-01	BRCA	9.801617473	2.028571429
TCGA-A2-A04T-01	BRCA	5.953470868	2.428571429
TCGA-A2-A04U-01	BRCA	8.344445444	1.257142857
TCGA-A2-A04V-01	BRCA	8.075358653	0.628571429
TCGA-A2-A04W-01	BRCA	8.503979426	3.171428571
TCGA-A2-A04X-01	BRCA	8.115212385	0.628571429
TCGA-A2-A04Y-01	BRCA	8.294601962	1.028571429
TCGA-A2-A0CL-01	BRCA	8.952914187	3.057142857
TCGA-A2-A0CM-01	BRCA	4.995935009	1.228571429
TCGA-A2-A0CP-01	BRCA	8.693488981	0.8
TCGA-A2-A0CQ-01	BRCA	8.543870755	0.714285714
TCGA-A2-A0CR-01	BRCA	7.329000767	2.857142857
TCGA-A2-A0CS-01	BRCA	8.853123122	0.857142857
TCGA-A2-A0CT-01	BRCA	9.062700451	2.171428571
TCGA-A2-A0CU-01	BRCA	9.641807063	0.771428571
TCGA-A2-A0CV-01	BRCA	8.533897641	0.542857143
TCGA-A2-A0CW-01	BRCA	9.77165144	1.371428571
TCGA-A2-A0CX-01	BRCA	8.803233135	6.114285714
TCGA-A2-A0D0-01	BRCA	7.786549001	1.8
TCGA-A2-A0D1-01	BRCA	8.344445444	1.085714286
TCGA-A2-A0D2-01	BRCA	9.122590544	2.057142857
TCGA-A2-A0D3-01	BRCA	6.991383365	0.6
TCGA-A2-A0D4-01	BRCA	8.563817535	0.857142857
TCGA-A2-A0EM-01	BRCA	7.299189291	0.742857143
TCGA-A2-A0EN-01	BRCA	8.643611866	0.771428571
TCGA-A2-A0EO-01	BRCA	8.244763982	0.685714286
TCGA-A2-A0EP-01	BRCA	7.43834191	0.2
TCGA-A2-A0EQ-01	BRCA	8.753347019	4.771428571
TCGA-A2-A0ER-01	BRCA	8.813210827	0.514285714
TCGA-A2-A0ES-01	BRCA	8.763323926	0.257142857
TCGA-A2-A0ET-01	BRCA	9.76166292	1.028571429
TCGA-A2-A0EU-01	BRCA	9.981427842	1.085714286
TCGA-A2-A0EV-01	BRCA	8.853123122	1.428571429
TCGA-A2-A0EW-01	BRCA	8.503979426	0.428571429
TCGA-A2-A0EX-01	BRCA	8.813210827	0.628571429
TCGA-A2-A0EY-01	BRCA	9.721709644	4.371428571
TCGA-A2-A0ST-01	BRCA	7.816414524	0.257142857
TCGA-A2-A0SU-01	BRCA	8.753347019	0.714285714
TCGA-A2-A0SV-01	BRCA	9.122590544	0.742857143
TCGA-A2-A0SW-01	BRCA	8.464091145	1.257142857
TCGA-A2-A0SX-01	BRCA	8.324507403	0.657142857
TCGA-A2-A0SY-01	BRCA	8.553844053	2.942857143
TCGA-A2-A0T0-01	BRCA	7.876153779	4.228571429
TCGA-A2-A0T1-01	BRCA	8.603713279	0.6
TCGA-A2-A0T2-01	BRCA	7.329000767	0.628571429
TCGA-A2-A0T3-01	BRCA	8.723417264	0.771428571
TCGA-A2-A0T4-01	BRCA	9.072681815	0.771428571
TCGA-A2-A0T5-01	BRCA	8.354414784	0.428571429
TCGA-A2-A0T6-01	BRCA	7.975742498	0.4
TCGA-A2-A0T7-01	BRCA	9.721709644	0.485714286
TCGA-A2-A0YC-01	BRCA	9.022776298	0.571428571
TCGA-A2-A0YD-01	BRCA	8.553844053	1.228571429
TCGA-A2-A0YE-01	BRCA	8.733393687	0.628571429
TCGA-A2-A0YF-01	BRCA	8.543870755	0.485714286
TCGA-A2-A0YG-01	BRCA	8.314538705	1.2
TCGA-A2-A0YH-01	BRCA	9.472032893	1.857142857
TCGA-A2-A0YI-01	BRCA	8.873080171	0.314285714
TCGA-A2-A0YJ-01	BRCA	7.338938786	1.828571429
TCGA-A2-A0YK-01	BRCA	8.414235207	7.657142857
TCGA-A2-A0YL-01	BRCA	9.192467956	0.6
TCGA-A2-A0YM-01	BRCA	6.971541637	1.685714286
TCGA-A2-A0YT-01	BRCA	9.392148718	1.314285714
TCGA-A2-A1FV-01	BRCA	9.571896845	0.857142857
TCGA-A2-A1FW-01	BRCA	8.364384335	1.457142857
TCGA-A2-A1FX-01	BRCA	9.432090004	0.628571429
TCGA-A2-A1FZ-01	BRCA	9.232400525	0.6
TCGA-A2-A1G0-01	BRCA	8.165035142	0.514285714
TCGA-A2-A1G1-01	BRCA	7.756686291	0.685714286
TCGA-A2-A1G4-01	BRCA	9.6617822	0.628571429
TCGA-A2-A1G6-01	BRCA	8.314538705	0.2
TCGA-A2-A259-01	BRCA	8.793255598	0.571428571
TCGA-A2-A25A-01	BRCA	8.364384335	6.114285714
TCGA-A2-A25B-01	BRCA	8.583765047	2.228571429
TCGA-A2-A25C-01	BRCA	7.597468481	0.714285714
TCGA-A2-A25D-01	BRCA	7.498003035	1.171428571
TCGA-A2-A25E-01	BRCA	10.33112038	1.485714286
TCGA-A2-A25F-01	BRCA	6.902113047	0.028571429
TCGA-A2-A3KD-01	BRCA	9.302286922	0.228571429
TCGA-A2-A3XU-01	BRCA	3.75131731	0.457142857
TCGA-A2-A3XW-01	BRCA	8.533897641	0.085714286
TCGA-A2-A3Y0-01	BRCA	8.414235207	3.914285714
TCGA-A2-A4RW-01	BRCA	6.87236648	2.514285714
TCGA-A2-A4S1-01	BRCA	10.56095533	1.714285714
TCGA-A2-A4S2-01	BRCA	8.344445444	0.8
TCGA-A2-A4S3-01	BRCA	9.122590544	1.285714286
TCGA-A3-3308-01	KIRC	9.252367504	1.885714286
TCGA-A3-3308-01	KIRC	9.252367504	1.828571429
TCGA-A3-3311-01	KIRC	8.234797063	1.342857143
TCGA-A3-3313-01	KIRC	9.881530269	2.8
TCGA-A3-3313-01	KIRC	9.881530269	2.228571429
TCGA-A3-3316-01	KIRC	8.304570224	0.971428571
TCGA-A3-3317-01	KIRC	8.653586948	1.628571429
TCGA-A3-3319-01	KIRC	7.428399764	2.028571429
TCGA-A3-3319-01	KIRC	7.428399764	1.6
TCGA-A3-3320-01	KIRC	7.468170721	2.057142857
TCGA-A3-3320-01	KIRC	7.468170721	1.885714286
TCGA-A3-3322-01	KIRC	7.517893156	1.171428571
TCGA-A3-3322-01	KIRC	7.517893156	1.514285714
TCGA-A3-3323-01	KIRC	8.513951976	1.171428571
TCGA-A3-3326-01	KIRC	7.896069236	1.142857143
TCGA-A3-3331-01	KIRC	7.726826453	1.771428571
TCGA-A3-3346-01	KIRC	8.494007067	3.742857143
TCGA-A3-3346-01	KIRC	8.494007067	2.142857143
TCGA-A3-3347-01	KIRC	7.98570291	0.6
TCGA-A3-3349-01	KIRC	8.523924715	0.914285714
TCGA-A3-3357-01	KIRC	7.398575737	2.171428571
TCGA-A3-3358-01	KIRC	7.050921405	1.457142857
TCGA-A3-3362-01	KIRC	7.73677941	1.142857143
TCGA-A3-3363-01	KIRC	8.364384335	1.142857143
TCGA-A3-3363-01	KIRC	8.364384335	1.971428571
TCGA-A3-3365-01	KIRC	8.254731129	1.228571429
TCGA-A3-3365-01	KIRC	8.254731129	0.914285714
TCGA-A3-3367-01	KIRC	7.975742498	1.628571429
TCGA-A3-3370-01	KIRC	7.786549001	0.914285714
TCGA-A3-3372-01	KIRC	7.975742498	1.828571429
TCGA-A3-3373-01	KIRC	7.567624995	1.342857143
TCGA-A3-3374-01	KIRC	9.322255462	3.571428571
TCGA-A3-3374-01	KIRC	9.322255462	0.342857143
TCGA-A3-3376-01	KIRC	8.70346491	1.057142857
TCGA-A3-3378-01	KIRC	6.219491778	1.371428571
TCGA-A3-3378-01	KIRC	6.219491778	1.285714286
TCGA-A3-3380-01	KIRC	8.414235207	1.457142857
TCGA-A3-3380-01	KIRC	8.414235207	0.742857143
TCGA-A3-3382-01	KIRC	8.254731129	2.914285714
TCGA-A3-3382-01	KIRC	8.254731129	2.342857143
TCGA-A3-3383-01	KIRC	7.587520293	1.485714286
TCGA-A3-3383-01	KIRC	7.587520293	1.228571429
TCGA-A3-3385-01	KIRC	6.229358038	1.428571429
TCGA-A3-3387-01	KIRC	7.86619649	1.857142857
TCGA-A3-A6NI-01	KIRC	7.716873821	1.771428571
TCGA-A3-A6NJ-01	KIRC	7.319063176	1.257142857
TCGA-A3-A6NN-01	KIRC	9.342224434	2.457142857
TCGA-A3-A8CQ-01	KIRC	8.045471037	0.714285714
TCGA-A3-A8OU-01	KIRC	7.358816099	1.8
TCGA-A3-A8OV-01	KIRC	7.687017904	3.342857143
TCGA-A3-A8OW-01	KIRC	8.314538705	0.742857143
TCGA-A3-A8OX-01	KIRC	8.793255598	0.8
TCGA-A4-7286-01	KIRP	9.931478169	0.914285714
TCGA-A4-7287-01	KIRP	10.05136025	0.885714286
TCGA-A4-7288-01	KIRP	4.447676366	1.6
TCGA-A4-7583-01	KIRP	8.294601962	1.4
TCGA-A4-7584-01	KIRP	9.022776298	1.628571429
TCGA-A4-7585-01	KIRP	7.547731152	1.742857143
TCGA-A4-7732-01	KIRP	8.523924715	1.2
TCGA-A4-7734-01	KIRP	7.816414524	1.171428571
TCGA-A4-7828-01	KIRP	8.324507403	0.8
TCGA-A4-7915-01	KIRP	9.881530269	0.571428571
TCGA-A4-7997-01	KIRP	8.513951976	1.542857143
TCGA-A4-8098-01	KIRP	8.075358653	1.942857143
TCGA-A4-8310-01	KIRP	9.581883752	1.4
TCGA-A4-8311-01	KIRP	9.531950137	1.085714286
TCGA-A4-8312-01	KIRP	8.244763982	0.314285714
TCGA-A4-8515-01	KIRP	9.591870748	1.342857143
TCGA-A4-8517-01	KIRP	9.941467964	1.685714286
TCGA-A4-8630-01	KIRP	8.942934436	1.257142857
TCGA-A4-A48D-01	KIRP	9.292302816	2.314285714
TCGA-A4-A4ZT-01	KIRP	7.826370313	1.371428571
TCGA-A4-A57E-01	KIRP	8.055433317	1.828571429
TCGA-A4-A5DU-01	KIRP	8.773300992	0.8
TCGA-A4-A5XZ-01	KIRP	7.140263252	1.285714286
TCGA-A4-A5Y0-01	KIRP	8.274666099	1.514285714
TCGA-A4-A5Y1-01	KIRP	9.052719216	1.657142857
TCGA-A4-A6HP-01	KIRP	7.219711487	1.942857143
TCGA-A4-A772-01	KIRP	9.591870748	0.971428571
TCGA-A4-A7UZ-01	KIRP	8.145105305	1.6
TCGA-A5-A2K2-01	UCEC	8.912996031	3.028571429
TCGA-A5-A2K3-01	UCEC	7.348877231	28.91428571
TCGA-A5-A2K4-01	UCEC	8.424205995	0.571428571
TCGA-A5-A2K5-01	UCEC	7.597468481	205.3714286
TCGA-A5-A2K7-01	UCEC	7.537784781	15.25714286
TCGA-A5-A3LP-01	UCEC	8.922975357	1.257142857
TCGA-A5-A7WJ-01	UCEC	8.424205995	18.48571429
TCGA-A5-A7WK-01	UCEC	8.533897641	1.542857143
TCGA-A5-AB3J-01	UCEC	8.813210827	1.028571429
TCGA-A6-2672-01	COAD	4.409533875	30.74285714
TCGA-A6-2674-01	COAD	6.862452125	1.571428571
TCGA-A6-2674-01	COAD	6.862452125	2.457142857
TCGA-A6-2674-01	COAD	6.862452125	0.314285714
TCGA-A6-2675-01	COAD	9.591870748	1.942857143
TCGA-A6-2677-01	COAD	8.444148173	2.714285714
TCGA-A6-2677-01	COAD	8.444148173	2.942857143
TCGA-A6-2682-01	COAD	8.89303781	1.857142857
TCGA-A6-2684-01	COAD	4.735209997	2.228571429
TCGA-A6-2684-01	COAD	4.735209997	2.485714286
TCGA-A6-2685-01	COAD	8.294601962	1.114285714
TCGA-A6-2686-01	COAD	6.951702101	55.34285714
TCGA-A6-3809-01	COAD	6.604898498	25.51428571
TCGA-A6-3809-01	COAD	6.604898498	31.91428571
TCGA-A6-3810-01	COAD	6.981462229	3.628571429
TCGA-A6-3810-01	COAD	6.981462229	2.857142857
TCGA-A6-4105-01	COAD	6.012522185	3.828571429
TCGA-A6-5656-01	COAD	8.224830374	2.257142857
TCGA-A6-5656-01	COAD	8.224830374	2.228571429
TCGA-A6-5657-01	COAD	9.332239894	2.6
TCGA-A6-5659-01	COAD	9.621832273	4.628571429
TCGA-A6-5659-01	COAD	9.621832273	4.057142857
TCGA-A6-5659-01	COAD	9.621832273	4.428571429
TCGA-A6-5660-01	COAD	8.833166671	2.914285714
TCGA-A6-5661-01	COAD	3.75131731	31.17142857
TCGA-A6-5662-01	COAD	8.404264622	1.4
TCGA-A6-5664-01	COAD	8.932954826	1.171428571
TCGA-A6-5665-01	COAD	4.79300177	47.42857143
TCGA-A6-5665-01	COAD	4.79300177	46.54285714
TCGA-A6-5666-01	COAD	7.100550738	2.142857143
TCGA-A6-5667-01	COAD	9.521963692	1.342857143
TCGA-A6-6137-01	COAD	9.74168612	2.8
TCGA-A6-6138-01	COAD	7.428399764	2.4
TCGA-A6-6142-01	COAD	9.112608547	1.857142857
TCGA-A6-6648-01	COAD	8.863101572	2.228571429
TCGA-A6-6649-01	COAD	7.418458018	2.514285714
TCGA-A6-6650-01	COAD	8.364384335	2.514285714
TCGA-A6-6650-01	COAD	8.364384335	2.971428571
TCGA-A6-6651-01	COAD	9.112608547	1.942857143
TCGA-A6-6652-01	COAD	8.145105305	1.885714286
TCGA-A6-6653-01	COAD	4.504980655	28.4
TCGA-A6-6654-01	COAD	8.244763982	4.085714286
TCGA-A6-6780-01	COAD	5.914125237	30.14285714
TCGA-A6-6780-01	COAD	5.914125237	32.11428571
TCGA-A6-6780-01	COAD	5.914125237	28.77142857
TCGA-A6-6781-01	COAD	7.886111362	49.71428571
TCGA-A6-6781-01	COAD	7.886111362	26.54285714
TCGA-A6-6781-01	COAD	7.886111362	52.11428571
TCGA-A6-6782-01	COAD	8.533897641	3.142857143
TCGA-A6-A565-01	COAD	7.47811444	8.085714286
TCGA-A6-A566-01	COAD	7.418458018	3.914285714
TCGA-A6-A567-01	COAD	8.494007067	1.228571429
TCGA-A6-A56B-01	COAD	7.299189291	2.171428571
[truncated: 6,800 more rows]
